# Supplementary material for: Swapped and non-swapped TRAAK states co-exist in membranes at a ratio influenced by temperature
Source: Nat Commun. 2026 Mar 5;17:3522. doi: 10.1038/s41467-026-70027-9 (PMC13087257; doi:10.1038/s41467-026-70027-9)
Supplement: Supplementary file 4 — Source Data [file 41467_2026_70027_MOESM4_ESM.zip]

Archive with 102 entries (64 files):
- Source data/
- Source data/Figure 3/
- Source data/Figure 3/3 biological repeats for Fig c/
- Source data/Figure 3/3 biological repeats for Fig c/case3/
- Source data/Figure 3/3 biological repeats for Fig c/case3/Patch03_after PIP2.abf
- Source data/Figure 3/3 biological repeats for Fig c/case3/Patch03_before PIP2.abf
- Source data/Figure 3/3 biological repeats for Fig c/POPS/
- Source data/Figure 3/3 biological repeats for Fig c/case2/
- Source data/Figure 3/3 biological repeats for Fig c/case2/Patch02_after PIP2.abf
- Source data/Figure 3/3 biological repeats for Fig c/case2/Patch02_before PIP2.abf
- Source data/Figure 3/3 biological repeats for Fig c/Case1 (Fig 3 c)/
- Source data/Figure 3/3 biological repeats for Fig c/Case1 (Fig 3 c)/Patch02_after PIP2.abf
- Source data/Figure 3/3 biological repeats for Fig c/Case1 (Fig 3 c)/Patch01_before PIP2.abf
- Source data/Figure 3/3 biological repeats for Fig d/
- Source data/Figure 3/3 biological repeats for Fig d/case 3/
- Source data/Figure 3/3 biological repeats for Fig d/case 3/25722011_after.abf
- Source data/Figure 3/3 biological repeats for Fig d/case 3/25722007_bedore.abf
- Source data/Figure 3/3 biological repeats for Fig d/case 2 (Fig 3d)/
- Source data/Figure 3/3 biological repeats for Fig d/case 2 (Fig 3d)/25714034 before.abf
- Source data/Figure 3/3 biological repeats for Fig d/case 2 (Fig 3d)/2514038 after.abf
- Source data/Figure 3/3 biological repeats for Fig d/case 1/
- Source data/Figure 3/3 biological repeats for Fig d/case 1/25718020 after.abf
- Source data/Figure 3/3 biological repeats for Fig d/case 1/25718012 before.abf
- Source data/Figure 3/4 biological repeats for Fig e/
- Source data/Figure 3/4 biological repeats for Fig e/case 2/
- Source data/Figure 3/4 biological repeats for Fig e/case 2/Patch02_before POPS.abf
- Source data/Figure 3/4 biological repeats for Fig e/case 2/Patch02_after POPS.abf
- Source data/Figure 3/4 biological repeats for Fig e/case3/
- Source data/Figure 3/4 biological repeats for Fig e/case3/Patch03_before POPS.abf
- Source data/Figure 3/4 biological repeats for Fig e/case3/Patch03_after POPS.abf
- Source data/Figure 3/4 biological repeats for Fig e/case4/
- Source data/Figure 3/4 biological repeats for Fig e/case4/Patch04_before POPS.abf
- Source data/Figure 3/4 biological repeats for Fig e/case4/Patch04_after POPS.abf
- Source data/Figure 3/4 biological repeats for Fig e/case 1 (Fig 3e)/
- Source data/Figure 3/4 biological repeats for Fig e/case 1 (Fig 3e)/Patch01_before POPS.abf
- Source data/Figure 3/4 biological repeats for Fig e/case 1 (Fig 3e)/Patch01_after POPS.abf
- Source data/Figure 3/3 biological repeats for Fig b/
- Source data/Figure 3/3 biological repeats for Fig b/case3 (Fig 3b)/
- Source data/Figure 3/3 biological repeats for Fig b/case3 (Fig 3b)/Patch03_before PI mixture.abf
- Source data/Figure 3/3 biological repeats for Fig b/case3 (Fig 3b)/Patch03_after PI mixture.abf
- Source data/Figure 3/3 biological repeats for Fig b/case2/
- Source data/Figure 3/3 biological repeats for Fig b/case2/Patch02_after PI mixture.abf
- Source data/Figure 3/3 biological repeats for Fig b/case2/Patch02_before PI mixture.abf
- Source data/Figure 3/3 biological repeats for Fig b/case1/
- Source data/Figure 3/3 biological repeats for Fig b/case1/Patch02_after PI mixture.abf
- Source data/Figure 3/3 biological repeats for Fig b/case1/Patch01_before PI mixture.abf
- Source data/Figure 2/
- Source data/Figure 2/4 biological repeats for Fig2c/
- Source data/Figure 2/4 biological repeats for Fig2c/case 3 (Fig 2c).abf
- Source data/Figure 2/4 biological repeats for Fig2c/case 1.abf
- Source data/Figure 2/4 biological repeats for Fig2c/case 4.abf
- Source data/Figure 2/4 biological repeats for Fig2c/case 2.abf
- Source data/Figure 2/3 biological repeats for Fig2b/
- Source data/Figure 2/3 biological repeats for Fig2b/case 3.abf
- Source data/Figure 2/3 biological repeats for Fig2b/case 1 (Fig 2b).abf
- Source data/Figure 2/3 biological repeats for Fig2b/case 2.abf
- Source data/Figure 2/3 biological repeats for Fig2e-f/
- Source data/Figure 2/3 biological repeats for Fig2e-f/case 2/
- Source data/Figure 2/3 biological repeats for Fig2e-f/case 2/after MTSSL.abf
- Source data/Figure 2/3 biological repeats for Fig2e-f/case 2/before MTSSL.abf
- Source data/Figure 2/3 biological repeats for Fig2e-f/case 1 (Fig 2e,f)/
- Source data/Figure 2/3 biological repeats for Fig2e-f/case 1 (Fig 2e,f)/after MTSSL.abf
- Source data/Figure 2/3 biological repeats for Fig2e-f/case 1 (Fig 2e,f)/before MTSSL.abf
- Source data/Figure 2/3 biological repeats for Fig2e-f/case 3/
- Source data/Figure 2/3 biological repeats for Fig2e-f/case 3/after MTSSL.abf
- Source data/Figure 2/3 biological repeats for Fig2e-f/case 3/before MTSSL.abf
- Source data/Supplementary figure 16/
- Source data/Supplementary figure 16/S 40C/
- Source data/Supplementary figure 16/S 40C/thickness_vs_time.dat
- Source data/Supplementary figure 16/S 40C/area_per_lipid_vs_time.dat
- Source data/Supplementary figure 16/S 19C/
- Source data/Supplementary figure 16/S 19C/thickness_vs_time.dat
- Source data/Supplementary figure 16/S 19C/area_per_lipid_vs_time.dat
- Source data/Supplementary figure 16/NS 40C/
- Source data/Supplementary figure 16/NS 40C/thickness_vs_time.dat
- Source data/Supplementary figure 16/NS 40C/area_per_lipid_vs_time.dat
- Source data/Supplementary figure 16/NS 19C/
- Source data/Supplementary figure 16/NS 19C/thickness_vs_time.dat
- Source data/Supplementary figure 16/NS 19C/area_per_lipid_vs_time.dat
- Source data/Supplementary figure 14/
- Source data/Supplementary figure 14/Energy_S_19C.xvg
- Source data/Supplementary figure 14/Energy_NS_40C.xvg
- Source data/Supplementary figure 14/rmsd_NS_19C.xvg
- Source data/Supplementary figure 14/rmsd_S_40C.xvg
- Source data/Supplementary figure 14/Energy_NS_19C.xvg
- Source data/Supplementary figure 14/Energies_S_40C.xvg
- Source data/Supplementary figure 14/rmsd_NS_40C.xvg
- Source data/Supplementary figure 14/rmsd_S_19C.xvg
- Source data/source data.xlsx
- Source data/Supplementary figure 17/
- Source data/Supplementary figure 17/S 40C/
- Source data/Supplementary figure 17/S 40C/lower_POPS_PS_density_avg_norm_mole.dat
- Source data/Supplementary figure 17/S 40C/lower_POPS_PS_gr_protein.dat
- Source data/Supplementary figure 17/S 19C/
- Source data/Supplementary figure 17/S 19C/lower_POPS_PS_density_avg_norm_mole.dat
- Source data/Supplementary figure 17/S 19C/lower_POPS_PS_gr_protein.dat
- Source data/Supplementary figure 17/NS 40C/
- Source data/Supplementary figure 17/NS 40C/lower_POPS_PS_density_avg_norm_mole.dat
- Source data/Supplementary figure 17/NS 40C/lower_POPS_PS_gr_protein.dat
- Source data/Supplementary figure 17/NS 19C/
- Source data/Supplementary figure 17/NS 19C/lower_POPS_PS_density_avg_norm_mole.dat
- Source data/Supplementary figure 17/NS 19C/lower_POPS_PS_gr_protein.dat
