# Supplementary material for: Swapped and non-swapped TRAAK states co-exist in membranes at a ratio influenced by temperature
Source: Nat Commun. 2026 Mar 5;17:3522. doi: 10.1038/s41467-026-70027-9 (PMC13087257; doi:10.1038/s41467-026-70027-9)
Supplement: Supplementary file 4 — Source Data [file 41467_2026_70027_MOESM4_ESM.zip › Source data/Supplementary figure 16/S 40C/thickness_vs_time.dat]

# time(ps)	thickness(nm)
0 3.85563
1000 3.8715
2000 3.86612
3000 3.80116
4000 3.82582
5000 3.84161
6000 3.87003
7000 3.87346
8000 3.88486
9000 3.79091
10000 3.82737
20700 3.82144
21700 3.8863
22700 3.90802
23700 3.90622
24700 3.90106
25700 3.87765
26700 3.89057
27700 3.87572
28700 3.90364
29700 3.92854
30700 3.92071
31700 3.92968
32700 3.95509
33700 3.92352
34700 3.92911
35700 3.9303
36700 3.88869
37700 3.88851
38700 3.89335
39700 3.87514
40700 3.86531
41700 3.85542
42700 3.8475
43700 3.88703
44700 3.91629
45700 3.92245
46700 3.895
47700 3.90434
48700 3.8468
49700 3.89332
50700 3.86814
51700 3.89225
52700 3.88965
53700 3.91122
54700 3.90792
55700 3.90193
56700 3.90172
57700 3.88677
58700 3.85073
59700 3.82951
60700 3.9026
61700 3.95859
62700 3.93637
63700 3.93544
64700 3.90588
65700 3.86845
66700 3.87936
67700 3.86488
68700 3.90694
69700 3.87807
70700 3.90105
71700 3.8804
72700 3.85455
73700 3.87562
74700 3.86576
75700 3.86499
76700 3.84577
77700 3.87929
78700 3.9175
79700 3.84051
80700 3.83429
81700 3.82365
82700 3.84627
83700 3.84119
84700 3.8771
85700 3.81399
86700 3.82967
87700 3.87158
88700 3.8515
89700 3.85382
90700 3.84203
91700 3.84676
92700 3.8351
93700 3.83246
94700 3.84849
95700 3.84129
96700 3.88387
97700 3.87114
98700 3.8285
99700 3.82632
100700 3.84987
101700 3.81641
102700 3.86546
103700 3.93566
104700 3.91498
105700 3.89682
106700 3.87976
107700 3.8514
108700 3.88256
109700 3.90287
110700 3.9368
111700 3.89234
112700 3.93583
113700 3.92419
114700 3.88843
115700 3.87677
116700 3.83486
117700 3.8984
118700 3.8588
119700 3.83874
120700 3.83174
121700 3.80949
122700 3.82104
123700 3.83961
124700 3.82908
125700 3.86343
126700 3.8953
127700 3.91028
128700 3.88371
129700 3.87398
130700 3.86646
131700 3.87918
132700 3.87035
133700 3.88345
134700 3.86603
135700 3.9053
136700 3.8953
137700 3.89938
138700 3.8936
139700 3.90323
140700 3.88319
141700 3.8709
142700 3.88636
143700 3.91613
144700 3.92239
145700 3.93818
146700 3.8907
147700 3.90473
148700 3.84096
149700 3.94147
150700 3.9021
151700 3.9216
152700 3.86292
153700 3.88826
154700 3.80409
155700 3.86901
156700 3.87873
157700 3.87307
158700 3.89493
159700 3.93596
160700 3.91335
161700 3.9081
162700 3.88891
163700 3.87481
164700 3.86699
165700 3.83701
166700 3.79417
167700 3.83273
168700 3.83904
169700 3.79715
170700 3.80585
171700 3.82995
172700 3.8199
173700 3.81065
174700 3.86553
175700 3.92419
176700 3.85392
177700 3.90664
178700 3.94617
179700 3.89779
180700 3.90329
181700 3.94603
182700 3.91068
183700 3.86344
184700 3.8862
185700 3.8893
186700 3.85287
187700 3.94155
188700 3.90286
189700 3.90213
190700 3.90164
191700 3.92216
192700 3.84382
193700 3.89583
194700 3.89098
195700 3.8851
196700 3.87123
197700 3.81912
198700 3.79953
199700 3.77052
200700 3.80428
201700 3.81862
202700 3.81986
203700 3.84542
204700 3.8603
205700 3.87692
206700 3.8541
207700 3.84132
208700 3.87745
209700 3.85893
210700 3.839
211700 3.84346
212700 3.87756
213700 3.9309
214700 3.86966
215700 3.89077
216700 3.88765
217700 3.86349
218700 3.87018
219700 3.89791
220700 3.86612
221700 3.86829
222700 3.83134
223700 3.7989
224700 3.89818
225700 3.91527
226700 3.97011
227700 3.96502
228700 3.9815
229700 3.96508
230700 3.94418
231700 3.93774
232700 3.98353
233700 3.88046
234700 3.89484
235700 3.87974
236700 3.92664
237700 3.9654
238700 3.92372
239700 3.94298
240700 3.90987
241700 3.90337
242700 3.94405
243700 3.90914
244700 3.93299
245700 3.91494
246700 3.90101
247700 3.89774
248700 3.88951
249700 3.9192
250700 3.91266
251700 3.93515
252700 3.87532
253700 3.85326
254700 3.89957
255700 3.88386
256700 3.87965
257700 3.86369
258700 3.85981
259700 3.88317
260700 3.84428
261700 3.8419
262700 3.82532
263700 3.89954
264700 3.91704
265700 3.88115
266700 3.84527
267700 3.88037
268700 3.88397
269700 3.88125
270700 3.88558
271700 3.92354
272700 3.90426
273700 3.91809
274700 3.90981
275700 3.91039
276700 3.93107
277700 3.86887
278700 3.93932
279700 3.91583
280700 3.91482
281700 3.91562
282700 3.91602
283700 3.86638
284700 3.87569
285700 3.89104
286700 3.89603
287700 3.86493
288700 3.84932
289700 3.88801
290700 3.8959
291700 3.89095
292700 3.89486
293700 3.92773
294700 3.90358
295700 3.89897
296700 3.90547
297700 3.80163
298700 3.85392
299700 3.89781
300700 3.91507
301700 3.90975
302700 3.86541
303700 3.90097
304700 3.87261
305700 3.87988
306700 3.906
307700 3.89996
308700 3.90873
309700 3.91218
310700 3.94969
311700 3.9307
312700 3.86618
313700 3.85976
314700 3.87117
315700 3.82502
316700 3.84045
317700 3.85391
318700 3.87447
319700 3.82772
320700 3.88363
321700 3.91612
322700 3.90028
323700 3.85301
324700 3.87055
325700 3.86539
326700 3.88546
327700 3.88837
328700 3.86929
329700 3.88772
330700 3.86953
331700 3.87586
332700 3.85615
333700 3.8512
334700 3.87793
335700 3.91601
336700 3.90128
337700 3.90019
338700 3.89265
339700 3.85286
340700 3.89385
341700 3.91464
342700 3.87555
343700 3.88579
344700 3.88283
345700 3.89749
346700 3.94274
347700 3.90988
348700 3.92639
349700 3.91394
350700 3.90529
351700 3.84564
352700 3.87647
353700 3.84421
354700 3.82023
355700 3.8805
356700 3.82067
357700 3.82413
358700 3.82197
359700 3.8441
360700 3.85182
361700 3.88876
362700 3.8886
363700 3.87823
364700 3.88303
365700 3.83023
366700 3.88722
367700 3.896
368700 3.84062
369700 3.85982
370700 3.80418
371700 3.85773
372700 3.84676
373700 3.80816
374700 3.87629
375700 3.88602
376700 3.89314
377700 3.89754
378700 3.90911
379700 3.9354
380700 3.89093
381700 3.96432
382700 3.94767
383700 3.95458
384700 3.94271
385700 3.92392
386700 3.94689
387700 3.9046
388700 3.925
389700 3.89441
390700 3.87244
391700 3.88393
392700 3.89984
393700 3.83483
394700 3.91646
395700 3.94771
396700 3.94106
397700 3.88904
398700 3.91759
399700 3.88466
400700 3.90755
401700 3.94991
402700 3.92219
403700 3.91712
404700 3.8759
405700 3.87173
406700 3.85251
407700 3.87668
408700 3.88701
409700 3.82724
410700 3.85547
411700 3.91953
412700 3.93396
413700 3.92105
414700 3.92119
415700 3.85696
416700 3.84363
417700 3.83447
418700 3.85735
419700 3.90218
420700 3.89812
421700 3.94255
422700 3.88215
423700 3.87617
424700 3.85315
425700 3.90311
426700 3.93375
427700 3.86559
428700 3.91022
429700 3.8547
430700 3.90079
431700 3.84962
432700 3.89102
433700 3.89636
434700 3.93305
435700 3.92377
436700 3.89117
437700 3.90934
438700 3.87851
439700 3.86703
440700 3.88993
441700 3.84607
442700 3.79583
443700 3.82713
444700 3.87501
445700 3.91137
446700 3.9519
447700 3.88016
448700 3.92111
449700 3.88996
450700 3.9038
451700 3.86993
452700 3.88452
453700 3.88015
454700 3.86565
455700 3.85871
456700 3.89558
457700 3.87712
458700 3.93257
459700 3.85508
460700 3.84487
461700 3.83095
462700 3.82726
463700 3.79603
464700 3.82894
465700 3.89537
466700 3.84697
467700 3.84784
468700 3.87285
469700 3.92247
470700 3.90402
471700 3.86317
472700 3.91389
473700 3.90598
474700 3.96434
475700 3.93038
476700 3.96564
477700 3.95571
478700 3.89887
479700 3.84138
480700 3.83696
481700 3.86193
482700 3.8604
483700 3.86763
484700 3.92149
485700 3.87679
486700 3.85705
487700 3.87713
488700 3.846
489700 3.85929
490700 3.88349
491700 3.85978
492700 3.89447
493700 3.92945
