# Supplementary material for: Swapped and non-swapped TRAAK states co-exist in membranes at a ratio influenced by temperature
Source: Nat Commun. 2026 Mar 5;17:3522. doi: 10.1038/s41467-026-70027-9 (PMC13087257; doi:10.1038/s41467-026-70027-9)
Supplement: Supplementary file 4 — Source Data [file 41467_2026_70027_MOESM4_ESM.zip › Source data/Supplementary figure 16/S 40C/area_per_lipid_vs_time.dat]

# time(ps)	APL_upper(nm^2)	APL_lower(nm^2)
0 0.766103 0.770775
1000 0.764306 0.768966
2000 0.764525 0.769187
3000 0.776752 0.781488
4000 0.773847 0.778566
5000 0.76606 0.770731
6000 0.75989 0.764523
7000 0.76672 0.771395
8000 0.760127 0.764762
9000 0.778534 0.783281
10000 0.766556 0.771231
20700 0.768762 0.77345
21700 0.762152 0.766799
22700 0.755012 0.759615
23700 0.754795 0.759397
24700 0.7551 0.759705
25700 0.757693 0.762314
26700 0.75971 0.764342
27700 0.76101 0.765651
28700 0.759342 0.763972
29700 0.751472 0.756054
30700 0.757592 0.762212
31700 0.75104 0.75562
32700 0.741799 0.746322
33700 0.751944 0.756529
34700 0.757571 0.76219
35700 0.752114 0.7567
36700 0.753156 0.757748
37700 0.7536 0.758195
38700 0.753996 0.758593
39700 0.760321 0.764958
40700 0.764898 0.769562
41700 0.763876 0.768534
42700 0.765176 0.769842
43700 0.751315 0.755896
44700 0.752822 0.757412
45700 0.751077 0.755656
46700 0.754707 0.759309
47700 0.759285 0.763915
48700 0.768762 0.77345
49700 0.76022 0.764856
50700 0.760004 0.764638
51700 0.756796 0.761411
52700 0.759464 0.764095
53700 0.754666 0.759267
54700 0.756221 0.760832
55700 0.754731 0.759333
56700 0.757544 0.762163
57700 0.761789 0.766434
58700 0.765886 0.770556
59700 0.764053 0.768712
60700 0.757272 0.76189
61700 0.7471 0.751655
62700 0.75175 0.756334
63700 0.749224 0.753792
64700 0.753468 0.758062
65700 0.763099 0.767752
66700 0.760203 0.764838
67700 0.758506 0.763131
68700 0.760066 0.7647
69700 0.75787 0.762491
70700 0.754952 0.759555
71700 0.757958 0.76258
72700 0.761335 0.765978
73700 0.761317 0.765959
74700 0.761648 0.766292
75700 0.764259 0.768919
76700 0.766978 0.771655
77700 0.75818 0.762803
78700 0.758779 0.763406
79700 0.767521 0.772201
80700 0.767671 0.772352
81700 0.770567 0.775266
82700 0.766952 0.771628
83700 0.766385 0.771058
84700 0.759996 0.76463
85700 0.769227 0.773917
86700 0.768857 0.773545
87700 0.761063 0.765704
88700 0.760727 0.765366
89700 0.760013 0.764647
90700 0.7602 0.764835
91700 0.765799 0.770469
92700 0.767504 0.772184
93700 0.764388 0.769049
94700 0.766463 0.771136
95700 0.765511 0.770179
96700 0.759161 0.76379
97700 0.760083 0.764718
98700 0.767329 0.772008
99700 0.760041 0.764676
100700 0.766479 0.771153
101700 0.77119 0.775892
102700 0.766439 0.771112
103700 0.746013 0.750562
104700 0.74611 0.750659
105700 0.750659 0.755236
106700 0.754253 0.758852
107700 0.760469 0.765106
108700 0.757397 0.762015
109700 0.754708 0.75931
110700 0.746611 0.751163
111700 0.74922 0.753789
112700 0.751436 0.756018
113700 0.747165 0.751721
114700 0.748884 0.75345
115700 0.756449 0.761062
116700 0.770469 0.775167
117700 0.760244 0.76488
118700 0.767645 0.772325
119700 0.771966 0.776673
120700 0.768108 0.772792
121700 0.774038 0.778757
122700 0.77469 0.779414
123700 0.769492 0.774184
124700 0.767649 0.77233
125700 0.762195 0.766842
126700 0.758249 0.762872
127700 0.747723 0.752282
128700 0.751525 0.756107
129700 0.756709 0.761323
130700 0.757802 0.762423
131700 0.757446 0.762065
132700 0.755509 0.760116
133700 0.755941 0.760551
134700 0.754071 0.758669
135700 0.756467 0.76108
136700 0.757303 0.76192
137700 0.754449 0.759049
138700 0.755622 0.760229
139700 0.755655 0.760263
140700 0.758119 0.762741
141700 0.760014 0.764649
142700 0.758395 0.763019
143700 0.754897 0.7595
144700 0.748085 0.752646
145700 0.743164 0.747696
146700 0.75713 0.761746
147700 0.755936 0.760545
148700 0.764133 0.768792
149700 0.7522 0.756787
150700 0.756543 0.761156
151700 0.753858 0.758455
152700 0.765931 0.770602
153700 0.760084 0.764718
154700 0.771262 0.775965
155700 0.762925 0.767577
156700 0.760821 0.76546
157700 0.761008 0.765648
158700 0.762508 0.767158
159700 0.753234 0.757826
160700 0.755369 0.759975
161700 0.754016 0.758613
162700 0.761127 0.765768
163700 0.760989 0.765629
164700 0.764187 0.768847
165700 0.774464 0.779187
166700 0.777738 0.782481
167700 0.767469 0.772148
168700 0.767697 0.772378
169700 0.775413 0.780141
170700 0.773738 0.778456
171700 0.765142 0.769808
172700 0.767669 0.77235
173700 0.768496 0.773181
174700 0.759951 0.764585
175700 0.757589 0.762208
176700 0.76532 0.769986
177700 0.749647 0.754218
178700 0.743961 0.748497
179700 0.754125 0.758723
180700 0.752838 0.757429
181700 0.747803 0.752363
182700 0.753059 0.757651
183700 0.760718 0.765356
184700 0.757166 0.761783
185700 0.752231 0.756818
186700 0.761778 0.766423
187700 0.747782 0.752342
188700 0.751896 0.756481
189700 0.755667 0.760275
190700 0.756932 0.761547
191700 0.75254 0.757129
192700 0.766713 0.771388
193700 0.752218 0.756805
194700 0.751782 0.756366
195700 0.757572 0.762191
196700 0.762191 0.766839
197700 0.770122 0.774818
198700 0.777627 0.782368
199700 0.77869 0.783438
200700 0.77666 0.781396
201700 0.775845 0.780575
202700 0.776605 0.781341
203700 0.768287 0.772972
204700 0.76293 0.767582
205700 0.764459 0.769121
206700 0.759804 0.764437
207700 0.764664 0.769326
208700 0.758368 0.762992
209700 0.761056 0.765697
210700 0.767083 0.771761
211700 0.763379 0.768033
212700 0.756267 0.760879
213700 0.752657 0.757246
214700 0.76091 0.765549
215700 0.753771 0.758367
216700 0.756946 0.761561
217700 0.758643 0.763269
218700 0.75848 0.763105
219700 0.756441 0.761054
220700 0.756938 0.761554
221700 0.759645 0.764277
222700 0.766483 0.771157
223700 0.766491 0.771165
224700 0.759934 0.764568
225700 0.746597 0.751149
226700 0.736542 0.741033
227700 0.737817 0.742316
228700 0.735447 0.739931
229700 0.744457 0.748997
230700 0.742715 0.747244
231700 0.746719 0.751272
232700 0.743421 0.747954
233700 0.759745 0.764378
234700 0.754023 0.75862
235700 0.758585 0.763211
236700 0.749701 0.754273
237700 0.745807 0.750354
238700 0.75538 0.759986
239700 0.748127 0.752689
240700 0.751512 0.756095
241700 0.752539 0.757128
242700 0.746292 0.750842
243700 0.750441 0.755016
244700 0.752322 0.75691
245700 0.752621 0.75721
246700 0.746413 0.750964
247700 0.759602 0.764234
248700 0.756233 0.760844
249700 0.754369 0.758968
250700 0.750908 0.755487
251700 0.752738 0.757328
252700 0.762134 0.766781
253700 0.765357 0.770024
254700 0.754595 0.759196
255700 0.757733 0.762353
256700 0.761737 0.766382
257700 0.762172 0.76682
258700 0.764775 0.769438
259700 0.763883 0.768541
260700 0.767802 0.772484
261700 0.764492 0.769153
262700 0.767271 0.771949
263700 0.75434 0.75894
264700 0.75164 0.756223
265700 0.757855 0.762476
266700 0.759639 0.764271
267700 0.76029 0.764926
268700 0.759294 0.763924
269700 0.75398 0.758577
270700 0.757932 0.762554
271700 0.751844 0.756429
272700 0.749993 0.754566
273700 0.750456 0.755032
274700 0.7501 0.754674
275700 0.752169 0.756756
276700 0.747615 0.752173
277700 0.757598 0.762217
278700 0.7487 0.753265
279700 0.750379 0.754954
280700 0.753321 0.757914
281700 0.751628 0.756211
282700 0.75702 0.761636
283700 0.759801 0.764434
284700 0.7557 0.760308
285700 0.755908 0.760517
286700 0.757946 0.762567
287700 0.763586 0.768242
288700 0.762287 0.766935
289700 0.760405 0.765041
290700 0.754625 0.759227
291700 0.754052 0.75865
292700 0.756119 0.760729
293700 0.751108 0.755688
294700 0.755655 0.760263
295700 0.758166 0.762789
296700 0.753818 0.758415
297700 0.764936 0.7696
298700 0.763223 0.767877
299700 0.757955 0.762577
300700 0.752285 0.756873
301700 0.753365 0.757959
302700 0.758116 0.762739
303700 0.759317 0.763947
304700 0.759504 0.764135
305700 0.75911 0.763739
306700 0.754094 0.758692
307700 0.754467 0.759068
308700 0.752069 0.756655
309700 0.74745 0.752008
310700 0.748227 0.752789
311700 0.74934 0.753909
312700 0.765381 0.770048
313700 0.759788 0.764421
314700 0.763449 0.768104
315700 0.765651 0.770319
316700 0.778029 0.782773
317700 0.763606 0.768262
318700 0.763181 0.767834
319700 0.771107 0.775809
320700 0.755338 0.759944
321700 0.747301 0.751858
322700 0.753767 0.758363
323700 0.761904 0.76655
324700 0.758812 0.763439
325700 0.766056 0.770727
326700 0.757171 0.761788
327700 0.755514 0.760121
328700 0.757474 0.762093
329700 0.753806 0.758403
330700 0.761142 0.765784
331700 0.758176 0.762799
332700 0.760103 0.764738
333700 0.763518 0.768173
334700 0.760881 0.765521
335700 0.75222 0.756807
336700 0.74914 0.753708
337700 0.749247 0.753815
338700 0.752426 0.757014
339700 0.761249 0.765891
340700 0.74717 0.751726
341700 0.755029 0.759633
342700 0.75182 0.756405
343700 0.754434 0.759034
344700 0.761504 0.766148
345700 0.752571 0.75716
346700 0.742923 0.747454
347700 0.750238 0.754813
348700 0.74928 0.753848
349700 0.745121 0.749664
350700 0.753343 0.757936
351700 0.762305 0.766954
352700 0.75694 0.761556
353700 0.766073 0.770744
354700 0.768903 0.773591
355700 0.764379 0.76904
356700 0.76995 0.774645
357700 0.770857 0.775557
358700 0.766867 0.771543
359700 0.762891 0.767543
360700 0.765786 0.770456
361700 0.756153 0.760764
362700 0.754643 0.759244
363700 0.750913 0.755491
364700 0.753313 0.757906
365700 0.767064 0.771741
366700 0.750966 0.755545
367700 0.752724 0.757314
368700 0.763753 0.76841
369700 0.764777 0.769441
370700 0.774676 0.779399
371700 0.763236 0.76789
372700 0.75471 0.759312
373700 0.765916 0.770586
374700 0.760644 0.765282
375700 0.752358 0.756946
376700 0.750997 0.755577
377700 0.753679 0.758275
378700 0.749728 0.754299
379700 0.74844 0.753003
380700 0.756863 0.761478
381700 0.741984 0.746508
382700 0.740228 0.744741
383700 0.745478 0.750024
384700 0.742714 0.747243
385700 0.744757 0.749298
386700 0.743759 0.748294
387700 0.753655 0.75825
388700 0.750537 0.755114
389700 0.757036 0.761652
390700 0.764674 0.769337
391700 0.760308 0.764944
392700 0.755589 0.760196
393700 0.770143 0.774839
394700 0.750501 0.755077
395700 0.744159 0.748697
396700 0.744816 0.749358
397700 0.759477 0.764108
398700 0.753318 0.757911
399700 0.755319 0.759924
400700 0.75387 0.758467
401700 0.747924 0.752484
402700 0.751138 0.755718
403700 0.752837 0.757427
404700 0.754782 0.759385
405700 0.760914 0.765554
406700 0.765117 0.769782
407700 0.758743 0.76337
408700 0.754177 0.758775
409700 0.766523 0.771197
410700 0.759335 0.763965
411700 0.750279 0.754854
412700 0.741752 0.746275
413700 0.74554 0.750086
414700 0.750207 0.754781
415700 0.762398 0.767047
416700 0.762672 0.767322
417700 0.769491 0.774183
418700 0.762589 0.767238
419700 0.75172 0.756303
420700 0.750053 0.754627
421700 0.744913 0.749455
422700 0.749495 0.754065
423700 0.754284 0.758883
424700 0.756106 0.760717
425700 0.753479 0.758073
426700 0.7421 0.746625
427700 0.754777 0.75938
428700 0.748457 0.753021
429700 0.757568 0.762188
430700 0.747774 0.752333
431700 0.754937 0.759541
432700 0.751113 0.755693
433700 0.75134 0.755921
434700 0.745274 0.749819
435700 0.747008 0.751563
436700 0.755591 0.760198
437700 0.752307 0.756895
438700 0.764061 0.76872
439700 0.758738 0.763364
440700 0.756467 0.76108
441700 0.763341 0.767996
442700 0.779061 0.783811
443700 0.769009 0.773698
444700 0.756146 0.760757
445700 0.750713 0.75529
446700 0.743624 0.748158
447700 0.749386 0.753955
448700 0.745857 0.750405
449700 0.753143 0.757735
450700 0.751063 0.755643
451700 0.760506 0.765144
452700 0.760257 0.764893
453700 0.7562 0.760811
454700 0.762504 0.767154
455700 0.762433 0.767082
456700 0.753256 0.757849
457700 0.753906 0.758503
458700 0.749418 0.753988
459700 0.767172 0.77185
460700 0.768167 0.772851
461700 0.767701 0.772382
462700 0.773754 0.778472
463700 0.773825 0.778543
464700 0.765009 0.769674
465700 0.757453 0.762071
466700 0.762943 0.767595
467700 0.765715 0.770384
468700 0.761088 0.765729
469700 0.75309 0.757682
470700 0.749142 0.75371
471700 0.752424 0.757012
472700 0.747765 0.752324
473700 0.746711 0.751265
474700 0.738698 0.743202
475700 0.74023 0.744743
476700 0.743206 0.747737
477700 0.741887 0.746411
478700 0.753137 0.757729
479700 0.764714 0.769377
480700 0.767238 0.771916
481700 0.757485 0.762104
482700 0.759501 0.764132
483700 0.757987 0.762609
484700 0.750051 0.754625
485700 0.760403 0.76504
486700 0.766787 0.771463
487700 0.761175 0.765816
488700 0.76376 0.768417
489700 0.758847 0.763474
490700 0.75923 0.76386
491700 0.757867 0.762488
492700 0.750303 0.754878
493700 0.745041 0.749584
