# Supplementary material for: Swapped and non-swapped TRAAK states co-exist in membranes at a ratio influenced by temperature
Source: Nat Commun. 2026 Mar 5;17:3522. doi: 10.1038/s41467-026-70027-9 (PMC13087257; doi:10.1038/s41467-026-70027-9)
Supplement: Supplementary file 4 — Source Data [file 41467_2026_70027_MOESM4_ESM.zip › Source data/Supplementary figure 16/S 19C/thickness_vs_time.dat]

# time(ps)	thickness(nm)
20000 3.93233
21000 3.93867
22000 3.96996
23000 3.96534
24000 3.94346
25000 3.92909
26000 3.95649
27000 3.94303
28000 3.98179
29000 3.976
30000 3.97052
31000 3.98358
32000 3.97387
33000 3.93017
34000 3.96801
35000 3.91546
36000 3.90595
37000 3.93366
38000 3.96762
39000 3.94941
40000 3.91534
41000 3.91965
42000 3.92831
43000 3.91481
44000 3.95147
45000 3.93835
46000 3.9486
47000 3.91385
48000 3.91944
49000 3.96476
50000 3.94566
51000 3.91139
52000 3.9266
53000 3.93859
54000 3.90885
55000 3.92002
56000 3.9105
57000 3.9143
58000 3.88281
59000 3.92953
60000 3.89196
61000 3.84403
62000 3.85513
63000 3.84554
64000 3.85058
65000 3.89561
66000 3.88551
67000 3.88758
68000 3.90135
69000 3.90451
70000 3.9122
71000 3.90998
72000 3.92702
73000 3.88624
74000 3.88155
75000 3.88575
76000 3.88638
77000 3.86216
78000 3.89101
79000 3.84226
80000 3.88779
81000 3.87961
82000 3.92221
83000 3.94429
84000 3.92435
85000 3.94775
86000 3.92565
87000 3.95261
88000 3.97199
89000 3.94179
90000 3.91202
91000 3.91604
92000 3.91784
93000 3.88745
94000 3.86705
95000 3.88156
96000 3.93653
97000 3.88405
98000 3.8911
99000 3.89201
100000 3.929
101000 3.91696
102000 3.85299
103000 3.8972
104000 3.92132
105000 3.94406
106000 3.96453
107000 3.95668
108000 3.93253
109000 3.96024
110000 3.96186
111000 3.95639
112000 3.97488
113000 3.96353
114000 3.93401
115000 3.9204
116000 3.92928
117000 3.93955
118000 3.90742
119000 3.91293
120000 3.93897
121000 3.91678
122000 3.91411
123000 3.9452
124000 3.94887
125000 3.93523
126000 3.91499
127000 3.92241
128000 3.92255
129000 3.94557
130000 3.92052
131000 3.93867
132000 3.92276
133000 3.92576
134000 3.94183
135000 3.98347
136000 3.97777
137000 3.95164
138000 3.90066
139000 3.90857
140000 3.93294
141000 3.9344
142000 3.92846
143000 3.95212
144000 3.97328
145000 3.95223
146000 3.948
147000 3.96935
148000 3.97711
149000 3.9484
150000 3.97247
151000 3.97394
152000 3.9851
153000 4.00414
154000 4.00493
155000 3.96726
156000 3.96711
157000 3.9457
158000 3.9364
159000 3.94487
160000 3.94203
161000 3.9529
162000 3.95133
163000 3.92
164000 3.93085
165000 3.88359
166000 3.90477
167000 3.91715
168000 3.88538
169000 3.85959
170000 3.90664
171000 3.88041
172000 3.8812
173000 3.87222
174000 3.85457
175000 3.84593
176000 3.86201
177000 3.91182
178000 3.92378
179000 3.88003
180000 3.88011
181000 3.8678
182000 3.86866
183000 3.88482
184000 3.89251
185000 3.88297
186000 3.88807
187000 3.85618
188000 3.88718
189000 3.90202
190000 3.90152
191000 3.85226
192000 3.86765
193000 3.86662
194000 3.86375
195000 3.88258
196000 3.89984
197000 3.93614
198000 3.94399
199000 3.93822
200000 3.93055
201000 3.93984
202000 3.92092
203000 3.89191
204000 3.93422
205000 3.91401
206000 3.88614
207000 3.87933
208000 3.88152
209000 3.90955
210000 3.90404
211000 3.92713
212000 3.93698
213000 3.94028
214000 3.94717
215000 3.96228
216000 3.973
217000 3.95535
218000 3.95605
219000 3.96773
220000 3.96314
221000 3.94506
222000 3.93863
223000 3.93489
224000 3.88774
225000 3.91679
226000 3.90825
227000 3.91213
228000 3.89687
229000 3.88277
230000 3.9236
231000 3.89393
232000 3.94464
233000 3.92595
234000 3.90928
235000 3.91306
236000 3.93453
237000 3.94731
238000 3.92899
239000 3.90811
240000 3.93023
241000 3.9084
242000 3.90363
243000 3.89949
244000 3.93584
245000 3.91259
246000 3.93199
247000 3.92181
248000 3.9797
249000 3.94624
250000 3.95402
251000 3.97541
252000 4.00593
253000 3.97357
254000 3.94603
255000 3.95832
256000 3.94053
257000 3.93992
258000 3.95058
259000 3.97105
260000 3.96022
261000 3.96454
262000 3.90055
263000 3.90911
264000 3.97157
265000 3.92978
266000 3.86763
267000 3.92781
268000 3.90917
269000 3.91875
270000 3.93786
271000 3.96079
272000 3.9307
273000 3.91395
274000 3.89633
275000 3.89588
276000 3.92763
277000 3.88314
278000 3.89751
279000 3.88496
280000 3.90069
281000 3.88092
282000 3.90686
283000 3.91985
284000 3.90731
285000 3.9204
286000 3.95123
287000 3.93994
288000 3.93789
289000 3.94184
290000 3.97902
291000 3.96002
292000 3.95395
293000 3.92272
294000 3.93977
295000 3.90869
296000 3.87709
297000 3.8774
298000 3.91768
299000 3.93681
300000 3.92455
301000 3.92138
302000 3.89848
303000 3.89119
304000 3.90587
305000 3.91395
306000 3.90712
307000 3.92042
308000 3.90209
309000 3.91047
310000 3.92396
311000 3.96672
312000 3.97728
313000 3.96222
314000 3.94972
315000 3.93274
316000 3.91099
317000 3.92916
318000 3.95482
319000 3.96627
320000 3.95584
321000 3.92808
322000 3.89489
323000 3.9038
324000 3.93895
325000 3.91885
326000 3.91114
327000 3.90667
328000 3.90386
329000 3.89092
330000 3.98458
331000 3.925
332000 3.87546
333000 3.88991
334000 3.91164
335000 3.88714
336000 3.91802
337000 3.92664
338000 3.9343
339000 3.92238
340000 3.92299
341000 3.90388
342000 3.9187
343000 3.86375
344000 3.82207
345000 3.87812
346000 3.90588
347000 3.91769
348000 3.9244
349000 3.9602
