# Supplementary material for: Swapped and non-swapped TRAAK states co-exist in membranes at a ratio influenced by temperature
Source: Nat Commun. 2026 Mar 5;17:3522. doi: 10.1038/s41467-026-70027-9 (PMC13087257; doi:10.1038/s41467-026-70027-9)
Supplement: Supplementary file 4 — Source Data [file 41467_2026_70027_MOESM4_ESM.zip › Source data/Supplementary figure 16/S 19C/area_per_lipid_vs_time.dat]

# time(ps)	APL_upper(nm^2)	APL_lower(nm^2)
20000 0.739817 0.744328
21000 0.737555 0.742052
22000 0.731619 0.73608
23000 0.733867 0.738342
24000 0.741978 0.746502
25000 0.742763 0.747292
26000 0.733227 0.737698
27000 0.737882 0.742381
28000 0.726554 0.730984
29000 0.72862 0.733063
30000 0.733572 0.738045
31000 0.731735 0.736197
32000 0.729783 0.734233
33000 0.739935 0.744447
34000 0.734285 0.738762
35000 0.742072 0.746597
36000 0.743561 0.748095
37000 0.737491 0.741988
38000 0.734814 0.739295
39000 0.739532 0.744042
40000 0.741811 0.746335
41000 0.748363 0.752926
42000 0.738531 0.743034
43000 0.740205 0.744718
44000 0.734497 0.738976
45000 0.736293 0.740783
46000 0.736338 0.740828
47000 0.738483 0.742985
48000 0.739253 0.743761
49000 0.729511 0.733959
50000 0.737099 0.741593
51000 0.741894 0.746418
52000 0.741848 0.746371
53000 0.735944 0.740432
54000 0.741389 0.74591
55000 0.736275 0.740765
56000 0.7413 0.74582
57000 0.737207 0.741702
58000 0.747778 0.752337
59000 0.737823 0.742322
60000 0.744802 0.749343
61000 0.751931 0.756516
62000 0.754397 0.758997
63000 0.753399 0.757993
64000 0.750631 0.755208
65000 0.743371 0.747904
66000 0.741118 0.745637
67000 0.743911 0.748448
68000 0.743393 0.747926
69000 0.743334 0.747867
70000 0.740435 0.744949
71000 0.738021 0.742521
72000 0.740008 0.74452
73000 0.747134 0.751689
74000 0.745038 0.749581
75000 0.747305 0.751861
76000 0.747636 0.752195
77000 0.751166 0.755746
78000 0.748584 0.753149
79000 0.755582 0.760189
80000 0.754986 0.75959
81000 0.746156 0.750706
82000 0.736986 0.741479
83000 0.73482 0.7393
84000 0.733786 0.738261
85000 0.737228 0.741723
86000 0.738761 0.743265
87000 0.731013 0.73547
88000 0.727385 0.73182
89000 0.734965 0.739447
90000 0.737075 0.741569
91000 0.737775 0.742274
92000 0.735455 0.73994
93000 0.743038 0.747569
94000 0.743555 0.748089
95000 0.746996 0.751551
96000 0.734951 0.739432
97000 0.749173 0.753741
98000 0.741654 0.746176
99000 0.741719 0.746241
100000 0.732507 0.736974
101000 0.739603 0.744113
102000 0.744569 0.749109
103000 0.741933 0.746457
104000 0.736871 0.741364
105000 0.732062 0.736526
106000 0.72745 0.731886
107000 0.72768 0.732117
108000 0.729399 0.733846
109000 0.729311 0.733758
110000 0.726111 0.730539
111000 0.726097 0.730524
112000 0.727559 0.731996
113000 0.730618 0.735073
114000 0.734793 0.739273
115000 0.736088 0.740576
116000 0.736444 0.740935
117000 0.736773 0.741266
118000 0.737619 0.742117
119000 0.734842 0.739322
120000 0.730699 0.735155
121000 0.735239 0.739722
122000 0.739432 0.743941
123000 0.732569 0.737036
124000 0.73012 0.734572
125000 0.737109 0.741604
126000 0.737486 0.741982
127000 0.737906 0.742406
128000 0.738491 0.742994
129000 0.737663 0.74216
130000 0.735355 0.739838
131000 0.733982 0.738457
132000 0.731243 0.735701
133000 0.736558 0.741049
134000 0.73059 0.735045
135000 0.722855 0.727263
136000 0.724414 0.728831
137000 0.732899 0.737368
138000 0.742351 0.746878
139000 0.738487 0.74299
140000 0.735124 0.739607
141000 0.735177 0.73966
142000 0.735375 0.739859
143000 0.733402 0.737874
144000 0.731941 0.736404
145000 0.732752 0.73722
146000 0.737761 0.742259
147000 0.730171 0.734623
148000 0.729713 0.734162
149000 0.732042 0.736506
150000 0.72635 0.730779
151000 0.727052 0.731485
152000 0.728884 0.733328
153000 0.724378 0.728794
154000 0.720376 0.724768
155000 0.725223 0.729645
156000 0.724456 0.728873
157000 0.732254 0.736719
158000 0.734232 0.738709
159000 0.73466 0.73914
160000 0.732808 0.737277
161000 0.730758 0.735214
162000 0.729598 0.734047
163000 0.73348 0.737953
164000 0.736158 0.740647
165000 0.746916 0.751471
166000 0.736063 0.740552
167000 0.734626 0.739106
168000 0.747182 0.751738
169000 0.744634 0.749175
170000 0.746031 0.750579
171000 0.747439 0.751997
172000 0.749673 0.754244
173000 0.753052 0.757643
174000 0.752706 0.757296
175000 0.754441 0.759041
176000 0.751003 0.755582
177000 0.743379 0.747912
178000 0.740499 0.745014
179000 0.744495 0.749035
180000 0.74632 0.75087
181000 0.748195 0.752758
182000 0.751372 0.755953
183000 0.744159 0.748697
184000 0.742381 0.746908
185000 0.743781 0.748316
186000 0.744199 0.748736
187000 0.756654 0.761268
188000 0.74304 0.747571
189000 0.73701 0.741504
190000 0.738089 0.742589
191000 0.75016 0.754734
192000 0.745894 0.750442
193000 0.746697 0.75125
194000 0.752366 0.756954
195000 0.745923 0.750471
196000 0.741319 0.745839
197000 0.738618 0.743122
198000 0.736022 0.74051
199000 0.735253 0.739736
200000 0.736327 0.740817
201000 0.735495 0.73998
202000 0.740817 0.745334
203000 0.746204 0.750754
204000 0.73813 0.742631
205000 0.741963 0.746487
206000 0.746075 0.750624
207000 0.749802 0.754374
208000 0.745199 0.749743
209000 0.746773 0.751327
210000 0.740992 0.745511
211000 0.73793 0.742429
212000 0.736335 0.740824
213000 0.736192 0.740681
214000 0.738198 0.742699
215000 0.732225 0.73669
216000 0.7272 0.731634
217000 0.728827 0.733271
218000 0.732226 0.73669
219000 0.729059 0.733505
220000 0.733282 0.737754
221000 0.732963 0.737432
222000 0.733644 0.738117
223000 0.736863 0.741356
224000 0.743198 0.74773
225000 0.739507 0.744016
226000 0.741617 0.746139
227000 0.743113 0.747644
228000 0.741758 0.746281
229000 0.741844 0.746368
230000 0.739482 0.743991
231000 0.740746 0.745263
232000 0.732786 0.737254
233000 0.739749 0.74426
234000 0.73695 0.741444
235000 0.735689 0.740175
236000 0.734952 0.739434
237000 0.733585 0.738058
238000 0.733596 0.738069
239000 0.736286 0.740775
240000 0.73244 0.736906
241000 0.739865 0.744376
242000 0.738402 0.742905
243000 0.738063 0.742563
244000 0.7367 0.741193
245000 0.738805 0.74331
246000 0.734146 0.738622
247000 0.732605 0.737072
248000 0.729393 0.733841
249000 0.732133 0.736597
250000 0.737329 0.741824
251000 0.728951 0.733395
252000 0.726742 0.731174
253000 0.729196 0.733642
254000 0.730892 0.735348
255000 0.727238 0.731673
256000 0.731297 0.735756
257000 0.731985 0.736448
258000 0.726455 0.730884
259000 0.725486 0.729909
260000 0.731051 0.735509
261000 0.731209 0.735667
262000 0.741808 0.746331
263000 0.744171 0.748709
264000 0.733446 0.737918
265000 0.740277 0.744791
266000 0.746939 0.751494
267000 0.739973 0.744485
268000 0.743035 0.747566
269000 0.742565 0.747093
270000 0.736055 0.740543
271000 0.730464 0.734918
272000 0.73664 0.741132
273000 0.742497 0.747025
274000 0.7414 0.74592
275000 0.74059 0.745106
276000 0.745619 0.750165
277000 0.743693 0.748228
278000 0.746218 0.750769
279000 0.74781 0.75237
280000 0.743273 0.747805
281000 0.747437 0.751995
282000 0.741465 0.745987
283000 0.741407 0.745928
284000 0.742015 0.746539
285000 0.736642 0.741134
286000 0.735131 0.739613
287000 0.740286 0.7448
288000 0.737852 0.742351
289000 0.738053 0.742553
290000 0.730501 0.734956
291000 0.731429 0.735888
292000 0.73543 0.739914
293000 0.736393 0.740883
294000 0.736327 0.740817
295000 0.739261 0.743769
296000 0.751821 0.756405
297000 0.750319 0.754894
298000 0.741074 0.745593
299000 0.742261 0.746787
300000 0.738918 0.743424
301000 0.737357 0.741853
302000 0.744775 0.749317
303000 0.744573 0.749113
304000 0.740486 0.745001
305000 0.739162 0.743669
306000 0.738689 0.743193
307000 0.735389 0.739874
308000 0.743042 0.747573
309000 0.738274 0.742776
310000 0.738618 0.743122
311000 0.731548 0.736009
312000 0.730046 0.734498
313000 0.728422 0.732863
314000 0.735047 0.739529
315000 0.738174 0.742675
316000 0.743518 0.748052
317000 0.737241 0.741736
318000 0.729347 0.733794
319000 0.731834 0.736296
320000 0.73409 0.738566
321000 0.735333 0.739816
322000 0.736813 0.741306
323000 0.736384 0.740874
324000 0.738467 0.74297
325000 0.744412 0.748951
326000 0.741051 0.74557
327000 0.743097 0.747628
328000 0.744356 0.748894
329000 0.74161 0.746132
330000 0.726611 0.731042
331000 0.736902 0.741396
332000 0.74694 0.751494
333000 0.74449 0.74903
334000 0.74216 0.746685
335000 0.746753 0.751306
336000 0.741002 0.74552
337000 0.740616 0.745132
338000 0.737935 0.742434
339000 0.740453 0.744968
340000 0.736966 0.74146
341000 0.747418 0.751975
342000 0.739699 0.74421
343000 0.752509 0.757097
344000 0.763421 0.768076
345000 0.751954 0.756539
346000 0.741779 0.746302
347000 0.735449 0.739934
348000 0.741203 0.745722
349000 0.734572 0.739051
