# Supplementary material for: Swapped and non-swapped TRAAK states co-exist in membranes at a ratio influenced by temperature
Source: Nat Commun. 2026 Mar 5;17:3522. doi: 10.1038/s41467-026-70027-9 (PMC13087257; doi:10.1038/s41467-026-70027-9)
Supplement: Supplementary file 4 — Source Data [file 41467_2026_70027_MOESM4_ESM.zip › Source data/Supplementary figure 16/NS 40C/thickness_vs_time.dat]

# time(ps)	thickness(nm)
0 3.85043
1000 3.85275
2000 3.88062
3000 3.8551
4000 3.86191
5000 3.82498
6000 3.79992
7000 3.84494
8000 3.82419
9000 3.84945
10000 3.84819
11000 3.85895
12000 3.8645
13000 3.84817
14000 3.83486
15000 3.87788
16000 3.90097
17000 3.88532
18000 3.85566
19000 3.86113
20000 3.89478
21000 3.90598
22000 3.87341
23000 3.85921
24000 3.87993
25000 3.90504
26000 3.88171
27000 3.89176
28000 3.83833
29000 3.88879
30000 3.87067
31000 3.85538
32000 3.84925
33000 3.85557
34000 3.82991
35000 3.87155
36000 3.83994
37000 3.87794
38000 3.81562
39000 3.88173
40000 3.89282
41000 3.90829
42000 3.90595
43000 3.89136
44000 3.89537
45000 3.85035
46000 3.8769
47000 3.86608
48000 3.89528
49000 3.87151
50000 3.89693
51000 3.89678
52000 3.89276
53000 3.88409
54000 3.89801
55000 3.91473
56000 3.86935
57000 3.86465
58000 3.8078
59000 3.84517
60000 3.89344
61000 3.90682
62000 3.8706
63000 3.89252
64000 3.83436
65000 3.87943
66000 3.84454
67000 3.85115
68000 3.90136
69000 3.87885
70000 3.85714
71000 3.87903
72000 3.85216
73000 3.82311
74000 3.87602
75000 3.85466
76000 3.82885
77000 3.84569
78000 3.83979
79000 3.88572
80000 3.91364
81000 3.92387
82000 3.91901
83000 3.9191
84000 3.92198
85000 3.90182
86000 3.88105
87000 3.89054
88000 3.88892
89000 3.87416
90000 3.81512
91000 3.87662
92000 3.8427
93000 3.91473
94000 3.89021
95000 3.93038
96000 3.90607
97000 3.91733
98000 3.91618
99000 3.94411
100000 3.88628
101000 3.89639
102000 3.90663
103000 3.89162
104000 3.97847
105000 3.89676
106000 3.91838
107000 3.92377
108000 3.89829
109000 3.88829
110000 3.89125
111000 3.85229
112000 3.83996
113000 3.84479
114000 3.90217
115000 3.94339
116000 3.94717
117000 3.9223
118000 3.92823
119000 3.90056
120000 3.90913
121000 3.87901
122000 3.90301
123000 3.88683
124000 3.90516
125000 3.87252
126000 3.92693
127000 3.9379
128000 3.89679
129000 3.91807
130000 3.92046
131000 3.91046
132000 3.85707
133000 3.88076
134000 3.87966
135000 3.85624
136000 3.8171
137000 3.85177
138000 3.83502
139000 3.85727
140000 3.88851
141000 3.85111
142000 3.81606
143000 3.83497
144000 3.79854
145000 3.82257
146000 3.82301
147000 3.8363
148000 3.80746
149000 3.86199
150000 3.8607
151000 3.87245
152000 3.87921
153000 3.83439
154000 3.81995
155000 3.86648
156000 3.83664
157000 3.84081
158000 3.82874
159000 3.89258
160000 3.88244
161000 3.92277
162000 3.90414
163000 3.901
164000 3.86783
165000 3.86326
166000 3.86809
167000 3.83486
168000 3.89431
169000 3.87614
170000 3.84615
171000 3.81753
172000 3.83389
173000 3.80823
174000 3.86186
175000 3.83647
176000 3.7958
177000 3.86684
178000 3.83517
179000 3.833
180000 3.85047
181000 3.82351
182000 3.86219
183000 3.86732
184000 3.9051
185000 3.88267
186000 3.83402
187000 3.86469
188000 3.91175
189000 3.83131
190000 3.83781
191000 3.85161
192000 3.85671
193000 3.87115
194000 3.88745
195000 3.9104
196000 3.8624
197000 3.85471
198000 3.86708
199000 3.89216
200000 3.85978
201000 3.87746
202000 3.93171
203000 3.83926
204000 3.92189
205000 3.85734
206000 3.82688
207000 3.91363
208000 3.93007
209000 3.92506
210000 3.92596
211000 3.91064
212000 3.93583
213000 3.95868
214000 3.9177
215000 3.94559
216000 3.90749
217000 3.93309
218000 3.90388
219000 3.90075
220000 3.8931
221000 3.88007
222000 3.86075
223000 3.86247
224000 3.93959
225000 3.85101
226000 3.8479
227000 3.83294
228000 3.84517
229000 3.87352
230000 3.86077
231000 3.90127
232000 3.92339
233000 3.87591
234000 3.87001
235000 3.84998
236000 3.82139
237000 3.86297
238000 3.86491
239000 3.92591
240000 3.86797
241000 3.86286
242000 3.85222
243000 3.89703
244000 3.933
245000 3.96334
246000 3.9
247000 3.92464
248000 3.89017
249000 3.85255
250000 3.83847
251000 3.84228
252000 3.84636
253000 3.88912
254000 3.86581
255000 3.87099
256000 3.90484
257000 3.87297
258000 3.87335
259000 3.89139
260000 3.90407
261000 3.85418
262000 3.91613
263000 3.88092
264000 3.87214
265000 3.86594
266000 3.86006
267000 3.89246
268000 3.89417
269000 3.86308
270000 3.89304
271000 3.88952
272000 3.87401
273000 3.91176
274000 3.95229
275000 3.93872
276000 3.89779
277000 3.95323
278000 3.95931
279000 3.90421
280000 3.9334
281000 3.94035
282000 3.93647
283000 3.91586
284000 3.88793
285000 3.89892
286000 3.84303
287000 3.91017
288000 3.90559
289000 3.92692
290000 3.91799
291000 3.90819
292000 3.88268
293000 3.87834
294000 3.87102
295000 3.85662
296000 3.89389
297000 3.90654
298000 3.89678
299000 3.90753
300000 3.91499
301000 3.96756
302000 3.92861
303000 3.92247
304000 3.90591
305000 3.91884
306000 3.96031
307000 3.9266
308000 3.84215
309000 3.86125
310000 3.90314
311000 3.84699
312000 3.84706
313000 3.866
314000 3.8589
315000 3.87507
316000 3.88161
317000 3.92355
318000 3.88248
319000 3.86493
320000 3.98003
321000 3.96552
322000 3.91252
323000 3.88299
324000 3.9142
325000 3.91817
326000 3.95221
327000 3.89054
328000 3.91561
329000 3.85373
330000 3.83917
331000 3.89619
332000 3.86783
333000 3.82274
334000 3.84195
335000 3.85808
336000 3.90288
337000 3.83776
338000 3.86707
339000 3.85522
340000 3.87406
341000 3.84761
342000 3.84761
343000 3.8484
344000 3.85016
345000 3.79224
346000 3.82557
347000 3.82071
348000 3.82387
349000 3.81117
350000 3.82142
351000 3.79116
352000 3.8387
353000 3.82815
354000 3.84335
355000 3.83625
356000 3.85624
357000 3.86928
358000 3.89053
359000 3.90071
360000 3.87697
361000 3.85024
362000 3.85378
363000 3.855
364000 3.87028
365000 3.91473
366000 3.87678
367000 3.85886
368000 3.83496
369000 3.83433
370000 3.88249
371000 3.91155
372000 3.88327
373000 3.90486
374000 3.83922
375000 3.88873
