# Supplementary material for: Swapped and non-swapped TRAAK states co-exist in membranes at a ratio influenced by temperature
Source: Nat Commun. 2026 Mar 5;17:3522. doi: 10.1038/s41467-026-70027-9 (PMC13087257; doi:10.1038/s41467-026-70027-9)
Supplement: Supplementary file 4 — Source Data [file 41467_2026_70027_MOESM4_ESM.zip › Source data/Supplementary figure 16/NS 40C/area_per_lipid_vs_time.dat]

# time(ps)	APL_upper(nm^2)	APL_lower(nm^2)
0 0.755025 0.77344
1000 0.75782 0.776304
2000 0.755027 0.773443
3000 0.758665 0.777169
4000 0.754694 0.773101
5000 0.766644 0.785343
6000 0.767708 0.786433
7000 0.763386 0.782005
8000 0.768846 0.787599
9000 0.762704 0.781306
10000 0.757541 0.776017
11000 0.759121 0.777636
12000 0.75801 0.776498
13000 0.763019 0.78163
14000 0.761991 0.780576
15000 0.755766 0.774199
16000 0.752481 0.770834
17000 0.751583 0.769914
18000 0.755281 0.773703
19000 0.757623 0.776101
20000 0.754848 0.773259
21000 0.750005 0.768298
22000 0.751031 0.769349
23000 0.755527 0.773954
24000 0.754857 0.773268
25000 0.750007 0.7683
26000 0.751247 0.769571
27000 0.754785 0.773194
28000 0.756563 0.775016
29000 0.754521 0.772924
30000 0.754094 0.772486
31000 0.754734 0.773142
32000 0.75788 0.776365
33000 0.756658 0.775113
34000 0.76088 0.779438
35000 0.75316 0.771529
36000 0.757421 0.775894
37000 0.749941 0.768232
38000 0.764335 0.782978
39000 0.750094 0.768388
40000 0.742555 0.760666
41000 0.742712 0.760827
42000 0.743364 0.761495
43000 0.745611 0.763796
44000 0.749045 0.767315
45000 0.757137 0.775604
46000 0.757811 0.776294
47000 0.764569 0.783217
48000 0.758658 0.777161
49000 0.753574 0.771953
50000 0.752698 0.771056
51000 0.746412 0.764617
52000 0.750297 0.768597
53000 0.754605 0.77301
54000 0.753153 0.771523
55000 0.744365 0.76252
56000 0.755929 0.774366
57000 0.759554 0.77808
58000 0.76371 0.782338
59000 0.7589 0.77741
60000 0.74958 0.767862
61000 0.751982 0.770323
62000 0.753112 0.77148
63000 0.757561 0.776038
64000 0.763066 0.781677
65000 0.764343 0.782986
66000 0.756386 0.774835
67000 0.754837 0.773248
68000 0.749231 0.767505
69000 0.75458 0.772985
70000 0.755611 0.774041
71000 0.755726 0.774158
72000 0.75679 0.775249
73000 0.76811 0.786845
74000 0.758947 0.777458
75000 0.759462 0.777985
76000 0.761501 0.780074
77000 0.761595 0.780171
78000 0.758525 0.777025
79000 0.752875 0.771238
80000 0.749685 0.76797
81000 0.743306 0.761436
82000 0.747911 0.766153
83000 0.744141 0.762291
84000 0.749905 0.768195
85000 0.750948 0.769264
86000 0.756615 0.775069
87000 0.759349 0.77787
88000 0.755631 0.774061
89000 0.761356 0.779926
90000 0.767854 0.786582
91000 0.753803 0.772189
92000 0.757063 0.775528
93000 0.745422 0.763603
94000 0.754763 0.773172
95000 0.747386 0.765615
96000 0.747049 0.76527
97000 0.74488 0.763048
98000 0.748252 0.766502
99000 0.740337 0.758394
100000 0.753314 0.771688
101000 0.749377 0.767655
102000 0.750797 0.76911
103000 0.745829 0.76402
104000 0.736293 0.754251
105000 0.750773 0.769084
106000 0.748558 0.766816
107000 0.748376 0.766629
108000 0.753541 0.77192
109000 0.753445 0.771822
110000 0.75415 0.772544
111000 0.761161 0.779726
112000 0.760696 0.779249
113000 0.759043 0.777557
114000 0.744635 0.762797
115000 0.739613 0.757653
116000 0.742356 0.760462
117000 0.747863 0.766104
118000 0.75057 0.768876
119000 0.753399 0.771775
120000 0.749635 0.767919
121000 0.752578 0.770933
122000 0.744708 0.762872
123000 0.751853 0.770191
124000 0.752412 0.770764
125000 0.751595 0.769927
126000 0.745452 0.763634
127000 0.743436 0.761568
128000 0.749813 0.768101
129000 0.749174 0.767447
130000 0.75368 0.772062
131000 0.748256 0.766506
132000 0.754664 0.773071
133000 0.754805 0.773215
134000 0.753687 0.77207
135000 0.756038 0.774478
136000 0.764628 0.783278
137000 0.759859 0.778392
138000 0.763066 0.781677
139000 0.759904 0.778438
140000 0.755029 0.773444
141000 0.759147 0.777663
142000 0.761483 0.780055
143000 0.760723 0.779277
144000 0.767451 0.786169
145000 0.771976 0.790804
146000 0.765237 0.783902
147000 0.764385 0.783029
148000 0.77459 0.793483
149000 0.75868 0.777185
150000 0.759627 0.778154
151000 0.749589 0.767872
152000 0.754709 0.773117
153000 0.764461 0.783106
154000 0.761869 0.780451
155000 0.759626 0.778153
156000 0.757388 0.775861
157000 0.762728 0.781331
158000 0.764818 0.783472
159000 0.752403 0.770755
160000 0.755259 0.77368
161000 0.746795 0.765009
162000 0.748184 0.766433
163000 0.751211 0.769533
164000 0.760265 0.778808
165000 0.758451 0.77695
166000 0.756019 0.774458
167000 0.761164 0.779729
168000 0.747775 0.766013
169000 0.752833 0.771195
170000 0.760161 0.778702
171000 0.762621 0.781222
172000 0.758909 0.777419
173000 0.758746 0.777252
174000 0.755092 0.773508
175000 0.760432 0.77898
176000 0.766704 0.785404
177000 0.753192 0.771562
178000 0.758236 0.77673
179000 0.760298 0.778842
180000 0.763205 0.78182
181000 0.768254 0.786992
182000 0.766672 0.785371
183000 0.758785 0.777292
184000 0.748841 0.767105
185000 0.751271 0.769595
186000 0.753849 0.772236
187000 0.756856 0.775316
188000 0.747716 0.765953
189000 0.760291 0.778834
190000 0.762803 0.781408
191000 0.756287 0.774733
192000 0.762318 0.780911
193000 0.75245 0.770803
194000 0.748612 0.766871
195000 0.747753 0.765991
196000 0.749921 0.768211
197000 0.753962 0.772351
198000 0.755789 0.774223
199000 0.751546 0.769876
200000 0.755008 0.773422
201000 0.750168 0.768465
202000 0.749851 0.76814
203000 0.758736 0.777241
204000 0.746734 0.764948
205000 0.751347 0.769673
206000 0.759524 0.778049
207000 0.749547 0.767829
208000 0.743427 0.76156
209000 0.744666 0.762828
210000 0.740969 0.759042
211000 0.745003 0.763173
212000 0.745026 0.763197
213000 0.741089 0.759165
214000 0.744763 0.762928
215000 0.745729 0.763917
216000 0.746532 0.76474
217000 0.743239 0.761367
218000 0.750541 0.768847
219000 0.752836 0.771198
220000 0.751808 0.770145
221000 0.757416 0.77589
222000 0.761068 0.77963
223000 0.760265 0.778808
224000 0.748984 0.767252
225000 0.75651 0.774961
226000 0.760454 0.779001
227000 0.765968 0.78465
228000 0.761551 0.780125
229000 0.75713 0.775597
230000 0.757834 0.776317
231000 0.753249 0.771621
232000 0.747207 0.765431
233000 0.754782 0.773192
234000 0.760779 0.779335
235000 0.758804 0.777312
236000 0.765086 0.783746
237000 0.760056 0.778594
238000 0.761863 0.780445
239000 0.748365 0.766618
240000 0.761013 0.779575
241000 0.759171 0.777687
242000 0.763147 0.781761
243000 0.748253 0.766503
244000 0.74773 0.765968
245000 0.741506 0.759592
246000 0.752986 0.771351
247000 0.74915 0.767422
248000 0.753642 0.772023
249000 0.755785 0.774219
250000 0.760544 0.779094
251000 0.762592 0.781192
252000 0.768488 0.787231
253000 0.756881 0.775341
254000 0.760342 0.778887
255000 0.753843 0.77223
256000 0.754262 0.772659
257000 0.756404 0.774853
258000 0.758851 0.77736
259000 0.759486 0.77801
260000 0.750709 0.769019
261000 0.760919 0.779478
262000 0.749877 0.768167
263000 0.752186 0.770532
264000 0.760463 0.779011
265000 0.762069 0.780657
266000 0.761931 0.780515
267000 0.751595 0.769926
268000 0.756304 0.77475
269000 0.756783 0.775242
270000 0.749282 0.767557
271000 0.747319 0.765546
272000 0.752701 0.77106
273000 0.750962 0.769278
274000 0.740977 0.75905
275000 0.745409 0.76359
276000 0.747821 0.76606
277000 0.737475 0.755462
278000 0.735713 0.753657
279000 0.743587 0.761723
280000 0.735885 0.753834
281000 0.739665 0.757706
282000 0.745323 0.763501
283000 0.750446 0.768749
284000 0.745794 0.763985
285000 0.751359 0.769685
286000 0.752443 0.770795
287000 0.751664 0.769998
288000 0.751102 0.769422
289000 0.744197 0.762348
290000 0.740864 0.758934
291000 0.741229 0.759308
292000 0.747191 0.765415
293000 0.754795 0.773205
294000 0.75262 0.770977
295000 0.7573 0.775771
296000 0.749217 0.767491
297000 0.741905 0.76
298000 0.746355 0.764558
299000 0.745407 0.763588
300000 0.740012 0.758061
301000 0.738957 0.75698
302000 0.741468 0.759553
303000 0.742398 0.760506
304000 0.74337 0.761501
305000 0.748465 0.76672
306000 0.73368 0.751575
307000 0.737597 0.755587
308000 0.754781 0.77319
309000 0.752093 0.770437
310000 0.750468 0.768772
311000 0.75035 0.768651
312000 0.760772 0.779327
313000 0.756504 0.774956
314000 0.757687 0.776167
315000 0.754185 0.772579
316000 0.753098 0.771467
317000 0.749518 0.767799
318000 0.752393 0.770744
319000 0.753977 0.772367
320000 0.733978 0.75188
321000 0.738756 0.756774
322000 0.744276 0.762429
323000 0.752074 0.770417
324000 0.743976 0.762122
325000 0.744105 0.762254
326000 0.737108 0.755086
327000 0.743111 0.761236
328000 0.748549 0.766807
329000 0.751339 0.769664
330000 0.757045 0.775509
331000 0.748827 0.767091
332000 0.750264 0.768563
333000 0.761191 0.779757
334000 0.75635 0.774798
335000 0.751607 0.769939
336000 0.745945 0.764139
337000 0.7546 0.773005
338000 0.752766 0.771126
339000 0.757007 0.775471
340000 0.749378 0.767656
341000 0.756548 0.775
342000 0.755998 0.774437
343000 0.759434 0.777957
344000 0.75997 0.778506
345000 0.77241 0.791249
346000 0.760162 0.778703
347000 0.761191 0.779756
348000 0.759442 0.777965
349000 0.762394 0.780989
350000 0.765992 0.784674
351000 0.76956 0.78833
352000 0.763628 0.782253
353000 0.758646 0.77715
354000 0.75959 0.778117
355000 0.761876 0.780458
356000 0.75585 0.774285
357000 0.753787 0.772172
358000 0.748097 0.766343
359000 0.746781 0.764995
360000 0.756662 0.775117
361000 0.758805 0.777313
362000 0.758546 0.777048
363000 0.756964 0.775427
364000 0.752877 0.77124
365000 0.751483 0.769812
366000 0.752596 0.770952
367000 0.75666 0.775115
368000 0.756876 0.775337
369000 0.758254 0.776748
370000 0.749426 0.767705
371000 0.73745 0.755437
372000 0.749902 0.768192
373000 0.745742 0.763931
374000 0.754447 0.772848
375000 0.748428 0.766682
