# Supplementary material for: Swapped and non-swapped TRAAK states co-exist in membranes at a ratio influenced by temperature
Source: Nat Commun. 2026 Mar 5;17:3522. doi: 10.1038/s41467-026-70027-9 (PMC13087257; doi:10.1038/s41467-026-70027-9)
Supplement: Supplementary file 4 — Source Data [file 41467_2026_70027_MOESM4_ESM.zip › Source data/Supplementary figure 16/NS 19C/thickness_vs_time.dat]

# time(ps)	thickness(nm)
0 3.80532
1000 3.80757
2000 3.77221
3000 3.80106
4000 3.79486
5000 3.82205
6000 3.80019
7000 3.77652
8000 3.77738
9000 3.79153
10000 3.7917
11000 3.81755
12000 3.81683
13000 3.90323
14000 3.87983
15000 3.91951
16000 3.92334
17000 3.89922
18000 3.88535
19000 3.88765
20000 3.89841
21000 3.87984
22000 3.90231
23000 3.88829
24000 3.89348
25000 3.9266
26000 3.96862
27000 3.95076
28000 3.93085
29000 3.89653
30000 3.94121
31000 3.9795
32000 3.9196
33000 3.92672
34000 3.88809
35000 3.90026
36000 3.90153
37000 3.9202
38000 3.91243
39000 3.8423
40000 3.82478
41000 3.85637
42000 3.88265
43000 3.85623
44000 3.91605
45000 3.87318
46000 3.87275
47000 3.91584
48000 3.94109
49000 3.92068
50000 3.95923
51000 3.96826
52000 3.94637
53000 3.9711
54000 3.9264
55000 3.87679
56000 3.88586
57000 3.91485
58000 3.90417
59000 3.91761
60000 3.91242
61000 3.90023
62000 3.90591
63000 3.86387
64000 3.86291
65000 3.85789
66000 3.87793
67000 3.82928
68000 3.80596
69000 3.80743
70000 3.8216
71000 3.84606
72000 3.87322
73000 3.87361
74000 3.88005
75000 3.89409
76000 3.895
77000 3.8744
78000 3.89091
79000 3.8956
80000 3.88249
81000 3.90864
82000 3.90226
83000 3.91499
84000 3.9367
85000 3.94639
86000 3.89945
87000 3.88601
88000 3.88374
89000 3.92105
90000 3.92032
91000 3.8867
92000 3.90006
93000 3.91764
94000 3.88051
95000 3.87242
96000 3.8954
97000 3.87882
98000 3.94654
99000 3.9257
100000 3.92583
101000 3.93175
102000 3.91412
103000 3.91102
104000 3.93544
105000 3.98758
106000 3.95123
107000 3.95836
108000 3.92435
109000 3.91412
110000 3.8912
111000 3.92093
112000 3.93386
113000 3.89822
114000 3.89558
115000 3.87275
116000 3.8716
117000 3.86435
118000 3.82189
119000 3.83394
120000 3.8284
121000 3.89813
122000 3.85669
123000 3.88813
124000 3.86516
125000 3.87644
126000 3.92406
127000 3.86798
128000 3.90509
129000 3.91054
130000 3.89763
131000 3.89721
132000 3.94348
133000 3.98131
134000 3.9352
135000 3.9806
136000 3.98299
137000 3.95856
138000 3.97895
139000 3.94244
140000 3.92672
141000 3.90427
142000 3.93093
143000 3.92321
144000 3.93581
145000 3.92439
146000 3.89131
147000 3.89584
148000 3.88182
149000 3.90471
150000 3.90886
151000 3.91987
152000 3.85823
153000 3.83623
154000 3.84838
155000 3.86317
156000 3.83235
157000 3.83856
158000 3.81919
159000 3.87169
160000 3.85101
161000 3.92932
162000 3.94773
163000 3.93064
164000 3.88817
165000 3.8747
166000 3.87693
167000 3.90984
168000 3.88911
169000 3.93851
170000 3.92156
171000 3.96194
172000 3.97481
173000 3.94698
174000 3.99848
175000 3.95999
176000 3.99965
177000 3.93342
178000 3.9081
179000 3.94044
180000 3.95258
181000 3.95077
182000 3.91996
183000 3.90812
184000 3.95896
185000 3.94808
186000 3.9134
187000 3.92927
188000 3.89938
189000 3.91225
190000 3.92415
191000 3.88011
192000 3.94533
193000 3.90036
194000 3.91215
195000 3.8982
196000 3.879
197000 3.9263
198000 3.85525
199000 3.91495
200000 3.92133
