# Supplementary material for: Swapped and non-swapped TRAAK states co-exist in membranes at a ratio influenced by temperature
Source: Nat Commun. 2026 Mar 5;17:3522. doi: 10.1038/s41467-026-70027-9 (PMC13087257; doi:10.1038/s41467-026-70027-9)
Supplement: Supplementary file 4 — Source Data [file 41467_2026_70027_MOESM4_ESM.zip › Source data/Supplementary figure 16/NS 19C/area_per_lipid_vs_time.dat]

# time(ps)	APL_upper(nm^2)	APL_lower(nm^2)
0 0.764029 0.782664
1000 0.765061 0.783721
2000 0.766591 0.785288
3000 0.764757 0.78341
4000 0.766602 0.7853
5000 0.756672 0.775127
6000 0.756374 0.774822
7000 0.763146 0.781759
8000 0.764482 0.783128
9000 0.762978 0.781587
10000 0.759249 0.777767
11000 0.749764 0.768051
12000 0.750637 0.768945
13000 0.73884 0.75686
14000 0.734122 0.752027
15000 0.73258 0.750448
16000 0.733979 0.751881
17000 0.734748 0.752669
18000 0.741481 0.759566
19000 0.743749 0.761889
20000 0.742987 0.761108
21000 0.742804 0.760921
22000 0.737978 0.755977
23000 0.742777 0.760893
24000 0.735361 0.753297
25000 0.731776 0.749624
26000 0.724507 0.742178
27000 0.729354 0.747143
28000 0.732475 0.75034
29000 0.73601 0.753962
30000 0.72789 0.745644
31000 0.721391 0.738986
32000 0.734019 0.751921
33000 0.733383 0.75127
34000 0.74113 0.759207
35000 0.736182 0.754138
36000 0.732792 0.750665
37000 0.735145 0.753075
38000 0.735271 0.753204
39000 0.748986 0.767254
40000 0.747513 0.765745
41000 0.745385 0.763565
42000 0.746194 0.764394
43000 0.742446 0.760555
44000 0.737126 0.755105
45000 0.738991 0.757016
46000 0.739992 0.75804
47000 0.732317 0.750178
48000 0.72656 0.74428
49000 0.726604 0.744326
50000 0.722152 0.739765
51000 0.715337 0.732784
52000 0.725596 0.743293
53000 0.716057 0.733522
54000 0.730643 0.748464
55000 0.738233 0.756239
56000 0.740509 0.75857
57000 0.736811 0.754782
58000 0.728697 0.74647
59000 0.72852 0.746289
60000 0.730885 0.748712
61000 0.732937 0.750813
62000 0.733257 0.751142
63000 0.739292 0.757324
64000 0.741438 0.759522
65000 0.74252 0.760631
66000 0.735842 0.753789
67000 0.746652 0.764863
68000 0.754051 0.772443
69000 0.752935 0.771299
70000 0.751374 0.7697
71000 0.743854 0.761997
72000 0.739123 0.757151
73000 0.742474 0.760583
74000 0.741335 0.759417
75000 0.743273 0.761402
76000 0.74089 0.75896
77000 0.742214 0.760316
78000 0.735707 0.753651
79000 0.737272 0.755254
80000 0.74354 0.761675
81000 0.732925 0.750801
82000 0.732548 0.750415
83000 0.731537 0.74938
84000 0.725273 0.742962
85000 0.725792 0.743494
86000 0.735392 0.753328
87000 0.734402 0.752315
88000 0.736097 0.75405
89000 0.733398 0.751286
90000 0.733353 0.75124
91000 0.735099 0.753028
92000 0.73316 0.751041
93000 0.725016 0.7427
94000 0.733079 0.750959
95000 0.737916 0.755914
96000 0.732621 0.75049
97000 0.734681 0.7526
98000 0.727876 0.745629
99000 0.728964 0.746743
100000 0.730629 0.748449
101000 0.728716 0.74649
102000 0.728055 0.745813
103000 0.729256 0.747043
104000 0.726064 0.743773
105000 0.720441 0.738013
106000 0.71871 0.736239
107000 0.718415 0.735937
108000 0.726668 0.744392
109000 0.730515 0.748332
110000 0.735241 0.753174
111000 0.731362 0.7492
112000 0.7273 0.745039
113000 0.736613 0.754579
114000 0.737216 0.755197
115000 0.738795 0.756815
116000 0.741467 0.759551
117000 0.737472 0.755459
118000 0.751396 0.769723
119000 0.742841 0.760959
120000 0.747361 0.765589
121000 0.738488 0.7565
122000 0.739111 0.757138
123000 0.73713 0.755109
124000 0.740413 0.758472
125000 0.740832 0.758901
126000 0.735224 0.753156
127000 0.739695 0.757736
128000 0.731463 0.749304
129000 0.731498 0.74934
130000 0.730254 0.748065
131000 0.726466 0.744184
132000 0.723381 0.741024
133000 0.719701 0.737255
134000 0.725325 0.743016
135000 0.715854 0.733314
136000 0.717258 0.734752
137000 0.72078 0.73836
138000 0.719831 0.737387
139000 0.725838 0.743541
140000 0.724008 0.741667
141000 0.72563 0.743328
142000 0.723577 0.741226
143000 0.72009 0.737653
144000 0.72188 0.739486
145000 0.726592 0.744314
146000 0.731114 0.748946
147000 0.729942 0.747745
148000 0.730576 0.748395
149000 0.727406 0.745148
150000 0.726549 0.744269
151000 0.72657 0.744291
152000 0.736918 0.754892
153000 0.748976 0.767244
154000 0.740952 0.759024
155000 0.735432 0.75337
156000 0.745819 0.76401
157000 0.743885 0.762028
158000 0.747224 0.765449
159000 0.740224 0.758279
160000 0.740996 0.759069
161000 0.723756 0.741409
162000 0.722438 0.740058
163000 0.726189 0.743901
164000 0.731594 0.749437
165000 0.733733 0.751629
166000 0.734786 0.752708
167000 0.735711 0.753655
168000 0.737318 0.755301
169000 0.728685 0.746458
170000 0.72602 0.743728
171000 0.720065 0.737627
172000 0.720268 0.737836
173000 0.721403 0.738998
174000 0.717116 0.734606
175000 0.719685 0.737239
176000 0.713711 0.731119
177000 0.726268 0.743982
178000 0.726838 0.744565
179000 0.719313 0.736858
180000 0.720393 0.737964
181000 0.723715 0.741366
182000 0.724234 0.741898
183000 0.72519 0.742877
184000 0.719308 0.736852
185000 0.718931 0.736466
186000 0.72478 0.742457
187000 0.721836 0.739442
188000 0.73038 0.748194
189000 0.728896 0.746674
190000 0.729778 0.747578
191000 0.732411 0.750274
192000 0.723817 0.741471
193000 0.733867 0.751766
194000 0.725775 0.743477
195000 0.729502 0.747295
196000 0.736843 0.754815
197000 0.726262 0.743976
198000 0.73502 0.752947
199000 0.726475 0.744194
200000 0.727017 0.74475
