# Supplementary material for: Swapped and non-swapped TRAAK states co-exist in membranes at a ratio influenced by temperature
Source: Nat Commun. 2026 Mar 5;17:3522. doi: 10.1038/s41467-026-70027-9 (PMC13087257; doi:10.1038/s41467-026-70027-9)
Supplement: Supplementary file 4 — Source Data [file 41467_2026_70027_MOESM4_ESM.zip › Source data/Supplementary figure 14/Energy_S_19C.xvg]

# Grace project file
#
@version 50125
@page size 792, 612
@page scroll 5%
@page inout 5%
@link page off
@map font 8 to "Courier", "Courier"
@map font 10 to "Courier-Bold", "Courier-Bold"
@map font 11 to "Courier-BoldOblique", "Courier-BoldOblique"
@map font 9 to "Courier-Oblique", "Courier-Oblique"
@map font 4 to "Helvetica", "Helvetica"
@map font 6 to "Helvetica-Bold", "Helvetica-Bold"
@map font 7 to "Helvetica-BoldOblique", "Helvetica-BoldOblique"
@map font 5 to "Helvetica-Oblique", "Helvetica-Oblique"
@map font 18 to "NimbusMonoL-Bold", "NimbusMonoL-Bold"
@map font 19 to "NimbusMonoL-BoldOblique", "NimbusMonoL-BoldOblique"
@map font 20 to "NimbusMonoL-Regular", "NimbusMonoL-Regular"
@map font 21 to "NimbusMonoL-RegularOblique", "NimbusMonoL-RegularOblique"
@map font 22 to "NimbusMonoPS-Bold", "NimbusMonoPS-Bold"
@map font 23 to "NimbusMonoPS-BoldItalic", "NimbusMonoPS-BoldItalic"
@map font 24 to "NimbusMonoPS-Italic", "NimbusMonoPS-Italic"
@map font 25 to "NimbusMonoPS-Regular", "NimbusMonoPS-Regular"
@map font 26 to "NimbusRoman-Bold", "NimbusRoman-Bold"
@map font 27 to "NimbusRoman-BoldItalic", "NimbusRoman-BoldItalic"
@map font 28 to "NimbusRoman-Italic", "NimbusRoman-Italic"
@map font 29 to "NimbusRoman-Regular", "NimbusRoman-Regular"
@map font 30 to "NimbusRomanNo9L-Medium", "NimbusRomanNo9L-Medium"
@map font 31 to "NimbusRomanNo9L-MediumItalic", "NimbusRomanNo9L-MediumItalic"
@map font 32 to "NimbusRomanNo9L-Regular", "NimbusRomanNo9L-Regular"
@map font 33 to "NimbusRomanNo9L-RegularItalic", "NimbusRomanNo9L-RegularItalic"
@map font 34 to "NimbusSans-Bold", "NimbusSans-Bold"
@map font 35 to "NimbusSans-BoldItalic", "NimbusSans-BoldItalic"
@map font 36 to "NimbusSans-Italic", "NimbusSans-Italic"
@map font 37 to "NimbusSans-Regular", "NimbusSans-Regular"
@map font 38 to "NimbusSansL-Bold", "NimbusSansL-Bold"
@map font 39 to "NimbusSansL-BoldCondensed", "NimbusSansL-BoldCondensed"
@map font 40 to "NimbusSansL-BoldCondensedItalic", "NimbusSansL-BoldCondensedItalic"
@map font 41 to "NimbusSansL-BoldItalic", "NimbusSansL-BoldItalic"
@map font 42 to "NimbusSansL-Regular", "NimbusSansL-Regular"
@map font 43 to "NimbusSansL-RegularCondensed", "NimbusSansL-RegularCondensed"
@map font 44 to "NimbusSansL-RegularCondensedItalic", "NimbusSansL-RegularCondensedItalic"
@map font 45 to "NimbusSansL-RegularItalic", "NimbusSansL-RegularItalic"
@map font 46 to "NimbusSansNarrow-Bold", "NimbusSansNarrow-Bold"
@map font 47 to "NimbusSansNarrow-BoldOblique", "NimbusSansNarrow-BoldOblique"
@map font 48 to "NimbusSansNarrow-Oblique", "NimbusSansNarrow-Oblique"
@map font 49 to "NimbusSansNarrow-Regular", "NimbusSansNarrow-Regular"
@map font 50 to "P052-Bold", "P052-Bold"
@map font 51 to "P052-BoldItalic", "P052-BoldItalic"
@map font 52 to "P052-Italic", "P052-Italic"
@map font 53 to "P052-Roman", "P052-Roman"
@map font 54 to "StandardSymbolsL-Regular", "StandardSymbolsL-Regular"
@map font 55 to "StandardSymbolsPS-Regular", "StandardSymbolsPS-Regular"
@map font 12 to "Symbol", "Symbol"
@map font 2 to "Times-Bold", "Times-Bold"
@map font 3 to "Times-BoldItalic", "Times-BoldItalic"
@map font 1 to "Times-Italic", "Times-Italic"
@map font 0 to "Times-Roman", "Times-Roman"
@map font 61 to "URWBookman-Demi", "URWBookman-Demi"
@map font 62 to "URWBookman-DemiItalic", "URWBookman-DemiItalic"
@map font 63 to "URWBookman-Light", "URWBookman-Light"
@map font 64 to "URWBookman-LightItalic", "URWBookman-LightItalic"
@map font 65 to "URWBookmanL-DemiBold", "URWBookmanL-DemiBold"
@map font 66 to "URWBookmanL-DemiBoldItalic", "URWBookmanL-DemiBoldItalic"
@map font 67 to "URWBookmanL-Light", "URWBookmanL-Light"
@map font 68 to "URWBookmanL-LightItalic", "URWBookmanL-LightItalic"
@map font 69 to "URWChanceryL-MediumItalic", "URWChanceryL-MediumItalic"
@map font 70 to "URWGothic-Book", "URWGothic-Book"
@map font 71 to "URWGothic-BookOblique", "URWGothic-BookOblique"
@map font 72 to "URWGothic-Demi", "URWGothic-Demi"
@map font 73 to "URWGothic-DemiOblique", "URWGothic-DemiOblique"
@map font 74 to "URWGothicL-Book", "URWGothicL-Book"
@map font 75 to "URWGothicL-BookOblique", "URWGothicL-BookOblique"
@map font 76 to "URWGothicL-Demi", "URWGothicL-Demi"
@map font 77 to "URWGothicL-DemiOblique", "URWGothicL-DemiOblique"
@map font 78 to "URWPalladioL-Bold", "URWPalladioL-Bold"
@map font 79 to "URWPalladioL-BoldItalic", "URWPalladioL-BoldItalic"
@map font 80 to "URWPalladioL-Italic", "URWPalladioL-Italic"
@map font 81 to "URWPalladioL-Roman", "URWPalladioL-Roman"
@map font 82 to "Z003-MediumItalic", "Z003-MediumItalic"
@map font 13 to "ZapfDingbats", "ZapfDingbats"
@map color 0 to (255, 255, 255), "white"
@map color 1 to (0, 0, 0), "black"
@map color 2 to (255, 0, 0), "red"
@map color 3 to (0, 255, 0), "green"
@map color 4 to (0, 0, 255), "blue"
@map color 5 to (255, 255, 0), "yellow"
@map color 6 to (188, 143, 143), "brown"
@map color 7 to (220, 220, 220), "grey"
@map color 8 to (148, 0, 211), "violet"
@map color 9 to (0, 255, 255), "cyan"
@map color 10 to (255, 0, 255), "magenta"
@map color 11 to (255, 165, 0), "orange"
@map color 12 to (114, 33, 188), "indigo"
@map color 13 to (103, 7, 72), "maroon"
@map color 14 to (64, 224, 208), "turquoise"
@map color 15 to (0, 139, 0), "green4"
@reference date 0
@date wrap off
@date wrap year 1950
@default linewidth 1.0
@default linestyle 1
@default color 1
@default pattern 1
@default font 0
@default char size 1.000000
@default symbol size 1.000000
@default sformat "%.8g"
@background color 0
@page background fill on
@timestamp off
@timestamp 0.03, 0.03
@timestamp color 1
@timestamp rot 0
@timestamp font 0
@timestamp char size 1.000000
@timestamp def "Thu Sep 11 17:18:49 2025"
@r0 off
@link r0 to g0
@r0 type above
@r0 linestyle 1
@r0 linewidth 1.0
@r0 color 1
@r0 line 0, 0, 0, 0
@r1 off
@link r1 to g0
@r1 type above
@r1 linestyle 1
@r1 linewidth 1.0
@r1 color 1
@r1 line 0, 0, 0, 0
@r2 off
@link r2 to g0
@r2 type above
@r2 linestyle 1
@r2 linewidth 1.0
@r2 color 1
@r2 line 0, 0, 0, 0
@r3 off
@link r3 to g0
@r3 type above
@r3 linestyle 1
@r3 linewidth 1.0
@r3 color 1
@r3 line 0, 0, 0, 0
@r4 off
@link r4 to g0
@r4 type above
@r4 linestyle 1
@r4 linewidth 1.0
@r4 color 1
@r4 line 0, 0, 0, 0
@g0 on
@g0 hidden false
@g0 type XY
@g0 stacked false
@g0 bar hgap 0.000000
@g0 fixedpoint off
@g0 fixedpoint type 0
@g0 fixedpoint xy 0.000000, 0.000000
@g0 fixedpoint format general general
@g0 fixedpoint prec 6, 6
@with g0
@    world 0, -47000, 350, -35000
@    stack world 0, 0, 0, 0
@    znorm 1
@    view 0.220000, 0.150000, 0.950000, 0.850000
@    title "S - 19 C\c0\C"
@    title font 4
@    title size 1.500000
@    title color 1
@    subtitle ""
@    subtitle font 0
@    subtitle size 1.000000
@    subtitle color 1
@    xaxes scale Normal
@    yaxes scale Normal
@    xaxes invert off
@    yaxes invert off
@    xaxis  on
@    xaxis  type zero false
@    xaxis  offset 0.000000 , 0.000000
@    xaxis  bar on
@    xaxis  bar color 1
@    xaxis  bar linestyle 1
@    xaxis  bar linewidth 1.0
@    xaxis  label "Time (ns)"
@    xaxis  label layout para
@    xaxis  label place auto
@    xaxis  label char size 1.500000
@    xaxis  label font 4
@    xaxis  label color 1
@    xaxis  label place normal
@    xaxis  tick on
@    xaxis  tick major 100
@    xaxis  tick minor ticks 1
@    xaxis  tick default 6
@    xaxis  tick place rounded true
@    xaxis  tick in
@    xaxis  tick major size 1.000000
@    xaxis  tick major color 1
@    xaxis  tick major linewidth 2.0
@    xaxis  tick major linestyle 1
@    xaxis  tick major grid off
@    xaxis  tick minor color 1
@    xaxis  tick minor linewidth 2.0
@    xaxis  tick minor linestyle 1
@    xaxis  tick minor grid off
@    xaxis  tick minor size 0.500000
@    xaxis  ticklabel on
@    xaxis  ticklabel format general
@    xaxis  ticklabel prec 5
@    xaxis  ticklabel formula ""
@    xaxis  ticklabel append ""
@    xaxis  ticklabel prepend ""
@    xaxis  ticklabel angle 0
@    xaxis  ticklabel skip 0
@    xaxis  ticklabel stagger 0
@    xaxis  ticklabel place normal
@    xaxis  ticklabel offset auto
@    xaxis  ticklabel offset 0.000000 , 0.010000
@    xaxis  ticklabel start type auto
@    xaxis  ticklabel start 0.000000
@    xaxis  ticklabel stop type auto
@    xaxis  ticklabel stop 0.000000
@    xaxis  ticklabel char size 1.500000
@    xaxis  ticklabel font 4
@    xaxis  ticklabel color 1
@    xaxis  tick place both
@    xaxis  tick spec type none
@    yaxis  on
@    yaxis  type zero false
@    yaxis  offset 0.000000 , 0.000000
@    yaxis  bar on
@    yaxis  bar color 1
@    yaxis  bar linestyle 1
@    yaxis  bar linewidth 1.0
@    yaxis  label "Energy (kJ/mol)"
@    yaxis  label layout para
@    yaxis  label place auto
@    yaxis  label char size 1.500000
@    yaxis  label font 4
@    yaxis  label color 1
@    yaxis  label place normal
@    yaxis  tick on
@    yaxis  tick major 2000
@    yaxis  tick minor ticks 1
@    yaxis  tick default 6
@    yaxis  tick place rounded true
@    yaxis  tick in
@    yaxis  tick major size 1.000000
@    yaxis  tick major color 1
@    yaxis  tick major linewidth 2.0
@    yaxis  tick major linestyle 1
@    yaxis  tick major grid off
@    yaxis  tick minor color 1
@    yaxis  tick minor linewidth 2.0
@    yaxis  tick minor linestyle 1
@    yaxis  tick minor grid off
@    yaxis  tick minor size 0.500000
@    yaxis  ticklabel on
@    yaxis  ticklabel format general
@    yaxis  ticklabel prec 5
@    yaxis  ticklabel formula ""
@    yaxis  ticklabel append ""
@    yaxis  ticklabel prepend ""
@    yaxis  ticklabel angle 0
@    yaxis  ticklabel skip 0
@    yaxis  ticklabel stagger 0
@    yaxis  ticklabel place normal
@    yaxis  ticklabel offset auto
@    yaxis  ticklabel offset 0.000000 , 0.010000
@    yaxis  ticklabel start type auto
@    yaxis  ticklabel start 0.000000
@    yaxis  ticklabel stop type auto
@    yaxis  ticklabel stop 0.000000
@    yaxis  ticklabel char size 1.500000
@    yaxis  ticklabel font 4
@    yaxis  ticklabel color 1
@    yaxis  tick place both
@    yaxis  tick spec type none
@    altxaxis  off
@    altyaxis  off
@    legend on
@    legend loctype view
@    legend 0.78, 0.8
@    legend box color 1
@    legend box pattern 1
@    legend box linewidth 1.0
@    legend box linestyle 1
@    legend box fill color 0
@    legend box fill pattern 1
@    legend font 0
@    legend char size 1.000000
@    legend color 1
@    legend length 2
@    legend vgap 1
@    legend hgap 1
@    legend invert false
@    frame type 0
@    frame linestyle 1
@    frame linewidth 2.5
@    frame color 1
@    frame pattern 1
@    frame background color 0
@    frame background pattern 0
@    s0 hidden true
@    s0 type xy
@    s0 symbol 0
@    s0 symbol size 1.000000
@    s0 symbol color 1
@    s0 symbol pattern 1
@    s0 symbol fill color 1
@    s0 symbol fill pattern 0
@    s0 symbol linewidth 1.0
@    s0 symbol linestyle 1
@    s0 symbol char 65
@    s0 symbol char font 0
@    s0 symbol skip 0
@    s0 line type 1
@    s0 line linestyle 1
@    s0 line linewidth 1.0
@    s0 line color 1
@    s0 line pattern 1
@    s0 baseline type 0
@    s0 baseline off
@    s0 dropline off
@    s0 fill type 0
@    s0 fill rule 0
@    s0 fill color 1
@    s0 fill pattern 1
@    s0 avalue off
@    s0 avalue type 2
@    s0 avalue char size 1.000000
@    s0 avalue font 0
@    s0 avalue color 1
@    s0 avalue rot 0
@    s0 avalue format general
@    s0 avalue prec 3
@    s0 avalue prepend ""
@    s0 avalue append ""
@    s0 avalue offset 0.000000 , 0.000000
@    s0 errorbar on
@    s0 errorbar place both
@    s0 errorbar color 1
@    s0 errorbar pattern 1
@    s0 errorbar size 1.000000
@    s0 errorbar linewidth 1.0
@    s0 errorbar linestyle 1
@    s0 errorbar riser linewidth 1.0
@    s0 errorbar riser linestyle 1
@    s0 errorbar riser clip off
@    s0 errorbar riser clip length 0.100000
@    s0 comment "energy_20_349ns.xvg"
@    s0 legend  "Coul-SR:SOLU-MEMB_SOLV"
@    s1 hidden true
@    s1 type xy
@    s1 symbol 0
@    s1 symbol size 1.000000
@    s1 symbol color 2
@    s1 symbol pattern 1
@    s1 symbol fill color 2
@    s1 symbol fill pattern 0
@    s1 symbol linewidth 1.0
@    s1 symbol linestyle 1
@    s1 symbol char 65
@    s1 symbol char font 0
@    s1 symbol skip 0
@    s1 line type 1
@    s1 line linestyle 1
@    s1 line linewidth 1.0
@    s1 line color 2
@    s1 line pattern 1
@    s1 baseline type 0
@    s1 baseline off
@    s1 dropline off
@    s1 fill type 0
@    s1 fill rule 0
@    s1 fill color 1
@    s1 fill pattern 1
@    s1 avalue off
@    s1 avalue type 2
@    s1 avalue char size 1.000000
@    s1 avalue font 0
@    s1 avalue color 1
@    s1 avalue rot 0
@    s1 avalue format general
@    s1 avalue prec 3
@    s1 avalue prepend ""
@    s1 avalue append ""
@    s1 avalue offset 0.000000 , 0.000000
@    s1 errorbar on
@    s1 errorbar place both
@    s1 errorbar color 2
@    s1 errorbar pattern 1
@    s1 errorbar size 1.000000
@    s1 errorbar linewidth 1.0
@    s1 errorbar linestyle 1
@    s1 errorbar riser linewidth 1.0
@    s1 errorbar riser linestyle 1
@    s1 errorbar riser clip off
@    s1 errorbar riser clip length 0.100000
@    s1 comment "copy of setdata G0.S0"
@    s1 legend  "LJ-SR:SOLU-MEMB_SOLV"
@    s2 hidden false
@    s2 type xy
@    s2 symbol 0
@    s2 symbol size 1.000000
@    s2 symbol color 1
@    s2 symbol pattern 1
@    s2 symbol fill color 1
@    s2 symbol fill pattern 0
@    s2 symbol linewidth 1.0
@    s2 symbol linestyle 1
@    s2 symbol char 65
@    s2 symbol char font 0
@    s2 symbol skip 0
@    s2 line type 1
@    s2 line linestyle 1
@    s2 line linewidth 1.0
@    s2 line color 1
@    s2 line pattern 1
@    s2 baseline type 0
@    s2 baseline off
@    s2 dropline off
@    s2 fill type 0
@    s2 fill rule 0
@    s2 fill color 1
@    s2 fill pattern 1
@    s2 avalue off
@    s2 avalue type 2
@    s2 avalue char size 1.000000
@    s2 avalue font 0
@    s2 avalue color 1
@    s2 avalue rot 0
@    s2 avalue format general
@    s2 avalue prec 3
@    s2 avalue prepend ""
@    s2 avalue append ""
@    s2 avalue offset 0.000000 , 0.000000
@    s2 errorbar on
@    s2 errorbar place both
@    s2 errorbar color 1
@    s2 errorbar pattern 1
@    s2 errorbar size 1.000000
@    s2 errorbar linewidth 1.0
@    s2 errorbar linestyle 1
@    s2 errorbar riser linewidth 1.0
@    s2 errorbar riser linestyle 1
@    s2 errorbar riser clip off
@    s2 errorbar riser clip length 0.100000
@    s2 comment "copy of setdata G0.S1"
@    s2 legend  ""
@target G0.S0
@type xy
20000 -40321.926
20100 -39836.961
20200 -39582.766
20300 -39413.672
20400 -39701.562
20500 -39893.711
20600 -39883.293
20700 -39618.312
20800 -39696.676
20900 -39956.809
21000 -39891.418
21100 -40364.57
21200 -39911.395
21300 -39879.871
21400 -40051.672
21500 -39585.805
21600 -39446.301
21700 -40576.398
21800 -39848.398
21900 -40053.055
22000 -39900.176
22100 -39509.492
22200 -40146.367
22300 -40097.035
22400 -40159.777
22500 -39830.133
22600 -39666.297
22700 -39926.355
22800 -40792.77
22900 -40476.105
23000 -39987.664
23100 -39926.945
23200 -39839.719
23300 -39945.75
23400 -39946.211
23500 -39856.652
23600 -39799.746
23700 -40020.641
23800 -40195.68
23900 -40408.781
24000 -40444.398
24100 -39376.32
24200 -38925.676
24300 -39116.805
24400 -39753.867
24500 -40488.457
24600 -40240.664
24700 -40231.824
24800 -39450.113
24900 -40426.496
25000 -40461.898
25100 -40049.34
25200 -40552.801
25300 -39773.215
25400 -39988.23
25500 -39631.41
25600 -39901.008
25700 -40093.547
25800 -40326.031
25900 -40281.609
26000 -40026.738
26100 -39793.09
26200 -40790.621
26300 -40123.766
26400 -40183.016
26500 -40548.43
26600 -40283.398
26700 -39985.977
26800 -40073.742
26900 -40000.891
27000 -39895.527
27100 -39762.629
27200 -39893.238
27300 -39951.242
27400 -39717.953
27500 -40380.223
27600 -39841.812
27700 -39392.59
27800 -39717.266
27900 -39773.484
28000 -40236.207
28100 -39643.375
28200 -39665.312
28300 -39863.941
28400 -40504.48
28500 -40039.145
28600 -40195.145
28700 -40871.266
28800 -40412.238
28900 -39574.598
29000 -39729.789
29100 -39811.16
29200 -39811.883
29300 -39613.238
29400 -39794.371
29500 -39553.422
29600 -40027.062
29700 -40235.16
29800 -39771.723
29900 -40627.543
30000 -40074.43
30100 -40074.105
30200 -40304.613
30300 -40635.965
30400 -39443.258
30500 -39575.09
30600 -39749.703
30700 -40078.648
30800 -39758.887
30900 -39551.832
31000 -38867.125
31100 -38950.098
31200 -40184.074
31300 -39181.309
31400 -40085.922
31500 -39453.039
31600 -39765.637
31700 -39655.508
31800 -39784.82
31900 -39483.105
32000 -39317.609
32100 -39419.414
32200 -39876.582
32300 -39941.809
32400 -40102.695
32500 -39858.645
32600 -39797.734
32700 -39288.699
32800 -40364.676
32900 -39606.945
33000 -39929.512
33100 -39877.332
33200 -39018.645
33300 -39528.297
33400 -39219.109
33500 -39821.238
33600 -39946.754
33700 -39562.445
33800 -39611.008
33900 -39936.18
34000 -39462.59
34100 -39289.48
34200 -39322.711
34300 -39627.727
34400 -38366.883
34500 -39282.086
34600 -39647.676
34700 -39034.359
34800 -40094.066
34900 -39364.559
35000 -39454.609
35100 -39212.879
35200 -40285.027
35300 -39829.746
35400 -39826.711
35500 -39662.965
35600 -39329.16
35700 -40268.008
35800 -38808.387
35900 -40232.871
36000 -39050.707
36100 -39574.203
36200 -40599.41
36300 -39785.367
36400 -39717.262
36500 -39692.082
36600 -39924.652
36700 -39579.121
36800 -39930.512
36900 -39868.785
37000 -39390.625
37100 -39433.32
37200 -39376.641
37300 -39401.246
37400 -39390.727
37500 -39624.344
37600 -40179.715
37700 -39436.715
37800 -40636.332
37900 -40399.844
38000 -40342.828
38100 -39874.379
38200 -40154.145
38300 -40398.316
38400 -40671.836
38500 -40299.727
38600 -40471.016
38700 -40205.184
38800 -40321.188
38900 -39606.016
39000 -40876.945
39100 -39989.926
39200 -39881.348
39300 -40085.309
39400 -39565.914
39500 -40029.508
39600 -39521.648
39700 -39999.816
39800 -39685.727
39900 -39586.902
40000 -39554.051
40100 -39763.496
40200 -39218.234
40300 -39698.418
40400 -39432.664
40500 -39755.203
40600 -38854.523
40700 -39159.777
40800 -38842.75
40900 -38959.875
41000 -39459.578
41100 -39599.969
41200 -39344.953
41300 -39427.859
41400 -38940.141
41500 -39022.898
41600 -39528.117
41700 -39949.09
41800 -39724.195
41900 -39219.793
42000 -39464.945
42100 -39894.066
42200 -39624.352
42300 -40045
42400 -39512.727
42500 -39461.277
42600 -40198.887
42700 -39142.414
42800 -39276.812
42900 -39405.766
43000 -39807.258
43100 -39767.828
43200 -39438.688
43300 -39787.5
43400 -39849.934
43500 -39771.152
43600 -39482.223
43700 -39517.152
43800 -39024.383
43900 -39658.812
44000 -39628.449
44100 -39351.086
44200 -39207.953
44300 -39290.336
44400 -38592.293
44500 -39199.375
44600 -39422.84
44700 -38971.848
44800 -39463.906
44900 -39386.414
45000 -39938.891
45100 -39067.207
45200 -38999.473
45300 -39628.582
45400 -39276.73
45500 -39725.086
45600 -39249.43
45700 -39147.266
45800 -40296.168
45900 -39694.508
46000 -39823.301
46100 -39617.57
46200 -39507.574
46300 -39540.207
46400 -39995.641
46500 -40560.516
46600 -39883.715
46700 -39675.082
46800 -40021.172
46900 -39905.941
47000 -40034.422
47100 -39459.734
47200 -39325.324
47300 -39572.02
47400 -40537.688
47500 -40048.375
47600 -39351.172
47700 -39900.383
47800 -39864.32
47900 -40370.355
48000 -39545.449
48100 -39752.797
48200 -40009.363
48300 -39606.383
48400 -40118.312
48500 -39897.746
48600 -39720.008
48700 -39459.223
48800 -39315.223
48900 -40266.355
49000 -39518.477
49100 -39476.91
49200 -39649.469
49300 -39990.707
49400 -39605.328
49500 -39405.68
49600 -39996.391
49700 -40050.488
49800 -40074.41
49900 -39778.871
50000 -39407.348
50100 -40041.211
50200 -39068.426
50300 -39573.418
50400 -39890.289
50500 -39448.52
50600 -39318.922
50700 -39831.359
50800 -40267.352
50900 -39420.457
51000 -39934.301
51100 -40085.859
51200 -40286.148
51300 -40114.926
51400 -39668.031
51500 -39166.414
51600 -38759.988
51700 -39369.789
51800 -39571.176
51900 -39224.551
52000 -39664.957
52100 -39668.43
52200 -39586.77
52300 -40052.418
52400 -39630.898
52500 -39946.883
52600 -40447.316
52700 -39548.645
52800 -39506.629
52900 -39311.977
53000 -39611.488
53100 -38941.191
53200 -39396.695
53300 -39367.688
53400 -39949.422
53500 -39837.789
53600 -40208.426
53700 -40021.277
53800 -40631.5
53900 -39720.34
54000 -39864
54100 -40297.852
54200 -40285.504
54300 -39353.227
54400 -39301.977
54500 -39239.613
54600 -39651.199
54700 -38923.031
54800 -39744.121
54900 -39505.66
55000 -38929.41
55100 -39553.461
55200 -39352.695
55300 -39741.602
55400 -38693.516
55500 -39282.109
55600 -39164.652
55700 -39396.676
55800 -39751.418
55900 -39187.625
56000 -39163.375
56100 -39680.355
56200 -39373.137
56300 -38502.484
56400 -38806.398
56500 -39256.91
56600 -38712.586
56700 -38771.453
56800 -38714.215
56900 -38842.316
57000 -38554.844
57100 -39213.234
57200 -38808.926
57300 -38775.523
57400 -38942.145
57500 -38874.695
57600 -39005.395
57700 -39304.398
57800 -39488.414
57900 -39253.383
58000 -38943.734
58100 -38456.145
58200 -38872.73
58300 -38449.461
58400 -38424.578
58500 -39468.57
58600 -38195.66
58700 -38920.25
58800 -39175.598
58900 -38566.5
59000 -38241.887
59100 -38545.855
59200 -38613.008
59300 -38709.434
59400 -38730.793
59500 -38905.273
59600 -38051.754
59700 -37508.504
59800 -38354.414
59900 -38518.699
60000 -38240.922
60100 -38942.156
60200 -39304.062
60300 -39062.855
60400 -39226.387
60500 -39005.887
60600 -38873.965
60700 -39147.711
60800 -38325.555
60900 -39025.738
61000 -38844.395
61100 -39047.82
61200 -38980.57
61300 -39100.965
61400 -39074.957
61500 -39285.738
61600 -39267.531
61700 -39672.746
61800 -38416.297
61900 -38975.555
62000 -39398.789
62100 -38820.227
62200 -39142.668
62300 -38578.281
62400 -39049.637
62500 -38671.359
62600 -38902.148
62700 -38498.711
62800 -39345.203
62900 -38633.227
63000 -38671.266
63100 -38929.246
63200 -38017.719
63300 -38952.242
63400 -38501.652
63500 -38696.117
63600 -38897.121
63700 -39070.055
63800 -38971.418
63900 -39024.781
64000 -38845.684
64100 -38576.809
64200 -39026.516
64300 -38498.148
64400 -39140.676
64500 -38903.148
64600 -38070.711
64700 -38899.785
64800 -39019.156
64900 -39319.219
65000 -40055.602
65100 -39116.508
65200 -39908.809
65300 -39472.945
65400 -39114.867
65500 -39581.438
65600 -38969.863
65700 -39154.465
65800 -38879.734
65900 -39342.117
66000 -38701.562
66100 -38713.273
66200 -38464.641
66300 -38234.125
66400 -38366.973
66500 -37990.504
66600 -38253.98
66700 -39056.977
66800 -38622.5
66900 -39003.922
67000 -38615.676
67100 -39091.992
67200 -39301.129
67300 -39263.039
67400 -38869.551
67500 -38733.668
67600 -38674.598
67700 -38549.078
67800 -38841.711
67900 -39020.785
68000 -39116.23
68100 -38714.309
68200 -39162.234
68300 -39572.414
68400 -39215.922
68500 -39033.859
68600 -40043.855
68700 -39385.234
68800 -38780.152
68900 -39181.324
69000 -39638.988
69100 -38908.555
69200 -38734.598
69300 -38928.832
69400 -39237.266
69500 -39182.453
69600 -38862.852
69700 -39482.988
69800 -39456.266
69900 -39009.844
70000 -38982.395
70100 -38703.539
70200 -38990.039
70300 -39468
70400 -39095.051
70500 -38908.473
70600 -39339.297
70700 -39476.086
70800 -39167.688
70900 -38972.883
71000 -39242.137
71100 -38724.746
71200 -39174.977
71300 -38883.32
71400 -38999.016
71500 -38645.418
71600 -38875.629
71700 -38652.309
71800 -39208.195
71900 -39212.148
72000 -38516.266
72100 -38942.711
72200 -39205.914
72300 -38571.258
72400 -38395.898
72500 -38898.66
72600 -38467.43
72700 -39175.168
72800 -39312.844
72900 -38773.215
73000 -39024.402
73100 -39206.848
73200 -39701.805
73300 -38872.504
73400 -38561.336
73500 -39076.703
73600 -39366.684
73700 -39153.012
73800 -39026.742
73900 -38903.344
74000 -39591.723
74100 -39297.57
74200 -40081.465
74300 -38991.559
74400 -39132.457
74500 -38503.008
74600 -39600.246
74700 -39184.512
74800 -38718.852
74900 -39237.258
75000 -39236.973
75100 -39906.406
75200 -39405.156
75300 -39074.02
75400 -39359.047
75500 -39795.195
75600 -39903.91
75700 -39026.609
75800 -39521.758
75900 -39660.938
76000 -38795.562
76100 -39090.059
76200 -38669.055
76300 -38327.699
76400 -38549.062
76500 -38826.137
76600 -39334.953
76700 -38968.367
76800 -39178.754
76900 -39454.672
77000 -39240.945
77100 -39764.145
77200 -38776.891
77300 -39535.133
77400 -39176.441
77500 -39212.02
77600 -39223.18
77700 -38646.496
77800 -38569.055
77900 -38751.793
78000 -39389.977
78100 -39501.215
78200 -39346.082
78300 -40077.5
78400 -39254.484
78500 -38513.672
78600 -39314.18
78700 -39310.922
78800 -39354.906
78900 -39731.719
79000 -39600.516
79100 -39858.809
79200 -40290.012
79300 -39667.215
79400 -39317.059
79500 -38620.707
79600 -38921.848
79700 -39107.797
79800 -39738.195
79900 -38791.145
80000 -39726.105
80100 -39565.133
80200 -39231.52
80300 -39520.457
80400 -38965.07
80500 -39966.098
80600 -40046.566
80700 -39879.293
80800 -40128.273
80900 -39465.414
81000 -39994.34
81100 -39339.34
81200 -38945.723
81300 -38596.645
81400 -39183.258
81500 -38968.051
81600 -39390.438
81700 -39549.812
81800 -38748.664
81900 -39461.871
82000 -39281.465
82100 -39699.766
82200 -39367.891
82300 -39530.031
82400 -39382.363
82500 -39224.219
82600 -39363.309
82700 -39438.277
82800 -39677.328
82900 -38915.207
83000 -38333.148
83100 -38175.066
83200 -38379.863
83300 -39191.988
83400 -38954.656
83500 -38682.77
83600 -38987.684
83700 -39144.348
83800 -39008.023
83900 -40007.609
84000 -39488.379
84100 -39543.609
84200 -39599.586
84300 -39430.812
84400 -40011.781
84500 -39812.312
84600 -39492.188
84700 -39838.531
84800 -39655.109
84900 -39670.805
85000 -39214.609
85100 -39887.195
85200 -38469.875
85300 -38693.586
85400 -39892.543
85500 -39584.922
85600 -39831.531
85700 -39670.52
85800 -38939.414
85900 -39672.633
86000 -39205.262
86100 -38673.477
86200 -38959.723
86300 -39502.691
86400 -38819.711
86500 -39578.742
86600 -38874.754
86700 -39147.969
86800 -38938.98
86900 -38261.465
87000 -38993.23
87100 -38949.535
87200 -38773.992
87300 -38323.18
87400 -38773.473
87500 -38932.309
87600 -39184.617
87700 -39201.184
87800 -38680.949
87900 -39467.156
88000 -38607.176
88100 -39147.254
88200 -40018.746
88300 -39339.418
88400 -39762.191
88500 -39178.234
88600 -39078.902
88700 -39663.371
88800 -39012.113
88900 -39745.77
89000 -38790.602
89100 -38782.809
89200 -38564.609
89300 -39304.215
89400 -38916.125
89500 -38808.684
89600 -38687.602
89700 -39187.453
89800 -38325.406
89900 -38538.469
90000 -38262.773
90100 -38724.496
90200 -38551.387
90300 -38312.328
90400 -38954.445
90500 -38271.934
90600 -39441.477
90700 -38294.441
90800 -38312.719
90900 -39150.828
91000 -38587.156
91100 -39024.82
91200 -38958.145
91300 -39006.18
91400 -39107.852
91500 -39566.344
91600 -39375.859
91700 -39586.77
91800 -38776.922
91900 -38708.402
92000 -38566.184
92100 -38961.449
92200 -39207.559
92300 -39201.199
92400 -38577.078
92500 -38803.5
92600 -39207.43
92700 -38649.461
92800 -39333.344
92900 -39185.652
93000 -38801.293
93100 -39369.836
93200 -39176.508
93300 -38922.98
93400 -38910.199
93500 -39393.004
93600 -38854.297
93700 -39319.027
93800 -38584.398
93900 -38353.949
94000 -39080.754
94100 -39254.141
94200 -39523.824
94300 -39296.684
94400 -39033.516
94500 -38760.109
94600 -38526.383
94700 -39002.039
94800 -39436.008
94900 -38904.02
95000 -38611.613
95100 -39409.266
95200 -38916.883
95300 -38965.688
95400 -39702.973
95500 -40007.133
95600 -39210.438
95700 -39259.922
95800 -39745.633
95900 -39908.926
96000 -39548.594
96100 -39054.133
96200 -39091.453
96300 -39044.973
96400 -39237.035
96500 -39664.691
96600 -39117.812
96700 -39296.809
96800 -38784.766
96900 -39033.953
97000 -39445.84
97100 -39627.719
97200 -39703.719
97300 -38416.684
97400 -39378.477
97500 -39353.141
97600 -39643.238
97700 -39299.219
97800 -38845.352
97900 -38964.156
98000 -39031.086
98100 -38835.555
98200 -39419.648
98300 -39173.359
98400 -40315.219
98500 -39746.609
98600 -39231.66
98700 -38332.566
98800 -39536.324
98900 -39713.664
99000 -39411.672
99100 -39250.348
99200 -39290.129
99300 -39032.949
99400 -39842.773
99500 -38843.906
99600 -39254.66
99700 -39515.395
99800 -39435.691
99900 -38996.824
100000 -39623.914
100100 -39773.738
100200 -39429.312
100300 -39656.812
100400 -39478.859
100500 -39755.91
100600 -39325.305
100700 -39349.422
100800 -39964.703
100900 -39788.273
101000 -39984.176
101100 -39766.234
101200 -39206.566
101300 -39165.492
101400 -39619.414
101500 -39642.402
101600 -38717.066
101700 -40170.797
101800 -40021.75
101900 -39214.289
102000 -39427.219
102100 -38917.613
102200 -39059.848
102300 -40349.699
102400 -39698.191
102500 -39778.418
102600 -39571.117
102700 -40235.223
102800 -39188.844
102900 -38949.703
103000 -39214.777
103100 -39887.625
103200 -39703.391
103300 -40348.809
103400 -39901.934
103500 -39839.035
103600 -40172.414
103700 -39734.941
103800 -39312.902
103900 -39254.348
104000 -39500.297
104100 -39437.891
104200 -39540.664
104300 -38902.773
104400 -39286.312
104500 -39399.719
104600 -39388.27
104700 -39908
104800 -39094.09
104900 -39301.492
105000 -39697.652
105100 -38896.676
105200 -39275.164
105300 -39165.305
105400 -39066.262
105500 -39890.934
105600 -39578.121
105700 -40399.398
105800 -39801.082
105900 -40502.617
106000 -40350.348
106100 -40830.125
106200 -39575.758
106300 -39285.938
106400 -39591.301
106500 -39330.664
106600 -39806.738
106700 -39251.18
106800 -40065.238
106900 -39871.281
107000 -39212.711
107100 -38973.047
107200 -39193.137
107300 -39021.164
107400 -39816.832
107500 -39902.488
107600 -39888.352
107700 -40073.203
107800 -40898.297
107900 -40192.969
108000 -40383.805
108100 -40024.398
108200 -39395.223
108300 -39718.121
108400 -39981.023
108500 -40032.879
108600 -39792.379
108700 -40088.23
108800 -38763.191
108900 -40367.359
109000 -39365.727
109100 -40284.453
109200 -39816.414
109300 -40077.129
109400 -39817.203
109500 -39307.281
109600 -40755
109700 -40044.754
109800 -39702.723
109900 -39975.719
110000 -40708.938
110100 -40257.465
110200 -40450.684
110300 -40586.812
110400 -39584.762
110500 -39522.344
110600 -39268.594
110700 -39036.812
110800 -39671.551
110900 -38990.969
111000 -40039.852
111100 -40009.809
111200 -40417.059
111300 -39920.957
111400 -39363.859
111500 -39983.086
111600 -39823.27
111700 -39693.258
111800 -40351.574
111900 -39623.461
112000 -39532.152
112100 -39726.484
112200 -38547.367
112300 -40129.797
112400 -39359.383
112500 -39130.691
112600 -38886.223
112700 -38767.656
112800 -39228.102
112900 -40125.961
113000 -39357.844
113100 -39820.613
113200 -39256.891
113300 -38957.695
113400 -38832.281
113500 -39356.844
113600 -39541.93
113700 -40100.871
113800 -39701.492
113900 -39273.344
114000 -39349.016
114100 -39452.906
114200 -39263.086
114300 -39842.719
114400 -39340.898
114500 -39050.617
114600 -39200.215
114700 -40173.445
114800 -39764.977
114900 -39812.004
115000 -39917.879
115100 -39344.816
115200 -40088.715
115300 -39516.453
115400 -40277.773
115500 -39761.25
115600 -39902.211
115700 -39809.281
115800 -40121.473
115900 -40216.879
116000 -39480.73
116100 -39837.555
116200 -39511.195
116300 -38983.863
116400 -38976.059
116500 -38928.582
116600 -39069.102
116700 -39009.348
116800 -38910.035
116900 -38871
117000 -38986.582
117100 -38796.391
117200 -39545.586
117300 -39048.109
117400 -39201.781
117500 -38667.703
117600 -39325.805
117700 -39190.75
117800 -38992.762
117900 -38959.191
118000 -39015.434
118100 -39031.523
118200 -39368.34
118300 -39632.961
118400 -39023.441
118500 -39934.473
118600 -39093.676
118700 -38477.148
118800 -38519.074
118900 -39115.453
119000 -38971.355
119100 -39190.902
119200 -38776.176
119300 -39291.781
119400 -38976.75
119500 -38921.906
119600 -39119.383
119700 -39096.238
119800 -39502.23
119900 -39270.684
120000 -40079.223
120100 -39319.734
120200 -39318.609
120300 -39378.344
120400 -40084.254
120500 -39818.875
120600 -39491.27
120700 -39975.324
120800 -40125.652
120900 -39566.547
121000 -40813
121100 -40099.332
121200 -40172.434
121300 -39891.945
121400 -40470.238
121500 -39875.512
121600 -39725.52
121700 -39786.18
121800 -40258.191
121900 -39429.258
122000 -39707.129
122100 -39501.363
122200 -39568.633
122300 -39431.219
122400 -40086.773
122500 -39268.102
122600 -39529.59
122700 -39027.785
122800 -39645.246
122900 -39674.234
123000 -39242.215
123100 -39284.797
123200 -39609.434
123300 -39798.223
123400 -39308.984
123500 -39227.461
123600 -39174.023
123700 -38589.699
123800 -38790.543
123900 -39637.426
124000 -39173.738
124100 -39253.488
124200 -39685.648
124300 -39590.707
124400 -40276.102
124500 -39778.066
124600 -39785.762
124700 -39687.066
124800 -40307.699
124900 -40200.957
125000 -39690.262
125100 -39281.027
125200 -39367.566
125300 -39156.648
125400 -39054.562
125500 -39745.105
125600 -39149.848
125700 -39040.875
125800 -39780.59
125900 -39446.426
126000 -40029.074
126100 -39688.766
126200 -39583.574
126300 -39275.305
126400 -39989.699
126500 -39497.211
126600 -39265.023
126700 -39079.863
126800 -39325.602
126900 -39879.59
127000 -39819.539
127100 -39250.422
127200 -39152.84
127300 -39312.234
127400 -39385.707
127500 -39400.648
127600 -39444.379
127700 -39210.449
127800 -38634.883
127900 -38922.016
128000 -39031.559
128100 -39067.484
128200 -39488.672
128300 -39442.902
128400 -38030.746
128500 -39133.926
128600 -38664.188
128700 -38956.199
128800 -39460.609
128900 -39419.977
129000 -39409.02
129100 -39097.344
129200 -38404.488
129300 -38794.074
129400 -39036.848
129500 -38629.781
129600 -39367.309
129700 -39026.504
129800 -38765.953
129900 -39649.199
130000 -39499.973
130100 -40192.98
130200 -39451.344
130300 -39355.691
130400 -39253.16
130500 -39152.844
130600 -39986.582
130700 -39498.844
130800 -38777.27
130900 -39170.945
131000 -38793.711
131100 -39493.445
131200 -39298.594
131300 -39058
131400 -38951.121
131500 -38792.109
131600 -38362.59
131700 -39356.066
131800 -38466.121
131900 -38436.562
132000 -38619.227
132100 -39002.449
132200 -38655.707
132300 -37912.449
132400 -39055.781
132500 -38841.848
132600 -38627.109
132700 -38352.27
132800 -38261.516
132900 -39154.688
133000 -39303.207
133100 -39033.93
133200 -38572.02
133300 -38475.484
133400 -38600.324
133500 -38713.164
133600 -39254.523
133700 -39164.938
133800 -38545.086
133900 -39445.457
134000 -39774.34
134100 -40101.656
134200 -39488.25
134300 -39247.414
134400 -39295.695
134500 -39272.863
134600 -39517.645
134700 -39373.719
134800 -38943.684
134900 -38771.645
135000 -40122.836
135100 -40146.336
135200 -39758.488
135300 -39206.094
135400 -39736.539
135500 -39643.695
135600 -39907.215
135700 -39339.426
135800 -39931.816
135900 -38973.52
136000 -39542.324
136100 -39227.781
136200 -38973.762
136300 -38770.234
136400 -38832.211
136500 -38838.488
136600 -39115.496
136700 -39192.664
136800 -38725.922
136900 -39537.73
137000 -38955.18
137100 -38946.344
137200 -39445.051
137300 -39326.711
137400 -38839.422
137500 -38194.969
137600 -39246.586
137700 -38164.227
137800 -38732.898
137900 -39317.113
138000 -39092.656
138100 -39613.035
138200 -39950.984
138300 -39085.191
138400 -39268.371
138500 -39526.469
138600 -39454.098
138700 -39836.898
138800 -39312.355
138900 -40278.93
139000 -39795.797
139100 -39557.988
139200 -39882.363
139300 -39504.887
139400 -39451.68
139500 -39491.504
139600 -39657.461
139700 -39056.926
139800 -38867.949
139900 -38971.215
140000 -39111.016
140100 -39581.703
140200 -39164.281
140300 -38826.445
140400 -39268.719
140500 -39838.586
140600 -39032.215
140700 -39776.98
140800 -39617.34
140900 -39350.93
141000 -40745.492
141100 -40190.5
141200 -39547.008
141300 -39163.676
141400 -39362.234
141500 -39507.16
141600 -40219.484
141700 -40134.66
141800 -40198.828
141900 -40228.855
142000 -39742.613
142100 -39406.43
142200 -39699.039
142300 -39802.195
142400 -40001.789
142500 -39620.883
142600 -39571.109
142700 -39122.184
142800 -39996.801
142900 -39892.695
143000 -39576.312
143100 -39767.242
143200 -39410.941
143300 -39544.371
143400 -39716.844
143500 -39461.922
143600 -40035.984
143700 -40690.727
143800 -40036.488
143900 -39635.562
144000 -39771.289
144100 -39466.641
144200 -39915.547
144300 -39581.965
144400 -39720.449
144500 -39678.414
144600 -39233.602
144700 -39908.941
144800 -39816.273
144900 -39823.848
145000 -39893.25
145100 -38862.945
145200 -40042.285
145300 -39471.586
145400 -39110.496
145500 -39643.699
145600 -38993.527
145700 -38994.062
145800 -40019.594
145900 -40143.801
146000 -39747.215
146100 -39837.203
146200 -39671.836
146300 -39470.164
146400 -39785.051
146500 -39313.68
146600 -39304.559
146700 -39039.781
146800 -39956.367
146900 -39406.77
147000 -39718.59
147100 -39643.008
147200 -40393.695
147300 -39939.734
147400 -40771.367
147500 -40541.23
147600 -39651.863
147700 -40225.422
147800 -40005
147900 -39699.352
148000 -39860.301
148100 -40004.445
148200 -39379.484
148300 -39861.121
148400 -39459.93
148500 -39709.461
148600 -40277.871
148700 -40507.164
148800 -40872.008
148900 -39120.945
149000 -39172.164
149100 -40018.242
149200 -39831.867
149300 -39283.062
149400 -39668.527
149500 -39915.645
149600 -40567.879
149700 -39813.027
149800 -39589.684
149900 -40569.102
150000 -40436.008
150100 -39192.332
150200 -40200.688
150300 -40249.906
150400 -39974.23
150500 -39837.578
150600 -39961.754
150700 -39926.68
150800 -39790.207
150900 -39849.172
151000 -39814.758
151100 -40141.344
151200 -40459.602
151300 -40112.023
151400 -40257.75
151500 -39736.348
151600 -39636.484
151700 -40420.16
151800 -39939.492
151900 -40056.16
152000 -39960.801
152100 -39826.457
152200 -40317.609
152300 -40428.391
152400 -40146.648
152500 -40350.344
152600 -40434.426
152700 -39941.828
152800 -39912.012
152900 -40294.719
153000 -39720.312
153100 -40128.363
153200 -40287.543
153300 -40042.539
153400 -39137.113
153500 -38679.305
153600 -39565.062
153700 -39567.926
153800 -39287.805
153900 -39730.316
154000 -38883.48
154100 -39638.523
154200 -39723.25
154300 -39039.512
154400 -39439.5
154500 -39361.086
154600 -39153.75
154700 -38983.262
154800 -38834.988
154900 -39426.68
155000 -39845.605
155100 -38930.133
155200 -38888.438
155300 -39335.766
155400 -38784.023
155500 -38774.996
155600 -38833.375
155700 -39028.387
155800 -39144.234
155900 -38873
156000 -39065.48
156100 -38858.867
156200 -39218.512
156300 -39024.836
156400 -38833.363
156500 -38566.035
156600 -39029.07
156700 -38580.984
156800 -38200.824
156900 -38407.266
157000 -38171.465
157100 -39675.848
157200 -38522.383
157300 -38445.172
157400 -39155.531
157500 -39143.211
157600 -39462.66
157700 -39461.059
157800 -39717.297
157900 -39235.977
158000 -39441.113
158100 -39166.711
158200 -39146.152
158300 -39551.348
158400 -40138.707
158500 -39008.363
158600 -39288.062
158700 -38955.25
158800 -39384.297
158900 -38409.297
159000 -38937.602
159100 -38845.367
159200 -38767.562
159300 -38573.188
159400 -39024.02
159500 -39407.715
159600 -39263.328
159700 -39151.855
159800 -38700.145
159900 -38716.941
160000 -38942.555
160100 -38705.582
160200 -39165.891
160300 -38479.715
160400 -38666.832
160500 -38671.52
160600 -38352.582
160700 -39203.926
160800 -38878.742
160900 -39444.062
161000 -39055.898
161100 -38872.625
161200 -39078.836
161300 -39611.188
161400 -39449.422
161500 -39098.07
161600 -39337.758
161700 -38740.629
161800 -39109.484
161900 -39203.688
162000 -38772.207
162100 -39543.27
162200 -38603.867
162300 -39318.996
162400 -39354.633
162500 -39856.629
162600 -39460.914
162700 -38481.531
162800 -38499.824
162900 -39160.793
163000 -39063.922
163100 -39539.16
163200 -39679.738
163300 -38540.012
163400 -39144.609
163500 -39319.375
163600 -39308.148
163700 -39029.832
163800 -39745.852
163900 -40003.012
164000 -39931.055
164100 -39936.352
164200 -40224.402
164300 -39584.691
164400 -40058.316
164500 -39958.969
164600 -40112.824
164700 -39715.805
164800 -39685.93
164900 -40142.914
165000 -39961.867
165100 -40163.363
165200 -40184.809
165300 -39872.004
165400 -40237.922
165500 -39322.051
165600 -39381.648
165700 -39706.109
165800 -39494.129
165900 -40227.008
166000 -39991.82
166100 -40066.246
166200 -39652.23
166300 -40368.68
166400 -39779.742
166500 -39633.195
166600 -39601.863
166700 -39509.727
166800 -39696.43
166900 -39420.977
167000 -39777.684
167100 -39824.531
167200 -39399.168
167300 -39430.996
167400 -41120.516
167500 -40182.863
167600 -39612.301
167700 -40347.91
167800 -39620.816
167900 -39603.918
168000 -40567.621
168100 -40136.82
168200 -40596.707
168300 -40082.879
168400 -39840.074
168500 -39716.742
168600 -39874.602
168700 -40018.043
168800 -39897.859
168900 -40110.016
169000 -40056.746
169100 -40149.379
169200 -40238.98
169300 -39685.027
169400 -39826.082
169500 -39885.855
169600 -39970.062
169700 -39476.516
169800 -40059.18
169900 -39755.93
170000 -40203.203
170100 -40102.312
170200 -40283.539
170300 -40317.789
170400 -39785.105
170500 -39591.688
170600 -39223.488
170700 -39782.191
170800 -40076.758
170900 -40188.035
171000 -39369.945
171100 -39661.453
171200 -39402.961
171300 -39980.648
171400 -39609.398
171500 -40197.5
171600 -40285.398
171700 -40118.93
171800 -39741.238
171900 -39782.691
172000 -40512.422
172100 -40353.129
172200 -40790.328
172300 -40171.293
172400 -41396.543
172500 -40451.891
172600 -40103.672
172700 -39922.633
172800 -39195.383
172900 -40042.254
173000 -39727.008
173100 -39955.438
173200 -40433.496
173300 -40286.008
173400 -40185.895
173500 -39852.625
173600 -40283.633
173700 -39707.059
173800 -39738.07
173900 -39820.941
174000 -39928.363
174100 -40800.73
174200 -39966.152
174300 -39882.863
174400 -40237.418
174500 -40789.629
174600 -40500.984
174700 -40378.035
174800 -39747.758
174900 -39800.102
175000 -39636.93
175100 -40034.02
175200 -39963.832
175300 -39927.715
175400 -40542.898
175500 -39603.172
175600 -40391.191
175700 -39470.738
175800 -40157.098
175900 -39852.047
176000 -39858.734
176100 -40602.32
176200 -40674.238
176300 -40333.324
176400 -40238.145
176500 -39632.277
176600 -39697.355
176700 -39253.543
176800 -40372.523
176900 -39549.688
177000 -38627.613
177100 -39787.266
177200 -39403.703
177300 -39747.562
177400 -39643.262
177500 -40005.27
177600 -39782.191
177700 -39619.551
177800 -39637.398
177900 -39351.828
178000 -39916.992
178100 -38801.184
178200 -39190.223
178300 -39985.938
178400 -39681.145
178500 -39288.141
178600 -39627.207
178700 -39443.805
178800 -39880.414
178900 -39119.789
179000 -38746.77
179100 -38994.523
179200 -38955.77
179300 -39654.555
179400 -39540.723
179500 -39625.844
179600 -39766.953
179700 -39574.438
179800 -39623.859
179900 -39799.93
180000 -39799.25
180100 -40166.023
180200 -40138.355
180300 -39693.008
180400 -39383.387
180500 -40205.824
180600 -39593.867
180700 -40212.57
180800 -40584.977
180900 -40368.984
181000 -40023.66
181100 -40185.535
181200 -40072.109
181300 -39937.07
181400 -39662.949
181500 -39991.582
181600 -40017.633
181700 -39635.129
181800 -39206.961
181900 -39622.219
182000 -39585.449
182100 -39721.324
182200 -39547.484
182300 -39437.812
182400 -39515.887
182500 -39403.891
182600 -39622.418
182700 -39525.871
182800 -38984.32
182900 -39765.973
183000 -39772.188
183100 -39623.039
183200 -40240.238
183300 -39930.82
183400 -40053.465
183500 -40275.688
183600 -40338.633
183700 -39406.121
183800 -39698.719
183900 -39462.852
184000 -39733.988
184100 -39629.027
184200 -40200.285
184300 -39282.734
184400 -40453.031
184500 -39564
184600 -40160.246
184700 -39328.004
184800 -40322.008
184900 -39706.234
185000 -40241.719
185100 -40585.781
185200 -40407.008
185300 -39807.398
185400 -39625.961
185500 -39102.277
185600 -39169.145
185700 -39738.457
185800 -39888.695
185900 -39945.777
186000 -39750.477
186100 -40304.242
186200 -39936.266
186300 -40228.57
186400 -40609.594
186500 -39711.086
186600 -40114.578
186700 -39661.371
186800 -39689.266
186900 -40332.289
187000 -40294.207
187100 -40094.332
187200 -40666.57
187300 -40587.758
187400 -39973.121
187500 -39973.07
187600 -40072
187700 -39290.695
187800 -40222.465
187900 -39995.391
188000 -40230.172
188100 -40104.934
188200 -40437.922
188300 -40148.582
188400 -40579.473
188500 -40787.984
188600 -41091.629
188700 -40127.918
188800 -40911.52
188900 -40171.906
189000 -40546.426
189100 -41097.691
189200 -40278.711
189300 -40600.617
189400 -40864.344
189500 -40989.059
189600 -40983.055
189700 -40838.816
189800 -40832.816
189900 -40409.285
190000 -40200.172
190100 -40210.664
190200 -40196.145
190300 -40285.051
190400 -40261.297
190500 -40040.531
190600 -40377.82
190700 -40426.113
190800 -40338.016
190900 -39717.688
191000 -40050.062
191100 -40160.633
191200 -39793.715
191300 -39902.305
191400 -39701.68
191500 -40504.246
191600 -40010.809
191700 -40247.594
191800 -40169.219
191900 -39769.75
192000 -39794.867
192100 -40296.371
192200 -39600.641
192300 -40548.98
192400 -39801.863
192500 -40283.418
192600 -39796.484
192700 -39333.297
192800 -39930.73
192900 -39856.383
193000 -40241.262
193100 -39760.508
193200 -40110.461
193300 -39899.438
193400 -39327.938
193500 -39890.703
193600 -39951.828
193700 -39932.805
193800 -40139.602
193900 -39921.695
194000 -39576.535
194100 -39607.77
194200 -39790.797
194300 -39647.508
194400 -39498.039
194500 -39723.551
194600 -38848.57
194700 -39132.656
194800 -38304.777
194900 -38755.375
195000 -39772.949
195100 -39844.547
195200 -39664.316
195300 -39565.73
195400 -39351.965
195500 -39930.234
195600 -39276.918
195700 -39423.637
195800 -39286.215
195900 -39241.281
196000 -39357.672
196100 -39478.219
196200 -39751.789
196300 -39250.395
196400 -39388.922
196500 -39017.355
196600 -39200.117
196700 -39815.082
196800 -39027.641
196900 -38893.227
197000 -39127.363
197100 -39385.879
197200 -39210.566
197300 -39915.43
197400 -39572.828
197500 -39032.812
197600 -39196.094
197700 -39538.789
197800 -40213.191
197900 -39913.266
198000 -39984.324
198100 -39575.32
198200 -39790.902
198300 -40248.551
198400 -39233.824
198500 -39265.52
198600 -39317.32
198700 -39040.555
198800 -39315.484
198900 -39522.578
199000 -39603.953
199100 -40172.449
199200 -39565.484
199300 -40162.766
199400 -39797.871
199500 -39249.059
199600 -39155.742
199700 -39284.062
199800 -39732.754
199900 -39884.969
200000 -38972.816
200100 -39395.57
200200 -39698.496
200300 -39764.418
200400 -40387.887
200500 -40331.41
200600 -39898.859
200700 -39373.34
200800 -39952.828
200900 -40030.992
201000 -39546.395
201100 -40255.691
201200 -40167.746
201300 -39726.461
201400 -39906.582
201500 -39453.809
201600 -39356.305
201700 -39434.18
201800 -38976.672
201900 -38610.344
202000 -38790.922
202100 -39014.527
202200 -38950.758
202300 -39066.207
202400 -38206.328
202500 -39133.176
202600 -39172.535
202700 -38797.258
202800 -38585.211
202900 -39638.238
203000 -39358.227
203100 -39383.668
203200 -39101
203300 -39307.094
203400 -39095.59
203500 -38965.203
203600 -38963.164
203700 -38829.191
203800 -38773.324
203900 -39761.078
204000 -39454.637
204100 -39206.953
204200 -39508.504
204300 -40567.816
204400 -39373.922
204500 -39352.969
204600 -38607.41
204700 -38968.008
204800 -38639.988
204900 -38498.609
205000 -38475.871
205100 -38595.648
205200 -38864.84
205300 -39146.875
205400 -39245.473
205500 -38864.785
205600 -39316.938
205700 -38676.562
205800 -39160.523
205900 -39188.969
206000 -39059.523
206100 -38533.004
206200 -39200.441
206300 -38549.309
206400 -38765.176
206500 -38692.008
206600 -39688.887
206700 -39140.801
206800 -39610.406
206900 -40421.398
207000 -39919.465
207100 -40016.398
207200 -39923.32
207300 -39726.496
207400 -39873.719
207500 -40082.445
207600 -39015.148
207700 -39368.086
207800 -39921.188
207900 -39454.48
208000 -39551.398
208100 -39571.613
208200 -38944.473
208300 -39078.98
208400 -39476.305
208500 -40151.992
208600 -39283.359
208700 -39883.367
208800 -39016.801
208900 -38711.051
209000 -39974.234
209100 -39391.035
209200 -39472.32
209300 -39340.094
209400 -39679.027
209500 -39825.656
209600 -39434.629
209700 -39480.992
209800 -39447.844
209900 -38724.977
210000 -39343.738
210100 -39367.117
210200 -39492.758
210300 -39164.285
210400 -39563.254
210500 -39401.254
210600 -39182.164
210700 -39283.477
210800 -38946.586
210900 -39184.555
211000 -38692.43
211100 -38820.949
211200 -38929.707
211300 -39147.023
211400 -39832.207
211500 -39313.105
211600 -39338.504
211700 -39181.891
211800 -39354.559
211900 -39563.824
212000 -38949.23
212100 -39461.23
212200 -39587.441
212300 -39755.617
212400 -40178.422
212500 -39321.641
212600 -39588.93
212700 -39730.707
212800 -39673.223
212900 -39262.512
213000 -39686.859
213100 -38588
213200 -39308.453
213300 -39656.156
213400 -39189.945
213500 -38880.156
213600 -38685.25
213700 -39535.125
213800 -39483.461
213900 -39023.465
214000 -39444.527
214100 -39699.172
214200 -39571.051
214300 -38861.539
214400 -39888.234
214500 -39176.844
214600 -39508.672
214700 -38646.555
214800 -39023.312
214900 -39241.652
215000 -39698.352
215100 -39807.898
215200 -39497.941
215300 -39444.242
215400 -39233.238
215500 -39640.508
215600 -39095.715
215700 -38608.398
215800 -38824.703
215900 -38666.887
216000 -38413.531
216100 -38892.27
216200 -39185.48
216300 -38397.379
216400 -38818.168
216500 -38696.484
216600 -39361.695
216700 -38729.195
216800 -39137.469
216900 -39050.5
217000 -39542.734
217100 -39734.656
217200 -39512.969
217300 -39684.25
217400 -39734.797
217500 -39067.883
217600 -39596.215
217700 -39448.676
217800 -39637.359
217900 -39117.469
218000 -39618.234
218100 -39147.051
218200 -39215.016
218300 -38780.828
218400 -39230.77
218500 -38895.266
218600 -38661.121
218700 -38740.555
218800 -39789.32
218900 -39520.711
219000 -38958.938
219100 -38960.461
219200 -38980.684
219300 -39196.047
219400 -39213.926
219500 -39342.387
219600 -38531.848
219700 -39050.203
219800 -38371.508
219900 -39523.668
220000 -38756.059
220100 -39584.594
220200 -38838.738
220300 -39263.836
220400 -39294.363
220500 -38937.148
220600 -40249.992
220700 -39101.121
220800 -39534.691
220900 -39220.539
221000 -38572.039
221100 -39001.305
221200 -38772.867
221300 -38496.535
221400 -39044.129
221500 -38759.965
221600 -39537.559
221700 -39068.098
221800 -39071.363
221900 -39312.879
222000 -39164.57
222100 -39298.102
222200 -38790.793
222300 -39320.113
222400 -39860.148
222500 -39177.031
222600 -39108.113
222700 -39087.031
222800 -38522.539
222900 -39356.73
223000 -39152.531
223100 -38858.176
223200 -39796.02
223300 -39908.402
223400 -39102.836
223500 -39403.828
223600 -40119.266
223700 -39532.242
223800 -39630.652
223900 -39838.324
224000 -39177.051
224100 -38902.734
224200 -38987.195
224300 -39712
224400 -39193.543
224500 -38881.027
224600 -39207.301
224700 -39472.387
224800 -39585.184
224900 -39404.008
225000 -38721.297
225100 -39457.312
225200 -38935.676
225300 -39138.957
225400 -39387.387
225500 -38445.32
225600 -39275.652
225700 -38921.035
225800 -38977.891
225900 -39558.227
226000 -39686.086
226100 -40447.055
226200 -39924.48
226300 -39125.164
226400 -39812.859
226500 -39513.41
226600 -38965.191
226700 -38387.879
226800 -38506.801
226900 -39099.145
227000 -38619.477
227100 -38967.035
227200 -39320.031
227300 -39895.848
227400 -40449.621
227500 -38819.984
227600 -39821.531
227700 -38783.293
227800 -38969.633
227900 -38341.207
228000 -39087.695
228100 -39139.828
228200 -38781.418
228300 -38879.508
228400 -39452.84
228500 -39170.207
228600 -39191.68
228700 -38936.324
228800 -39696.27
228900 -39059.852
229000 -39311.461
229100 -39385.266
229200 -39754.5
229300 -39289.91
229400 -39033.773
229500 -39077.617
229600 -39528.391
229700 -39387.676
229800 -39248.668
229900 -39227.602
230000 -39990.98
230100 -39399.461
230200 -39742.062
230300 -38887.09
230400 -39039.008
230500 -38573.879
230600 -39306.945
230700 -39125.984
230800 -38766.898
230900 -39291.289
231000 -39385.48
231100 -39508.641
231200 -39705.355
231300 -39867.266
231400 -39003.363
231500 -38896.547
231600 -39759.367
231700 -39363.371
231800 -39104.488
231900 -39184.793
232000 -39171.34
232100 -39531.469
232200 -39192.117
232300 -38675.531
232400 -39079.602
232500 -39384.734
232600 -39270.762
232700 -39053.215
232800 -38604.387
232900 -39135.977
233000 -38611.785
233100 -38894.398
233200 -38790.344
233300 -39508.102
233400 -39092.199
233500 -39908.609
233600 -38589.102
233700 -38644.648
233800 -39017.852
233900 -38738.285
234000 -38888.465
234100 -38673.82
234200 -39004.172
234300 -38871.594
234400 -38479.691
234500 -39165.148
234600 -38666.133
234700 -38501.223
234800 -38944.285
234900 -38601.281
235000 -38564.812
235100 -38978.195
235200 -38842.016
235300 -38842.055
235400 -38846.844
235500 -39513.43
235600 -39554.191
235700 -38461.602
235800 -39469.973
235900 -38910.836
236000 -38477.953
236100 -38935.598
236200 -39885.133
236300 -38954.652
236400 -38323.141
236500 -38533.48
236600 -38480.316
236700 -38914.199
236800 -38934.211
236900 -38596.371
237000 -38912.766
237100 -38471.43
237200 -38965.703
237300 -38886.547
237400 -38583.75
237500 -38619.703
237600 -38466.535
237700 -38957.301
237800 -38674.148
237900 -38320.035
238000 -38629.426
238100 -39102.07
238200 -38390.191
238300 -38580.379
238400 -38904.52
238500 -39069.699
238600 -39590.016
238700 -38488.688
238800 -39462.352
238900 -38553.055
239000 -38312.832
239100 -39038.234
239200 -38757.742
239300 -39016.285
239400 -38931.027
239500 -39240.32
239600 -38743.871
239700 -39421.004
239800 -39299.906
239900 -38658.969
240000 -38930.414
240100 -39278.211
240200 -39486.27
240300 -39160.785
240400 -39338.066
240500 -39022.648
240600 -39215.672
240700 -38855.691
240800 -39312.031
240900 -39219.812
241000 -38843.125
241100 -39136.711
241200 -39640.941
241300 -38798.258
241400 -38685.191
241500 -39103.617
241600 -39737.602
241700 -40201.676
241800 -38817.5
241900 -38834.195
242000 -39111.793
242100 -39115.594
242200 -39259.039
242300 -38912.988
242400 -38955.488
242500 -38582.496
242600 -38984.992
242700 -39360.633
242800 -38598.754
242900 -38961.328
243000 -39401.16
243100 -39430.375
243200 -38882.035
243300 -38820.941
243400 -38823.98
243500 -39350.848
243600 -39869.73
243700 -39523.062
243800 -38864.023
243900 -39197.75
244000 -38770.012
244100 -38658.672
244200 -38992.383
244300 -39638.32
244400 -39102.816
244500 -38968.754
244600 -39175.594
244700 -38892.793
244800 -38587.934
244900 -39560.754
245000 -39075.648
245100 -39000.125
245200 -39066.633
245300 -39067.398
245400 -38911.051
245500 -39300.926
245600 -39240.105
245700 -39094.891
245800 -39288.039
245900 -38442.512
246000 -39183.367
246100 -38406.656
246200 -39052.57
246300 -38897.879
246400 -38555.012
246500 -39118.078
246600 -39244.543
246700 -38722.801
246800 -39002.301
246900 -39294.961
247000 -38112.945
247100 -38724.09
247200 -38465.742
247300 -38527.398
247400 -38852.734
247500 -38748.219
247600 -39198.844
247700 -38692.07
247800 -38434.641
247900 -39473.547
248000 -39084.875
248100 -38771.848
248200 -38907.211
248300 -39170.336
248400 -38843.973
248500 -39304.012
248600 -39468.406
248700 -39221.59
248800 -39361.84
248900 -39186.066
249000 -39245.305
249100 -39034.887
249200 -39459.426
249300 -38981.078
249400 -39102.363
249500 -39715.484
249600 -39089.102
249700 -38965.91
249800 -39504.328
249900 -39280.074
250000 -39134.465
250100 -39157.68
250200 -39852.648
250300 -39247.977
250400 -39139.398
250500 -39472.539
250600 -39306.633
250700 -38272.383
250800 -39349.156
250900 -38933.242
251000 -39263.156
251100 -39183.922
251200 -38591.945
251300 -38611.73
251400 -38609.672
251500 -38772.277
251600 -38216.578
251700 -38871.555
251800 -39478.039
251900 -38961.293
252000 -38506.082
252100 -39134.211
252200 -39581.656
252300 -38800.863
252400 -38961.945
252500 -39031.414
252600 -39334.426
252700 -38792.211
252800 -38732.309
252900 -39177.918
253000 -38669.062
253100 -39095.742
253200 -37673.773
253300 -38758.031
253400 -38634.996
253500 -38677.992
253600 -38338.84
253700 -38217.387
253800 -38106.781
253900 -38755.094
254000 -39070.734
254100 -38878.699
254200 -38726.938
254300 -39768.422
254400 -38674.594
254500 -39070.883
254600 -39049.73
254700 -38658.973
254800 -38988.762
254900 -38631.77
255000 -39394.887
255100 -39399.941
255200 -39220.375
255300 -39313.57
255400 -38182.402
255500 -38403.324
255600 -38553.551
255700 -39164.004
255800 -38677.242
255900 -38689.551
256000 -38929.383
256100 -38946.453
256200 -39209.836
256300 -38634.559
256400 -38603.566
256500 -38410.773
256600 -38582.059
256700 -38640.691
256800 -39038.73
256900 -39141.223
257000 -39246.656
257100 -38877.5
257200 -38523.805
257300 -38874.844
257400 -39340.648
257500 -38840.105
257600 -39100.98
257700 -38770.301
257800 -38106.043
257900 -38348.555
258000 -38919.121
258100 -39316.934
258200 -38880.293
258300 -38927.219
258400 -39792.516
258500 -39105.281
258600 -38964.422
258700 -38954.559
258800 -38754.762
258900 -39087.781
259000 -38901.074
259100 -38756.699
259200 -38530.535
259300 -38901.219
259400 -38588.91
259500 -38321.168
259600 -38559.777
259700 -37755.125
259800 -38819.914
259900 -38986.582
260000 -38616.949
260100 -39537.695
260200 -39403.035
260300 -39200.102
260400 -39185.238
260500 -39168.613
260600 -39374.445
260700 -39009.012
260800 -39925.336
260900 -39250.5
261000 -40003.613
261100 -39227.688
261200 -39320.176
261300 -39164.227
261400 -39236.383
261500 -39563.812
261600 -39013.035
261700 -39114.891
261800 -39170.82
261900 -39385.844
262000 -38715.199
262100 -39322.934
262200 -38990.191
262300 -38769.359
262400 -38430.656
262500 -38475.09
262600 -39041.309
262700 -38736.051
262800 -38558.73
262900 -39181.922
263000 -39152.668
263100 -38917.238
263200 -39041.086
263300 -39369.035
263400 -38978.07
263500 -38985.219
263600 -39043.742
263700 -39155.043
263800 -38931.605
263900 -39692.02
264000 -39637
264100 -39072.262
264200 -38332.426
264300 -39737.426
264400 -39081.645
264500 -39104.5
264600 -39374.629
264700 -39422.543
264800 -39704.152
264900 -39214.438
265000 -39295.266
265100 -39562.719
265200 -39925.766
265300 -40059.859
265400 -40414.375
265500 -39757.527
265600 -39424.199
265700 -40148.039
265800 -39149.594
265900 -39797.539
266000 -39300.305
266100 -39304.34
266200 -39625.594
266300 -38992.637
266400 -39365.305
266500 -39356.211
266600 -39534.16
266700 -39405.789
266800 -39569.16
266900 -39388.594
267000 -39528.086
267100 -39489.289
267200 -39623.031
267300 -39473.492
267400 -38444.996
267500 -39575.395
267600 -39039.418
267700 -39049.066
267800 -39977.516
267900 -39422.961
268000 -40040.797
268100 -39280.645
268200 -39625.418
268300 -39696.547
268400 -39239.797
268500 -39294.992
268600 -39151.25
268700 -39279.402
268800 -39004.727
268900 -40043.359
269000 -39774.539
269100 -39751.363
269200 -39752.465
269300 -39536.961
269400 -40207.137
269500 -39278.453
269600 -39743.445
269700 -39170.891
269800 -40033.562
269900 -39701.375
270000 -39926.809
270100 -39222.594
270200 -40002.633
270300 -38982.273
270400 -39974.414
270500 -39982.66
270600 -38924.871
270700 -39786.137
270800 -39226.77
270900 -39590.848
271000 -39925.562
271100 -39635.672
271200 -38974.27
271300 -39672.227
271400 -39073.223
271500 -39410.926
271600 -38809.805
271700 -39094.316
271800 -38639.926
271900 -38593.859
272000 -38617.414
272100 -38695.582
272200 -39161.25
272300 -38906.797
272400 -38876.324
272500 -39345.02
272600 -39322.5
272700 -39339.449
272800 -39102.008
272900 -39715.141
273000 -39888.68
273100 -40006.68
273200 -39746.035
273300 -40084.062
273400 -39898.965
273500 -39696.09
273600 -39383.582
273700 -40366.07
273800 -39506.891
273900 -40360.445
274000 -39688.281
274100 -39437.094
274200 -39405.707
274300 -38820.883
274400 -38243.273
274500 -38829.57
274600 -39108.609
274700 -40082.539
274800 -39313.586
274900 -39263.984
275000 -38624.793
275100 -39221.883
275200 -39094.59
275300 -39182.457
275400 -39595.297
275500 -39456.77
275600 -38655.25
275700 -39184.059
275800 -39189.578
275900 -38999.949
276000 -39043.613
276100 -38859.875
276200 -39327.148
276300 -39254.281
276400 -38887.352
276500 -39232.438
276600 -39578.27
276700 -39551.156
276800 -39061.27
276900 -39317.695
277000 -38803.277
277100 -39144.219
277200 -39557.48
277300 -39575.031
277400 -39346.387
277500 -39934.258
277600 -39603.863
277700 -39252.254
277800 -39005.066
277900 -38912.262
278000 -39679.887
278100 -39600.281
278200 -38886.891
278300 -40047.227
278400 -39458.727
278500 -39048.734
278600 -39290.297
278700 -39476.559
278800 -39547.844
278900 -40220.23
279000 -39673.219
279100 -39385.395
279200 -39849.699
279300 -39325.652
279400 -40131.996
279500 -39410.141
279600 -39426.121
279700 -38999.859
279800 -39675.367
279900 -39467.98
280000 -39783.863
280100 -39793.559
280200 -39512.582
280300 -39643.711
280400 -39701.582
280500 -39712.551
280600 -39742.824
280700 -39512.812
280800 -39218.91
280900 -39378.02
281000 -38677.375
281100 -38947.254
281200 -39250.121
281300 -38962.195
281400 -38641.688
281500 -38696.648
281600 -38999.598
281700 -38444.086
281800 -38802.531
281900 -38767.25
282000 -38562.027
282100 -39088.469
282200 -39285.605
282300 -38912.703
282400 -39189.219
282500 -38739.418
282600 -39273.148
282700 -38862.52
282800 -38807.766
282900 -38342.422
283000 -38846.422
283100 -38410.371
283200 -38457.133
283300 -38139.145
283400 -38342.496
283500 -38444.773
283600 -38721.355
283700 -38995.047
283800 -37991.887
283900 -38448.672
284000 -38244.211
284100 -39081.086
284200 -39238.598
284300 -38913.293
284400 -38643.625
284500 -39197.84
284600 -39296.648
284700 -39193.82
284800 -37976.258
284900 -38557.566
285000 -38959.059
285100 -38962.742
285200 -39182.312
285300 -38952.555
285400 -39232.781
285500 -38730.059
285600 -39774.68
285700 -39422.559
285800 -38824.449
285900 -38965.82
286000 -38588.559
286100 -38752.77
286200 -38425.797
286300 -38484.449
286400 -38512.465
286500 -38926.684
286600 -38579.156
286700 -38564.25
286800 -38282.434
286900 -38519.297
287000 -38268.531
287100 -38590.656
287200 -39049.938
287300 -39659.945
287400 -39277.711
287500 -38695.938
287600 -39393.059
287700 -39102.461
287800 -38962.215
287900 -38645.648
288000 -39784
288100 -39584.516
288200 -39408.5
288300 -39150.129
288400 -39155.875
288500 -38855.516
288600 -38816.973
288700 -39259.664
288800 -38940.906
288900 -39900.918
289000 -39766.25
289100 -39706.84
289200 -39149.223
289300 -39275.617
289400 -39540.773
289500 -39179.527
289600 -39340.605
289700 -38871.75
289800 -38718.875
289900 -38317.898
290000 -38312.324
290100 -38580.164
290200 -39237.605
290300 -39021.879
290400 -39158.32
290500 -38718.387
290600 -39230.547
290700 -39042.688
290800 -39136.484
290900 -38469.566
291000 -38741.133
291100 -37926.52
291200 -38195.859
291300 -38294.703
291400 -38734.441
291500 -38810.887
291600 -38950.488
291700 -39274.703
291800 -38886.824
291900 -38094.156
292000 -38456.219
292100 -38002.867
292200 -38503.902
292300 -39057.887
292400 -39487.914
292500 -39170.578
292600 -38716.953
292700 -39374.191
292800 -39815.43
292900 -39591.617
293000 -38569.043
293100 -38620.41
293200 -39308.648
293300 -38640.344
293400 -39632.418
293500 -39838.812
293600 -38562.059
293700 -39150.625
293800 -39950.254
293900 -38720.922
294000 -38995.359
294100 -38596.445
294200 -39654.949
294300 -38676.266
294400 -38497.027
294500 -37881.23
294600 -39118.07
294700 -38004.93
294800 -38162.535
294900 -38208.891
295000 -38891.887
295100 -38181.125
295200 -38542.738
295300 -38922.773
295400 -39041.934
295500 -38705.832
295600 -39078.902
295700 -38851.492
295800 -38676.648
295900 -38539.301
296000 -39264.156
296100 -39197.906
296200 -38341.559
296300 -38451.266
296400 -38351.062
296500 -37991.82
296600 -38063.008
296700 -38079.25
296800 -38674.543
296900 -38025.285
297000 -38000.973
297100 -37981.746
297200 -38464.344
297300 -38376.719
297400 -38179.125
297500 -38318.453
297600 -38833.539
297700 -38777.633
297800 -37838.352
297900 -38366.426
298000 -38426.781
298100 -38229.215
298200 -38358.926
298300 -38750.262
298400 -38877.27
298500 -38462.266
298600 -38840.379
298700 -38603.371
298800 -38587.828
298900 -38970.68
299000 -38689.688
299100 -38646.082
299200 -38638.484
299300 -38763.465
299400 -38504.449
299500 -38913.73
299600 -39387.195
299700 -39349.461
299800 -38791.754
299900 -38818.812
300000 -39269.723
300100 -38651.488
300200 -38597.078
300300 -38626
300400 -38385.492
300500 -38152.285
300600 -38611.633
300700 -38272.121
300800 -38530.977
300900 -38791.18
301000 -38981.754
301100 -38815.105
301200 -38983.176
301300 -39011.141
301400 -38884.582
301500 -39329.418
301600 -39426.078
301700 -39265.598
301800 -39190.434
301900 -38648.629
302000 -38785.047
302100 -38782.871
302200 -38392.254
302300 -38129.449
302400 -38557.961
302500 -38917.453
302600 -38856.957
302700 -38631.332
302800 -38424.332
302900 -38366.625
303000 -38401.848
303100 -39007.711
303200 -39027.195
303300 -38765.164
303400 -38977.254
303500 -38310.121
303600 -38394.238
303700 -38923.805
303800 -38537.656
303900 -38835.113
304000 -38084.141
304100 -39539.164
304200 -38043.477
304300 -38212.887
304400 -38676.211
304500 -38766.047
304600 -38765.91
304700 -38844.242
304800 -39202.699
304900 -39567.062
305000 -38616.57
305100 -38562.922
305200 -38296.781
305300 -39006.758
305400 -38376.871
305500 -38501.324
305600 -38475.074
305700 -39583.766
305800 -38697.93
305900 -39174.598
306000 -38636.332
306100 -38440.641
306200 -38414.844
306300 -38248.332
306400 -38126.18
306500 -38636.508
306600 -38795.016
306700 -38653.547
306800 -38501.355
306900 -38112.973
307000 -39257.695
307100 -38979.5
307200 -38484.754
307300 -38566.266
307400 -38292.637
307500 -38950.281
307600 -38146.992
307700 -38936.48
307800 -39185.289
307900 -38711.25
308000 -39766.121
308100 -39442.195
308200 -38638.445
308300 -38827.387
308400 -39280.758
308500 -38423.867
308600 -38908.406
308700 -39362.773
308800 -39071.547
308900 -39651.355
309000 -38821.609
309100 -38844.035
309200 -38908.43
309300 -38164.145
309400 -38911.812
309500 -37959.086
309600 -38800.32
309700 -38918.996
309800 -38645.098
309900 -39112.609
310000 -38728.996
310100 -38984.688
310200 -39363.691
310300 -39020.344
310400 -38975.875
310500 -38456.555
310600 -38701.738
310700 -38507.52
310800 -39311.734
310900 -39059.07
311000 -39250.273
311100 -38367.398
311200 -39184.09
311300 -39150.438
311400 -38839.711
311500 -39722.582
311600 -39370.945
311700 -39065.07
311800 -39263.957
311900 -39101.965
312000 -38557.926
312100 -37535.172
312200 -39088.387
312300 -38493.516
312400 -38970.203
312500 -38856.406
312600 -39375.328
312700 -38504.953
312800 -38796.078
312900 -38980.734
313000 -38807.969
313100 -38981.383
313200 -39572.141
313300 -39660.562
313400 -38938.277
313500 -38941.68
313600 -38766.047
313700 -38876.172
313800 -39025.461
313900 -38389.762
314000 -39158.41
314100 -38429.227
314200 -39240.141
314300 -38749.742
314400 -38474.766
314500 -38474.082
314600 -38509.09
314700 -38492.137
314800 -38191.336
314900 -38150.055
315000 -38322.164
315100 -38488.402
315200 -39005.91
315300 -38714.309
315400 -38624.625
315500 -39127.004
315600 -38541.238
315700 -39061.465
315800 -39748.047
315900 -39041.398
316000 -39431.355
316100 -39508.512
316200 -38854.84
316300 -39472.477
316400 -38910.293
316500 -39136.895
316600 -39607.262
316700 -39448.773
316800 -38973.789
316900 -39468.426
317000 -39903.133
317100 -39277.414
317200 -39856.715
317300 -39778.23
317400 -40178.828
317500 -39761.07
317600 -39439.914
317700 -39555.582
317800 -38478.148
317900 -39372.227
318000 -38918.355
318100 -38286.613
318200 -39206.59
318300 -38997.77
318400 -39075.02
318500 -38495.887
318600 -38745.508
318700 -38622.664
318800 -38929.812
318900 -39375.371
319000 -39393.66
319100 -39305.379
319200 -39514.816
319300 -38810.633
319400 -39919.07
319500 -39824.906
319600 -38944.582
319700 -39419.527
319800 -39437.102
319900 -39368.406
320000 -39463.984
320100 -39871.715
320200 -39467.059
320300 -39312.629
320400 -39861.652
320500 -39861.734
320600 -39365.891
320700 -40177.094
320800 -40473.355
320900 -40044.648
321000 -40072.344
321100 -39891.211
321200 -39539.48
321300 -39505.398
321400 -39343.969
321500 -39038.102
321600 -39380.875
321700 -38933.488
321800 -39414.5
321900 -40105.496
322000 -39066.16
322100 -39033.258
322200 -39028.488
322300 -39518.215
322400 -38978.547
322500 -39239.738
322600 -39769.152
322700 -38818.102
322800 -39030.258
322900 -39600.457
323000 -39264.809
323100 -39367.242
323200 -39980.527
323300 -39366.57
323400 -39558.617
323500 -38474.715
323600 -38827.34
323700 -39409.652
323800 -39730.914
323900 -38973.125
324000 -39537.609
324100 -39420.918
324200 -39346.848
324300 -39575.789
324400 -38886.297
324500 -39269.504
324600 -39139.219
324700 -39130.199
324800 -38873.398
324900 -39267.984
325000 -38970.992
325100 -38522.758
325200 -39455.316
325300 -39202.344
325400 -39294.145
325500 -39372.48
325600 -39050.578
325700 -39391.852
325800 -39565.844
325900 -39954.078
326000 -39826.25
326100 -39508.27
326200 -39151.312
326300 -39900.215
326400 -38922.664
326500 -38385.754
326600 -38912.801
326700 -38520.281
326800 -39172.586
326900 -38957.945
327000 -39114.34
327100 -38923.102
327200 -39434.84
327300 -38788.176
327400 -39196.383
327500 -38978.664
327600 -39711.301
327700 -39510.332
327800 -38767.797
327900 -38861.242
328000 -38479.055
328100 -38841.141
328200 -38778.84
328300 -38080.613
328400 -38640.461
328500 -38234.008
328600 -38728.094
328700 -38679.254
328800 -38280.336
328900 -38731.09
329000 -38579.746
329100 -39106.867
329200 -38966.117
329300 -39013.305
329400 -39831.312
329500 -39061.168
329600 -39657.137
329700 -39758.094
329800 -39882.164
329900 -40245.539
330000 -39796.562
330100 -39391.523
330200 -39796.074
330300 -39696.922
330400 -39379.723
330500 -39258.176
330600 -39471.125
330700 -38859.621
330800 -38945.703
330900 -39686.031
331000 -39997.082
331100 -39238.406
331200 -39505.098
331300 -39245.258
331400 -39194.836
331500 -39878.547
331600 -39921.285
331700 -39427.152
331800 -40033.547
331900 -39270.426
332000 -39790.383
332100 -39388.277
332200 -38984.559
332300 -39140.84
332400 -39311.09
332500 -39178.062
332600 -38710.785
332700 -38873.668
332800 -39069.84
332900 -39447.055
333000 -39648.566
333100 -39382.547
333200 -39230.328
333300 -39402.48
333400 -39737.156
333500 -39837.469
333600 -39663.703
333700 -40071.66
333800 -38863.961
333900 -39190.719
334000 -39222.336
334100 -40090.023
334200 -39898
334300 -39222.695
334400 -40075.172
334500 -39657.102
334600 -40215.863
334700 -39722.965
334800 -39220.184
334900 -39711.188
335000 -39556.867
335100 -39673.473
335200 -39172.535
335300 -40177.539
335400 -39129.352
335500 -38763.25
335600 -39332.129
335700 -40025.629
335800 -39735.508
335900 -39370.434
336000 -39446.555
336100 -40099.387
336200 -39647.812
336300 -39577.875
336400 -39073.844
336500 -39249.672
336600 -39046.598
336700 -39800.609
336800 -38757.367
336900 -39482
337000 -40230.102
337100 -39360.82
337200 -39600.434
337300 -38719.117
337400 -39684.824
337500 -39280.902
337600 -39666.828
337700 -39492.344
337800 -38600.363
337900 -39291.781
338000 -38741.926
338100 -39494.07
338200 -39786.828
338300 -39900.891
338400 -39641.504
338500 -39215.652
338600 -39518.473
338700 -40113.871
338800 -39995.328
338900 -38813.18
339000 -39254.398
339100 -38608.012
339200 -39086.73
339300 -38982.344
339400 -39500.016
339500 -39249.969
339600 -38761.094
339700 -39125.867
339800 -38974.262
339900 -39217.52
340000 -38992.242
340100 -39011.387
340200 -39566.84
340300 -38899.238
340400 -39012.246
340500 -38998.531
340600 -38715.102
340700 -39223.195
340800 -39253.242
340900 -38757.801
341000 -39374.582
341100 -39072.496
341200 -38813.121
341300 -39587.543
341400 -39649.125
341500 -39966.445
341600 -39236.332
341700 -39787.176
341800 -40074.922
341900 -40292.5
342000 -40090.664
342100 -39940.371
342200 -40369.637
342300 -40050.383
342400 -40042.438
342500 -39881.668
342600 -39568.711
342700 -40438.523
342800 -40076.23
342900 -40331.977
343000 -40371.648
343100 -40108.543
343200 -40143.09
343300 -40264.16
343400 -40038.492
343500 -40517.707
343600 -40107.762
343700 -39729.109
343800 -40053.07
343900 -40011.676
344000 -40407.082
344100 -39386.977
344200 -40600.445
344300 -39756.191
344400 -40792.758
344500 -40280.535
344600 -40817.898
344700 -40314.68
344800 -40405.73
344900 -40877.453
345000 -40084.016
345100 -39718.961
345200 -40816.098
345300 -40648.777
345400 -39930.359
345500 -40106.188
345600 -40244.789
345700 -39735.004
345800 -39971.531
345900 -39462.602
346000 -40750.332
346100 -40544.793
346200 -40604.727
346300 -40440.746
346400 -40704.422
346500 -40754.766
346600 -40034.344
346700 -40310.023
346800 -40272.695
346900 -39935.805
347000 -41225.773
347100 -40646.312
347200 -40692.324
347300 -40752.273
347400 -40533.109
347500 -40872.551
347600 -40959.262
347700 -40495.344
347800 -40021.875
347900 -40266.426
348000 -39950.828
348100 -39882.195
348200 -39819.344
348300 -40409.801
348400 -39910
348500 -40299.578
348600 -39621.402
348700 -40166.625
348800 -39690.34
348900 -39651.922
349000 -39760.707
349100 -40033.668
&
@target G0.S1
@type xy
0 -40321.926
100 -39836.961
200 -39582.766
300 -39413.672
400 -39701.562
500 -39893.711
600 -39883.293
700 -39618.312
800 -39696.676
900 -39956.809
1000 -39891.418
1100 -40364.57
1200 -39911.395
1300 -39879.871
1400 -40051.672
1500 -39585.805
1600 -39446.301
1700 -40576.398
1800 -39848.398
1900 -40053.055
2000 -39900.176
2100 -39509.492
2200 -40146.367
2300 -40097.035
2400 -40159.777
2500 -39830.133
2600 -39666.297
2700 -39926.355
2800 -40792.77
2900 -40476.105
3000 -39987.664
3100 -39926.945
3200 -39839.719
3300 -39945.75
3400 -39946.211
3500 -39856.652
3600 -39799.746
3700 -40020.641
3800 -40195.68
3900 -40408.781
4000 -40444.398
4100 -39376.32
4200 -38925.676
4300 -39116.805
4400 -39753.867
4500 -40488.457
4600 -40240.664
4700 -40231.824
4800 -39450.113
4900 -40426.496
5000 -40461.898
5100 -40049.34
5200 -40552.801
5300 -39773.215
5400 -39988.23
5500 -39631.41
5600 -39901.008
5700 -40093.547
5800 -40326.031
5900 -40281.609
6000 -40026.738
6100 -39793.09
6200 -40790.621
6300 -40123.766
6400 -40183.016
6500 -40548.43
6600 -40283.398
6700 -39985.977
6800 -40073.742
6900 -40000.891
7000 -39895.527
7100 -39762.629
7200 -39893.238
7300 -39951.242
7400 -39717.953
7500 -40380.223
7600 -39841.812
7700 -39392.59
7800 -39717.266
7900 -39773.484
8000 -40236.207
8100 -39643.375
8200 -39665.312
8300 -39863.941
8400 -40504.48
8500 -40039.145
8600 -40195.145
8700 -40871.266
8800 -40412.238
8900 -39574.598
9000 -39729.789
9100 -39811.16
9200 -39811.883
9300 -39613.238
9400 -39794.371
9500 -39553.422
9600 -40027.062
9700 -40235.16
9800 -39771.723
9900 -40627.543
10000 -40074.43
10100 -40074.105
10200 -40304.613
10300 -40635.965
10400 -39443.258
10500 -39575.09
10600 -39749.703
10700 -40078.648
10800 -39758.887
10900 -39551.832
11000 -38867.125
11100 -38950.098
11200 -40184.074
11300 -39181.309
11400 -40085.922
11500 -39453.039
11600 -39765.637
11700 -39655.508
11800 -39784.82
11900 -39483.105
12000 -39317.609
12100 -39419.414
12200 -39876.582
12300 -39941.809
12400 -40102.695
12500 -39858.645
12600 -39797.734
12700 -39288.699
12800 -40364.676
12900 -39606.945
13000 -39929.512
13100 -39877.332
13200 -39018.645
13300 -39528.297
13400 -39219.109
13500 -39821.238
13600 -39946.754
13700 -39562.445
13800 -39611.008
13900 -39936.18
14000 -39462.59
14100 -39289.48
14200 -39322.711
14300 -39627.727
14400 -38366.883
14500 -39282.086
14600 -39647.676
14700 -39034.359
14800 -40094.066
14900 -39364.559
15000 -39454.609
15100 -39212.879
15200 -40285.027
15300 -39829.746
15400 -39826.711
15500 -39662.965
15600 -39329.16
15700 -40268.008
15800 -38808.387
15900 -40232.871
16000 -39050.707
16100 -39574.203
16200 -40599.41
16300 -39785.367
16400 -39717.262
16500 -39692.082
16600 -39924.652
16700 -39579.121
16800 -39930.512
16900 -39868.785
17000 -39390.625
17100 -39433.32
17200 -39376.641
17300 -39401.246
17400 -39390.727
17500 -39624.344
17600 -40179.715
17700 -39436.715
17800 -40636.332
17900 -40399.844
18000 -40342.828
18100 -39874.379
18200 -40154.145
18300 -40398.316
18400 -40671.836
18500 -40299.727
18600 -40471.016
18700 -40205.184
18800 -40321.188
18900 -39606.016
19000 -40876.945
19100 -39989.926
19200 -39881.348
19300 -40085.309
19400 -39565.914
19500 -40029.508
19600 -39521.648
19700 -39999.816
19800 -39685.727
19900 -39586.902
20000 -39554.051
20100 -39763.496
20200 -39218.234
20300 -39698.418
20400 -39432.664
20500 -39755.203
20600 -38854.523
20700 -39159.777
20800 -38842.75
20900 -38959.875
21000 -39459.578
21100 -39599.969
21200 -39344.953
21300 -39427.859
21400 -38940.141
21500 -39022.898
21600 -39528.117
21700 -39949.09
21800 -39724.195
21900 -39219.793
22000 -39464.945
22100 -39894.066
22200 -39624.352
22300 -40045
22400 -39512.727
22500 -39461.277
22600 -40198.887
22700 -39142.414
22800 -39276.812
22900 -39405.766
23000 -39807.258
23100 -39767.828
23200 -39438.688
23300 -39787.5
23400 -39849.934
23500 -39771.152
23600 -39482.223
23700 -39517.152
23800 -39024.383
23900 -39658.812
24000 -39628.449
24100 -39351.086
24200 -39207.953
24300 -39290.336
24400 -38592.293
24500 -39199.375
24600 -39422.84
24700 -38971.848
24800 -39463.906
24900 -39386.414
25000 -39938.891
25100 -39067.207
25200 -38999.473
25300 -39628.582
25400 -39276.73
25500 -39725.086
25600 -39249.43
25700 -39147.266
25800 -40296.168
25900 -39694.508
26000 -39823.301
26100 -39617.57
26200 -39507.574
26300 -39540.207
26400 -39995.641
26500 -40560.516
26600 -39883.715
26700 -39675.082
26800 -40021.172
26900 -39905.941
27000 -40034.422
27100 -39459.734
27200 -39325.324
27300 -39572.02
27400 -40537.688
27500 -40048.375
27600 -39351.172
27700 -39900.383
27800 -39864.32
27900 -40370.355
28000 -39545.449
28100 -39752.797
28200 -40009.363
28300 -39606.383
28400 -40118.312
28500 -39897.746
28600 -39720.008
28700 -39459.223
28800 -39315.223
28900 -40266.355
29000 -39518.477
29100 -39476.91
29200 -39649.469
29300 -39990.707
29400 -39605.328
29500 -39405.68
29600 -39996.391
29700 -40050.488
29800 -40074.41
29900 -39778.871
30000 -39407.348
30100 -40041.211
30200 -39068.426
30300 -39573.418
30400 -39890.289
30500 -39448.52
30600 -39318.922
30700 -39831.359
30800 -40267.352
30900 -39420.457
31000 -39934.301
31100 -40085.859
31200 -40286.148
31300 -40114.926
31400 -39668.031
31500 -39166.414
31600 -38759.988
31700 -39369.789
31800 -39571.176
31900 -39224.551
32000 -39664.957
32100 -39668.43
32200 -39586.77
32300 -40052.418
32400 -39630.898
32500 -39946.883
32600 -40447.316
32700 -39548.645
32800 -39506.629
32900 -39311.977
33000 -39611.488
33100 -38941.191
33200 -39396.695
33300 -39367.688
33400 -39949.422
33500 -39837.789
33600 -40208.426
33700 -40021.277
33800 -40631.5
33900 -39720.34
34000 -39864
34100 -40297.852
34200 -40285.504
34300 -39353.227
34400 -39301.977
34500 -39239.613
34600 -39651.199
34700 -38923.031
34800 -39744.121
34900 -39505.66
35000 -38929.41
35100 -39553.461
35200 -39352.695
35300 -39741.602
35400 -38693.516
35500 -39282.109
35600 -39164.652
35700 -39396.676
35800 -39751.418
35900 -39187.625
36000 -39163.375
36100 -39680.355
36200 -39373.137
36300 -38502.484
36400 -38806.398
36500 -39256.91
36600 -38712.586
36700 -38771.453
36800 -38714.215
36900 -38842.316
37000 -38554.844
37100 -39213.234
37200 -38808.926
37300 -38775.523
37400 -38942.145
37500 -38874.695
37600 -39005.395
37700 -39304.398
37800 -39488.414
37900 -39253.383
38000 -38943.734
38100 -38456.145
38200 -38872.73
38300 -38449.461
38400 -38424.578
38500 -39468.57
38600 -38195.66
38700 -38920.25
38800 -39175.598
38900 -38566.5
39000 -38241.887
39100 -38545.855
39200 -38613.008
39300 -38709.434
39400 -38730.793
39500 -38905.273
39600 -38051.754
39700 -37508.504
39800 -38354.414
39900 -38518.699
40000 -38240.922
40100 -38942.156
40200 -39304.062
40300 -39062.855
40400 -39226.387
40500 -39005.887
40600 -38873.965
40700 -39147.711
40800 -38325.555
40900 -39025.738
41000 -38844.395
41100 -39047.82
41200 -38980.57
41300 -39100.965
41400 -39074.957
41500 -39285.738
41600 -39267.531
41700 -39672.746
41800 -38416.297
41900 -38975.555
42000 -39398.789
42100 -38820.227
42200 -39142.668
42300 -38578.281
42400 -39049.637
42500 -38671.359
42600 -38902.148
42700 -38498.711
42800 -39345.203
42900 -38633.227
43000 -38671.266
43100 -38929.246
43200 -38017.719
43300 -38952.242
43400 -38501.652
43500 -38696.117
43600 -38897.121
43700 -39070.055
43800 -38971.418
43900 -39024.781
44000 -38845.684
44100 -38576.809
44200 -39026.516
44300 -38498.148
44400 -39140.676
44500 -38903.148
44600 -38070.711
44700 -38899.785
44800 -39019.156
44900 -39319.219
45000 -40055.602
45100 -39116.508
45200 -39908.809
45300 -39472.945
45400 -39114.867
45500 -39581.438
45600 -38969.863
45700 -39154.465
45800 -38879.734
45900 -39342.117
46000 -38701.562
46100 -38713.273
46200 -38464.641
46300 -38234.125
46400 -38366.973
46500 -37990.504
46600 -38253.98
46700 -39056.977
46800 -38622.5
46900 -39003.922
47000 -38615.676
47100 -39091.992
47200 -39301.129
47300 -39263.039
47400 -38869.551
47500 -38733.668
47600 -38674.598
47700 -38549.078
47800 -38841.711
47900 -39020.785
48000 -39116.23
48100 -38714.309
48200 -39162.234
48300 -39572.414
48400 -39215.922
48500 -39033.859
48600 -40043.855
48700 -39385.234
48800 -38780.152
48900 -39181.324
49000 -39638.988
49100 -38908.555
49200 -38734.598
49300 -38928.832
49400 -39237.266
49500 -39182.453
49600 -38862.852
49700 -39482.988
49800 -39456.266
49900 -39009.844
50000 -38982.395
50100 -38703.539
50200 -38990.039
50300 -39468
50400 -39095.051
50500 -38908.473
50600 -39339.297
50700 -39476.086
50800 -39167.688
50900 -38972.883
51000 -39242.137
51100 -38724.746
51200 -39174.977
51300 -38883.32
51400 -38999.016
51500 -38645.418
51600 -38875.629
51700 -38652.309
51800 -39208.195
51900 -39212.148
52000 -38516.266
52100 -38942.711
52200 -39205.914
52300 -38571.258
52400 -38395.898
52500 -38898.66
52600 -38467.43
52700 -39175.168
52800 -39312.844
52900 -38773.215
53000 -39024.402
53100 -39206.848
53200 -39701.805
53300 -38872.504
53400 -38561.336
53500 -39076.703
53600 -39366.684
53700 -39153.012
53800 -39026.742
53900 -38903.344
54000 -39591.723
54100 -39297.57
54200 -40081.465
54300 -38991.559
54400 -39132.457
54500 -38503.008
54600 -39600.246
54700 -39184.512
54800 -38718.852
54900 -39237.258
55000 -39236.973
55100 -39906.406
55200 -39405.156
55300 -39074.02
55400 -39359.047
55500 -39795.195
55600 -39903.91
55700 -39026.609
55800 -39521.758
55900 -39660.938
56000 -38795.562
56100 -39090.059
56200 -38669.055
56300 -38327.699
56400 -38549.062
56500 -38826.137
56600 -39334.953
56700 -38968.367
56800 -39178.754
56900 -39454.672
57000 -39240.945
57100 -39764.145
57200 -38776.891
57300 -39535.133
57400 -39176.441
57500 -39212.02
57600 -39223.18
57700 -38646.496
57800 -38569.055
57900 -38751.793
58000 -39389.977
58100 -39501.215
58200 -39346.082
58300 -40077.5
58400 -39254.484
58500 -38513.672
58600 -39314.18
58700 -39310.922
58800 -39354.906
58900 -39731.719
59000 -39600.516
59100 -39858.809
59200 -40290.012
59300 -39667.215
59400 -39317.059
59500 -38620.707
59600 -38921.848
59700 -39107.797
59800 -39738.195
59900 -38791.145
60000 -39726.105
60100 -39565.133
60200 -39231.52
60300 -39520.457
60400 -38965.07
60500 -39966.098
60600 -40046.566
60700 -39879.293
60800 -40128.273
60900 -39465.414
61000 -39994.34
61100 -39339.34
61200 -38945.723
61300 -38596.645
61400 -39183.258
61500 -38968.051
61600 -39390.438
61700 -39549.812
61800 -38748.664
61900 -39461.871
62000 -39281.465
62100 -39699.766
62200 -39367.891
62300 -39530.031
62400 -39382.363
62500 -39224.219
62600 -39363.309
62700 -39438.277
62800 -39677.328
62900 -38915.207
63000 -38333.148
63100 -38175.066
63200 -38379.863
63300 -39191.988
63400 -38954.656
63500 -38682.77
63600 -38987.684
63700 -39144.348
63800 -39008.023
63900 -40007.609
64000 -39488.379
64100 -39543.609
64200 -39599.586
64300 -39430.812
64400 -40011.781
64500 -39812.312
64600 -39492.188
64700 -39838.531
64800 -39655.109
64900 -39670.805
65000 -39214.609
65100 -39887.195
65200 -38469.875
65300 -38693.586
65400 -39892.543
65500 -39584.922
65600 -39831.531
65700 -39670.52
65800 -38939.414
65900 -39672.633
66000 -39205.262
66100 -38673.477
66200 -38959.723
66300 -39502.691
66400 -38819.711
66500 -39578.742
66600 -38874.754
66700 -39147.969
66800 -38938.98
66900 -38261.465
67000 -38993.23
67100 -38949.535
67200 -38773.992
67300 -38323.18
67400 -38773.473
67500 -38932.309
67600 -39184.617
67700 -39201.184
67800 -38680.949
67900 -39467.156
68000 -38607.176
68100 -39147.254
68200 -40018.746
68300 -39339.418
68400 -39762.191
68500 -39178.234
68600 -39078.902
68700 -39663.371
68800 -39012.113
68900 -39745.77
69000 -38790.602
69100 -38782.809
69200 -38564.609
69300 -39304.215
69400 -38916.125
69500 -38808.684
69600 -38687.602
69700 -39187.453
69800 -38325.406
69900 -38538.469
70000 -38262.773
70100 -38724.496
70200 -38551.387
70300 -38312.328
70400 -38954.445
70500 -38271.934
70600 -39441.477
70700 -38294.441
70800 -38312.719
70900 -39150.828
71000 -38587.156
71100 -39024.82
71200 -38958.145
71300 -39006.18
71400 -39107.852
71500 -39566.344
71600 -39375.859
71700 -39586.77
71800 -38776.922
71900 -38708.402
72000 -38566.184
72100 -38961.449
72200 -39207.559
72300 -39201.199
72400 -38577.078
72500 -38803.5
72600 -39207.43
72700 -38649.461
72800 -39333.344
72900 -39185.652
73000 -38801.293
73100 -39369.836
73200 -39176.508
73300 -38922.98
73400 -38910.199
73500 -39393.004
73600 -38854.297
73700 -39319.027
73800 -38584.398
73900 -38353.949
74000 -39080.754
74100 -39254.141
74200 -39523.824
74300 -39296.684
74400 -39033.516
74500 -38760.109
74600 -38526.383
74700 -39002.039
74800 -39436.008
74900 -38904.02
75000 -38611.613
75100 -39409.266
75200 -38916.883
75300 -38965.688
75400 -39702.973
75500 -40007.133
75600 -39210.438
75700 -39259.922
75800 -39745.633
75900 -39908.926
76000 -39548.594
76100 -39054.133
76200 -39091.453
76300 -39044.973
76400 -39237.035
76500 -39664.691
76600 -39117.812
76700 -39296.809
76800 -38784.766
76900 -39033.953
77000 -39445.84
77100 -39627.719
77200 -39703.719
77300 -38416.684
77400 -39378.477
77500 -39353.141
77600 -39643.238
77700 -39299.219
77800 -38845.352
77900 -38964.156
78000 -39031.086
78100 -38835.555
78200 -39419.648
78300 -39173.359
78400 -40315.219
78500 -39746.609
78600 -39231.66
78700 -38332.566
78800 -39536.324
78900 -39713.664
79000 -39411.672
79100 -39250.348
79200 -39290.129
79300 -39032.949
79400 -39842.773
79500 -38843.906
79600 -39254.66
79700 -39515.395
79800 -39435.691
79900 -38996.824
80000 -39623.914
80100 -39773.738
80200 -39429.312
80300 -39656.812
80400 -39478.859
80500 -39755.91
80600 -39325.305
80700 -39349.422
80800 -39964.703
80900 -39788.273
81000 -39984.176
81100 -39766.234
81200 -39206.566
81300 -39165.492
81400 -39619.414
81500 -39642.402
81600 -38717.066
81700 -40170.797
81800 -40021.75
81900 -39214.289
82000 -39427.219
82100 -38917.613
82200 -39059.848
82300 -40349.699
82400 -39698.191
82500 -39778.418
82600 -39571.117
82700 -40235.223
82800 -39188.844
82900 -38949.703
83000 -39214.777
83100 -39887.625
83200 -39703.391
83300 -40348.809
83400 -39901.934
83500 -39839.035
83600 -40172.414
83700 -39734.941
83800 -39312.902
83900 -39254.348
84000 -39500.297
84100 -39437.891
84200 -39540.664
84300 -38902.773
84400 -39286.312
84500 -39399.719
84600 -39388.27
84700 -39908
84800 -39094.09
84900 -39301.492
85000 -39697.652
85100 -38896.676
85200 -39275.164
85300 -39165.305
85400 -39066.262
85500 -39890.934
85600 -39578.121
85700 -40399.398
85800 -39801.082
85900 -40502.617
86000 -40350.348
86100 -40830.125
86200 -39575.758
86300 -39285.938
86400 -39591.301
86500 -39330.664
86600 -39806.738
86700 -39251.18
86800 -40065.238
86900 -39871.281
87000 -39212.711
87100 -38973.047
87200 -39193.137
87300 -39021.164
87400 -39816.832
87500 -39902.488
87600 -39888.352
87700 -40073.203
87800 -40898.297
87900 -40192.969
88000 -40383.805
88100 -40024.398
88200 -39395.223
88300 -39718.121
88400 -39981.023
88500 -40032.879
88600 -39792.379
88700 -40088.23
88800 -38763.191
88900 -40367.359
89000 -39365.727
89100 -40284.453
89200 -39816.414
89300 -40077.129
89400 -39817.203
89500 -39307.281
89600 -40755
89700 -40044.754
89800 -39702.723
89900 -39975.719
90000 -40708.938
90100 -40257.465
90200 -40450.684
90300 -40586.812
90400 -39584.762
90500 -39522.344
90600 -39268.594
90700 -39036.812
90800 -39671.551
90900 -38990.969
91000 -40039.852
91100 -40009.809
91200 -40417.059
91300 -39920.957
91400 -39363.859
91500 -39983.086
91600 -39823.27
91700 -39693.258
91800 -40351.574
91900 -39623.461
92000 -39532.152
92100 -39726.484
92200 -38547.367
92300 -40129.797
92400 -39359.383
92500 -39130.691
92600 -38886.223
92700 -38767.656
92800 -39228.102
92900 -40125.961
93000 -39357.844
93100 -39820.613
93200 -39256.891
93300 -38957.695
93400 -38832.281
93500 -39356.844
93600 -39541.93
93700 -40100.871
93800 -39701.492
93900 -39273.344
94000 -39349.016
94100 -39452.906
94200 -39263.086
94300 -39842.719
94400 -39340.898
94500 -39050.617
94600 -39200.215
94700 -40173.445
94800 -39764.977
94900 -39812.004
95000 -39917.879
95100 -39344.816
95200 -40088.715
95300 -39516.453
95400 -40277.773
95500 -39761.25
95600 -39902.211
95700 -39809.281
95800 -40121.473
95900 -40216.879
96000 -39480.73
96100 -39837.555
96200 -39511.195
96300 -38983.863
96400 -38976.059
96500 -38928.582
96600 -39069.102
96700 -39009.348
96800 -38910.035
96900 -38871
97000 -38986.582
97100 -38796.391
97200 -39545.586
97300 -39048.109
97400 -39201.781
97500 -38667.703
97600 -39325.805
97700 -39190.75
97800 -38992.762
97900 -38959.191
98000 -39015.434
98100 -39031.523
98200 -39368.34
98300 -39632.961
98400 -39023.441
98500 -39934.473
98600 -39093.676
98700 -38477.148
98800 -38519.074
98900 -39115.453
99000 -38971.355
99100 -39190.902
99200 -38776.176
99300 -39291.781
99400 -38976.75
99500 -38921.906
99600 -39119.383
99700 -39096.238
99800 -39502.23
99900 -39270.684
100000 -40079.223
100100 -39319.734
100200 -39318.609
100300 -39378.344
100400 -40084.254
100500 -39818.875
100600 -39491.27
100700 -39975.324
100800 -40125.652
100900 -39566.547
101000 -40813
101100 -40099.332
101200 -40172.434
101300 -39891.945
101400 -40470.238
101500 -39875.512
101600 -39725.52
101700 -39786.18
101800 -40258.191
101900 -39429.258
102000 -39707.129
102100 -39501.363
102200 -39568.633
102300 -39431.219
102400 -40086.773
102500 -39268.102
102600 -39529.59
102700 -39027.785
102800 -39645.246
102900 -39674.234
103000 -39242.215
103100 -39284.797
103200 -39609.434
103300 -39798.223
103400 -39308.984
103500 -39227.461
103600 -39174.023
103700 -38589.699
103800 -38790.543
103900 -39637.426
104000 -39173.738
104100 -39253.488
104200 -39685.648
104300 -39590.707
104400 -40276.102
104500 -39778.066
104600 -39785.762
104700 -39687.066
104800 -40307.699
104900 -40200.957
105000 -39690.262
105100 -39281.027
105200 -39367.566
105300 -39156.648
105400 -39054.562
105500 -39745.105
105600 -39149.848
105700 -39040.875
105800 -39780.59
105900 -39446.426
106000 -40029.074
106100 -39688.766
106200 -39583.574
106300 -39275.305
106400 -39989.699
106500 -39497.211
106600 -39265.023
106700 -39079.863
106800 -39325.602
106900 -39879.59
107000 -39819.539
107100 -39250.422
107200 -39152.84
107300 -39312.234
107400 -39385.707
107500 -39400.648
107600 -39444.379
107700 -39210.449
107800 -38634.883
107900 -38922.016
108000 -39031.559
108100 -39067.484
108200 -39488.672
108300 -39442.902
108400 -38030.746
108500 -39133.926
108600 -38664.188
108700 -38956.199
108800 -39460.609
108900 -39419.977
109000 -39409.02
109100 -39097.344
109200 -38404.488
109300 -38794.074
109400 -39036.848
109500 -38629.781
109600 -39367.309
109700 -39026.504
109800 -38765.953
109900 -39649.199
110000 -39499.973
110100 -40192.98
110200 -39451.344
110300 -39355.691
110400 -39253.16
110500 -39152.844
110600 -39986.582
110700 -39498.844
110800 -38777.27
110900 -39170.945
111000 -38793.711
111100 -39493.445
111200 -39298.594
111300 -39058
111400 -38951.121
111500 -38792.109
111600 -38362.59
111700 -39356.066
111800 -38466.121
111900 -38436.562
112000 -38619.227
112100 -39002.449
112200 -38655.707
112300 -37912.449
112400 -39055.781
112500 -38841.848
112600 -38627.109
112700 -38352.27
112800 -38261.516
112900 -39154.688
113000 -39303.207
113100 -39033.93
113200 -38572.02
113300 -38475.484
113400 -38600.324
113500 -38713.164
113600 -39254.523
113700 -39164.938
113800 -38545.086
113900 -39445.457
114000 -39774.34
114100 -40101.656
114200 -39488.25
114300 -39247.414
114400 -39295.695
114500 -39272.863
114600 -39517.645
114700 -39373.719
114800 -38943.684
114900 -38771.645
115000 -40122.836
115100 -40146.336
115200 -39758.488
115300 -39206.094
115400 -39736.539
115500 -39643.695
115600 -39907.215
115700 -39339.426
115800 -39931.816
115900 -38973.52
116000 -39542.324
116100 -39227.781
116200 -38973.762
116300 -38770.234
116400 -38832.211
116500 -38838.488
116600 -39115.496
116700 -39192.664
116800 -38725.922
116900 -39537.73
117000 -38955.18
117100 -38946.344
117200 -39445.051
117300 -39326.711
117400 -38839.422
117500 -38194.969
117600 -39246.586
117700 -38164.227
117800 -38732.898
117900 -39317.113
118000 -39092.656
118100 -39613.035
118200 -39950.984
118300 -39085.191
118400 -39268.371
118500 -39526.469
118600 -39454.098
118700 -39836.898
118800 -39312.355
118900 -40278.93
119000 -39795.797
119100 -39557.988
119200 -39882.363
119300 -39504.887
119400 -39451.68
119500 -39491.504
119600 -39657.461
119700 -39056.926
119800 -38867.949
119900 -38971.215
120000 -39111.016
120100 -39581.703
120200 -39164.281
120300 -38826.445
120400 -39268.719
120500 -39838.586
120600 -39032.215
120700 -39776.98
120800 -39617.34
120900 -39350.93
121000 -40745.492
121100 -40190.5
121200 -39547.008
121300 -39163.676
121400 -39362.234
121500 -39507.16
121600 -40219.484
121700 -40134.66
121800 -40198.828
121900 -40228.855
122000 -39742.613
122100 -39406.43
122200 -39699.039
122300 -39802.195
122400 -40001.789
122500 -39620.883
122600 -39571.109
122700 -39122.184
122800 -39996.801
122900 -39892.695
123000 -39576.312
123100 -39767.242
123200 -39410.941
123300 -39544.371
123400 -39716.844
123500 -39461.922
123600 -40035.984
123700 -40690.727
123800 -40036.488
123900 -39635.562
124000 -39771.289
124100 -39466.641
124200 -39915.547
124300 -39581.965
124400 -39720.449
124500 -39678.414
124600 -39233.602
124700 -39908.941
124800 -39816.273
124900 -39823.848
125000 -39893.25
125100 -38862.945
125200 -40042.285
125300 -39471.586
125400 -39110.496
125500 -39643.699
125600 -38993.527
125700 -38994.062
125800 -40019.594
125900 -40143.801
126000 -39747.215
126100 -39837.203
126200 -39671.836
126300 -39470.164
126400 -39785.051
126500 -39313.68
126600 -39304.559
126700 -39039.781
126800 -39956.367
126900 -39406.77
127000 -39718.59
127100 -39643.008
127200 -40393.695
127300 -39939.734
127400 -40771.367
127500 -40541.23
127600 -39651.863
127700 -40225.422
127800 -40005
127900 -39699.352
128000 -39860.301
128100 -40004.445
128200 -39379.484
128300 -39861.121
128400 -39459.93
128500 -39709.461
128600 -40277.871
128700 -40507.164
128800 -40872.008
128900 -39120.945
129000 -39172.164
129100 -40018.242
129200 -39831.867
129300 -39283.062
129400 -39668.527
129500 -39915.645
129600 -40567.879
129700 -39813.027
129800 -39589.684
129900 -40569.102
130000 -40436.008
130100 -39192.332
130200 -40200.688
130300 -40249.906
130400 -39974.23
130500 -39837.578
130600 -39961.754
130700 -39926.68
130800 -39790.207
130900 -39849.172
131000 -39814.758
131100 -40141.344
131200 -40459.602
131300 -40112.023
131400 -40257.75
131500 -39736.348
131600 -39636.484
131700 -40420.16
131800 -39939.492
131900 -40056.16
132000 -39960.801
132100 -39826.457
132200 -40317.609
132300 -40428.391
132400 -40146.648
132500 -40350.344
132600 -40434.426
132700 -39941.828
132800 -39912.012
132900 -40294.719
133000 -39720.312
133100 -40128.363
133200 -40287.543
133300 -40042.539
133400 -39137.113
133500 -38679.305
133600 -39565.062
133700 -39567.926
133800 -39287.805
133900 -39730.316
134000 -38883.48
134100 -39638.523
134200 -39723.25
134300 -39039.512
134400 -39439.5
134500 -39361.086
134600 -39153.75
134700 -38983.262
134800 -38834.988
134900 -39426.68
135000 -39845.605
135100 -38930.133
135200 -38888.438
135300 -39335.766
135400 -38784.023
135500 -38774.996
135600 -38833.375
135700 -39028.387
135800 -39144.234
135900 -38873
136000 -39065.48
136100 -38858.867
136200 -39218.512
136300 -39024.836
136400 -38833.363
136500 -38566.035
136600 -39029.07
136700 -38580.984
136800 -38200.824
136900 -38407.266
137000 -38171.465
137100 -39675.848
137200 -38522.383
137300 -38445.172
137400 -39155.531
137500 -39143.211
137600 -39462.66
137700 -39461.059
137800 -39717.297
137900 -39235.977
138000 -39441.113
138100 -39166.711
138200 -39146.152
138300 -39551.348
138400 -40138.707
138500 -39008.363
138600 -39288.062
138700 -38955.25
138800 -39384.297
138900 -38409.297
139000 -38937.602
139100 -38845.367
139200 -38767.562
139300 -38573.188
139400 -39024.02
139500 -39407.715
139600 -39263.328
139700 -39151.855
139800 -38700.145
139900 -38716.941
140000 -38942.555
140100 -38705.582
140200 -39165.891
140300 -38479.715
140400 -38666.832
140500 -38671.52
140600 -38352.582
140700 -39203.926
140800 -38878.742
140900 -39444.062
141000 -39055.898
141100 -38872.625
141200 -39078.836
141300 -39611.188
141400 -39449.422
141500 -39098.07
141600 -39337.758
141700 -38740.629
141800 -39109.484
141900 -39203.688
142000 -38772.207
142100 -39543.27
142200 -38603.867
142300 -39318.996
142400 -39354.633
142500 -39856.629
142600 -39460.914
142700 -38481.531
142800 -38499.824
142900 -39160.793
143000 -39063.922
143100 -39539.16
143200 -39679.738
143300 -38540.012
143400 -39144.609
143500 -39319.375
143600 -39308.148
143700 -39029.832
143800 -39745.852
143900 -40003.012
144000 -39931.055
144100 -39936.352
144200 -40224.402
144300 -39584.691
144400 -40058.316
144500 -39958.969
144600 -40112.824
144700 -39715.805
144800 -39685.93
144900 -40142.914
145000 -39961.867
145100 -40163.363
145200 -40184.809
145300 -39872.004
145400 -40237.922
145500 -39322.051
145600 -39381.648
145700 -39706.109
145800 -39494.129
145900 -40227.008
146000 -39991.82
146100 -40066.246
146200 -39652.23
146300 -40368.68
146400 -39779.742
146500 -39633.195
146600 -39601.863
146700 -39509.727
146800 -39696.43
146900 -39420.977
147000 -39777.684
147100 -39824.531
147200 -39399.168
147300 -39430.996
147400 -41120.516
147500 -40182.863
147600 -39612.301
147700 -40347.91
147800 -39620.816
147900 -39603.918
148000 -40567.621
148100 -40136.82
148200 -40596.707
148300 -40082.879
148400 -39840.074
148500 -39716.742
148600 -39874.602
148700 -40018.043
148800 -39897.859
148900 -40110.016
149000 -40056.746
149100 -40149.379
149200 -40238.98
149300 -39685.027
149400 -39826.082
149500 -39885.855
149600 -39970.062
149700 -39476.516
149800 -40059.18
149900 -39755.93
150000 -40203.203
150100 -40102.312
150200 -40283.539
150300 -40317.789
150400 -39785.105
150500 -39591.688
150600 -39223.488
150700 -39782.191
150800 -40076.758
150900 -40188.035
151000 -39369.945
151100 -39661.453
151200 -39402.961
151300 -39980.648
151400 -39609.398
151500 -40197.5
151600 -40285.398
151700 -40118.93
151800 -39741.238
151900 -39782.691
152000 -40512.422
152100 -40353.129
152200 -40790.328
152300 -40171.293
152400 -41396.543
152500 -40451.891
152600 -40103.672
152700 -39922.633
152800 -39195.383
152900 -40042.254
153000 -39727.008
153100 -39955.438
153200 -40433.496
153300 -40286.008
153400 -40185.895
153500 -39852.625
153600 -40283.633
153700 -39707.059
153800 -39738.07
153900 -39820.941
154000 -39928.363
154100 -40800.73
154200 -39966.152
154300 -39882.863
154400 -40237.418
154500 -40789.629
154600 -40500.984
154700 -40378.035
154800 -39747.758
154900 -39800.102
155000 -39636.93
155100 -40034.02
155200 -39963.832
155300 -39927.715
155400 -40542.898
155500 -39603.172
155600 -40391.191
155700 -39470.738
155800 -40157.098
155900 -39852.047
156000 -39858.734
156100 -40602.32
156200 -40674.238
156300 -40333.324
156400 -40238.145
156500 -39632.277
156600 -39697.355
156700 -39253.543
156800 -40372.523
156900 -39549.688
157000 -38627.613
157100 -39787.266
157200 -39403.703
157300 -39747.562
157400 -39643.262
157500 -40005.27
157600 -39782.191
157700 -39619.551
157800 -39637.398
157900 -39351.828
158000 -39916.992
158100 -38801.184
158200 -39190.223
158300 -39985.938
158400 -39681.145
158500 -39288.141
158600 -39627.207
158700 -39443.805
158800 -39880.414
158900 -39119.789
159000 -38746.77
159100 -38994.523
159200 -38955.77
159300 -39654.555
159400 -39540.723
159500 -39625.844
159600 -39766.953
159700 -39574.438
159800 -39623.859
159900 -39799.93
160000 -39799.25
160100 -40166.023
160200 -40138.355
160300 -39693.008
160400 -39383.387
160500 -40205.824
160600 -39593.867
160700 -40212.57
160800 -40584.977
160900 -40368.984
161000 -40023.66
161100 -40185.535
161200 -40072.109
161300 -39937.07
161400 -39662.949
161500 -39991.582
161600 -40017.633
161700 -39635.129
161800 -39206.961
161900 -39622.219
162000 -39585.449
162100 -39721.324
162200 -39547.484
162300 -39437.812
162400 -39515.887
162500 -39403.891
162600 -39622.418
162700 -39525.871
162800 -38984.32
162900 -39765.973
163000 -39772.188
163100 -39623.039
163200 -40240.238
163300 -39930.82
163400 -40053.465
163500 -40275.688
163600 -40338.633
163700 -39406.121
163800 -39698.719
163900 -39462.852
164000 -39733.988
164100 -39629.027
164200 -40200.285
164300 -39282.734
164400 -40453.031
164500 -39564
164600 -40160.246
164700 -39328.004
164800 -40322.008
164900 -39706.234
165000 -40241.719
165100 -40585.781
165200 -40407.008
165300 -39807.398
165400 -39625.961
165500 -39102.277
165600 -39169.145
165700 -39738.457
165800 -39888.695
165900 -39945.777
166000 -39750.477
166100 -40304.242
166200 -39936.266
166300 -40228.57
166400 -40609.594
166500 -39711.086
166600 -40114.578
166700 -39661.371
166800 -39689.266
166900 -40332.289
167000 -40294.207
167100 -40094.332
167200 -40666.57
167300 -40587.758
167400 -39973.121
167500 -39973.07
167600 -40072
167700 -39290.695
167800 -40222.465
167900 -39995.391
168000 -40230.172
168100 -40104.934
168200 -40437.922
168300 -40148.582
168400 -40579.473
168500 -40787.984
168600 -41091.629
168700 -40127.918
168800 -40911.52
168900 -40171.906
169000 -40546.426
169100 -41097.691
169200 -40278.711
169300 -40600.617
169400 -40864.344
169500 -40989.059
169600 -40983.055
169700 -40838.816
169800 -40832.816
169900 -40409.285
170000 -40200.172
170100 -40210.664
170200 -40196.145
170300 -40285.051
170400 -40261.297
170500 -40040.531
170600 -40377.82
170700 -40426.113
170800 -40338.016
170900 -39717.688
171000 -40050.062
171100 -40160.633
171200 -39793.715
171300 -39902.305
171400 -39701.68
171500 -40504.246
171600 -40010.809
171700 -40247.594
171800 -40169.219
171900 -39769.75
172000 -39794.867
172100 -40296.371
172200 -39600.641
172300 -40548.98
172400 -39801.863
172500 -40283.418
172600 -39796.484
172700 -39333.297
172800 -39930.73
172900 -39856.383
173000 -40241.262
173100 -39760.508
173200 -40110.461
173300 -39899.438
173400 -39327.938
173500 -39890.703
173600 -39951.828
173700 -39932.805
173800 -40139.602
173900 -39921.695
174000 -39576.535
174100 -39607.77
174200 -39790.797
174300 -39647.508
174400 -39498.039
174500 -39723.551
174600 -38848.57
174700 -39132.656
174800 -38304.777
174900 -38755.375
175000 -39772.949
175100 -39844.547
175200 -39664.316
175300 -39565.73
175400 -39351.965
175500 -39930.234
175600 -39276.918
175700 -39423.637
175800 -39286.215
175900 -39241.281
176000 -39357.672
176100 -39478.219
176200 -39751.789
176300 -39250.395
176400 -39388.922
176500 -39017.355
176600 -39200.117
176700 -39815.082
176800 -39027.641
176900 -38893.227
177000 -39127.363
177100 -39385.879
177200 -39210.566
177300 -39915.43
177400 -39572.828
177500 -39032.812
177600 -39196.094
177700 -39538.789
177800 -40213.191
177900 -39913.266
178000 -39984.324
178100 -39575.32
178200 -39790.902
178300 -40248.551
178400 -39233.824
178500 -39265.52
178600 -39317.32
178700 -39040.555
178800 -39315.484
178900 -39522.578
179000 -39603.953
179100 -40172.449
179200 -39565.484
179300 -40162.766
179400 -39797.871
179500 -39249.059
179600 -39155.742
179700 -39284.062
179800 -39732.754
179900 -39884.969
180000 -38972.816
180100 -39395.57
180200 -39698.496
180300 -39764.418
180400 -40387.887
180500 -40331.41
180600 -39898.859
180700 -39373.34
180800 -39952.828
180900 -40030.992
181000 -39546.395
181100 -40255.691
181200 -40167.746
181300 -39726.461
181400 -39906.582
181500 -39453.809
181600 -39356.305
181700 -39434.18
181800 -38976.672
181900 -38610.344
182000 -38790.922
182100 -39014.527
182200 -38950.758
182300 -39066.207
182400 -38206.328
182500 -39133.176
182600 -39172.535
182700 -38797.258
182800 -38585.211
182900 -39638.238
183000 -39358.227
183100 -39383.668
183200 -39101
183300 -39307.094
183400 -39095.59
183500 -38965.203
183600 -38963.164
183700 -38829.191
183800 -38773.324
183900 -39761.078
184000 -39454.637
184100 -39206.953
184200 -39508.504
184300 -40567.816
184400 -39373.922
184500 -39352.969
184600 -38607.41
184700 -38968.008
184800 -38639.988
184900 -38498.609
185000 -38475.871
185100 -38595.648
185200 -38864.84
185300 -39146.875
185400 -39245.473
185500 -38864.785
185600 -39316.938
185700 -38676.562
185800 -39160.523
185900 -39188.969
186000 -39059.523
186100 -38533.004
186200 -39200.441
186300 -38549.309
186400 -38765.176
186500 -38692.008
186600 -39688.887
186700 -39140.801
186800 -39610.406
186900 -40421.398
187000 -39919.465
187100 -40016.398
187200 -39923.32
187300 -39726.496
187400 -39873.719
187500 -40082.445
187600 -39015.148
187700 -39368.086
187800 -39921.188
187900 -39454.48
188000 -39551.398
188100 -39571.613
188200 -38944.473
188300 -39078.98
188400 -39476.305
188500 -40151.992
188600 -39283.359
188700 -39883.367
188800 -39016.801
188900 -38711.051
189000 -39974.234
189100 -39391.035
189200 -39472.32
189300 -39340.094
189400 -39679.027
189500 -39825.656
189600 -39434.629
189700 -39480.992
189800 -39447.844
189900 -38724.977
190000 -39343.738
190100 -39367.117
190200 -39492.758
190300 -39164.285
190400 -39563.254
190500 -39401.254
190600 -39182.164
190700 -39283.477
190800 -38946.586
190900 -39184.555
191000 -38692.43
191100 -38820.949
191200 -38929.707
191300 -39147.023
191400 -39832.207
191500 -39313.105
191600 -39338.504
191700 -39181.891
191800 -39354.559
191900 -39563.824
192000 -38949.23
192100 -39461.23
192200 -39587.441
192300 -39755.617
192400 -40178.422
192500 -39321.641
192600 -39588.93
192700 -39730.707
192800 -39673.223
192900 -39262.512
193000 -39686.859
193100 -38588
193200 -39308.453
193300 -39656.156
193400 -39189.945
193500 -38880.156
193600 -38685.25
193700 -39535.125
193800 -39483.461
193900 -39023.465
194000 -39444.527
194100 -39699.172
194200 -39571.051
194300 -38861.539
194400 -39888.234
194500 -39176.844
194600 -39508.672
194700 -38646.555
194800 -39023.312
194900 -39241.652
195000 -39698.352
195100 -39807.898
195200 -39497.941
195300 -39444.242
195400 -39233.238
195500 -39640.508
195600 -39095.715
195700 -38608.398
195800 -38824.703
195900 -38666.887
196000 -38413.531
196100 -38892.27
196200 -39185.48
196300 -38397.379
196400 -38818.168
196500 -38696.484
196600 -39361.695
196700 -38729.195
196800 -39137.469
196900 -39050.5
197000 -39542.734
197100 -39734.656
197200 -39512.969
197300 -39684.25
197400 -39734.797
197500 -39067.883
197600 -39596.215
197700 -39448.676
197800 -39637.359
197900 -39117.469
198000 -39618.234
198100 -39147.051
198200 -39215.016
198300 -38780.828
198400 -39230.77
198500 -38895.266
198600 -38661.121
198700 -38740.555
198800 -39789.32
198900 -39520.711
199000 -38958.938
199100 -38960.461
199200 -38980.684
199300 -39196.047
199400 -39213.926
199500 -39342.387
199600 -38531.848
199700 -39050.203
199800 -38371.508
199900 -39523.668
200000 -38756.059
200100 -39584.594
200200 -38838.738
200300 -39263.836
200400 -39294.363
200500 -38937.148
200600 -40249.992
200700 -39101.121
200800 -39534.691
200900 -39220.539
201000 -38572.039
201100 -39001.305
201200 -38772.867
201300 -38496.535
201400 -39044.129
201500 -38759.965
201600 -39537.559
201700 -39068.098
201800 -39071.363
201900 -39312.879
202000 -39164.57
202100 -39298.102
202200 -38790.793
202300 -39320.113
202400 -39860.148
202500 -39177.031
202600 -39108.113
202700 -39087.031
202800 -38522.539
202900 -39356.73
203000 -39152.531
203100 -38858.176
203200 -39796.02
203300 -39908.402
203400 -39102.836
203500 -39403.828
203600 -40119.266
203700 -39532.242
203800 -39630.652
203900 -39838.324
204000 -39177.051
204100 -38902.734
204200 -38987.195
204300 -39712
204400 -39193.543
204500 -38881.027
204600 -39207.301
204700 -39472.387
204800 -39585.184
204900 -39404.008
205000 -38721.297
205100 -39457.312
205200 -38935.676
205300 -39138.957
205400 -39387.387
205500 -38445.32
205600 -39275.652
205700 -38921.035
205800 -38977.891
205900 -39558.227
206000 -39686.086
206100 -40447.055
206200 -39924.48
206300 -39125.164
206400 -39812.859
206500 -39513.41
206600 -38965.191
206700 -38387.879
206800 -38506.801
206900 -39099.145
207000 -38619.477
207100 -38967.035
207200 -39320.031
207300 -39895.848
207400 -40449.621
207500 -38819.984
207600 -39821.531
207700 -38783.293
207800 -38969.633
207900 -38341.207
208000 -39087.695
208100 -39139.828
208200 -38781.418
208300 -38879.508
208400 -39452.84
208500 -39170.207
208600 -39191.68
208700 -38936.324
208800 -39696.27
208900 -39059.852
209000 -39311.461
209100 -39385.266
209200 -39754.5
209300 -39289.91
209400 -39033.773
209500 -39077.617
209600 -39528.391
209700 -39387.676
209800 -39248.668
209900 -39227.602
210000 -39990.98
210100 -39399.461
210200 -39742.062
210300 -38887.09
210400 -39039.008
210500 -38573.879
210600 -39306.945
210700 -39125.984
210800 -38766.898
210900 -39291.289
211000 -39385.48
211100 -39508.641
211200 -39705.355
211300 -39867.266
211400 -39003.363
211500 -38896.547
211600 -39759.367
211700 -39363.371
211800 -39104.488
211900 -39184.793
212000 -39171.34
212100 -39531.469
212200 -39192.117
212300 -38675.531
212400 -39079.602
212500 -39384.734
212600 -39270.762
212700 -39053.215
212800 -38604.387
212900 -39135.977
213000 -38611.785
213100 -38894.398
213200 -38790.344
213300 -39508.102
213400 -39092.199
213500 -39908.609
213600 -38589.102
213700 -38644.648
213800 -39017.852
213900 -38738.285
214000 -38888.465
214100 -38673.82
214200 -39004.172
214300 -38871.594
214400 -38479.691
214500 -39165.148
214600 -38666.133
214700 -38501.223
214800 -38944.285
214900 -38601.281
215000 -38564.812
215100 -38978.195
215200 -38842.016
215300 -38842.055
215400 -38846.844
215500 -39513.43
215600 -39554.191
215700 -38461.602
215800 -39469.973
215900 -38910.836
216000 -38477.953
216100 -38935.598
216200 -39885.133
216300 -38954.652
216400 -38323.141
216500 -38533.48
216600 -38480.316
216700 -38914.199
216800 -38934.211
216900 -38596.371
217000 -38912.766
217100 -38471.43
217200 -38965.703
217300 -38886.547
217400 -38583.75
217500 -38619.703
217600 -38466.535
217700 -38957.301
217800 -38674.148
217900 -38320.035
218000 -38629.426
218100 -39102.07
218200 -38390.191
218300 -38580.379
218400 -38904.52
218500 -39069.699
218600 -39590.016
218700 -38488.688
218800 -39462.352
218900 -38553.055
219000 -38312.832
219100 -39038.234
219200 -38757.742
219300 -39016.285
219400 -38931.027
219500 -39240.32
219600 -38743.871
219700 -39421.004
219800 -39299.906
219900 -38658.969
220000 -38930.414
220100 -39278.211
220200 -39486.27
220300 -39160.785
220400 -39338.066
220500 -39022.648
220600 -39215.672
220700 -38855.691
220800 -39312.031
220900 -39219.812
221000 -38843.125
221100 -39136.711
221200 -39640.941
221300 -38798.258
221400 -38685.191
221500 -39103.617
221600 -39737.602
221700 -40201.676
221800 -38817.5
221900 -38834.195
222000 -39111.793
222100 -39115.594
222200 -39259.039
222300 -38912.988
222400 -38955.488
222500 -38582.496
222600 -38984.992
222700 -39360.633
222800 -38598.754
222900 -38961.328
223000 -39401.16
223100 -39430.375
223200 -38882.035
223300 -38820.941
223400 -38823.98
223500 -39350.848
223600 -39869.73
223700 -39523.062
223800 -38864.023
223900 -39197.75
224000 -38770.012
224100 -38658.672
224200 -38992.383
224300 -39638.32
224400 -39102.816
224500 -38968.754
224600 -39175.594
224700 -38892.793
224800 -38587.934
224900 -39560.754
225000 -39075.648
225100 -39000.125
225200 -39066.633
225300 -39067.398
225400 -38911.051
225500 -39300.926
225600 -39240.105
225700 -39094.891
225800 -39288.039
225900 -38442.512
226000 -39183.367
226100 -38406.656
226200 -39052.57
226300 -38897.879
226400 -38555.012
226500 -39118.078
226600 -39244.543
226700 -38722.801
226800 -39002.301
226900 -39294.961
227000 -38112.945
227100 -38724.09
227200 -38465.742
227300 -38527.398
227400 -38852.734
227500 -38748.219
227600 -39198.844
227700 -38692.07
227800 -38434.641
227900 -39473.547
228000 -39084.875
228100 -38771.848
228200 -38907.211
228300 -39170.336
228400 -38843.973
228500 -39304.012
228600 -39468.406
228700 -39221.59
228800 -39361.84
228900 -39186.066
229000 -39245.305
229100 -39034.887
229200 -39459.426
229300 -38981.078
229400 -39102.363
229500 -39715.484
229600 -39089.102
229700 -38965.91
229800 -39504.328
229900 -39280.074
230000 -39134.465
230100 -39157.68
230200 -39852.648
230300 -39247.977
230400 -39139.398
230500 -39472.539
230600 -39306.633
230700 -38272.383
230800 -39349.156
230900 -38933.242
231000 -39263.156
231100 -39183.922
231200 -38591.945
231300 -38611.73
231400 -38609.672
231500 -38772.277
231600 -38216.578
231700 -38871.555
231800 -39478.039
231900 -38961.293
232000 -38506.082
232100 -39134.211
232200 -39581.656
232300 -38800.863
232400 -38961.945
232500 -39031.414
232600 -39334.426
232700 -38792.211
232800 -38732.309
232900 -39177.918
233000 -38669.062
233100 -39095.742
233200 -37673.773
233300 -38758.031
233400 -38634.996
233500 -38677.992
233600 -38338.84
233700 -38217.387
233800 -38106.781
233900 -38755.094
234000 -39070.734
234100 -38878.699
234200 -38726.938
234300 -39768.422
234400 -38674.594
234500 -39070.883
234600 -39049.73
234700 -38658.973
234800 -38988.762
234900 -38631.77
235000 -39394.887
235100 -39399.941
235200 -39220.375
235300 -39313.57
235400 -38182.402
235500 -38403.324
235600 -38553.551
235700 -39164.004
235800 -38677.242
235900 -38689.551
236000 -38929.383
236100 -38946.453
236200 -39209.836
236300 -38634.559
236400 -38603.566
236500 -38410.773
236600 -38582.059
236700 -38640.691
236800 -39038.73
236900 -39141.223
237000 -39246.656
237100 -38877.5
237200 -38523.805
237300 -38874.844
237400 -39340.648
237500 -38840.105
237600 -39100.98
237700 -38770.301
237800 -38106.043
237900 -38348.555
238000 -38919.121
238100 -39316.934
238200 -38880.293
238300 -38927.219
238400 -39792.516
238500 -39105.281
238600 -38964.422
238700 -38954.559
238800 -38754.762
238900 -39087.781
239000 -38901.074
239100 -38756.699
239200 -38530.535
239300 -38901.219
239400 -38588.91
239500 -38321.168
239600 -38559.777
239700 -37755.125
239800 -38819.914
239900 -38986.582
240000 -38616.949
240100 -39537.695
240200 -39403.035
240300 -39200.102
240400 -39185.238
240500 -39168.613
240600 -39374.445
240700 -39009.012
240800 -39925.336
240900 -39250.5
241000 -40003.613
241100 -39227.688
241200 -39320.176
241300 -39164.227
241400 -39236.383
241500 -39563.812
241600 -39013.035
241700 -39114.891
241800 -39170.82
241900 -39385.844
242000 -38715.199
242100 -39322.934
242200 -38990.191
242300 -38769.359
242400 -38430.656
242500 -38475.09
242600 -39041.309
242700 -38736.051
242800 -38558.73
242900 -39181.922
243000 -39152.668
243100 -38917.238
243200 -39041.086
243300 -39369.035
243400 -38978.07
243500 -38985.219
243600 -39043.742
243700 -39155.043
243800 -38931.605
243900 -39692.02
244000 -39637
244100 -39072.262
244200 -38332.426
244300 -39737.426
244400 -39081.645
244500 -39104.5
244600 -39374.629
244700 -39422.543
244800 -39704.152
244900 -39214.438
245000 -39295.266
245100 -39562.719
245200 -39925.766
245300 -40059.859
245400 -40414.375
245500 -39757.527
245600 -39424.199
245700 -40148.039
245800 -39149.594
245900 -39797.539
246000 -39300.305
246100 -39304.34
246200 -39625.594
246300 -38992.637
246400 -39365.305
246500 -39356.211
246600 -39534.16
246700 -39405.789
246800 -39569.16
246900 -39388.594
247000 -39528.086
247100 -39489.289
247200 -39623.031
247300 -39473.492
247400 -38444.996
247500 -39575.395
247600 -39039.418
247700 -39049.066
247800 -39977.516
247900 -39422.961
248000 -40040.797
248100 -39280.645
248200 -39625.418
248300 -39696.547
248400 -39239.797
248500 -39294.992
248600 -39151.25
248700 -39279.402
248800 -39004.727
248900 -40043.359
249000 -39774.539
249100 -39751.363
249200 -39752.465
249300 -39536.961
249400 -40207.137
249500 -39278.453
249600 -39743.445
249700 -39170.891
249800 -40033.562
249900 -39701.375
250000 -39926.809
250100 -39222.594
250200 -40002.633
250300 -38982.273
250400 -39974.414
250500 -39982.66
250600 -38924.871
250700 -39786.137
250800 -39226.77
250900 -39590.848
251000 -39925.562
251100 -39635.672
251200 -38974.27
251300 -39672.227
251400 -39073.223
251500 -39410.926
251600 -38809.805
251700 -39094.316
251800 -38639.926
251900 -38593.859
252000 -38617.414
252100 -38695.582
252200 -39161.25
252300 -38906.797
252400 -38876.324
252500 -39345.02
252600 -39322.5
252700 -39339.449
252800 -39102.008
252900 -39715.141
253000 -39888.68
253100 -40006.68
253200 -39746.035
253300 -40084.062
253400 -39898.965
253500 -39696.09
253600 -39383.582
253700 -40366.07
253800 -39506.891
253900 -40360.445
254000 -39688.281
254100 -39437.094
254200 -39405.707
254300 -38820.883
254400 -38243.273
254500 -38829.57
254600 -39108.609
254700 -40082.539
254800 -39313.586
254900 -39263.984
255000 -38624.793
255100 -39221.883
255200 -39094.59
255300 -39182.457
255400 -39595.297
255500 -39456.77
255600 -38655.25
255700 -39184.059
255800 -39189.578
255900 -38999.949
256000 -39043.613
256100 -38859.875
256200 -39327.148
256300 -39254.281
256400 -38887.352
256500 -39232.438
256600 -39578.27
256700 -39551.156
256800 -39061.27
256900 -39317.695
257000 -38803.277
257100 -39144.219
257200 -39557.48
257300 -39575.031
257400 -39346.387
257500 -39934.258
257600 -39603.863
257700 -39252.254
257800 -39005.066
257900 -38912.262
258000 -39679.887
258100 -39600.281
258200 -38886.891
258300 -40047.227
258400 -39458.727
258500 -39048.734
258600 -39290.297
258700 -39476.559
258800 -39547.844
258900 -40220.23
259000 -39673.219
259100 -39385.395
259200 -39849.699
259300 -39325.652
259400 -40131.996
259500 -39410.141
259600 -39426.121
259700 -38999.859
259800 -39675.367
259900 -39467.98
260000 -39783.863
260100 -39793.559
260200 -39512.582
260300 -39643.711
260400 -39701.582
260500 -39712.551
260600 -39742.824
260700 -39512.812
260800 -39218.91
260900 -39378.02
261000 -38677.375
261100 -38947.254
261200 -39250.121
261300 -38962.195
261400 -38641.688
261500 -38696.648
261600 -38999.598
261700 -38444.086
261800 -38802.531
261900 -38767.25
262000 -38562.027
262100 -39088.469
262200 -39285.605
262300 -38912.703
262400 -39189.219
262500 -38739.418
262600 -39273.148
262700 -38862.52
262800 -38807.766
262900 -38342.422
263000 -38846.422
263100 -38410.371
263200 -38457.133
263300 -38139.145
263400 -38342.496
263500 -38444.773
263600 -38721.355
263700 -38995.047
263800 -37991.887
263900 -38448.672
264000 -38244.211
264100 -39081.086
264200 -39238.598
264300 -38913.293
264400 -38643.625
264500 -39197.84
264600 -39296.648
264700 -39193.82
264800 -37976.258
264900 -38557.566
265000 -38959.059
265100 -38962.742
265200 -39182.312
265300 -38952.555
265400 -39232.781
265500 -38730.059
265600 -39774.68
265700 -39422.559
265800 -38824.449
265900 -38965.82
266000 -38588.559
266100 -38752.77
266200 -38425.797
266300 -38484.449
266400 -38512.465
266500 -38926.684
266600 -38579.156
266700 -38564.25
266800 -38282.434
266900 -38519.297
267000 -38268.531
267100 -38590.656
267200 -39049.938
267300 -39659.945
267400 -39277.711
267500 -38695.938
267600 -39393.059
267700 -39102.461
267800 -38962.215
267900 -38645.648
268000 -39784
268100 -39584.516
268200 -39408.5
268300 -39150.129
268400 -39155.875
268500 -38855.516
268600 -38816.973
268700 -39259.664
268800 -38940.906
268900 -39900.918
269000 -39766.25
269100 -39706.84
269200 -39149.223
269300 -39275.617
269400 -39540.773
269500 -39179.527
269600 -39340.605
269700 -38871.75
269800 -38718.875
269900 -38317.898
270000 -38312.324
270100 -38580.164
270200 -39237.605
270300 -39021.879
270400 -39158.32
270500 -38718.387
270600 -39230.547
270700 -39042.688
270800 -39136.484
270900 -38469.566
271000 -38741.133
271100 -37926.52
271200 -38195.859
271300 -38294.703
271400 -38734.441
271500 -38810.887
271600 -38950.488
271700 -39274.703
271800 -38886.824
271900 -38094.156
272000 -38456.219
272100 -38002.867
272200 -38503.902
272300 -39057.887
272400 -39487.914
272500 -39170.578
272600 -38716.953
272700 -39374.191
272800 -39815.43
272900 -39591.617
273000 -38569.043
273100 -38620.41
273200 -39308.648
273300 -38640.344
273400 -39632.418
273500 -39838.812
273600 -38562.059
273700 -39150.625
273800 -39950.254
273900 -38720.922
274000 -38995.359
274100 -38596.445
274200 -39654.949
274300 -38676.266
274400 -38497.027
274500 -37881.23
274600 -39118.07
274700 -38004.93
274800 -38162.535
274900 -38208.891
275000 -38891.887
275100 -38181.125
275200 -38542.738
275300 -38922.773
275400 -39041.934
275500 -38705.832
275600 -39078.902
275700 -38851.492
275800 -38676.648
275900 -38539.301
276000 -39264.156
276100 -39197.906
276200 -38341.559
276300 -38451.266
276400 -38351.062
276500 -37991.82
276600 -38063.008
276700 -38079.25
276800 -38674.543
276900 -38025.285
277000 -38000.973
277100 -37981.746
277200 -38464.344
277300 -38376.719
277400 -38179.125
277500 -38318.453
277600 -38833.539
277700 -38777.633
277800 -37838.352
277900 -38366.426
278000 -38426.781
278100 -38229.215
278200 -38358.926
278300 -38750.262
278400 -38877.27
278500 -38462.266
278600 -38840.379
278700 -38603.371
278800 -38587.828
278900 -38970.68
279000 -38689.688
279100 -38646.082
279200 -38638.484
279300 -38763.465
279400 -38504.449
279500 -38913.73
279600 -39387.195
279700 -39349.461
279800 -38791.754
279900 -38818.812
280000 -39269.723
280100 -38651.488
280200 -38597.078
280300 -38626
280400 -38385.492
280500 -38152.285
280600 -38611.633
280700 -38272.121
280800 -38530.977
280900 -38791.18
281000 -38981.754
281100 -38815.105
281200 -38983.176
281300 -39011.141
281400 -38884.582
281500 -39329.418
281600 -39426.078
281700 -39265.598
281800 -39190.434
281900 -38648.629
282000 -38785.047
282100 -38782.871
282200 -38392.254
282300 -38129.449
282400 -38557.961
282500 -38917.453
282600 -38856.957
282700 -38631.332
282800 -38424.332
282900 -38366.625
283000 -38401.848
283100 -39007.711
283200 -39027.195
283300 -38765.164
283400 -38977.254
283500 -38310.121
283600 -38394.238
283700 -38923.805
283800 -38537.656
283900 -38835.113
284000 -38084.141
284100 -39539.164
284200 -38043.477
284300 -38212.887
284400 -38676.211
284500 -38766.047
284600 -38765.91
284700 -38844.242
284800 -39202.699
284900 -39567.062
285000 -38616.57
285100 -38562.922
285200 -38296.781
285300 -39006.758
285400 -38376.871
285500 -38501.324
285600 -38475.074
285700 -39583.766
285800 -38697.93
285900 -39174.598
286000 -38636.332
286100 -38440.641
286200 -38414.844
286300 -38248.332
286400 -38126.18
286500 -38636.508
286600 -38795.016
286700 -38653.547
286800 -38501.355
286900 -38112.973
287000 -39257.695
287100 -38979.5
287200 -38484.754
287300 -38566.266
287400 -38292.637
287500 -38950.281
287600 -38146.992
287700 -38936.48
287800 -39185.289
287900 -38711.25
288000 -39766.121
288100 -39442.195
288200 -38638.445
288300 -38827.387
288400 -39280.758
288500 -38423.867
288600 -38908.406
288700 -39362.773
288800 -39071.547
288900 -39651.355
289000 -38821.609
289100 -38844.035
289200 -38908.43
289300 -38164.145
289400 -38911.812
289500 -37959.086
289600 -38800.32
289700 -38918.996
289800 -38645.098
289900 -39112.609
290000 -38728.996
290100 -38984.688
290200 -39363.691
290300 -39020.344
290400 -38975.875
290500 -38456.555
290600 -38701.738
290700 -38507.52
290800 -39311.734
290900 -39059.07
291000 -39250.273
291100 -38367.398
291200 -39184.09
291300 -39150.438
291400 -38839.711
291500 -39722.582
291600 -39370.945
291700 -39065.07
291800 -39263.957
291900 -39101.965
292000 -38557.926
292100 -37535.172
292200 -39088.387
292300 -38493.516
292400 -38970.203
292500 -38856.406
292600 -39375.328
292700 -38504.953
292800 -38796.078
292900 -38980.734
293000 -38807.969
293100 -38981.383
293200 -39572.141
293300 -39660.562
293400 -38938.277
293500 -38941.68
293600 -38766.047
293700 -38876.172
293800 -39025.461
293900 -38389.762
294000 -39158.41
294100 -38429.227
294200 -39240.141
294300 -38749.742
294400 -38474.766
294500 -38474.082
294600 -38509.09
294700 -38492.137
294800 -38191.336
294900 -38150.055
295000 -38322.164
295100 -38488.402
295200 -39005.91
295300 -38714.309
295400 -38624.625
295500 -39127.004
295600 -38541.238
295700 -39061.465
295800 -39748.047
295900 -39041.398
296000 -39431.355
296100 -39508.512
296200 -38854.84
296300 -39472.477
296400 -38910.293
296500 -39136.895
296600 -39607.262
296700 -39448.773
296800 -38973.789
296900 -39468.426
297000 -39903.133
297100 -39277.414
297200 -39856.715
297300 -39778.23
297400 -40178.828
297500 -39761.07
297600 -39439.914
297700 -39555.582
297800 -38478.148
297900 -39372.227
298000 -38918.355
298100 -38286.613
298200 -39206.59
298300 -38997.77
298400 -39075.02
298500 -38495.887
298600 -38745.508
298700 -38622.664
298800 -38929.812
298900 -39375.371
299000 -39393.66
299100 -39305.379
299200 -39514.816
299300 -38810.633
299400 -39919.07
299500 -39824.906
299600 -38944.582
299700 -39419.527
299800 -39437.102
299900 -39368.406
300000 -39463.984
300100 -39871.715
300200 -39467.059
300300 -39312.629
300400 -39861.652
300500 -39861.734
300600 -39365.891
300700 -40177.094
300800 -40473.355
300900 -40044.648
301000 -40072.344
301100 -39891.211
301200 -39539.48
301300 -39505.398
301400 -39343.969
301500 -39038.102
301600 -39380.875
301700 -38933.488
301800 -39414.5
301900 -40105.496
302000 -39066.16
302100 -39033.258
302200 -39028.488
302300 -39518.215
302400 -38978.547
302500 -39239.738
302600 -39769.152
302700 -38818.102
302800 -39030.258
302900 -39600.457
303000 -39264.809
303100 -39367.242
303200 -39980.527
303300 -39366.57
303400 -39558.617
303500 -38474.715
303600 -38827.34
303700 -39409.652
303800 -39730.914
303900 -38973.125
304000 -39537.609
304100 -39420.918
304200 -39346.848
304300 -39575.789
304400 -38886.297
304500 -39269.504
304600 -39139.219
304700 -39130.199
304800 -38873.398
304900 -39267.984
305000 -38970.992
305100 -38522.758
305200 -39455.316
305300 -39202.344
305400 -39294.145
305500 -39372.48
305600 -39050.578
305700 -39391.852
305800 -39565.844
305900 -39954.078
306000 -39826.25
306100 -39508.27
306200 -39151.312
306300 -39900.215
306400 -38922.664
306500 -38385.754
306600 -38912.801
306700 -38520.281
306800 -39172.586
306900 -38957.945
307000 -39114.34
307100 -38923.102
307200 -39434.84
307300 -38788.176
307400 -39196.383
307500 -38978.664
307600 -39711.301
307700 -39510.332
307800 -38767.797
307900 -38861.242
308000 -38479.055
308100 -38841.141
308200 -38778.84
308300 -38080.613
308400 -38640.461
308500 -38234.008
308600 -38728.094
308700 -38679.254
308800 -38280.336
308900 -38731.09
309000 -38579.746
309100 -39106.867
309200 -38966.117
309300 -39013.305
309400 -39831.312
309500 -39061.168
309600 -39657.137
309700 -39758.094
309800 -39882.164
309900 -40245.539
310000 -39796.562
310100 -39391.523
310200 -39796.074
310300 -39696.922
310400 -39379.723
310500 -39258.176
310600 -39471.125
310700 -38859.621
310800 -38945.703
310900 -39686.031
311000 -39997.082
311100 -39238.406
311200 -39505.098
311300 -39245.258
311400 -39194.836
311500 -39878.547
311600 -39921.285
311700 -39427.152
311800 -40033.547
311900 -39270.426
312000 -39790.383
312100 -39388.277
312200 -38984.559
312300 -39140.84
312400 -39311.09
312500 -39178.062
312600 -38710.785
312700 -38873.668
312800 -39069.84
312900 -39447.055
313000 -39648.566
313100 -39382.547
313200 -39230.328
313300 -39402.48
313400 -39737.156
313500 -39837.469
313600 -39663.703
313700 -40071.66
313800 -38863.961
313900 -39190.719
314000 -39222.336
314100 -40090.023
314200 -39898
314300 -39222.695
314400 -40075.172
314500 -39657.102
314600 -40215.863
314700 -39722.965
314800 -39220.184
314900 -39711.188
315000 -39556.867
315100 -39673.473
315200 -39172.535
315300 -40177.539
315400 -39129.352
315500 -38763.25
315600 -39332.129
315700 -40025.629
315800 -39735.508
315900 -39370.434
316000 -39446.555
316100 -40099.387
316200 -39647.812
316300 -39577.875
316400 -39073.844
316500 -39249.672
316600 -39046.598
316700 -39800.609
316800 -38757.367
316900 -39482
317000 -40230.102
317100 -39360.82
317200 -39600.434
317300 -38719.117
317400 -39684.824
317500 -39280.902
317600 -39666.828
317700 -39492.344
317800 -38600.363
317900 -39291.781
318000 -38741.926
318100 -39494.07
318200 -39786.828
318300 -39900.891
318400 -39641.504
318500 -39215.652
318600 -39518.473
318700 -40113.871
318800 -39995.328
318900 -38813.18
319000 -39254.398
319100 -38608.012
319200 -39086.73
319300 -38982.344
319400 -39500.016
319500 -39249.969
319600 -38761.094
319700 -39125.867
319800 -38974.262
319900 -39217.52
320000 -38992.242
320100 -39011.387
320200 -39566.84
320300 -38899.238
320400 -39012.246
320500 -38998.531
320600 -38715.102
320700 -39223.195
320800 -39253.242
320900 -38757.801
321000 -39374.582
321100 -39072.496
321200 -38813.121
321300 -39587.543
321400 -39649.125
321500 -39966.445
321600 -39236.332
321700 -39787.176
321800 -40074.922
321900 -40292.5
322000 -40090.664
322100 -39940.371
322200 -40369.637
322300 -40050.383
322400 -40042.438
322500 -39881.668
322600 -39568.711
322700 -40438.523
322800 -40076.23
322900 -40331.977
323000 -40371.648
323100 -40108.543
323200 -40143.09
323300 -40264.16
323400 -40038.492
323500 -40517.707
323600 -40107.762
323700 -39729.109
323800 -40053.07
323900 -40011.676
324000 -40407.082
324100 -39386.977
324200 -40600.445
324300 -39756.191
324400 -40792.758
324500 -40280.535
324600 -40817.898
324700 -40314.68
324800 -40405.73
324900 -40877.453
325000 -40084.016
325100 -39718.961
325200 -40816.098
325300 -40648.777
325400 -39930.359
325500 -40106.188
325600 -40244.789
325700 -39735.004
325800 -39971.531
325900 -39462.602
326000 -40750.332
326100 -40544.793
326200 -40604.727
326300 -40440.746
326400 -40704.422
326500 -40754.766
326600 -40034.344
326700 -40310.023
326800 -40272.695
326900 -39935.805
327000 -41225.773
327100 -40646.312
327200 -40692.324
327300 -40752.273
327400 -40533.109
327500 -40872.551
327600 -40959.262
327700 -40495.344
327800 -40021.875
327900 -40266.426
328000 -39950.828
328100 -39882.195
328200 -39819.344
328300 -40409.801
328400 -39910
328500 -40299.578
328600 -39621.402
328700 -40166.625
328800 -39690.34
328900 -39651.922
329000 -39760.707
329100 -40033.668
&
@target G0.S2
@type xy
0 -40321.926
0.1 -39836.961
0.2 -39582.766
0.3 -39413.672
0.4 -39701.562
0.5 -39893.711
0.6 -39883.293
0.7 -39618.312
0.8 -39696.676
0.9 -39956.809
1 -39891.418
1.1 -40364.57
1.2 -39911.395
1.3 -39879.871
1.4 -40051.672
1.5 -39585.805
1.6 -39446.301
1.7 -40576.398
1.8 -39848.398
1.9 -40053.055
2 -39900.176
2.1 -39509.492
2.2 -40146.367
2.3 -40097.035
2.4 -40159.777
2.5 -39830.133
2.6 -39666.297
2.7 -39926.355
2.8 -40792.77
2.9 -40476.105
3 -39987.664
3.1 -39926.945
3.2 -39839.719
3.3 -39945.75
3.4 -39946.211
3.5 -39856.652
3.6 -39799.746
3.7 -40020.641
3.8 -40195.68
3.9 -40408.781
4 -40444.398
4.1 -39376.32
4.2 -38925.676
4.3 -39116.805
4.4 -39753.867
4.5 -40488.457
4.6 -40240.664
4.7 -40231.824
4.8 -39450.113
4.9 -40426.496
5 -40461.898
5.1 -40049.34
5.2 -40552.801
5.3 -39773.215
5.4 -39988.23
5.5 -39631.41
5.6 -39901.008
5.7 -40093.547
5.8 -40326.031
5.9 -40281.609
6 -40026.738
6.1 -39793.09
6.2 -40790.621
6.3 -40123.766
6.4 -40183.016
6.5 -40548.43
6.6 -40283.398
6.7 -39985.977
6.8 -40073.742
6.9 -40000.891
7 -39895.527
7.1 -39762.629
7.2 -39893.238
7.3 -39951.242
7.4 -39717.953
7.5 -40380.223
7.6 -39841.812
7.7 -39392.59
7.8 -39717.266
7.9 -39773.484
8 -40236.207
8.1 -39643.375
8.2 -39665.312
8.3 -39863.941
8.4 -40504.48
8.5 -40039.145
8.6 -40195.145
8.7 -40871.266
8.8 -40412.238
8.9 -39574.598
9 -39729.789
9.1 -39811.16
9.2 -39811.883
9.3 -39613.238
9.4 -39794.371
9.5 -39553.422
9.6 -40027.062
9.7 -40235.16
9.8 -39771.723
9.9 -40627.543
10 -40074.43
10.1 -40074.105
10.2 -40304.613
10.3 -40635.965
10.4 -39443.258
10.5 -39575.09
10.6 -39749.703
10.7 -40078.648
10.8 -39758.887
10.9 -39551.832
11 -38867.125
11.1 -38950.098
11.2 -40184.074
11.3 -39181.309
11.4 -40085.922
11.5 -39453.039
11.6 -39765.637
11.7 -39655.508
11.8 -39784.82
11.9 -39483.105
12 -39317.609
12.1 -39419.414
12.2 -39876.582
12.3 -39941.809
12.4 -40102.695
12.5 -39858.645
12.6 -39797.734
12.7 -39288.699
12.8 -40364.676
12.9 -39606.945
13 -39929.512
13.1 -39877.332
13.2 -39018.645
13.3 -39528.297
13.4 -39219.109
13.5 -39821.238
13.6 -39946.754
13.7 -39562.445
13.8 -39611.008
13.9 -39936.18
14 -39462.59
14.1 -39289.48
14.2 -39322.711
14.3 -39627.727
14.4 -38366.883
14.5 -39282.086
14.6 -39647.676
14.7 -39034.359
14.8 -40094.066
14.9 -39364.559
15 -39454.609
15.1 -39212.879
15.2 -40285.027
15.3 -39829.746
15.4 -39826.711
15.5 -39662.965
15.6 -39329.16
15.7 -40268.008
15.8 -38808.387
15.9 -40232.871
16 -39050.707
16.1 -39574.203
16.2 -40599.41
16.3 -39785.367
16.4 -39717.262
16.5 -39692.082
16.6 -39924.652
16.7 -39579.121
16.8 -39930.512
16.9 -39868.785
17 -39390.625
17.1 -39433.32
17.2 -39376.641
17.3 -39401.246
17.4 -39390.727
17.5 -39624.344
17.6 -40179.715
17.7 -39436.715
17.8 -40636.332
17.9 -40399.844
18 -40342.828
18.1 -39874.379
18.2 -40154.145
18.3 -40398.316
18.4 -40671.836
18.5 -40299.727
18.6 -40471.016
18.7 -40205.184
18.8 -40321.188
18.9 -39606.016
19 -40876.945
19.1 -39989.926
19.2 -39881.348
19.3 -40085.309
19.4 -39565.914
19.5 -40029.508
19.6 -39521.648
19.7 -39999.816
19.8 -39685.727
19.9 -39586.902
20 -39554.051
20.1 -39763.496
20.2 -39218.234
20.3 -39698.418
20.4 -39432.664
20.5 -39755.203
20.6 -38854.523
20.7 -39159.777
20.8 -38842.75
20.9 -38959.875
21 -39459.578
21.1 -39599.969
21.2 -39344.953
21.3 -39427.859
21.4 -38940.141
21.5 -39022.898
21.6 -39528.117
21.7 -39949.09
21.8 -39724.195
21.9 -39219.793
22 -39464.945
22.1 -39894.066
22.2 -39624.352
22.3 -40045
22.4 -39512.727
22.5 -39461.277
22.6 -40198.887
22.7 -39142.414
22.8 -39276.812
22.9 -39405.766
23 -39807.258
23.1 -39767.828
23.2 -39438.688
23.3 -39787.5
23.4 -39849.934
23.5 -39771.152
23.6 -39482.223
23.7 -39517.152
23.8 -39024.383
23.9 -39658.812
24 -39628.449
24.1 -39351.086
24.2 -39207.953
24.3 -39290.336
24.4 -38592.293
24.5 -39199.375
24.6 -39422.84
24.7 -38971.848
24.8 -39463.906
24.9 -39386.414
25 -39938.891
25.1 -39067.207
25.2 -38999.473
25.3 -39628.582
25.4 -39276.73
25.5 -39725.086
25.6 -39249.43
25.7 -39147.266
25.8 -40296.168
25.9 -39694.508
26 -39823.301
26.1 -39617.57
26.2 -39507.574
26.3 -39540.207
26.4 -39995.641
26.5 -40560.516
26.6 -39883.715
26.7 -39675.082
26.8 -40021.172
26.9 -39905.941
27 -40034.422
27.1 -39459.734
27.2 -39325.324
27.3 -39572.02
27.4 -40537.688
27.5 -40048.375
27.6 -39351.172
27.7 -39900.383
27.8 -39864.32
27.9 -40370.355
28 -39545.449
28.1 -39752.797
28.2 -40009.363
28.3 -39606.383
28.4 -40118.312
28.5 -39897.746
28.6 -39720.008
28.7 -39459.223
28.8 -39315.223
28.9 -40266.355
29 -39518.477
29.1 -39476.91
29.2 -39649.469
29.3 -39990.707
29.4 -39605.328
29.5 -39405.68
29.6 -39996.391
29.7 -40050.488
29.8 -40074.41
29.9 -39778.871
30 -39407.348
30.1 -40041.211
30.2 -39068.426
30.3 -39573.418
30.4 -39890.289
30.5 -39448.52
30.6 -39318.922
30.7 -39831.359
30.8 -40267.352
30.9 -39420.457
31 -39934.301
31.1 -40085.859
31.2 -40286.148
31.3 -40114.926
31.4 -39668.031
31.5 -39166.414
31.6 -38759.988
31.7 -39369.789
31.8 -39571.176
31.9 -39224.551
32 -39664.957
32.1 -39668.43
32.2 -39586.77
32.3 -40052.418
32.4 -39630.898
32.5 -39946.883
32.6 -40447.316
32.7 -39548.645
32.8 -39506.629
32.9 -39311.977
33 -39611.488
33.1 -38941.191
33.2 -39396.695
33.3 -39367.688
33.4 -39949.422
33.5 -39837.789
33.6 -40208.426
33.7 -40021.277
33.8 -40631.5
33.9 -39720.34
34 -39864
34.1 -40297.852
34.2 -40285.504
34.3 -39353.227
34.4 -39301.977
34.5 -39239.613
34.6 -39651.199
34.7 -38923.031
34.8 -39744.121
34.9 -39505.66
35 -38929.41
35.1 -39553.461
35.2 -39352.695
35.3 -39741.602
35.4 -38693.516
35.5 -39282.109
35.6 -39164.652
35.7 -39396.676
35.8 -39751.418
35.9 -39187.625
36 -39163.375
36.1 -39680.355
36.2 -39373.137
36.3 -38502.484
36.4 -38806.398
36.5 -39256.91
36.6 -38712.586
36.7 -38771.453
36.8 -38714.215
36.9 -38842.316
37 -38554.844
37.1 -39213.234
37.2 -38808.926
37.3 -38775.523
37.4 -38942.145
37.5 -38874.695
37.6 -39005.395
37.7 -39304.398
37.8 -39488.414
37.9 -39253.383
38 -38943.734
38.1 -38456.145
38.2 -38872.73
38.3 -38449.461
38.4 -38424.578
38.5 -39468.57
38.6 -38195.66
38.7 -38920.25
38.8 -39175.598
38.9 -38566.5
39 -38241.887
39.1 -38545.855
39.2 -38613.008
39.3 -38709.434
39.4 -38730.793
39.5 -38905.273
39.6 -38051.754
39.7 -37508.504
39.8 -38354.414
39.9 -38518.699
40 -38240.922
40.1 -38942.156
40.2 -39304.062
40.3 -39062.855
40.4 -39226.387
40.5 -39005.887
40.6 -38873.965
40.7 -39147.711
40.8 -38325.555
40.9 -39025.738
41 -38844.395
41.1 -39047.82
41.2 -38980.57
41.3 -39100.965
41.4 -39074.957
41.5 -39285.738
41.6 -39267.531
41.7 -39672.746
41.8 -38416.297
41.9 -38975.555
42 -39398.789
42.1 -38820.227
42.2 -39142.668
42.3 -38578.281
42.4 -39049.637
42.5 -38671.359
42.6 -38902.148
42.7 -38498.711
42.8 -39345.203
42.9 -38633.227
43 -38671.266
43.1 -38929.246
43.2 -38017.719
43.3 -38952.242
43.4 -38501.652
43.5 -38696.117
43.6 -38897.121
43.7 -39070.055
43.8 -38971.418
43.9 -39024.781
44 -38845.684
44.1 -38576.809
44.2 -39026.516
44.3 -38498.148
44.4 -39140.676
44.5 -38903.148
44.6 -38070.711
44.7 -38899.785
44.8 -39019.156
44.9 -39319.219
45 -40055.602
45.1 -39116.508
45.2 -39908.809
45.3 -39472.945
45.4 -39114.867
45.5 -39581.438
45.6 -38969.863
45.7 -39154.465
45.8 -38879.734
45.9 -39342.117
46 -38701.562
46.1 -38713.273
46.2 -38464.641
46.3 -38234.125
46.4 -38366.973
46.5 -37990.504
46.6 -38253.98
46.7 -39056.977
46.8 -38622.5
46.9 -39003.922
47 -38615.676
47.1 -39091.992
47.2 -39301.129
47.3 -39263.039
47.4 -38869.551
47.5 -38733.668
47.6 -38674.598
47.7 -38549.078
47.8 -38841.711
47.9 -39020.785
48 -39116.23
48.1 -38714.309
48.2 -39162.234
48.3 -39572.414
48.4 -39215.922
48.5 -39033.859
48.6 -40043.855
48.7 -39385.234
48.8 -38780.152
48.9 -39181.324
49 -39638.988
49.1 -38908.555
49.2 -38734.598
49.3 -38928.832
49.4 -39237.266
49.5 -39182.453
49.6 -38862.852
49.7 -39482.988
49.8 -39456.266
49.9 -39009.844
50 -38982.395
50.1 -38703.539
50.2 -38990.039
50.3 -39468
50.4 -39095.051
50.5 -38908.473
50.6 -39339.297
50.7 -39476.086
50.8 -39167.688
50.9 -38972.883
51 -39242.137
51.1 -38724.746
51.2 -39174.977
51.3 -38883.32
51.4 -38999.016
51.5 -38645.418
51.6 -38875.629
51.7 -38652.309
51.8 -39208.195
51.9 -39212.148
52 -38516.266
52.1 -38942.711
52.2 -39205.914
52.3 -38571.258
52.4 -38395.898
52.5 -38898.66
52.6 -38467.43
52.7 -39175.168
52.8 -39312.844
52.9 -38773.215
53 -39024.402
53.1 -39206.848
53.2 -39701.805
53.3 -38872.504
53.4 -38561.336
53.5 -39076.703
53.6 -39366.684
53.7 -39153.012
53.8 -39026.742
53.9 -38903.344
54 -39591.723
54.1 -39297.57
54.2 -40081.465
54.3 -38991.559
54.4 -39132.457
54.5 -38503.008
54.6 -39600.246
54.7 -39184.512
54.8 -38718.852
54.9 -39237.258
55 -39236.973
55.1 -39906.406
55.2 -39405.156
55.3 -39074.02
55.4 -39359.047
55.5 -39795.195
55.6 -39903.91
55.7 -39026.609
55.8 -39521.758
55.9 -39660.938
56 -38795.562
56.1 -39090.059
56.2 -38669.055
56.3 -38327.699
56.4 -38549.062
56.5 -38826.137
56.6 -39334.953
56.7 -38968.367
56.8 -39178.754
56.9 -39454.672
57 -39240.945
57.1 -39764.145
57.2 -38776.891
57.3 -39535.133
57.4 -39176.441
57.5 -39212.02
57.6 -39223.18
57.7 -38646.496
57.8 -38569.055
57.9 -38751.793
58 -39389.977
58.1 -39501.215
58.2 -39346.082
58.3 -40077.5
58.4 -39254.484
58.5 -38513.672
58.6 -39314.18
58.7 -39310.922
58.8 -39354.906
58.9 -39731.719
59 -39600.516
59.1 -39858.809
59.2 -40290.012
59.3 -39667.215
59.4 -39317.059
59.5 -38620.707
59.6 -38921.848
59.7 -39107.797
59.8 -39738.195
59.9 -38791.145
60 -39726.105
60.1 -39565.133
60.2 -39231.52
60.3 -39520.457
60.4 -38965.07
60.5 -39966.098
60.6 -40046.566
60.7 -39879.293
60.8 -40128.273
60.9 -39465.414
61 -39994.34
61.1 -39339.34
61.2 -38945.723
61.3 -38596.645
61.4 -39183.258
61.5 -38968.051
61.6 -39390.438
61.7 -39549.812
61.8 -38748.664
61.9 -39461.871
62 -39281.465
62.1 -39699.766
62.2 -39367.891
62.3 -39530.031
62.4 -39382.363
62.5 -39224.219
62.6 -39363.309
62.7 -39438.277
62.8 -39677.328
62.9 -38915.207
63 -38333.148
63.1 -38175.066
63.2 -38379.863
63.3 -39191.988
63.4 -38954.656
63.5 -38682.77
63.6 -38987.684
63.7 -39144.348
63.8 -39008.023
63.9 -40007.609
64 -39488.379
64.1 -39543.609
64.2 -39599.586
64.3 -39430.812
64.4 -40011.781
64.5 -39812.312
64.6 -39492.188
64.7 -39838.531
64.8 -39655.109
64.9 -39670.805
65 -39214.609
65.1 -39887.195
65.2 -38469.875
65.3 -38693.586
65.4 -39892.543
65.5 -39584.922
65.6 -39831.531
65.7 -39670.52
65.8 -38939.414
65.9 -39672.633
66 -39205.262
66.1 -38673.477
66.2 -38959.723
66.3 -39502.691
66.4 -38819.711
66.5 -39578.742
66.6 -38874.754
66.7 -39147.969
66.8 -38938.98
66.9 -38261.465
67 -38993.23
67.1 -38949.535
67.2 -38773.992
67.3 -38323.18
67.4 -38773.473
67.5 -38932.309
67.6 -39184.617
67.7 -39201.184
67.8 -38680.949
67.9 -39467.156
68 -38607.176
68.1 -39147.254
68.2 -40018.746
68.3 -39339.418
68.4 -39762.191
68.5 -39178.234
68.6 -39078.902
68.7 -39663.371
68.8 -39012.113
68.9 -39745.77
69 -38790.602
69.1 -38782.809
69.2 -38564.609
69.3 -39304.215
69.4 -38916.125
69.5 -38808.684
69.6 -38687.602
69.7 -39187.453
69.8 -38325.406
69.9 -38538.469
70 -38262.773
70.1 -38724.496
70.2 -38551.387
70.3 -38312.328
70.4 -38954.445
70.5 -38271.934
70.6 -39441.477
70.7 -38294.441
70.8 -38312.719
70.9 -39150.828
71 -38587.156
71.1 -39024.82
71.2 -38958.145
71.3 -39006.18
71.4 -39107.852
71.5 -39566.344
71.6 -39375.859
71.7 -39586.77
71.8 -38776.922
71.9 -38708.402
72 -38566.184
72.1 -38961.449
72.2 -39207.559
72.3 -39201.199
72.4 -38577.078
72.5 -38803.5
72.6 -39207.43
72.7 -38649.461
72.8 -39333.344
72.9 -39185.652
73 -38801.293
73.1 -39369.836
73.2 -39176.508
73.3 -38922.98
73.4 -38910.199
73.5 -39393.004
73.6 -38854.297
73.7 -39319.027
73.8 -38584.398
73.9 -38353.949
74 -39080.754
74.1 -39254.141
74.2 -39523.824
74.3 -39296.684
74.4 -39033.516
74.5 -38760.109
74.6 -38526.383
74.7 -39002.039
74.8 -39436.008
74.9 -38904.02
75 -38611.613
75.1 -39409.266
75.2 -38916.883
75.3 -38965.688
75.4 -39702.973
75.5 -40007.133
75.6 -39210.438
75.7 -39259.922
75.8 -39745.633
75.9 -39908.926
76 -39548.594
76.1 -39054.133
76.2 -39091.453
76.3 -39044.973
76.4 -39237.035
76.5 -39664.691
76.6 -39117.812
76.7 -39296.809
76.8 -38784.766
76.9 -39033.953
77 -39445.84
77.1 -39627.719
77.2 -39703.719
77.3 -38416.684
77.4 -39378.477
77.5 -39353.141
77.6 -39643.238
77.7 -39299.219
77.8 -38845.352
77.9 -38964.156
78 -39031.086
78.1 -38835.555
78.2 -39419.648
78.3 -39173.359
78.4 -40315.219
78.5 -39746.609
78.6 -39231.66
78.7 -38332.566
78.8 -39536.324
78.9 -39713.664
79 -39411.672
79.1 -39250.348
79.2 -39290.129
79.3 -39032.949
79.4 -39842.773
79.5 -38843.906
79.6 -39254.66
79.7 -39515.395
79.8 -39435.691
79.9 -38996.824
80 -39623.914
80.1 -39773.738
80.2 -39429.312
80.3 -39656.812
80.4 -39478.859
80.5 -39755.91
80.6 -39325.305
80.7 -39349.422
80.8 -39964.703
80.9 -39788.273
81 -39984.176
81.1 -39766.234
81.2 -39206.566
81.3 -39165.492
81.4 -39619.414
81.5 -39642.402
81.6 -38717.066
81.7 -40170.797
81.8 -40021.75
81.9 -39214.289
82 -39427.219
82.1 -38917.613
82.2 -39059.848
82.3 -40349.699
82.4 -39698.191
82.5 -39778.418
82.6 -39571.117
82.7 -40235.223
82.8 -39188.844
82.9 -38949.703
83 -39214.777
83.1 -39887.625
83.2 -39703.391
83.3 -40348.809
83.4 -39901.934
83.5 -39839.035
83.6 -40172.414
83.7 -39734.941
83.8 -39312.902
83.9 -39254.348
84 -39500.297
84.1 -39437.891
84.2 -39540.664
84.3 -38902.773
84.4 -39286.312
84.5 -39399.719
84.6 -39388.27
84.7 -39908
84.8 -39094.09
84.9 -39301.492
85 -39697.652
85.1 -38896.676
85.2 -39275.164
85.3 -39165.305
85.4 -39066.262
85.5 -39890.934
85.6 -39578.121
85.7 -40399.398
85.8 -39801.082
85.9 -40502.617
86 -40350.348
86.1 -40830.125
86.2 -39575.758
86.3 -39285.938
86.4 -39591.301
86.5 -39330.664
86.6 -39806.738
86.7 -39251.18
86.8 -40065.238
86.9 -39871.281
87 -39212.711
87.1 -38973.047
87.2 -39193.137
87.3 -39021.164
87.4 -39816.832
87.5 -39902.488
87.6 -39888.352
87.7 -40073.203
87.8 -40898.297
87.9 -40192.969
88 -40383.805
88.1 -40024.398
88.2 -39395.223
88.3 -39718.121
88.4 -39981.023
88.5 -40032.879
88.6 -39792.379
88.7 -40088.23
88.8 -38763.191
88.9 -40367.359
89 -39365.727
89.1 -40284.453
89.2 -39816.414
89.3 -40077.129
89.4 -39817.203
89.5 -39307.281
89.6 -40755
89.7 -40044.754
89.8 -39702.723
89.9 -39975.719
90 -40708.938
90.1 -40257.465
90.2 -40450.684
90.3 -40586.812
90.4 -39584.762
90.5 -39522.344
90.6 -39268.594
90.7 -39036.812
90.8 -39671.551
90.9 -38990.969
91 -40039.852
91.1 -40009.809
91.2 -40417.059
91.3 -39920.957
91.4 -39363.859
91.5 -39983.086
91.6 -39823.27
91.7 -39693.258
91.8 -40351.574
91.9 -39623.461
92 -39532.152
92.1 -39726.484
92.2 -38547.367
92.3 -40129.797
92.4 -39359.383
92.5 -39130.691
92.6 -38886.223
92.7 -38767.656
92.8 -39228.102
92.9 -40125.961
93 -39357.844
93.1 -39820.613
93.2 -39256.891
93.3 -38957.695
93.4 -38832.281
93.5 -39356.844
93.6 -39541.93
93.7 -40100.871
93.8 -39701.492
93.9 -39273.344
94 -39349.016
94.1 -39452.906
94.2 -39263.086
94.3 -39842.719
94.4 -39340.898
94.5 -39050.617
94.6 -39200.215
94.7 -40173.445
94.8 -39764.977
94.9 -39812.004
95 -39917.879
95.1 -39344.816
95.2 -40088.715
95.3 -39516.453
95.4 -40277.773
95.5 -39761.25
95.6 -39902.211
95.7 -39809.281
95.8 -40121.473
95.9 -40216.879
96 -39480.73
96.1 -39837.555
96.2 -39511.195
96.3 -38983.863
96.4 -38976.059
96.5 -38928.582
96.6 -39069.102
96.7 -39009.348
96.8 -38910.035
96.9 -38871
97 -38986.582
97.1 -38796.391
97.2 -39545.586
97.3 -39048.109
97.4 -39201.781
97.5 -38667.703
97.6 -39325.805
97.7 -39190.75
97.8 -38992.762
97.9 -38959.191
98 -39015.434
98.1 -39031.523
98.2 -39368.34
98.3 -39632.961
98.4 -39023.441
98.5 -39934.473
98.6 -39093.676
98.7 -38477.148
98.8 -38519.074
98.9 -39115.453
99 -38971.355
99.1 -39190.902
99.2 -38776.176
99.3 -39291.781
99.4 -38976.75
99.5 -38921.906
99.6 -39119.383
99.7 -39096.238
99.8 -39502.23
99.9 -39270.684
100 -40079.223
100.1 -39319.734
100.2 -39318.609
100.3 -39378.344
100.4 -40084.254
100.5 -39818.875
100.6 -39491.27
100.7 -39975.324
100.8 -40125.652
100.9 -39566.547
101 -40813
101.1 -40099.332
101.2 -40172.434
101.3 -39891.945
101.4 -40470.238
101.5 -39875.512
101.6 -39725.52
101.7 -39786.18
101.8 -40258.191
101.9 -39429.258
102 -39707.129
102.1 -39501.363
102.2 -39568.633
102.3 -39431.219
102.4 -40086.773
102.5 -39268.102
102.6 -39529.59
102.7 -39027.785
102.8 -39645.246
102.9 -39674.234
103 -39242.215
103.1 -39284.797
103.2 -39609.434
103.3 -39798.223
103.4 -39308.984
103.5 -39227.461
103.6 -39174.023
103.7 -38589.699
103.8 -38790.543
103.9 -39637.426
104 -39173.738
104.1 -39253.488
104.2 -39685.648
104.3 -39590.707
104.4 -40276.102
104.5 -39778.066
104.6 -39785.762
104.7 -39687.066
104.8 -40307.699
104.9 -40200.957
105 -39690.262
105.1 -39281.027
105.2 -39367.566
105.3 -39156.648
105.4 -39054.562
105.5 -39745.105
105.6 -39149.848
105.7 -39040.875
105.8 -39780.59
105.9 -39446.426
106 -40029.074
106.1 -39688.766
106.2 -39583.574
106.3 -39275.305
106.4 -39989.699
106.5 -39497.211
106.6 -39265.023
106.7 -39079.863
106.8 -39325.602
106.9 -39879.59
107 -39819.539
107.1 -39250.422
107.2 -39152.84
107.3 -39312.234
107.4 -39385.707
107.5 -39400.648
107.6 -39444.379
107.7 -39210.449
107.8 -38634.883
107.9 -38922.016
108 -39031.559
108.1 -39067.484
108.2 -39488.672
108.3 -39442.902
108.4 -38030.746
108.5 -39133.926
108.6 -38664.188
108.7 -38956.199
108.8 -39460.609
108.9 -39419.977
109 -39409.02
109.1 -39097.344
109.2 -38404.488
109.3 -38794.074
109.4 -39036.848
109.5 -38629.781
109.6 -39367.309
109.7 -39026.504
109.8 -38765.953
109.9 -39649.199
110 -39499.973
110.1 -40192.98
110.2 -39451.344
110.3 -39355.691
110.4 -39253.16
110.5 -39152.844
110.6 -39986.582
110.7 -39498.844
110.8 -38777.27
110.9 -39170.945
111 -38793.711
111.1 -39493.445
111.2 -39298.594
111.3 -39058
111.4 -38951.121
111.5 -38792.109
111.6 -38362.59
111.7 -39356.066
111.8 -38466.121
111.9 -38436.562
112 -38619.227
112.1 -39002.449
112.2 -38655.707
112.3 -37912.449
112.4 -39055.781
112.5 -38841.848
112.6 -38627.109
112.7 -38352.27
112.8 -38261.516
112.9 -39154.688
113 -39303.207
113.1 -39033.93
113.2 -38572.02
113.3 -38475.484
113.4 -38600.324
113.5 -38713.164
113.6 -39254.523
113.7 -39164.938
113.8 -38545.086
113.9 -39445.457
114 -39774.34
114.1 -40101.656
114.2 -39488.25
114.3 -39247.414
114.4 -39295.695
114.5 -39272.863
114.6 -39517.645
114.7 -39373.719
114.8 -38943.684
114.9 -38771.645
115 -40122.836
115.1 -40146.336
115.2 -39758.488
115.3 -39206.094
115.4 -39736.539
115.5 -39643.695
115.6 -39907.215
115.7 -39339.426
115.8 -39931.816
115.9 -38973.52
116 -39542.324
116.1 -39227.781
116.2 -38973.762
116.3 -38770.234
116.4 -38832.211
116.5 -38838.488
116.6 -39115.496
116.7 -39192.664
116.8 -38725.922
116.9 -39537.73
117 -38955.18
117.1 -38946.344
117.2 -39445.051
117.3 -39326.711
117.4 -38839.422
117.5 -38194.969
117.6 -39246.586
117.7 -38164.227
117.8 -38732.898
117.9 -39317.113
118 -39092.656
118.1 -39613.035
118.2 -39950.984
118.3 -39085.191
118.4 -39268.371
118.5 -39526.469
118.6 -39454.098
118.7 -39836.898
118.8 -39312.355
118.9 -40278.93
119 -39795.797
119.1 -39557.988
119.2 -39882.363
119.3 -39504.887
119.4 -39451.68
119.5 -39491.504
119.6 -39657.461
119.7 -39056.926
119.8 -38867.949
119.9 -38971.215
120 -39111.016
120.1 -39581.703
120.2 -39164.281
120.3 -38826.445
120.4 -39268.719
120.5 -39838.586
120.6 -39032.215
120.7 -39776.98
120.8 -39617.34
120.9 -39350.93
121 -40745.492
121.1 -40190.5
121.2 -39547.008
121.3 -39163.676
121.4 -39362.234
121.5 -39507.16
121.6 -40219.484
121.7 -40134.66
121.8 -40198.828
121.9 -40228.855
122 -39742.613
122.1 -39406.43
122.2 -39699.039
122.3 -39802.195
122.4 -40001.789
122.5 -39620.883
122.6 -39571.109
122.7 -39122.184
122.8 -39996.801
122.9 -39892.695
123 -39576.312
123.1 -39767.242
123.2 -39410.941
123.3 -39544.371
123.4 -39716.844
123.5 -39461.922
123.6 -40035.984
123.7 -40690.727
123.8 -40036.488
123.9 -39635.562
124 -39771.289
124.1 -39466.641
124.2 -39915.547
124.3 -39581.965
124.4 -39720.449
124.5 -39678.414
124.6 -39233.602
124.7 -39908.941
124.8 -39816.273
124.9 -39823.848
125 -39893.25
125.1 -38862.945
125.2 -40042.285
125.3 -39471.586
125.4 -39110.496
125.5 -39643.699
125.6 -38993.527
125.7 -38994.062
125.8 -40019.594
125.9 -40143.801
126 -39747.215
126.1 -39837.203
126.2 -39671.836
126.3 -39470.164
126.4 -39785.051
126.5 -39313.68
126.6 -39304.559
126.7 -39039.781
126.8 -39956.367
126.9 -39406.77
127 -39718.59
127.1 -39643.008
127.2 -40393.695
127.3 -39939.734
127.4 -40771.367
127.5 -40541.23
127.6 -39651.863
127.7 -40225.422
127.8 -40005
127.9 -39699.352
128 -39860.301
128.1 -40004.445
128.2 -39379.484
128.3 -39861.121
128.4 -39459.93
128.5 -39709.461
128.6 -40277.871
128.7 -40507.164
128.8 -40872.008
128.9 -39120.945
129 -39172.164
129.1 -40018.242
129.2 -39831.867
129.3 -39283.062
129.4 -39668.527
129.5 -39915.645
129.6 -40567.879
129.7 -39813.027
129.8 -39589.684
129.9 -40569.102
130 -40436.008
130.1 -39192.332
130.2 -40200.688
130.3 -40249.906
130.4 -39974.23
130.5 -39837.578
130.6 -39961.754
130.7 -39926.68
130.8 -39790.207
130.9 -39849.172
131 -39814.758
131.1 -40141.344
131.2 -40459.602
131.3 -40112.023
131.4 -40257.75
131.5 -39736.348
131.6 -39636.484
131.7 -40420.16
131.8 -39939.492
131.9 -40056.16
132 -39960.801
132.1 -39826.457
132.2 -40317.609
132.3 -40428.391
132.4 -40146.648
132.5 -40350.344
132.6 -40434.426
132.7 -39941.828
132.8 -39912.012
132.9 -40294.719
133 -39720.312
133.1 -40128.363
133.2 -40287.543
133.3 -40042.539
133.4 -39137.113
133.5 -38679.305
133.6 -39565.062
133.7 -39567.926
133.8 -39287.805
133.9 -39730.316
134 -38883.48
134.1 -39638.523
134.2 -39723.25
134.3 -39039.512
134.4 -39439.5
134.5 -39361.086
134.6 -39153.75
134.7 -38983.262
134.8 -38834.988
134.9 -39426.68
135 -39845.605
135.1 -38930.133
135.2 -38888.438
135.3 -39335.766
135.4 -38784.023
135.5 -38774.996
135.6 -38833.375
135.7 -39028.387
135.8 -39144.234
135.9 -38873
136 -39065.48
136.1 -38858.867
136.2 -39218.512
136.3 -39024.836
136.4 -38833.363
136.5 -38566.035
136.6 -39029.07
136.7 -38580.984
136.8 -38200.824
136.9 -38407.266
137 -38171.465
137.1 -39675.848
137.2 -38522.383
137.3 -38445.172
137.4 -39155.531
137.5 -39143.211
137.6 -39462.66
137.7 -39461.059
137.8 -39717.297
137.9 -39235.977
138 -39441.113
138.1 -39166.711
138.2 -39146.152
138.3 -39551.348
138.4 -40138.707
138.5 -39008.363
138.6 -39288.062
138.7 -38955.25
138.8 -39384.297
138.9 -38409.297
139 -38937.602
139.1 -38845.367
139.2 -38767.562
139.3 -38573.188
139.4 -39024.02
139.5 -39407.715
139.6 -39263.328
139.7 -39151.855
139.8 -38700.145
139.9 -38716.941
140 -38942.555
140.1 -38705.582
140.2 -39165.891
140.3 -38479.715
140.4 -38666.832
140.5 -38671.52
140.6 -38352.582
140.7 -39203.926
140.8 -38878.742
140.9 -39444.062
141 -39055.898
141.1 -38872.625
141.2 -39078.836
141.3 -39611.188
141.4 -39449.422
141.5 -39098.07
141.6 -39337.758
141.7 -38740.629
141.8 -39109.484
141.9 -39203.688
142 -38772.207
142.1 -39543.27
142.2 -38603.867
142.3 -39318.996
142.4 -39354.633
142.5 -39856.629
142.6 -39460.914
142.7 -38481.531
142.8 -38499.824
142.9 -39160.793
143 -39063.922
143.1 -39539.16
143.2 -39679.738
143.3 -38540.012
143.4 -39144.609
143.5 -39319.375
143.6 -39308.148
143.7 -39029.832
143.8 -39745.852
143.9 -40003.012
144 -39931.055
144.1 -39936.352
144.2 -40224.402
144.3 -39584.691
144.4 -40058.316
144.5 -39958.969
144.6 -40112.824
144.7 -39715.805
144.8 -39685.93
144.9 -40142.914
145 -39961.867
145.1 -40163.363
145.2 -40184.809
145.3 -39872.004
145.4 -40237.922
145.5 -39322.051
145.6 -39381.648
145.7 -39706.109
145.8 -39494.129
145.9 -40227.008
146 -39991.82
146.1 -40066.246
146.2 -39652.23
146.3 -40368.68
146.4 -39779.742
146.5 -39633.195
146.6 -39601.863
146.7 -39509.727
146.8 -39696.43
146.9 -39420.977
147 -39777.684
147.1 -39824.531
147.2 -39399.168
147.3 -39430.996
147.4 -41120.516
147.5 -40182.863
147.6 -39612.301
147.7 -40347.91
147.8 -39620.816
147.9 -39603.918
148 -40567.621
148.1 -40136.82
148.2 -40596.707
148.3 -40082.879
148.4 -39840.074
148.5 -39716.742
148.6 -39874.602
148.7 -40018.043
148.8 -39897.859
148.9 -40110.016
149 -40056.746
149.1 -40149.379
149.2 -40238.98
149.3 -39685.027
149.4 -39826.082
149.5 -39885.855
149.6 -39970.062
149.7 -39476.516
149.8 -40059.18
149.9 -39755.93
150 -40203.203
150.1 -40102.312
150.2 -40283.539
150.3 -40317.789
150.4 -39785.105
150.5 -39591.688
150.6 -39223.488
150.7 -39782.191
150.8 -40076.758
150.9 -40188.035
151 -39369.945
151.1 -39661.453
151.2 -39402.961
151.3 -39980.648
151.4 -39609.398
151.5 -40197.5
151.6 -40285.398
151.7 -40118.93
151.8 -39741.238
151.9 -39782.691
152 -40512.422
152.1 -40353.129
152.2 -40790.328
152.3 -40171.293
152.4 -41396.543
152.5 -40451.891
152.6 -40103.672
152.7 -39922.633
152.8 -39195.383
152.9 -40042.254
153 -39727.008
153.1 -39955.438
153.2 -40433.496
153.3 -40286.008
153.4 -40185.895
153.5 -39852.625
153.6 -40283.633
153.7 -39707.059
153.8 -39738.07
153.9 -39820.941
154 -39928.363
154.1 -40800.73
154.2 -39966.152
154.3 -39882.863
154.4 -40237.418
154.5 -40789.629
154.6 -40500.984
154.7 -40378.035
154.8 -39747.758
154.9 -39800.102
155 -39636.93
155.1 -40034.02
155.2 -39963.832
155.3 -39927.715
155.4 -40542.898
155.5 -39603.172
155.6 -40391.191
155.7 -39470.738
155.8 -40157.098
155.9 -39852.047
156 -39858.734
156.1 -40602.32
156.2 -40674.238
156.3 -40333.324
156.4 -40238.145
156.5 -39632.277
156.6 -39697.355
156.7 -39253.543
156.8 -40372.523
156.9 -39549.688
157 -38627.613
157.1 -39787.266
157.2 -39403.703
157.3 -39747.562
157.4 -39643.262
157.5 -40005.27
157.6 -39782.191
157.7 -39619.551
157.8 -39637.398
157.9 -39351.828
158 -39916.992
158.1 -38801.184
158.2 -39190.223
158.3 -39985.938
158.4 -39681.145
158.5 -39288.141
158.6 -39627.207
158.7 -39443.805
158.8 -39880.414
158.9 -39119.789
159 -38746.77
159.1 -38994.523
159.2 -38955.77
159.3 -39654.555
159.4 -39540.723
159.5 -39625.844
159.6 -39766.953
159.7 -39574.438
159.8 -39623.859
159.9 -39799.93
160 -39799.25
160.1 -40166.023
160.2 -40138.355
160.3 -39693.008
160.4 -39383.387
160.5 -40205.824
160.6 -39593.867
160.7 -40212.57
160.8 -40584.977
160.9 -40368.984
161 -40023.66
161.1 -40185.535
161.2 -40072.109
161.3 -39937.07
161.4 -39662.949
161.5 -39991.582
161.6 -40017.633
161.7 -39635.129
161.8 -39206.961
161.9 -39622.219
162 -39585.449
162.1 -39721.324
162.2 -39547.484
162.3 -39437.812
162.4 -39515.887
162.5 -39403.891
162.6 -39622.418
162.7 -39525.871
162.8 -38984.32
162.9 -39765.973
163 -39772.188
163.1 -39623.039
163.2 -40240.238
163.3 -39930.82
163.4 -40053.465
163.5 -40275.688
163.6 -40338.633
163.7 -39406.121
163.8 -39698.719
163.9 -39462.852
164 -39733.988
164.1 -39629.027
164.2 -40200.285
164.3 -39282.734
164.4 -40453.031
164.5 -39564
164.6 -40160.246
164.7 -39328.004
164.8 -40322.008
164.9 -39706.234
165 -40241.719
165.1 -40585.781
165.2 -40407.008
165.3 -39807.398
165.4 -39625.961
165.5 -39102.277
165.6 -39169.145
165.7 -39738.457
165.8 -39888.695
165.9 -39945.777
166 -39750.477
166.1 -40304.242
166.2 -39936.266
166.3 -40228.57
166.4 -40609.594
166.5 -39711.086
166.6 -40114.578
166.7 -39661.371
166.8 -39689.266
166.9 -40332.289
167 -40294.207
167.1 -40094.332
167.2 -40666.57
167.3 -40587.758
167.4 -39973.121
167.5 -39973.07
167.6 -40072
167.7 -39290.695
167.8 -40222.465
167.9 -39995.391
168 -40230.172
168.1 -40104.934
168.2 -40437.922
168.3 -40148.582
168.4 -40579.473
168.5 -40787.984
168.6 -41091.629
168.7 -40127.918
168.8 -40911.52
168.9 -40171.906
169 -40546.426
169.1 -41097.691
169.2 -40278.711
169.3 -40600.617
169.4 -40864.344
169.5 -40989.059
169.6 -40983.055
169.7 -40838.816
169.8 -40832.816
169.9 -40409.285
170 -40200.172
170.1 -40210.664
170.2 -40196.145
170.3 -40285.051
170.4 -40261.297
170.5 -40040.531
170.6 -40377.82
170.7 -40426.113
170.8 -40338.016
170.9 -39717.688
171 -40050.062
171.1 -40160.633
171.2 -39793.715
171.3 -39902.305
171.4 -39701.68
171.5 -40504.246
171.6 -40010.809
171.7 -40247.594
171.8 -40169.219
171.9 -39769.75
172 -39794.867
172.1 -40296.371
172.2 -39600.641
172.3 -40548.98
172.4 -39801.863
172.5 -40283.418
172.6 -39796.484
172.7 -39333.297
172.8 -39930.73
172.9 -39856.383
173 -40241.262
173.1 -39760.508
173.2 -40110.461
173.3 -39899.438
173.4 -39327.938
173.5 -39890.703
173.6 -39951.828
173.7 -39932.805
173.8 -40139.602
173.9 -39921.695
174 -39576.535
174.1 -39607.77
174.2 -39790.797
174.3 -39647.508
174.4 -39498.039
174.5 -39723.551
174.6 -38848.57
174.7 -39132.656
174.8 -38304.777
174.9 -38755.375
175 -39772.949
175.1 -39844.547
175.2 -39664.316
175.3 -39565.73
175.4 -39351.965
175.5 -39930.234
175.6 -39276.918
175.7 -39423.637
175.8 -39286.215
175.9 -39241.281
176 -39357.672
176.1 -39478.219
176.2 -39751.789
176.3 -39250.395
176.4 -39388.922
176.5 -39017.355
176.6 -39200.117
176.7 -39815.082
176.8 -39027.641
176.9 -38893.227
177 -39127.363
177.1 -39385.879
177.2 -39210.566
177.3 -39915.43
177.4 -39572.828
177.5 -39032.812
177.6 -39196.094
177.7 -39538.789
177.8 -40213.191
177.9 -39913.266
178 -39984.324
178.1 -39575.32
178.2 -39790.902
178.3 -40248.551
178.4 -39233.824
178.5 -39265.52
178.6 -39317.32
178.7 -39040.555
178.8 -39315.484
178.9 -39522.578
179 -39603.953
179.1 -40172.449
179.2 -39565.484
179.3 -40162.766
179.4 -39797.871
179.5 -39249.059
179.6 -39155.742
179.7 -39284.062
179.8 -39732.754
179.9 -39884.969
180 -38972.816
180.1 -39395.57
180.2 -39698.496
180.3 -39764.418
180.4 -40387.887
180.5 -40331.41
180.6 -39898.859
180.7 -39373.34
180.8 -39952.828
180.9 -40030.992
181 -39546.395
181.1 -40255.691
181.2 -40167.746
181.3 -39726.461
181.4 -39906.582
181.5 -39453.809
181.6 -39356.305
181.7 -39434.18
181.8 -38976.672
181.9 -38610.344
182 -38790.922
182.1 -39014.527
182.2 -38950.758
182.3 -39066.207
182.4 -38206.328
182.5 -39133.176
182.6 -39172.535
182.7 -38797.258
182.8 -38585.211
182.9 -39638.238
183 -39358.227
183.1 -39383.668
183.2 -39101
183.3 -39307.094
183.4 -39095.59
183.5 -38965.203
183.6 -38963.164
183.7 -38829.191
183.8 -38773.324
183.9 -39761.078
184 -39454.637
184.1 -39206.953
184.2 -39508.504
184.3 -40567.816
184.4 -39373.922
184.5 -39352.969
184.6 -38607.41
184.7 -38968.008
184.8 -38639.988
184.9 -38498.609
185 -38475.871
185.1 -38595.648
185.2 -38864.84
185.3 -39146.875
185.4 -39245.473
185.5 -38864.785
185.6 -39316.938
185.7 -38676.562
185.8 -39160.523
185.9 -39188.969
186 -39059.523
186.1 -38533.004
186.2 -39200.441
186.3 -38549.309
186.4 -38765.176
186.5 -38692.008
186.6 -39688.887
186.7 -39140.801
186.8 -39610.406
186.9 -40421.398
187 -39919.465
187.1 -40016.398
187.2 -39923.32
187.3 -39726.496
187.4 -39873.719
187.5 -40082.445
187.6 -39015.148
187.7 -39368.086
187.8 -39921.188
187.9 -39454.48
188 -39551.398
188.1 -39571.613
188.2 -38944.473
188.3 -39078.98
188.4 -39476.305
188.5 -40151.992
188.6 -39283.359
188.7 -39883.367
188.8 -39016.801
188.9 -38711.051
189 -39974.234
189.1 -39391.035
189.2 -39472.32
189.3 -39340.094
189.4 -39679.027
189.5 -39825.656
189.6 -39434.629
189.7 -39480.992
189.8 -39447.844
189.9 -38724.977
190 -39343.738
190.1 -39367.117
190.2 -39492.758
190.3 -39164.285
190.4 -39563.254
190.5 -39401.254
190.6 -39182.164
190.7 -39283.477
190.8 -38946.586
190.9 -39184.555
191 -38692.43
191.1 -38820.949
191.2 -38929.707
191.3 -39147.023
191.4 -39832.207
191.5 -39313.105
191.6 -39338.504
191.7 -39181.891
191.8 -39354.559
191.9 -39563.824
192 -38949.23
192.1 -39461.23
192.2 -39587.441
192.3 -39755.617
192.4 -40178.422
192.5 -39321.641
192.6 -39588.93
192.7 -39730.707
192.8 -39673.223
192.9 -39262.512
193 -39686.859
193.1 -38588
193.2 -39308.453
193.3 -39656.156
193.4 -39189.945
193.5 -38880.156
193.6 -38685.25
193.7 -39535.125
193.8 -39483.461
193.9 -39023.465
194 -39444.527
194.1 -39699.172
194.2 -39571.051
194.3 -38861.539
194.4 -39888.234
194.5 -39176.844
194.6 -39508.672
194.7 -38646.555
194.8 -39023.312
194.9 -39241.652
195 -39698.352
195.1 -39807.898
195.2 -39497.941
195.3 -39444.242
195.4 -39233.238
195.5 -39640.508
195.6 -39095.715
195.7 -38608.398
195.8 -38824.703
195.9 -38666.887
196 -38413.531
196.1 -38892.27
196.2 -39185.48
196.3 -38397.379
196.4 -38818.168
196.5 -38696.484
196.6 -39361.695
196.7 -38729.195
196.8 -39137.469
196.9 -39050.5
197 -39542.734
197.1 -39734.656
197.2 -39512.969
197.3 -39684.25
197.4 -39734.797
197.5 -39067.883
197.6 -39596.215
197.7 -39448.676
197.8 -39637.359
197.9 -39117.469
198 -39618.234
198.1 -39147.051
198.2 -39215.016
198.3 -38780.828
198.4 -39230.77
198.5 -38895.266
198.6 -38661.121
198.7 -38740.555
198.8 -39789.32
198.9 -39520.711
199 -38958.938
199.1 -38960.461
199.2 -38980.684
199.3 -39196.047
199.4 -39213.926
199.5 -39342.387
199.6 -38531.848
199.7 -39050.203
199.8 -38371.508
199.9 -39523.668
200 -38756.059
200.1 -39584.594
200.2 -38838.738
200.3 -39263.836
200.4 -39294.363
200.5 -38937.148
200.6 -40249.992
200.7 -39101.121
200.8 -39534.691
200.9 -39220.539
201 -38572.039
201.1 -39001.305
201.2 -38772.867
201.3 -38496.535
201.4 -39044.129
201.5 -38759.965
201.6 -39537.559
201.7 -39068.098
201.8 -39071.363
201.9 -39312.879
202 -39164.57
202.1 -39298.102
202.2 -38790.793
202.3 -39320.113
202.4 -39860.148
202.5 -39177.031
202.6 -39108.113
202.7 -39087.031
202.8 -38522.539
202.9 -39356.73
203 -39152.531
203.1 -38858.176
203.2 -39796.02
203.3 -39908.402
203.4 -39102.836
203.5 -39403.828
203.6 -40119.266
203.7 -39532.242
203.8 -39630.652
203.9 -39838.324
204 -39177.051
204.1 -38902.734
204.2 -38987.195
204.3 -39712
204.4 -39193.543
204.5 -38881.027
204.6 -39207.301
204.7 -39472.387
204.8 -39585.184
204.9 -39404.008
205 -38721.297
205.1 -39457.312
205.2 -38935.676
205.3 -39138.957
205.4 -39387.387
205.5 -38445.32
205.6 -39275.652
205.7 -38921.035
205.8 -38977.891
205.9 -39558.227
206 -39686.086
206.1 -40447.055
206.2 -39924.48
206.3 -39125.164
206.4 -39812.859
206.5 -39513.41
206.6 -38965.191
206.7 -38387.879
206.8 -38506.801
206.9 -39099.145
207 -38619.477
207.1 -38967.035
207.2 -39320.031
207.3 -39895.848
207.4 -40449.621
207.5 -38819.984
207.6 -39821.531
207.7 -38783.293
207.8 -38969.633
207.9 -38341.207
208 -39087.695
208.1 -39139.828
208.2 -38781.418
208.3 -38879.508
208.4 -39452.84
208.5 -39170.207
208.6 -39191.68
208.7 -38936.324
208.8 -39696.27
208.9 -39059.852
209 -39311.461
209.1 -39385.266
209.2 -39754.5
209.3 -39289.91
209.4 -39033.773
209.5 -39077.617
209.6 -39528.391
209.7 -39387.676
209.8 -39248.668
209.9 -39227.602
210 -39990.98
210.1 -39399.461
210.2 -39742.062
210.3 -38887.09
210.4 -39039.008
210.5 -38573.879
210.6 -39306.945
210.7 -39125.984
210.8 -38766.898
210.9 -39291.289
211 -39385.48
211.1 -39508.641
211.2 -39705.355
211.3 -39867.266
211.4 -39003.363
211.5 -38896.547
211.6 -39759.367
211.7 -39363.371
211.8 -39104.488
211.9 -39184.793
212 -39171.34
212.1 -39531.469
212.2 -39192.117
212.3 -38675.531
212.4 -39079.602
212.5 -39384.734
212.6 -39270.762
212.7 -39053.215
212.8 -38604.387
212.9 -39135.977
213 -38611.785
213.1 -38894.398
213.2 -38790.344
213.3 -39508.102
213.4 -39092.199
213.5 -39908.609
213.6 -38589.102
213.7 -38644.648
213.8 -39017.852
213.9 -38738.285
214 -38888.465
214.1 -38673.82
214.2 -39004.172
214.3 -38871.594
214.4 -38479.691
214.5 -39165.148
214.6 -38666.133
214.7 -38501.223
214.8 -38944.285
214.9 -38601.281
215 -38564.812
215.1 -38978.195
215.2 -38842.016
215.3 -38842.055
215.4 -38846.844
215.5 -39513.43
215.6 -39554.191
215.7 -38461.602
215.8 -39469.973
215.9 -38910.836
216 -38477.953
216.1 -38935.598
216.2 -39885.133
216.3 -38954.652
216.4 -38323.141
216.5 -38533.48
216.6 -38480.316
216.7 -38914.199
216.8 -38934.211
216.9 -38596.371
217 -38912.766
217.1 -38471.43
217.2 -38965.703
217.3 -38886.547
217.4 -38583.75
217.5 -38619.703
217.6 -38466.535
217.7 -38957.301
217.8 -38674.148
217.9 -38320.035
218 -38629.426
218.1 -39102.07
218.2 -38390.191
218.3 -38580.379
218.4 -38904.52
218.5 -39069.699
218.6 -39590.016
218.7 -38488.688
218.8 -39462.352
218.9 -38553.055
219 -38312.832
219.1 -39038.234
219.2 -38757.742
219.3 -39016.285
219.4 -38931.027
219.5 -39240.32
219.6 -38743.871
219.7 -39421.004
219.8 -39299.906
219.9 -38658.969
220 -38930.414
220.1 -39278.211
220.2 -39486.27
220.3 -39160.785
220.4 -39338.066
220.5 -39022.648
220.6 -39215.672
220.7 -38855.691
220.8 -39312.031
220.9 -39219.812
221 -38843.125
221.1 -39136.711
221.2 -39640.941
221.3 -38798.258
221.4 -38685.191
221.5 -39103.617
221.6 -39737.602
221.7 -40201.676
221.8 -38817.5
221.9 -38834.195
222 -39111.793
222.1 -39115.594
222.2 -39259.039
222.3 -38912.988
222.4 -38955.488
222.5 -38582.496
222.6 -38984.992
222.7 -39360.633
222.8 -38598.754
222.9 -38961.328
223 -39401.16
223.1 -39430.375
223.2 -38882.035
223.3 -38820.941
223.4 -38823.98
223.5 -39350.848
223.6 -39869.73
223.7 -39523.062
223.8 -38864.023
223.9 -39197.75
224 -38770.012
224.1 -38658.672
224.2 -38992.383
224.3 -39638.32
224.4 -39102.816
224.5 -38968.754
224.6 -39175.594
224.7 -38892.793
224.8 -38587.934
224.9 -39560.754
225 -39075.648
225.1 -39000.125
225.2 -39066.633
225.3 -39067.398
225.4 -38911.051
225.5 -39300.926
225.6 -39240.105
225.7 -39094.891
225.8 -39288.039
225.9 -38442.512
226 -39183.367
226.1 -38406.656
226.2 -39052.57
226.3 -38897.879
226.4 -38555.012
226.5 -39118.078
226.6 -39244.543
226.7 -38722.801
226.8 -39002.301
226.9 -39294.961
227 -38112.945
227.1 -38724.09
227.2 -38465.742
227.3 -38527.398
227.4 -38852.734
227.5 -38748.219
227.6 -39198.844
227.7 -38692.07
227.8 -38434.641
227.9 -39473.547
228 -39084.875
228.1 -38771.848
228.2 -38907.211
228.3 -39170.336
228.4 -38843.973
228.5 -39304.012
228.6 -39468.406
228.7 -39221.59
228.8 -39361.84
228.9 -39186.066
229 -39245.305
229.1 -39034.887
229.2 -39459.426
229.3 -38981.078
229.4 -39102.363
229.5 -39715.484
229.6 -39089.102
229.7 -38965.91
229.8 -39504.328
229.9 -39280.074
230 -39134.465
230.1 -39157.68
230.2 -39852.648
230.3 -39247.977
230.4 -39139.398
230.5 -39472.539
230.6 -39306.633
230.7 -38272.383
230.8 -39349.156
230.9 -38933.242
231 -39263.156
231.1 -39183.922
231.2 -38591.945
231.3 -38611.73
231.4 -38609.672
231.5 -38772.277
231.6 -38216.578
231.7 -38871.555
231.8 -39478.039
231.9 -38961.293
232 -38506.082
232.1 -39134.211
232.2 -39581.656
232.3 -38800.863
232.4 -38961.945
232.5 -39031.414
232.6 -39334.426
232.7 -38792.211
232.8 -38732.309
232.9 -39177.918
233 -38669.062
233.1 -39095.742
233.2 -37673.773
233.3 -38758.031
233.4 -38634.996
233.5 -38677.992
233.6 -38338.84
233.7 -38217.387
233.8 -38106.781
233.9 -38755.094
234 -39070.734
234.1 -38878.699
234.2 -38726.938
234.3 -39768.422
234.4 -38674.594
234.5 -39070.883
234.6 -39049.73
234.7 -38658.973
234.8 -38988.762
234.9 -38631.77
235 -39394.887
235.1 -39399.941
235.2 -39220.375
235.3 -39313.57
235.4 -38182.402
235.5 -38403.324
235.6 -38553.551
235.7 -39164.004
235.8 -38677.242
235.9 -38689.551
236 -38929.383
236.1 -38946.453
236.2 -39209.836
236.3 -38634.559
236.4 -38603.566
236.5 -38410.773
236.6 -38582.059
236.7 -38640.691
236.8 -39038.73
236.9 -39141.223
237 -39246.656
237.1 -38877.5
237.2 -38523.805
237.3 -38874.844
237.4 -39340.648
237.5 -38840.105
237.6 -39100.98
237.7 -38770.301
237.8 -38106.043
237.9 -38348.555
238 -38919.121
238.1 -39316.934
238.2 -38880.293
238.3 -38927.219
238.4 -39792.516
238.5 -39105.281
238.6 -38964.422
238.7 -38954.559
238.8 -38754.762
238.9 -39087.781
239 -38901.074
239.1 -38756.699
239.2 -38530.535
239.3 -38901.219
239.4 -38588.91
239.5 -38321.168
239.6 -38559.777
239.7 -37755.125
239.8 -38819.914
239.9 -38986.582
240 -38616.949
240.1 -39537.695
240.2 -39403.035
240.3 -39200.102
240.4 -39185.238
240.5 -39168.613
240.6 -39374.445
240.7 -39009.012
240.8 -39925.336
240.9 -39250.5
241 -40003.613
241.1 -39227.688
241.2 -39320.176
241.3 -39164.227
241.4 -39236.383
241.5 -39563.812
241.6 -39013.035
241.7 -39114.891
241.8 -39170.82
241.9 -39385.844
242 -38715.199
242.1 -39322.934
242.2 -38990.191
242.3 -38769.359
242.4 -38430.656
242.5 -38475.09
242.6 -39041.309
242.7 -38736.051
242.8 -38558.73
242.9 -39181.922
243 -39152.668
243.1 -38917.238
243.2 -39041.086
243.3 -39369.035
243.4 -38978.07
243.5 -38985.219
243.6 -39043.742
243.7 -39155.043
243.8 -38931.605
243.9 -39692.02
244 -39637
244.1 -39072.262
244.2 -38332.426
244.3 -39737.426
244.4 -39081.645
244.5 -39104.5
244.6 -39374.629
244.7 -39422.543
244.8 -39704.152
244.9 -39214.438
245 -39295.266
245.1 -39562.719
245.2 -39925.766
245.3 -40059.859
245.4 -40414.375
245.5 -39757.527
245.6 -39424.199
245.7 -40148.039
245.8 -39149.594
245.9 -39797.539
246 -39300.305
246.1 -39304.34
246.2 -39625.594
246.3 -38992.637
246.4 -39365.305
246.5 -39356.211
246.6 -39534.16
246.7 -39405.789
246.8 -39569.16
246.9 -39388.594
247 -39528.086
247.1 -39489.289
247.2 -39623.031
247.3 -39473.492
247.4 -38444.996
247.5 -39575.395
247.6 -39039.418
247.7 -39049.066
247.8 -39977.516
247.9 -39422.961
248 -40040.797
248.1 -39280.645
248.2 -39625.418
248.3 -39696.547
248.4 -39239.797
248.5 -39294.992
248.6 -39151.25
248.7 -39279.402
248.8 -39004.727
248.9 -40043.359
249 -39774.539
249.1 -39751.363
249.2 -39752.465
249.3 -39536.961
249.4 -40207.137
249.5 -39278.453
249.6 -39743.445
249.7 -39170.891
249.8 -40033.562
249.9 -39701.375
250 -39926.809
250.1 -39222.594
250.2 -40002.633
250.3 -38982.273
250.4 -39974.414
250.5 -39982.66
250.6 -38924.871
250.7 -39786.137
250.8 -39226.77
250.9 -39590.848
251 -39925.562
251.1 -39635.672
251.2 -38974.27
251.3 -39672.227
251.4 -39073.223
251.5 -39410.926
251.6 -38809.805
251.7 -39094.316
251.8 -38639.926
251.9 -38593.859
252 -38617.414
252.1 -38695.582
252.2 -39161.25
252.3 -38906.797
252.4 -38876.324
252.5 -39345.02
252.6 -39322.5
252.7 -39339.449
252.8 -39102.008
252.9 -39715.141
253 -39888.68
253.1 -40006.68
253.2 -39746.035
253.3 -40084.062
253.4 -39898.965
253.5 -39696.09
253.6 -39383.582
253.7 -40366.07
253.8 -39506.891
253.9 -40360.445
254 -39688.281
254.1 -39437.094
254.2 -39405.707
254.3 -38820.883
254.4 -38243.273
254.5 -38829.57
254.6 -39108.609
254.7 -40082.539
254.8 -39313.586
254.9 -39263.984
255 -38624.793
255.1 -39221.883
255.2 -39094.59
255.3 -39182.457
255.4 -39595.297
255.5 -39456.77
255.6 -38655.25
255.7 -39184.059
255.8 -39189.578
255.9 -38999.949
256 -39043.613
256.1 -38859.875
256.2 -39327.148
256.3 -39254.281
256.4 -38887.352
256.5 -39232.438
256.6 -39578.27
256.7 -39551.156
256.8 -39061.27
256.9 -39317.695
257 -38803.277
257.1 -39144.219
257.2 -39557.48
257.3 -39575.031
257.4 -39346.387
257.5 -39934.258
257.6 -39603.863
257.7 -39252.254
257.8 -39005.066
257.9 -38912.262
258 -39679.887
258.1 -39600.281
258.2 -38886.891
258.3 -40047.227
258.4 -39458.727
258.5 -39048.734
258.6 -39290.297
258.7 -39476.559
258.8 -39547.844
258.9 -40220.23
259 -39673.219
259.1 -39385.395
259.2 -39849.699
259.3 -39325.652
259.4 -40131.996
259.5 -39410.141
259.6 -39426.121
259.7 -38999.859
259.8 -39675.367
259.9 -39467.98
260 -39783.863
260.1 -39793.559
260.2 -39512.582
260.3 -39643.711
260.4 -39701.582
260.5 -39712.551
260.6 -39742.824
260.7 -39512.812
260.8 -39218.91
260.9 -39378.02
261 -38677.375
261.1 -38947.254
261.2 -39250.121
261.3 -38962.195
261.4 -38641.688
261.5 -38696.648
261.6 -38999.598
261.7 -38444.086
261.8 -38802.531
261.9 -38767.25
262 -38562.027
262.1 -39088.469
262.2 -39285.605
262.3 -38912.703
262.4 -39189.219
262.5 -38739.418
262.6 -39273.148
262.7 -38862.52
262.8 -38807.766
262.9 -38342.422
263 -38846.422
263.1 -38410.371
263.2 -38457.133
263.3 -38139.145
263.4 -38342.496
263.5 -38444.773
263.6 -38721.355
263.7 -38995.047
263.8 -37991.887
263.9 -38448.672
264 -38244.211
264.1 -39081.086
264.2 -39238.598
264.3 -38913.293
264.4 -38643.625
264.5 -39197.84
264.6 -39296.648
264.7 -39193.82
264.8 -37976.258
264.9 -38557.566
265 -38959.059
265.1 -38962.742
265.2 -39182.312
265.3 -38952.555
265.4 -39232.781
265.5 -38730.059
265.6 -39774.68
265.7 -39422.559
265.8 -38824.449
265.9 -38965.82
266 -38588.559
266.1 -38752.77
266.2 -38425.797
266.3 -38484.449
266.4 -38512.465
266.5 -38926.684
266.6 -38579.156
266.7 -38564.25
266.8 -38282.434
266.9 -38519.297
267 -38268.531
267.1 -38590.656
267.2 -39049.938
267.3 -39659.945
267.4 -39277.711
267.5 -38695.938
267.6 -39393.059
267.7 -39102.461
267.8 -38962.215
267.9 -38645.648
268 -39784
268.1 -39584.516
268.2 -39408.5
268.3 -39150.129
268.4 -39155.875
268.5 -38855.516
268.6 -38816.973
268.7 -39259.664
268.8 -38940.906
268.9 -39900.918
269 -39766.25
269.1 -39706.84
269.2 -39149.223
269.3 -39275.617
269.4 -39540.773
269.5 -39179.527
269.6 -39340.605
269.7 -38871.75
269.8 -38718.875
269.9 -38317.898
270 -38312.324
270.1 -38580.164
270.2 -39237.605
270.3 -39021.879
270.4 -39158.32
270.5 -38718.387
270.6 -39230.547
270.7 -39042.688
270.8 -39136.484
270.9 -38469.566
271 -38741.133
271.1 -37926.52
271.2 -38195.859
271.3 -38294.703
271.4 -38734.441
271.5 -38810.887
271.6 -38950.488
271.7 -39274.703
271.8 -38886.824
271.9 -38094.156
272 -38456.219
272.1 -38002.867
272.2 -38503.902
272.3 -39057.887
272.4 -39487.914
272.5 -39170.578
272.6 -38716.953
272.7 -39374.191
272.8 -39815.43
272.9 -39591.617
273 -38569.043
273.1 -38620.41
273.2 -39308.648
273.3 -38640.344
273.4 -39632.418
273.5 -39838.812
273.6 -38562.059
273.7 -39150.625
273.8 -39950.254
273.9 -38720.922
274 -38995.359
274.1 -38596.445
274.2 -39654.949
274.3 -38676.266
274.4 -38497.027
274.5 -37881.23
274.6 -39118.07
274.7 -38004.93
274.8 -38162.535
274.9 -38208.891
275 -38891.887
275.1 -38181.125
275.2 -38542.738
275.3 -38922.773
275.4 -39041.934
275.5 -38705.832
275.6 -39078.902
275.7 -38851.492
275.8 -38676.648
275.9 -38539.301
276 -39264.156
276.1 -39197.906
276.2 -38341.559
276.3 -38451.266
276.4 -38351.062
276.5 -37991.82
276.6 -38063.008
276.7 -38079.25
276.8 -38674.543
276.9 -38025.285
277 -38000.973
277.1 -37981.746
277.2 -38464.344
277.3 -38376.719
277.4 -38179.125
277.5 -38318.453
277.6 -38833.539
277.7 -38777.633
277.8 -37838.352
277.9 -38366.426
278 -38426.781
278.1 -38229.215
278.2 -38358.926
278.3 -38750.262
278.4 -38877.27
278.5 -38462.266
278.6 -38840.379
278.7 -38603.371
278.8 -38587.828
278.9 -38970.68
279 -38689.688
279.1 -38646.082
279.2 -38638.484
279.3 -38763.465
279.4 -38504.449
279.5 -38913.73
279.6 -39387.195
279.7 -39349.461
279.8 -38791.754
279.9 -38818.812
280 -39269.723
280.1 -38651.488
280.2 -38597.078
280.3 -38626
280.4 -38385.492
280.5 -38152.285
280.6 -38611.633
280.7 -38272.121
280.8 -38530.977
280.9 -38791.18
281 -38981.754
281.1 -38815.105
281.2 -38983.176
281.3 -39011.141
281.4 -38884.582
281.5 -39329.418
281.6 -39426.078
281.7 -39265.598
281.8 -39190.434
281.9 -38648.629
282 -38785.047
282.1 -38782.871
282.2 -38392.254
282.3 -38129.449
282.4 -38557.961
282.5 -38917.453
282.6 -38856.957
282.7 -38631.332
282.8 -38424.332
282.9 -38366.625
283 -38401.848
283.1 -39007.711
283.2 -39027.195
283.3 -38765.164
283.4 -38977.254
283.5 -38310.121
283.6 -38394.238
283.7 -38923.805
283.8 -38537.656
283.9 -38835.113
284 -38084.141
284.1 -39539.164
284.2 -38043.477
284.3 -38212.887
284.4 -38676.211
284.5 -38766.047
284.6 -38765.91
284.7 -38844.242
284.8 -39202.699
284.9 -39567.062
285 -38616.57
285.1 -38562.922
285.2 -38296.781
285.3 -39006.758
285.4 -38376.871
285.5 -38501.324
285.6 -38475.074
285.7 -39583.766
285.8 -38697.93
285.9 -39174.598
286 -38636.332
286.1 -38440.641
286.2 -38414.844
286.3 -38248.332
286.4 -38126.18
286.5 -38636.508
286.6 -38795.016
286.7 -38653.547
286.8 -38501.355
286.9 -38112.973
287 -39257.695
287.1 -38979.5
287.2 -38484.754
287.3 -38566.266
287.4 -38292.637
287.5 -38950.281
287.6 -38146.992
287.7 -38936.48
287.8 -39185.289
287.9 -38711.25
288 -39766.121
288.1 -39442.195
288.2 -38638.445
288.3 -38827.387
288.4 -39280.758
288.5 -38423.867
288.6 -38908.406
288.7 -39362.773
288.8 -39071.547
288.9 -39651.355
289 -38821.609
289.1 -38844.035
289.2 -38908.43
289.3 -38164.145
289.4 -38911.812
289.5 -37959.086
289.6 -38800.32
289.7 -38918.996
289.8 -38645.098
289.9 -39112.609
290 -38728.996
290.1 -38984.688
290.2 -39363.691
290.3 -39020.344
290.4 -38975.875
290.5 -38456.555
290.6 -38701.738
290.7 -38507.52
290.8 -39311.734
290.9 -39059.07
291 -39250.273
291.1 -38367.398
291.2 -39184.09
291.3 -39150.438
291.4 -38839.711
291.5 -39722.582
291.6 -39370.945
291.7 -39065.07
291.8 -39263.957
291.9 -39101.965
292 -38557.926
292.1 -37535.172
292.2 -39088.387
292.3 -38493.516
292.4 -38970.203
292.5 -38856.406
292.6 -39375.328
292.7 -38504.953
292.8 -38796.078
292.9 -38980.734
293 -38807.969
293.1 -38981.383
293.2 -39572.141
293.3 -39660.562
293.4 -38938.277
293.5 -38941.68
293.6 -38766.047
293.7 -38876.172
293.8 -39025.461
293.9 -38389.762
294 -39158.41
294.1 -38429.227
294.2 -39240.141
294.3 -38749.742
294.4 -38474.766
294.5 -38474.082
294.6 -38509.09
294.7 -38492.137
294.8 -38191.336
294.9 -38150.055
295 -38322.164
295.1 -38488.402
295.2 -39005.91
295.3 -38714.309
295.4 -38624.625
295.5 -39127.004
295.6 -38541.238
295.7 -39061.465
295.8 -39748.047
295.9 -39041.398
296 -39431.355
296.1 -39508.512
296.2 -38854.84
296.3 -39472.477
296.4 -38910.293
296.5 -39136.895
296.6 -39607.262
296.7 -39448.773
296.8 -38973.789
296.9 -39468.426
297 -39903.133
297.1 -39277.414
297.2 -39856.715
297.3 -39778.23
297.4 -40178.828
297.5 -39761.07
297.6 -39439.914
297.7 -39555.582
297.8 -38478.148
297.9 -39372.227
298 -38918.355
298.1 -38286.613
298.2 -39206.59
298.3 -38997.77
298.4 -39075.02
298.5 -38495.887
298.6 -38745.508
298.7 -38622.664
298.8 -38929.812
298.9 -39375.371
299 -39393.66
299.1 -39305.379
299.2 -39514.816
299.3 -38810.633
299.4 -39919.07
299.5 -39824.906
299.6 -38944.582
299.7 -39419.527
299.8 -39437.102
299.9 -39368.406
300 -39463.984
300.1 -39871.715
300.2 -39467.059
300.3 -39312.629
300.4 -39861.652
300.5 -39861.734
300.6 -39365.891
300.7 -40177.094
300.8 -40473.355
300.9 -40044.648
301 -40072.344
301.1 -39891.211
301.2 -39539.48
301.3 -39505.398
301.4 -39343.969
301.5 -39038.102
301.6 -39380.875
301.7 -38933.488
301.8 -39414.5
301.9 -40105.496
302 -39066.16
302.1 -39033.258
302.2 -39028.488
302.3 -39518.215
302.4 -38978.547
302.5 -39239.738
302.6 -39769.152
302.7 -38818.102
302.8 -39030.258
302.9 -39600.457
303 -39264.809
303.1 -39367.242
303.2 -39980.527
303.3 -39366.57
303.4 -39558.617
303.5 -38474.715
303.6 -38827.34
303.7 -39409.652
303.8 -39730.914
303.9 -38973.125
304 -39537.609
304.1 -39420.918
304.2 -39346.848
304.3 -39575.789
304.4 -38886.297
304.5 -39269.504
304.6 -39139.219
304.7 -39130.199
304.8 -38873.398
304.9 -39267.984
305 -38970.992
305.1 -38522.758
305.2 -39455.316
305.3 -39202.344
305.4 -39294.145
305.5 -39372.48
305.6 -39050.578
305.7 -39391.852
305.8 -39565.844
305.9 -39954.078
306 -39826.25
306.1 -39508.27
306.2 -39151.312
306.3 -39900.215
306.4 -38922.664
306.5 -38385.754
306.6 -38912.801
306.7 -38520.281
306.8 -39172.586
306.9 -38957.945
307 -39114.34
307.1 -38923.102
307.2 -39434.84
307.3 -38788.176
307.4 -39196.383
307.5 -38978.664
307.6 -39711.301
307.7 -39510.332
307.8 -38767.797
307.9 -38861.242
308 -38479.055
308.1 -38841.141
308.2 -38778.84
308.3 -38080.613
308.4 -38640.461
308.5 -38234.008
308.6 -38728.094
308.7 -38679.254
308.8 -38280.336
308.9 -38731.09
309 -38579.746
309.1 -39106.867
309.2 -38966.117
309.3 -39013.305
309.4 -39831.312
309.5 -39061.168
309.6 -39657.137
309.7 -39758.094
309.8 -39882.164
309.9 -40245.539
310 -39796.562
310.1 -39391.523
310.2 -39796.074
310.3 -39696.922
310.4 -39379.723
310.5 -39258.176
310.6 -39471.125
310.7 -38859.621
310.8 -38945.703
310.9 -39686.031
311 -39997.082
311.1 -39238.406
311.2 -39505.098
311.3 -39245.258
311.4 -39194.836
311.5 -39878.547
311.6 -39921.285
311.7 -39427.152
311.8 -40033.547
311.9 -39270.426
312 -39790.383
312.1 -39388.277
312.2 -38984.559
312.3 -39140.84
312.4 -39311.09
312.5 -39178.062
312.6 -38710.785
312.7 -38873.668
312.8 -39069.84
312.9 -39447.055
313 -39648.566
313.1 -39382.547
313.2 -39230.328
313.3 -39402.48
313.4 -39737.156
313.5 -39837.469
313.6 -39663.703
313.7 -40071.66
313.8 -38863.961
313.9 -39190.719
314 -39222.336
314.1 -40090.023
314.2 -39898
314.3 -39222.695
314.4 -40075.172
314.5 -39657.102
314.6 -40215.863
314.7 -39722.965
314.8 -39220.184
314.9 -39711.188
315 -39556.867
315.1 -39673.473
315.2 -39172.535
315.3 -40177.539
315.4 -39129.352
315.5 -38763.25
315.6 -39332.129
315.7 -40025.629
315.8 -39735.508
315.9 -39370.434
316 -39446.555
316.1 -40099.387
316.2 -39647.812
316.3 -39577.875
316.4 -39073.844
316.5 -39249.672
316.6 -39046.598
316.7 -39800.609
316.8 -38757.367
316.9 -39482
317 -40230.102
317.1 -39360.82
317.2 -39600.434
317.3 -38719.117
317.4 -39684.824
317.5 -39280.902
317.6 -39666.828
317.7 -39492.344
317.8 -38600.363
317.9 -39291.781
318 -38741.926
318.1 -39494.07
318.2 -39786.828
318.3 -39900.891
318.4 -39641.504
318.5 -39215.652
318.6 -39518.473
318.7 -40113.871
318.8 -39995.328
318.9 -38813.18
319 -39254.398
319.1 -38608.012
319.2 -39086.73
319.3 -38982.344
319.4 -39500.016
319.5 -39249.969
319.6 -38761.094
319.7 -39125.867
319.8 -38974.262
319.9 -39217.52
320 -38992.242
320.1 -39011.387
320.2 -39566.84
320.3 -38899.238
320.4 -39012.246
320.5 -38998.531
320.6 -38715.102
320.7 -39223.195
320.8 -39253.242
320.9 -38757.801
321 -39374.582
321.1 -39072.496
321.2 -38813.121
321.3 -39587.543
321.4 -39649.125
321.5 -39966.445
321.6 -39236.332
321.7 -39787.176
321.8 -40074.922
321.9 -40292.5
322 -40090.664
322.1 -39940.371
322.2 -40369.637
322.3 -40050.383
322.4 -40042.438
322.5 -39881.668
322.6 -39568.711
322.7 -40438.523
322.8 -40076.23
322.9 -40331.977
323 -40371.648
323.1 -40108.543
323.2 -40143.09
323.3 -40264.16
323.4 -40038.492
323.5 -40517.707
323.6 -40107.762
323.7 -39729.109
323.8 -40053.07
323.9 -40011.676
324 -40407.082
324.1 -39386.977
324.2 -40600.445
324.3 -39756.191
324.4 -40792.758
324.5 -40280.535
324.6 -40817.898
324.7 -40314.68
324.8 -40405.73
324.9 -40877.453
325 -40084.016
325.1 -39718.961
325.2 -40816.098
325.3 -40648.777
325.4 -39930.359
325.5 -40106.188
325.6 -40244.789
325.7 -39735.004
325.8 -39971.531
325.9 -39462.602
326 -40750.332
326.1 -40544.793
326.2 -40604.727
326.3 -40440.746
326.4 -40704.422
326.5 -40754.766
326.6 -40034.344
326.7 -40310.023
326.8 -40272.695
326.9 -39935.805
327 -41225.773
327.1 -40646.312
327.2 -40692.324
327.3 -40752.273
327.4 -40533.109
327.5 -40872.551
327.6 -40959.262
327.7 -40495.344
327.8 -40021.875
327.9 -40266.426
328 -39950.828
328.1 -39882.195
328.2 -39819.344
328.3 -40409.801
328.4 -39910
328.5 -40299.578
328.6 -39621.402
328.7 -40166.625
328.8 -39690.34
328.9 -39651.922
329 -39760.707
329.1 -40033.668
&
