# Supplementary material for: Swapped and non-swapped TRAAK states co-exist in membranes at a ratio influenced by temperature
Source: Nat Commun. 2026 Mar 5;17:3522. doi: 10.1038/s41467-026-70027-9 (PMC13087257; doi:10.1038/s41467-026-70027-9)
Supplement: Supplementary file 4 — Source Data [file 41467_2026_70027_MOESM4_ESM.zip › Source data/Supplementary figure 14/Energy_NS_40C.xvg]

# Grace project file
#
@version 50125
@page size 792, 612
@page scroll 5%
@page inout 5%
@link page off
@map font 8 to "Courier", "Courier"
@map font 10 to "Courier-Bold", "Courier-Bold"
@map font 11 to "Courier-BoldOblique", "Courier-BoldOblique"
@map font 9 to "Courier-Oblique", "Courier-Oblique"
@map font 4 to "Helvetica", "Helvetica"
@map font 6 to "Helvetica-Bold", "Helvetica-Bold"
@map font 7 to "Helvetica-BoldOblique", "Helvetica-BoldOblique"
@map font 5 to "Helvetica-Oblique", "Helvetica-Oblique"
@map font 18 to "NimbusMonoL-Bold", "NimbusMonoL-Bold"
@map font 19 to "NimbusMonoL-BoldOblique", "NimbusMonoL-BoldOblique"
@map font 20 to "NimbusMonoL-Regular", "NimbusMonoL-Regular"
@map font 21 to "NimbusMonoL-RegularOblique", "NimbusMonoL-RegularOblique"
@map font 22 to "NimbusMonoPS-Bold", "NimbusMonoPS-Bold"
@map font 23 to "NimbusMonoPS-BoldItalic", "NimbusMonoPS-BoldItalic"
@map font 24 to "NimbusMonoPS-Italic", "NimbusMonoPS-Italic"
@map font 25 to "NimbusMonoPS-Regular", "NimbusMonoPS-Regular"
@map font 26 to "NimbusRoman-Bold", "NimbusRoman-Bold"
@map font 27 to "NimbusRoman-BoldItalic", "NimbusRoman-BoldItalic"
@map font 28 to "NimbusRoman-Italic", "NimbusRoman-Italic"
@map font 29 to "NimbusRoman-Regular", "NimbusRoman-Regular"
@map font 30 to "NimbusRomanNo9L-Medium", "NimbusRomanNo9L-Medium"
@map font 31 to "NimbusRomanNo9L-MediumItalic", "NimbusRomanNo9L-MediumItalic"
@map font 32 to "NimbusRomanNo9L-Regular", "NimbusRomanNo9L-Regular"
@map font 33 to "NimbusRomanNo9L-RegularItalic", "NimbusRomanNo9L-RegularItalic"
@map font 34 to "NimbusSans-Bold", "NimbusSans-Bold"
@map font 35 to "NimbusSans-BoldItalic", "NimbusSans-BoldItalic"
@map font 36 to "NimbusSans-Italic", "NimbusSans-Italic"
@map font 37 to "NimbusSans-Regular", "NimbusSans-Regular"
@map font 38 to "NimbusSansL-Bold", "NimbusSansL-Bold"
@map font 39 to "NimbusSansL-BoldCondensed", "NimbusSansL-BoldCondensed"
@map font 40 to "NimbusSansL-BoldCondensedItalic", "NimbusSansL-BoldCondensedItalic"
@map font 41 to "NimbusSansL-BoldItalic", "NimbusSansL-BoldItalic"
@map font 42 to "NimbusSansL-Regular", "NimbusSansL-Regular"
@map font 43 to "NimbusSansL-RegularCondensed", "NimbusSansL-RegularCondensed"
@map font 44 to "NimbusSansL-RegularCondensedItalic", "NimbusSansL-RegularCondensedItalic"
@map font 45 to "NimbusSansL-RegularItalic", "NimbusSansL-RegularItalic"
@map font 46 to "NimbusSansNarrow-Bold", "NimbusSansNarrow-Bold"
@map font 47 to "NimbusSansNarrow-BoldOblique", "NimbusSansNarrow-BoldOblique"
@map font 48 to "NimbusSansNarrow-Oblique", "NimbusSansNarrow-Oblique"
@map font 49 to "NimbusSansNarrow-Regular", "NimbusSansNarrow-Regular"
@map font 50 to "P052-Bold", "P052-Bold"
@map font 51 to "P052-BoldItalic", "P052-BoldItalic"
@map font 52 to "P052-Italic", "P052-Italic"
@map font 53 to "P052-Roman", "P052-Roman"
@map font 54 to "StandardSymbolsL-Regular", "StandardSymbolsL-Regular"
@map font 55 to "StandardSymbolsPS-Regular", "StandardSymbolsPS-Regular"
@map font 12 to "Symbol", "Symbol"
@map font 2 to "Times-Bold", "Times-Bold"
@map font 3 to "Times-BoldItalic", "Times-BoldItalic"
@map font 1 to "Times-Italic", "Times-Italic"
@map font 0 to "Times-Roman", "Times-Roman"
@map font 61 to "URWBookman-Demi", "URWBookman-Demi"
@map font 62 to "URWBookman-DemiItalic", "URWBookman-DemiItalic"
@map font 63 to "URWBookman-Light", "URWBookman-Light"
@map font 64 to "URWBookman-LightItalic", "URWBookman-LightItalic"
@map font 65 to "URWBookmanL-DemiBold", "URWBookmanL-DemiBold"
@map font 66 to "URWBookmanL-DemiBoldItalic", "URWBookmanL-DemiBoldItalic"
@map font 67 to "URWBookmanL-Light", "URWBookmanL-Light"
@map font 68 to "URWBookmanL-LightItalic", "URWBookmanL-LightItalic"
@map font 69 to "URWChanceryL-MediumItalic", "URWChanceryL-MediumItalic"
@map font 70 to "URWGothic-Book", "URWGothic-Book"
@map font 71 to "URWGothic-BookOblique", "URWGothic-BookOblique"
@map font 72 to "URWGothic-Demi", "URWGothic-Demi"
@map font 73 to "URWGothic-DemiOblique", "URWGothic-DemiOblique"
@map font 74 to "URWGothicL-Book", "URWGothicL-Book"
@map font 75 to "URWGothicL-BookOblique", "URWGothicL-BookOblique"
@map font 76 to "URWGothicL-Demi", "URWGothicL-Demi"
@map font 77 to "URWGothicL-DemiOblique", "URWGothicL-DemiOblique"
@map font 78 to "URWPalladioL-Bold", "URWPalladioL-Bold"
@map font 79 to "URWPalladioL-BoldItalic", "URWPalladioL-BoldItalic"
@map font 80 to "URWPalladioL-Italic", "URWPalladioL-Italic"
@map font 81 to "URWPalladioL-Roman", "URWPalladioL-Roman"
@map font 82 to "Z003-MediumItalic", "Z003-MediumItalic"
@map font 13 to "ZapfDingbats", "ZapfDingbats"
@map color 0 to (255, 255, 255), "white"
@map color 1 to (0, 0, 0), "black"
@map color 2 to (255, 0, 0), "red"
@map color 3 to (0, 255, 0), "green"
@map color 4 to (0, 0, 255), "blue"
@map color 5 to (255, 255, 0), "yellow"
@map color 6 to (188, 143, 143), "brown"
@map color 7 to (220, 220, 220), "grey"
@map color 8 to (148, 0, 211), "violet"
@map color 9 to (0, 255, 255), "cyan"
@map color 10 to (255, 0, 255), "magenta"
@map color 11 to (255, 165, 0), "orange"
@map color 12 to (114, 33, 188), "indigo"
@map color 13 to (103, 7, 72), "maroon"
@map color 14 to (64, 224, 208), "turquoise"
@map color 15 to (0, 139, 0), "green4"
@reference date 0
@date wrap off
@date wrap year 1950
@default linewidth 1.0
@default linestyle 1
@default color 1
@default pattern 1
@default font 0
@default char size 1.000000
@default symbol size 1.000000
@default sformat "%.8g"
@background color 0
@page background fill on
@timestamp off
@timestamp 0.03, 0.03
@timestamp color 1
@timestamp rot 0
@timestamp font 0
@timestamp char size 1.000000
@timestamp def "Thu Sep 11 17:21:02 2025"
@r0 off
@link r0 to g0
@r0 type above
@r0 linestyle 1
@r0 linewidth 1.0
@r0 color 1
@r0 line 0, 0, 0, 0
@r1 off
@link r1 to g0
@r1 type above
@r1 linestyle 1
@r1 linewidth 1.0
@r1 color 1
@r1 line 0, 0, 0, 0
@r2 off
@link r2 to g0
@r2 type above
@r2 linestyle 1
@r2 linewidth 1.0
@r2 color 1
@r2 line 0, 0, 0, 0
@r3 off
@link r3 to g0
@r3 type above
@r3 linestyle 1
@r3 linewidth 1.0
@r3 color 1
@r3 line 0, 0, 0, 0
@r4 off
@link r4 to g0
@r4 type above
@r4 linestyle 1
@r4 linewidth 1.0
@r4 color 1
@r4 line 0, 0, 0, 0
@g0 on
@g0 hidden false
@g0 type XY
@g0 stacked false
@g0 bar hgap 0.000000
@g0 fixedpoint off
@g0 fixedpoint type 0
@g0 fixedpoint xy 0.000000, 0.000000
@g0 fixedpoint format general general
@g0 fixedpoint prec 6, 6
@with g0
@    world 0, -47000, 400, -35000
@    stack world 0, 0, 0, 0
@    znorm 1
@    view 0.220000, 0.150000, 0.950000, 0.850000
@    title "NS - 40 C\c0\C"
@    title font 4
@    title size 1.500000
@    title color 1
@    subtitle ""
@    subtitle font 0
@    subtitle size 1.000000
@    subtitle color 1
@    xaxes scale Normal
@    yaxes scale Normal
@    xaxes invert off
@    yaxes invert off
@    xaxis  on
@    xaxis  type zero false
@    xaxis  offset 0.000000 , 0.000000
@    xaxis  bar on
@    xaxis  bar color 1
@    xaxis  bar linestyle 1
@    xaxis  bar linewidth 1.0
@    xaxis  label "Time (ns)"
@    xaxis  label layout para
@    xaxis  label place auto
@    xaxis  label char size 1.500000
@    xaxis  label font 4
@    xaxis  label color 1
@    xaxis  label place normal
@    xaxis  tick on
@    xaxis  tick major 100
@    xaxis  tick minor ticks 1
@    xaxis  tick default 6
@    xaxis  tick place rounded true
@    xaxis  tick in
@    xaxis  tick major size 1.000000
@    xaxis  tick major color 1
@    xaxis  tick major linewidth 2.0
@    xaxis  tick major linestyle 1
@    xaxis  tick major grid off
@    xaxis  tick minor color 1
@    xaxis  tick minor linewidth 2.0
@    xaxis  tick minor linestyle 1
@    xaxis  tick minor grid off
@    xaxis  tick minor size 0.500000
@    xaxis  ticklabel on
@    xaxis  ticklabel format general
@    xaxis  ticklabel prec 5
@    xaxis  ticklabel formula ""
@    xaxis  ticklabel append ""
@    xaxis  ticklabel prepend ""
@    xaxis  ticklabel angle 0
@    xaxis  ticklabel skip 0
@    xaxis  ticklabel stagger 0
@    xaxis  ticklabel place normal
@    xaxis  ticklabel offset auto
@    xaxis  ticklabel offset 0.000000 , 0.010000
@    xaxis  ticklabel start type auto
@    xaxis  ticklabel start 0.000000
@    xaxis  ticklabel stop type auto
@    xaxis  ticklabel stop 0.000000
@    xaxis  ticklabel char size 1.500000
@    xaxis  ticklabel font 4
@    xaxis  ticklabel color 1
@    xaxis  tick place both
@    xaxis  tick spec type none
@    yaxis  on
@    yaxis  type zero false
@    yaxis  offset 0.000000 , 0.000000
@    yaxis  bar on
@    yaxis  bar color 1
@    yaxis  bar linestyle 1
@    yaxis  bar linewidth 1.0
@    yaxis  label "Energy (kJ/mol)"
@    yaxis  label layout para
@    yaxis  label place auto
@    yaxis  label char size 1.500000
@    yaxis  label font 4
@    yaxis  label color 1
@    yaxis  label place normal
@    yaxis  tick on
@    yaxis  tick major 2000
@    yaxis  tick minor ticks 1
@    yaxis  tick default 6
@    yaxis  tick place rounded true
@    yaxis  tick in
@    yaxis  tick major size 1.000000
@    yaxis  tick major color 1
@    yaxis  tick major linewidth 2.0
@    yaxis  tick major linestyle 1
@    yaxis  tick major grid off
@    yaxis  tick minor color 1
@    yaxis  tick minor linewidth 2.0
@    yaxis  tick minor linestyle 1
@    yaxis  tick minor grid off
@    yaxis  tick minor size 0.500000
@    yaxis  ticklabel on
@    yaxis  ticklabel format general
@    yaxis  ticklabel prec 5
@    yaxis  ticklabel formula ""
@    yaxis  ticklabel append ""
@    yaxis  ticklabel prepend ""
@    yaxis  ticklabel angle 0
@    yaxis  ticklabel skip 0
@    yaxis  ticklabel stagger 0
@    yaxis  ticklabel place normal
@    yaxis  ticklabel offset auto
@    yaxis  ticklabel offset 0.000000 , 0.010000
@    yaxis  ticklabel start type auto
@    yaxis  ticklabel start 0.000000
@    yaxis  ticklabel stop type auto
@    yaxis  ticklabel stop 0.000000
@    yaxis  ticklabel char size 1.500000
@    yaxis  ticklabel font 4
@    yaxis  ticklabel color 1
@    yaxis  tick place both
@    yaxis  tick spec type none
@    altxaxis  off
@    altyaxis  off
@    legend on
@    legend loctype view
@    legend 0.78, 0.8
@    legend box color 1
@    legend box pattern 1
@    legend box linewidth 1.0
@    legend box linestyle 1
@    legend box fill color 0
@    legend box fill pattern 1
@    legend font 0
@    legend char size 1.000000
@    legend color 1
@    legend length 2
@    legend vgap 1
@    legend hgap 1
@    legend invert false
@    frame type 0
@    frame linestyle 1
@    frame linewidth 2.5
@    frame color 1
@    frame pattern 1
@    frame background color 0
@    frame background pattern 0
@    s0 hidden false
@    s0 type xy
@    s0 symbol 0
@    s0 symbol size 1.000000
@    s0 symbol color 1
@    s0 symbol pattern 1
@    s0 symbol fill color 1
@    s0 symbol fill pattern 0
@    s0 symbol linewidth 1.0
@    s0 symbol linestyle 1
@    s0 symbol char 65
@    s0 symbol char font 0
@    s0 symbol skip 0
@    s0 line type 1
@    s0 line linestyle 1
@    s0 line linewidth 1.0
@    s0 line color 1
@    s0 line pattern 1
@    s0 baseline type 0
@    s0 baseline off
@    s0 dropline off
@    s0 fill type 0
@    s0 fill rule 0
@    s0 fill color 1
@    s0 fill pattern 1
@    s0 avalue off
@    s0 avalue type 2
@    s0 avalue char size 1.000000
@    s0 avalue font 0
@    s0 avalue color 1
@    s0 avalue rot 0
@    s0 avalue format general
@    s0 avalue prec 3
@    s0 avalue prepend ""
@    s0 avalue append ""
@    s0 avalue offset 0.000000 , 0.000000
@    s0 errorbar on
@    s0 errorbar place both
@    s0 errorbar color 1
@    s0 errorbar pattern 1
@    s0 errorbar size 1.000000
@    s0 errorbar linewidth 1.0
@    s0 errorbar linestyle 1
@    s0 errorbar riser linewidth 1.0
@    s0 errorbar riser linestyle 1
@    s0 errorbar riser clip off
@    s0 errorbar riser clip length 0.100000
@    s0 comment "energy_combined.xvg"
@    s0 legend  ""
@target G0.S0
@type xy
0 -41267.023
0.1 -42094.988
0.2 -41918.281
0.3 -42395.961
0.4 -42556.992
0.5 -42145.668
0.6 -42223.656
0.7 -41680.938
0.8 -42763.848
0.9 -41654.473
1 -41147.215
1.1 -41310.68
1.2 -41674
1.3 -42151.168
1.4 -42961.512
1.5 -42640.504
1.6 -42594.918
1.7 -42318.832
1.8 -41666.473
1.9 -41963.902
2 -42066.98
2.1 -41859.664
2.2 -41896.871
2.3 -42186.012
2.4 -41553.434
2.5 -41910.926
2.6 -41556.594
2.7 -42154.012
2.8 -42128.688
2.9 -41729.062
3 -42812.641
3.1 -42920.75
3.2 -42065.188
3.3 -41898.184
3.4 -41359.617
3.5 -42187.371
3.6 -41180.043
3.7 -41921.883
3.8 -42321.07
3.9 -41996.855
4 -42414.77
4.1 -42901.227
4.2 -42242.996
4.3 -42580.43
4.4 -42504.535
4.5 -42477.281
4.6 -42409.164
4.7 -42721.484
4.8 -42957.816
4.9 -43159.172
5 -42299.234
5.1 -42678.012
5.2 -42740.832
5.3 -42688.945
5.4 -42693.434
5.5 -42903.094
5.6 -42648.867
5.7 -43041.414
5.8 -43020.707
5.9 -42889.254
6 -43417.547
6.1 -42765.645
6.2 -43475.922
6.3 -43188.465
6.4 -43183.262
6.5 -42987.891
6.6 -42344.691
6.7 -42400.922
6.8 -42559.125
6.9 -43137.59
7 -42776.176
7.1 -42596.629
7.2 -41938.605
7.3 -41803.777
7.4 -42643.469
7.5 -42397.289
7.6 -41842.676
7.7 -41686.344
7.8 -42858.391
7.9 -42777.695
8 -42758.773
8.1 -43082.527
8.2 -42532.645
8.3 -42597.18
8.4 -42885.723
8.5 -41850.363
8.6 -42528.008
8.7 -42697.656
8.8 -41218.609
8.9 -41539.508
9 -41950.375
9.1 -42176.297
9.2 -41986.129
9.3 -42649.348
9.4 -41686.434
9.5 -41954.742
9.6 -41683.312
9.7 -42051.777
9.8 -41258.613
9.9 -40768.984
10 -41519.359
10.1 -41754.941
10.2 -41417.082
10.3 -41954.582
10.4 -42185.746
10.5 -41485.074
10.6 -41741.523
10.7 -40882.105
10.8 -41304.117
10.9 -41695.445
11 -41142.172
11.1 -41418.516
11.2 -41269.98
11.3 -41427.77
11.4 -41711.906
11.5 -42369.18
11.6 -41699.312
11.7 -41325.816
11.8 -41701.109
11.9 -41726.738
12 -42434.84
12.1 -41737.492
12.2 -41558.125
12.3 -41104.781
12.4 -42418.41
12.5 -42335.668
12.6 -41830.004
12.7 -42266.797
12.8 -42424.805
12.9 -41858.148
13 -41817.633
13.1 -41939.773
13.2 -41825.02
13.3 -41117.324
13.4 -41073.406
13.5 -41924.332
13.6 -42518.938
13.7 -41988.172
13.8 -41387.633
13.9 -41694.777
14 -41743.441
14.1 -41691.258
14.2 -41465.57
14.3 -42439.594
14.4 -42017.164
14.5 -42239.75
14.6 -42171.582
14.7 -41868.406
14.8 -42493.41
14.9 -41811.461
15 -41815.668
15.1 -41130.906
15.2 -41036.457
15.3 -41514.328
15.4 -40856.332
15.5 -41469.574
15.6 -40507.223
15.7 -41528.461
15.8 -40831.043
15.9 -40342.934
16 -41609.742
16.1 -41120.191
16.2 -41869.273
16.3 -41251.406
16.4 -40813.965
16.5 -41720.27
16.6 -41106.938
16.7 -40952.125
16.8 -40768.859
16.9 -40642.484
17 -40542.434
17.1 -41043.555
17.2 -40916.152
17.3 -40943.113
17.4 -40855.41
17.5 -41575.785
17.6 -42071.578
17.7 -41114.195
17.8 -41383.59
17.9 -41464.312
18 -41033.469
18.1 -41064.93
18.2 -41673.227
18.3 -40300.711
18.4 -40741.418
18.5 -41397.828
18.6 -41784.805
18.7 -41313.5
18.8 -41087.734
18.9 -41594.215
19 -40957.566
19.1 -40704.75
19.2 -41330.535
19.3 -40827.449
19.4 -40988.695
19.5 -40488.086
19.6 -40955.578
19.7 -41240.754
19.8 -41361.613
19.9 -41770.375
20 -41360.734
20.1 -40792.91
20.2 -41122.859
20.3 -40773.664
20.4 -41240.633
20.5 -40854.09
20.6 -41302.828
20.7 -42176.059
20.8 -41336.895
20.9 -41315.918
21 -41063.125
21.1 -41081.598
21.2 -41917.984
21.3 -41741.047
21.4 -42363.055
21.5 -41701.047
21.6 -42277.699
21.7 -41922.992
21.8 -41843.582
21.9 -41655.953
22 -41665.312
22.1 -41034.785
22.2 -41595.391
22.3 -41275.863
22.4 -41985.793
22.5 -41059.578
22.6 -41238.328
22.7 -41441.902
22.8 -41758.711
22.9 -42317.461
23 -41608.773
23.1 -41756.574
23.2 -41006.617
23.3 -41807.898
23.4 -42000.602
23.5 -41128.875
23.6 -41440.496
23.7 -41592.637
23.8 -41274.195
23.9 -41663.32
24 -41163.809
24.1 -40858.758
24.2 -40693.527
24.3 -41417.754
24.4 -41514.594
24.5 -40885.66
24.6 -41655.066
24.7 -41974.914
24.8 -41460.633
24.9 -41422.703
25 -41167.613
25.1 -42378.82
25.2 -41304.117
25.3 -41228.086
25.4 -41653.957
25.5 -40945.598
25.6 -41036.629
25.7 -41033.23
25.8 -41336.77
25.9 -41462.352
26 -40955.633
26.1 -40753.883
26.2 -40179.773
26.3 -39996.754
26.4 -40948.535
26.5 -41439.051
26.6 -41746.25
26.7 -41321.273
26.8 -41783.406
26.9 -41135.332
27 -41722.578
27.1 -41532.402
27.2 -41910.91
27.3 -41886.953
27.4 -41969.656
27.5 -41532.43
27.6 -41728.887
27.7 -41809.898
27.8 -40459.797
27.9 -40852.387
28 -40272.68
28.1 -41468.473
28.2 -40322.875
28.3 -41319.82
28.4 -40771.254
28.5 -41190.352
28.6 -42112.539
28.7 -41803.09
28.8 -42202.605
28.9 -41733.148
29 -41101.367
29.1 -41710.98
29.2 -41214.434
29.3 -40386.211
29.4 -41393.125
29.5 -41115.852
29.6 -41139.703
29.7 -40971.367
29.8 -41120.07
29.9 -40929.172
30 -41295.656
30.1 -40907.449
30.2 -41684.852
30.3 -41344.195
30.4 -41963.289
30.5 -41359.902
30.6 -40964.543
30.7 -40567.289
30.8 -40848.75
30.9 -40835.219
31 -40898.602
31.1 -41570.793
31.2 -41269.535
31.3 -42060.723
31.4 -41304.344
31.5 -41572.086
31.6 -41329.434
31.7 -42145.938
31.8 -41821.414
31.9 -42333.625
32 -41592.258
32.1 -42504.867
32.2 -42505.574
32.3 -42320.773
32.4 -42497.438
32.5 -41865.883
32.6 -41755.078
32.7 -42279.453
32.8 -42133.461
32.9 -41813.766
33 -41724.348
33.1 -42161.598
33.2 -41785.09
33.3 -42133.285
33.4 -42077.391
33.5 -41111.113
33.6 -41486.789
33.7 -40523.777
33.8 -40333.5
33.9 -41574.867
34 -41033.223
34.1 -42149.16
34.2 -41749.484
34.3 -41470.742
34.4 -41663.648
34.5 -40827.809
34.6 -41089.371
34.7 -42271.078
34.8 -41915.879
34.9 -42208.5
35 -40996.727
35.1 -41196.812
35.2 -40967.039
35.3 -40785.973
35.4 -40433.438
35.5 -40999.312
35.6 -40727.535
35.7 -41237.102
35.8 -40387.543
35.9 -41001.848
36 -40772.16
36.1 -41494.348
36.2 -41718.191
36.3 -42237.801
36.4 -41369.164
36.5 -41338.441
36.6 -42075.348
36.7 -41385.484
36.8 -41688.559
36.9 -41856.613
37 -41492.945
37.1 -41702.094
37.2 -41111.824
37.3 -41773.234
37.4 -41462.16
37.5 -41795.496
37.6 -40853.727
37.7 -41360.148
37.8 -41163.68
37.9 -41719.664
38 -41572.207
38.1 -42199.578
38.2 -42214.266
38.3 -42514.938
38.4 -42246.992
38.5 -41769.738
38.6 -41354.984
38.7 -41783.219
38.8 -42424.016
38.9 -41821.453
39 -40851.855
39.1 -41395.5
39.2 -40761.539
39.3 -41415.852
39.4 -41090.926
39.5 -40777.047
39.6 -41795.422
39.7 -41024.805
39.8 -41022.125
39.9 -41676.16
40 -42087.016
40.1 -42365.836
40.2 -42233.098
40.3 -41854.148
40.4 -42442.59
40.5 -41769.383
40.6 -41074.887
40.7 -42205.211
40.8 -41537.977
40.9 -40941.867
41 -41768.121
41.1 -41668.715
41.2 -41710.008
41.3 -41895.742
41.4 -41248.934
41.5 -42994.699
41.6 -41909.871
41.7 -41743.148
41.8 -42567.176
41.9 -41841.387
42 -42590.555
42.1 -42530.535
42.2 -42262.074
42.3 -42790.391
42.4 -42030.621
42.5 -42401.164
42.6 -43363.652
42.7 -42973.273
42.8 -42622.148
42.9 -43047.707
43 -43096.855
43.1 -42637.008
43.2 -42241.73
43.3 -42753.699
43.4 -42143.562
43.5 -42678.609
43.6 -42103.656
43.7 -41860.555
43.8 -42491.688
43.9 -41753.23
44 -41611.062
44.1 -42136.199
44.2 -41467.891
44.3 -42640.906
44.4 -42165.203
44.5 -42471.332
44.6 -42092.125
44.7 -42238.234
44.8 -42072.82
44.9 -42549.078
45 -42382.062
45.1 -41367.891
45.2 -41689.68
45.3 -41778.629
45.4 -42168.727
45.5 -42185.387
45.6 -41991.805
45.7 -41577.977
45.8 -42301.496
45.9 -41652.898
46 -42295.363
46.1 -42320.824
46.2 -43267.254
46.3 -42481.004
46.4 -42926.09
46.5 -42716.141
46.6 -42118.027
46.7 -41603.328
46.8 -42022.918
46.9 -41997.984
47 -41669.598
47.1 -41968.07
47.2 -41698.488
47.3 -42239.105
47.4 -42204.82
47.5 -42225.219
47.6 -42204.809
47.7 -42011.148
47.8 -41849.785
47.9 -42358.68
48 -41808.582
48.1 -42178.004
48.2 -41454.219
48.3 -42030.816
48.4 -41378.426
48.5 -41681.273
48.6 -42949.898
48.7 -41866.055
48.8 -42681.273
48.9 -41723.664
49 -41820.711
49.1 -41594.508
49.2 -41788.215
49.3 -41559.59
49.4 -42177.125
49.5 -41807.305
49.6 -41698.891
49.7 -42097.125
49.8 -42359.836
49.9 -41878.008
50 -42101.207
50.1 -42458.52
50.2 -41910.996
50.3 -41402.605
50.4 -41662.203
50.5 -42200.77
50.6 -41171.754
50.7 -41996.648
50.8 -41747.949
50.9 -42022.508
51 -40738.77
51.1 -41089.941
51.2 -40832.027
51.3 -40439.121
51.4 -41282.648
51.5 -42325.656
51.6 -41498.059
51.7 -40614.949
51.8 -41434.93
51.9 -41328.406
52 -41231.434
52.1 -42080.438
52.2 -42278.57
52.3 -41904.254
52.4 -40536.473
52.5 -41131.203
52.6 -41699.504
52.7 -41733.656
52.8 -41493.762
52.9 -41988.379
53 -41719.168
53.1 -42765.078
53.2 -42315.348
53.3 -42260.531
53.4 -42032.719
53.5 -41953.625
53.6 -42192.816
53.7 -42453.5
53.8 -41478.625
53.9 -42282.738
54 -41664.852
54.1 -40996.605
54.2 -42692.562
54.3 -41689.586
54.4 -41934.566
54.5 -41687.617
54.6 -41658.426
54.7 -41565.102
54.8 -41359.16
54.9 -42395.727
55 -42129.523
55.1 -41019.285
55.2 -42217.133
55.3 -41644.691
55.4 -41166.734
55.5 -42072.84
55.6 -41258.25
55.7 -42219.199
55.8 -42544.789
55.9 -42187.816
56 -41997.031
56.1 -41610.582
56.2 -42408.996
56.3 -42583.402
56.4 -42177.148
56.5 -42963.125
56.6 -42928.434
56.7 -42962.77
56.8 -42772.656
56.9 -42261.785
57 -41851.168
57.1 -41425.828
57.2 -41077.703
57.3 -41680.84
57.4 -41932.242
57.5 -41922.086
57.6 -41573.555
57.7 -41764.488
57.8 -42170.84
57.9 -41470.77
58 -40757.027
58.1 -41255.246
58.2 -41566.285
58.3 -41605.711
58.4 -41137.262
58.5 -40222.055
58.6 -42294.418
58.7 -41805.984
58.8 -42180.254
58.9 -40869.109
59 -41974.965
59.1 -41515.555
59.2 -41471.25
59.3 -41174.637
59.4 -41149.191
59.5 -40847.203
59.6 -40587.5
59.7 -40444.805
59.8 -41460.926
59.9 -41410.457
60 -41852.621
60.1 -41379.703
60.2 -40752.734
60.3 -41813.719
60.4 -42062.094
60.5 -42093.27
60.6 -42147.836
60.7 -42172.109
60.8 -42148.16
60.9 -41870.543
61 -41871.461
61.1 -41786.926
61.2 -41030.77
61.3 -41497.398
61.4 -42136.984
61.5 -41342.676
61.6 -41542.426
61.7 -42374.969
61.8 -41845.055
61.9 -41782.879
62 -41971.75
62.1 -42291.395
62.2 -42076.688
62.3 -41313.203
62.4 -40895.438
62.5 -41592.781
62.6 -41596.891
62.7 -40904.762
62.8 -41857.059
62.9 -41745.32
63 -40709.895
63.1 -40909.93
63.2 -41170.117
63.3 -41109.867
63.4 -41396.875
63.5 -42634.539
63.6 -42824.969
63.7 -42035.246
63.8 -42341.301
63.9 -42346.297
64 -41246.801
64.1 -41636.234
64.2 -42606.637
64.3 -41511.539
64.4 -41185.457
64.5 -41359.824
64.6 -41819.059
64.7 -41466.492
64.8 -42885.766
64.9 -42910.492
65 -42672.883
65.1 -41804.441
65.2 -42369.863
65.3 -42786.523
65.4 -42670.93
65.5 -42283.594
65.6 -42305.359
65.7 -42077.535
65.8 -42070.777
65.9 -41364.219
66 -41626.281
66.1 -42144.195
66.2 -42361.508
66.3 -42102.699
66.4 -42248.281
66.5 -41992.102
66.6 -42096.387
66.7 -42029.555
66.8 -41194.723
66.9 -41759.496
67 -42087.977
67.1 -41885.891
67.2 -42088.027
67.3 -41903.648
67.4 -42103.496
67.5 -42752.5
67.6 -41775.586
67.7 -42005.93
67.8 -42706.629
67.9 -42620.605
68 -41646.145
68.1 -41968.672
68.2 -42325.531
68.3 -42573.035
68.4 -41862.992
68.5 -41373.301
68.6 -41324.996
68.7 -41667.844
68.8 -43053.98
68.9 -41847.684
69 -42136.973
69.1 -42447.023
69.2 -42019.074
69.3 -41749.047
69.4 -42434.566
69.5 -42840.535
69.6 -42601.824
69.7 -42937.812
69.8 -41710.043
69.9 -42448.48
70 -41513.008
70.1 -41979.82
70.2 -40785.039
70.3 -41298.289
70.4 -40490.41
70.5 -40365.004
70.6 -40616.715
70.7 -40931.336
70.8 -40236.824
70.9 -40959.516
71 -41296.93
71.1 -41010.848
71.2 -41337.629
71.3 -40542.805
71.4 -41589.617
71.5 -40739.906
71.6 -41350.164
71.7 -40883.902
71.8 -42152.699
71.9 -42385.32
72 -42442.438
72.1 -42571.762
72.2 -41890.094
72.3 -41311.598
72.4 -41245.668
72.5 -41782.285
72.6 -41514.441
72.7 -42587.895
72.8 -42485.281
72.9 -41432.371
73 -41739.352
73.1 -40942.355
73.2 -41713.816
73.3 -41192.758
73.4 -41819.797
73.5 -41713.547
73.6 -41667.863
73.7 -40996.867
73.8 -41220.676
73.9 -41570.516
74 -41356.211
74.1 -41474.129
74.2 -41271.035
74.3 -41335.777
74.4 -41272.406
74.5 -40734.391
74.6 -41049.738
74.7 -41043.73
74.8 -40566.242
74.9 -40642.047
75 -40668.215
75.1 -40617.746
75.2 -40944.484
75.3 -40598.996
75.4 -40713.473
75.5 -41437.355
75.6 -40571.352
75.7 -40804.25
75.8 -41327.773
75.9 -39550.082
76 -40650.367
76.1 -41843.082
76.2 -41512.922
76.3 -41683.934
76.4 -41560.07
76.5 -39935.738
76.6 -40962.512
76.7 -40191.945
76.8 -41093.594
76.9 -40816.594
77 -41021.008
77.1 -40570.035
77.2 -41332.172
77.3 -41172.328
77.4 -41312.406
77.5 -41313.828
77.6 -40697.246
77.7 -41168.609
77.8 -40438.297
77.9 -40771.691
78 -41583.48
78.1 -40842.426
78.2 -42035.57
78.3 -42088.098
78.4 -41320.973
78.5 -41215.23
78.6 -41389.477
78.7 -41162.117
78.8 -41429.41
78.9 -40852.809
79 -41014.332
79.1 -41735.125
79.2 -41126.199
79.3 -41303.309
79.4 -41501.523
79.5 -41730.078
79.6 -40896.031
79.7 -41630.148
79.8 -40615.516
79.9 -40659.883
80 -40521.285
80.1 -40674.668
80.2 -40635.641
80.3 -40318.555
80.4 -40298.43
80.5 -41687.219
80.6 -41525.742
80.7 -41232.508
80.8 -41168.773
80.9 -41212.875
81 -41696.832
81.1 -41153.82
81.2 -40924.023
81.3 -40949.387
81.4 -41136.285
81.5 -40671.645
81.6 -40862.641
81.7 -41683.773
81.8 -42213.785
81.9 -42011.812
82 -42228.992
82.1 -41390.016
82.2 -41551.734
82.3 -41405.262
82.4 -41243.102
82.5 -41776.086
82.6 -41409.156
82.7 -42107.938
82.8 -41507.809
82.9 -41003.141
83 -41481.883
83.1 -41468.938
83.2 -41740.441
83.3 -40880.102
83.4 -40923.848
83.5 -41740.957
83.6 -41172.668
83.7 -40390.145
83.8 -41049.852
83.9 -41957.203
84 -41219.789
84.1 -41759.082
84.2 -41651.852
84.3 -42151.715
84.4 -41764.828
84.5 -41937.406
84.6 -42023.504
84.7 -41329.266
84.8 -41603.094
84.9 -42378.961
85 -42440.109
85.1 -41647.156
85.2 -41564.945
85.3 -42119.812
85.4 -41340.516
85.5 -41166.625
85.6 -41222.859
85.7 -41581.328
85.8 -41384.852
85.9 -40790.305
86 -41710.941
86.1 -41942.48
86.2 -40906.367
86.3 -41504.113
86.4 -41919.555
86.5 -41799.387
86.6 -41367.523
86.7 -41866.602
86.8 -41536.164
86.9 -41837.289
87 -41589.309
87.1 -40451.938
87.2 -40885.82
87.3 -41211.25
87.4 -41278.883
87.5 -41424.133
87.6 -40811.301
87.7 -41160.609
87.8 -41181.426
87.9 -41178.391
88 -40979.199
88.1 -41071.395
88.2 -41466.137
88.3 -41396.383
88.4 -41811.73
88.5 -41399.273
88.6 -41703.531
88.7 -40865.367
88.8 -40890.141
88.9 -40788.934
89 -40825.18
89.1 -40239.27
89.2 -40674.617
89.3 -41329.68
89.4 -41377.273
89.5 -40813.969
89.6 -41448.707
89.7 -41113.961
89.8 -40959.973
89.9 -40830.25
90 -41660.098
90.1 -41204.27
90.2 -40820.191
90.3 -40921.457
90.4 -40797.613
90.5 -41297.344
90.6 -41072.152
90.7 -40651.684
90.8 -40789.551
90.9 -40164.184
91 -40405.98
91.1 -40684.582
91.2 -40648.672
91.3 -40648.082
91.4 -40492.793
91.5 -40847.223
91.6 -40210.066
91.7 -39743.75
91.8 -40277.285
91.9 -40016.492
92 -39843.688
92.1 -39870.332
92.2 -39992.988
92.3 -40344.875
92.4 -41015.102
92.5 -40035.594
92.6 -40632.73
92.7 -40592.023
92.8 -41041.625
92.9 -40898.582
93 -40479.496
93.1 -40451.68
93.2 -41720.828
93.3 -41965.195
93.4 -41289.152
93.5 -41060.359
93.6 -41891.414
93.7 -41940.051
93.8 -41777.801
93.9 -41589.824
94 -41227.059
94.1 -41638.512
94.2 -42858.078
94.3 -42576.074
94.4 -42549.746
94.5 -42369.281
94.6 -41684.227
94.7 -41925.051
94.8 -41258.113
94.9 -41415.25
95 -41337.668
95.1 -41944.359
95.2 -41557.773
95.3 -41674.172
95.4 -41626.668
95.5 -41721.316
95.6 -41530.398
95.7 -41713.199
95.8 -41641.023
95.9 -41852.129
96 -42412.102
96.1 -41959.066
96.2 -41825.574
96.3 -41194.168
96.4 -41581.977
96.5 -41717.59
96.6 -41695.453
96.7 -40929.023
96.8 -42126.453
96.9 -41949.559
97 -41764.207
97.1 -41700.52
97.2 -42165.547
97.3 -41925.129
97.4 -41429.273
97.5 -41493.43
97.6 -41233.562
97.7 -40937.742
97.8 -40688.957
97.9 -41461.227
98 -41453.898
98.1 -41542.75
98.2 -41792.109
98.3 -41692.547
98.4 -41793.375
98.5 -42191.855
98.6 -42109.59
98.7 -41768.375
98.8 -41184.18
98.9 -41802.754
99 -41905.047
99.1 -41697.195
99.2 -42061.668
99.3 -42797.258
99.4 -42539.695
99.5 -40783.594
99.6 -41731.84
99.7 -41541.449
99.8 -41150.227
99.9 -41669.797
100 -41672.352
100.1 -41742.414
100.2 -40893.871
100.3 -41323.555
100.4 -41362.664
100.5 -41035.527
100.6 -40826.094
100.7 -41084.664
100.8 -41512.418
100.9 -41464.16
101 -40689.398
101.1 -40991.559
101.2 -41091.688
101.3 -41873.758
101.4 -42022.625
101.5 -41904.527
101.6 -42495.68
101.7 -42184.633
101.8 -43155.207
101.9 -42325.07
102 -42178.844
102.1 -42558.445
102.2 -42264.344
102.3 -41124.98
102.4 -41963.133
102.5 -43029.035
102.6 -41377.48
102.7 -41535.965
102.8 -41989.852
102.9 -41044.277
103 -42057.758
103.1 -42238.695
103.2 -41690.766
103.3 -42132.473
103.4 -41888.375
103.5 -41686.449
103.6 -42284.012
103.7 -41925.453
103.8 -42966.84
103.9 -42113.656
104 -42475.855
104.1 -41932.07
104.2 -41645.918
104.3 -42433.957
104.4 -41723.289
104.5 -41427.727
104.6 -41814.684
104.7 -40954.277
104.8 -41578.977
104.9 -41591.746
105 -42053.254
105.1 -41732.07
105.2 -41521.312
105.3 -41811.293
105.4 -41969.238
105.5 -42183.078
105.6 -42200.672
105.7 -42437.828
105.8 -42333.645
105.9 -42056.188
106 -42056.125
106.1 -41960.898
106.2 -42339.422
106.3 -43218.125
106.4 -42354.027
106.5 -42663.488
106.6 -42177.703
106.7 -41794.828
106.8 -41847.68
106.9 -41909.59
107 -41732.277
107.1 -41797.047
107.2 -42021.277
107.3 -42440.492
107.4 -41597.293
107.5 -41679.27
107.6 -41781.223
107.7 -41200.457
107.8 -42170.234
107.9 -41577.117
108 -41109.398
108.1 -40978.07
108.2 -42191.996
108.3 -41843.332
108.4 -41392.727
108.5 -41986.469
108.6 -41649.707
108.7 -41583.551
108.8 -41330.719
108.9 -41383.863
109 -41958.535
109.1 -41297.047
109.2 -41834.211
109.3 -41265.953
109.4 -41497.609
109.5 -40776.844
109.6 -42123.219
109.7 -41933.707
109.8 -42444.445
109.9 -42128.164
110 -42176.492
110.1 -41923.047
110.2 -41321.824
110.3 -41933.277
110.4 -42172.883
110.5 -41825.797
110.6 -42154.031
110.7 -42262.328
110.8 -41888.996
110.9 -42580.984
111 -42095.289
111.1 -42245.465
111.2 -42191.086
111.3 -42285.766
111.4 -41605.242
111.5 -42056.219
111.6 -41692.125
111.7 -42796.266
111.8 -41810.387
111.9 -42268.637
112 -41628.168
112.1 -41680.707
112.2 -42221.828
112.3 -43179.371
112.4 -42702.449
112.5 -41365.305
112.6 -42079.402
112.7 -41148.324
112.8 -42300.535
112.9 -42335.594
113 -42501.707
113.1 -41728.508
113.2 -41984.789
113.3 -41997.289
113.4 -41893.574
113.5 -41849.797
113.6 -42432.527
113.7 -41890.855
113.8 -41803.219
113.9 -41308.309
114 -42112.555
114.1 -41929.094
114.2 -41801.648
114.3 -41945.664
114.4 -42528.906
114.5 -41396.508
114.6 -42370.848
114.7 -41350.328
114.8 -41906.539
114.9 -41141.57
115 -42581.152
115.1 -41622.34
115.2 -41729.301
115.3 -41991.227
115.4 -41184.055
115.5 -41899.156
115.6 -42013.93
115.7 -41450.742
115.8 -41211.156
115.9 -40593.617
116 -41304.254
116.1 -40809.18
116.2 -41132.645
116.3 -41205.316
116.4 -42413.227
116.5 -42390.57
116.6 -41751.543
116.7 -42119.504
116.8 -42295.266
116.9 -42131.336
117 -41402.719
117.1 -40963.93
117.2 -41345.531
117.3 -41671.875
117.4 -41668.625
117.5 -41685.168
117.6 -41535.168
117.7 -41587.961
117.8 -42046.875
117.9 -42411.145
118 -42581.445
118.1 -42291.32
118.2 -42698.641
118.3 -42242.77
118.4 -42063.812
118.5 -41741.387
118.6 -41927.812
118.7 -41991.832
118.8 -42332.844
118.9 -41980.363
119 -41977.438
119.1 -42282.57
119.2 -42635.074
119.3 -42221.188
119.4 -41755.871
119.5 -41991.836
119.6 -42321.105
119.7 -41174.98
119.8 -41569.195
119.9 -42640.449
120 -42829.164
120.1 -42374.73
120.2 -41719.152
120.3 -41902.668
120.4 -41944.539
120.5 -42112.812
120.6 -41964.461
120.7 -42534.664
120.8 -42162.352
120.9 -42232.562
121 -41923.199
121.1 -41949.594
121.2 -41729.848
121.3 -41613.723
121.4 -42387.25
121.5 -41302.16
121.6 -41592.484
121.7 -41253.453
121.8 -41505.617
121.9 -41670.422
122 -42451.555
122.1 -41902.621
122.2 -41759.008
122.3 -41828.703
122.4 -41745.801
122.5 -42507.914
122.6 -42012.418
122.7 -41659.918
122.8 -41858.922
122.9 -42115.77
123 -42349.719
123.1 -41510.57
123.2 -41967.484
123.3 -41915.262
123.4 -42546.59
123.5 -42593.906
123.6 -42805.797
123.7 -42499.555
123.8 -42246.082
123.9 -41847.352
124 -41861.602
124.1 -41541.965
124.2 -41973.621
124.3 -41697.273
124.4 -41937.43
124.5 -40804.125
124.6 -41519.234
124.7 -41805.191
124.8 -41657.387
124.9 -41860.434
125 -42147.047
125.1 -42034.246
125.2 -42261.52
125.3 -41582.348
125.4 -41902.328
125.5 -41777.879
125.6 -42495.367
125.7 -41416.73
125.8 -41885.641
125.9 -41986.266
126 -41609.023
126.1 -41318.957
126.2 -41203.805
126.3 -42062.582
126.4 -41701.984
126.5 -42610.535
126.6 -42217.938
126.7 -41919.082
126.8 -41864.969
126.9 -41938.266
127 -42815.473
127.1 -42467.023
127.2 -42258.672
127.3 -42337.836
127.4 -41690.633
127.5 -42067.273
127.6 -41336.66
127.7 -42303.246
127.8 -42093.48
127.9 -41525.328
128 -41806.109
128.1 -42290.215
128.2 -41419.297
128.3 -42117.668
128.4 -43023.5
128.5 -42247.855
128.6 -42804.387
128.7 -42454.195
128.8 -42787.195
128.9 -42440.008
129 -42466.734
129.1 -42903.473
129.2 -42083.211
129.3 -41950.191
129.4 -42446.785
129.5 -42470.961
129.6 -42454.113
129.7 -42974.367
129.8 -41791
129.9 -42387.34
130 -42256.953
130.1 -42742.133
130.2 -42989.18
130.3 -42921.688
130.4 -42241.031
130.5 -42264.344
130.6 -41797.922
130.7 -42128.48
130.8 -41464.676
130.9 -42143.797
131 -41612.109
131.1 -42893.195
131.2 -41594.277
131.3 -42012.328
131.4 -41752.375
131.5 -43057.25
131.6 -42610.773
131.7 -42138.664
131.8 -41803.457
131.9 -42331.965
132 -42453.258
132.1 -41802.445
132.2 -42201.555
132.3 -42117.859
132.4 -42301.801
132.5 -43215.133
132.6 -43226.812
132.7 -41474.352
132.8 -42447.047
132.9 -41697.949
133 -41591.766
133.1 -41452.676
133.2 -42952.766
133.3 -42853.152
133.4 -42303.219
133.5 -42575.594
133.6 -42062.363
133.7 -41970.719
133.8 -41816.691
133.9 -41623.984
134 -41437.906
134.1 -41607.211
134.2 -41283.797
134.3 -41076.172
134.4 -42044.648
134.5 -41051.332
134.6 -40729.305
134.7 -41312.055
134.8 -41233.68
134.9 -41226.93
135 -41759.051
135.1 -42207.664
135.2 -41406.641
135.3 -42052.305
135.4 -41651.875
135.5 -41918.074
135.6 -41491.645
135.7 -41360.68
135.8 -41737.469
135.9 -41934.18
136 -42148.641
136.1 -41391.281
136.2 -42500.168
136.3 -41730.016
136.4 -41778.891
136.5 -42267.625
136.6 -42199.434
136.7 -42027.051
136.8 -41828.199
136.9 -40652.684
137 -41362.086
137.1 -42272.539
137.2 -41631.062
137.3 -41484.117
137.4 -41207.484
137.5 -42241.633
137.6 -41647.152
137.7 -41573.387
137.8 -41863.32
137.9 -41680.254
138 -41314.176
138.1 -41548.066
138.2 -41330.188
138.3 -41156.504
138.4 -40985.086
138.5 -41161.461
138.6 -41214.797
138.7 -41827.445
138.8 -41457.023
138.9 -41356.461
139 -41401.742
139.1 -41331.582
139.2 -42037.762
139.3 -41136.902
139.4 -41567.906
139.5 -41694.992
139.6 -40886.387
139.7 -42060.391
139.8 -41839.156
139.9 -42114.523
140 -41721.312
140.1 -41931.398
140.2 -42935.707
140.3 -42298.102
140.4 -42278.523
140.5 -41772.859
140.6 -41508.352
140.7 -42265.062
140.8 -42031.777
140.9 -42085.336
141 -41857.047
141.1 -42164.324
141.2 -41907.387
141.3 -42023.352
141.4 -41824.078
141.5 -41894.613
141.6 -41813.039
141.7 -42721.695
141.8 -41219.242
141.9 -42039.078
142 -41763.203
142.1 -41715.328
142.2 -41533.664
142.3 -41908.441
142.4 -41674.664
142.5 -42269.129
142.6 -41637.602
142.7 -40989.355
142.8 -41853.215
142.9 -41868.371
143 -42000.707
143.1 -42466.375
143.2 -42503.59
143.3 -41773.422
143.4 -42379.93
143.5 -41657.258
143.6 -42935.227
143.7 -41846.375
143.8 -41122.754
143.9 -42383.113
144 -41948.691
144.1 -40896.086
144.2 -41346.473
144.3 -42013.344
144.4 -40902.859
144.5 -40625.402
144.6 -42093.77
144.7 -41125.328
144.8 -41971.91
144.9 -41695.852
145 -41949.035
145.1 -41883.984
145.2 -42335.867
145.3 -41974.387
145.4 -42381.648
145.5 -41615.008
145.6 -42145.055
145.7 -41579.5
145.8 -41419.492
145.9 -41228.996
146 -42233
146.1 -41431.574
146.2 -42107.973
146.3 -42055.117
146.4 -41965.398
146.5 -42040.555
146.6 -41602.898
146.7 -41181.691
146.8 -41941.688
146.9 -41768.285
147 -41537.219
147.1 -41209.977
147.2 -41646.469
147.3 -41117.062
147.4 -41037.078
147.5 -41478.781
147.6 -41654.438
147.7 -41878.719
147.8 -41518.297
147.9 -41400.215
148 -41861.215
148.1 -42384.543
148.2 -42156.238
148.3 -41172.203
148.4 -41053.426
148.5 -41585.543
148.6 -40868.062
148.7 -41594.324
148.8 -40862.637
148.9 -41816.758
149 -40586.711
149.1 -41195.469
149.2 -42426.07
149.3 -41688.688
149.4 -41289.102
149.5 -41236.07
149.6 -41497.945
149.7 -42085.02
149.8 -41937.277
149.9 -41373.062
150 -41515.191
150.1 -41807.508
150.2 -41023.77
150.3 -42441.422
150.4 -42277.633
150.5 -41791.289
150.6 -42022.582
150.7 -41417.582
150.8 -41587.59
150.9 -41676.02
151 -42153.016
151.1 -41935.332
151.2 -42042.551
151.3 -41876.91
151.4 -41857.609
151.5 -42010.57
151.6 -41034.766
151.7 -41653.34
151.8 -42290.59
151.9 -41618.004
152 -41802.535
152.1 -42009.961
152.2 -41900.875
152.3 -41381.148
152.4 -41418.875
152.5 -41855.465
152.6 -41294.004
152.7 -41602.453
152.8 -41594.918
152.9 -41781.18
153 -41413.746
153.1 -41289.555
153.2 -41413.297
153.3 -41005.316
153.4 -41436.047
153.5 -41894.297
153.6 -41540.543
153.7 -41212.742
153.8 -40635.223
153.9 -40984.445
154 -40581.457
154.1 -40617.133
154.2 -41402.445
154.3 -40583.746
154.4 -40339.609
154.5 -40246.148
154.6 -41683.68
154.7 -40498.562
154.8 -41052.473
154.9 -41028.215
155 -40938.043
155.1 -40988.465
155.2 -41418.051
155.3 -41167.742
155.4 -41050.805
155.5 -41118.91
155.6 -40769.426
155.7 -41526.559
155.8 -41430.961
155.9 -41161.926
156 -40643.211
156.1 -41162.031
156.2 -41410.684
156.3 -40517.977
156.4 -40538.609
156.5 -41317.828
156.6 -41500.023
156.7 -40613.203
156.8 -40389.25
156.9 -40611.922
157 -40327.043
157.1 -40496.445
157.2 -40982.16
157.3 -40563.578
157.4 -41101
157.5 -41061.66
157.6 -41137.117
157.7 -41586.676
157.8 -41859.125
157.9 -41512.918
158 -41883.508
158.1 -41208.164
158.2 -41268.559
158.3 -41647.703
158.4 -42064.238
158.5 -42023.16
158.6 -41373.953
158.7 -41275.152
158.8 -41175.703
158.9 -41375.426
159 -41393.168
159.1 -41167.336
159.2 -40938.105
159.3 -41190.539
159.4 -41774.578
159.5 -40662.227
159.6 -41033.996
159.7 -41280.039
159.8 -42036.414
159.9 -40881.293
160 -41666.086
160.1 -41516.004
160.2 -40717.977
160.3 -41324.504
160.4 -40860.211
160.5 -40530.684
160.6 -41470.562
160.7 -41033.07
160.8 -41168.625
160.9 -41732.25
161 -42137.086
161.1 -41894.727
161.2 -42026.113
161.3 -42161.125
161.4 -42014.168
161.5 -41327.109
161.6 -41369.297
161.7 -41642.656
161.8 -40712.082
161.9 -41436.363
162 -42214.496
162.1 -41532.734
162.2 -40973.312
162.3 -42069.008
162.4 -41073.625
162.5 -41633.262
162.6 -41490.801
162.7 -41617.438
162.8 -41584.41
162.9 -41764.727
163 -41784.402
163.1 -41162.836
163.2 -41579.105
163.3 -41045.82
163.4 -40935.773
163.5 -40947.871
163.6 -41321.699
163.7 -41140.008
163.8 -41397.242
163.9 -41826.902
164 -42175.559
164.1 -41053
164.2 -41111.703
164.3 -41187.348
164.4 -41950.043
164.5 -41621.727
164.6 -40354.312
164.7 -41445.324
164.8 -41452.422
164.9 -41394.223
165 -41647.43
165.1 -41191.734
165.2 -41573.855
165.3 -41324.695
165.4 -41971.074
165.5 -42121.859
165.6 -41456.441
165.7 -42242.23
165.8 -41861.84
165.9 -41116.594
166 -41671.422
166.1 -40686.285
166.2 -41164.543
166.3 -41097.918
166.4 -40885.207
166.5 -40023.93
166.6 -40959.922
166.7 -41483.77
166.8 -41983.145
166.9 -41116.922
167 -40808.352
167.1 -41564.645
167.2 -41160.258
167.3 -41076.766
167.4 -41437.066
167.5 -41515.605
167.6 -41599.973
167.7 -41627.852
167.8 -41485.258
167.9 -40363.672
168 -40780.289
168.1 -41368.547
168.2 -41663.414
168.3 -41723.879
168.4 -42332.719
168.5 -40896.145
168.6 -41302.613
168.7 -41627.844
168.8 -41641.871
168.9 -41589.664
169 -41604.699
169.1 -41309.125
169.2 -40936.277
169.3 -41078.25
169.4 -40810.855
169.5 -41649.902
169.6 -41152.816
169.7 -41549.695
169.8 -42176.078
169.9 -42073.984
170 -40924.016
170.1 -41343.289
170.2 -41751.848
170.3 -41273.188
170.4 -40467.059
170.5 -41158.477
170.6 -41205.738
170.7 -41035.355
170.8 -41017.012
170.9 -40371.453
171 -40635.844
171.1 -40798.566
171.2 -41437.465
171.3 -40326.918
171.4 -41236.5
171.5 -40952.461
171.6 -41468.789
171.7 -41652.379
171.8 -41813.957
171.9 -41274.656
172 -40828.887
172.1 -40638.617
172.2 -41581.363
172.3 -41354.703
172.4 -40546.105
172.5 -40737.02
172.6 -41027.152
172.7 -41891.711
172.8 -41310.676
172.9 -41395.633
173 -40492.883
173.1 -41165.676
173.2 -41052.117
173.3 -41167.672
173.4 -39809.93
173.5 -40898.988
173.6 -39934.496
173.7 -41151.629
173.8 -40929.387
173.9 -40299.559
174 -40924.047
174.1 -39947.117
174.2 -41144.078
174.3 -41612.852
174.4 -40981.02
174.5 -41014.055
174.6 -41544.523
174.7 -41272.812
174.8 -40559.84
174.9 -40719.422
175 -40953.465
175.1 -41514.945
175.2 -41557.402
175.3 -41032.113
175.4 -41380.469
175.5 -41586.238
175.6 -40807.949
175.7 -41069.777
175.8 -42196.238
175.9 -42040.68
176 -41652.156
176.1 -41694.324
176.2 -41507.941
176.3 -40977.199
176.4 -40989.633
176.5 -40694.676
176.6 -41260.867
176.7 -40592.559
176.8 -41240.926
176.9 -41224.594
177 -41288.98
177.1 -41335.438
177.2 -40468.402
177.3 -40390.773
177.4 -41243.621
177.5 -40910.426
177.6 -40482.652
177.7 -41206.094
177.8 -40928.465
177.9 -41866.25
178 -41427.016
178.1 -41600.277
178.2 -41498.527
178.3 -41564.344
178.4 -41800.836
178.5 -40976.211
178.6 -41320.512
178.7 -41542.305
178.8 -41156.973
178.9 -41440.527
179 -41608.66
179.1 -41610.684
179.2 -40617.637
179.3 -40116.867
179.4 -40960.094
179.5 -41701.125
179.6 -41434.918
179.7 -41422.992
179.8 -41673.305
179.9 -41235.297
180 -41610.793
180.1 -41256.02
180.2 -41547.699
180.3 -40940.848
180.4 -41093.219
180.5 -41192.57
180.6 -41147.523
180.7 -41838.945
180.8 -41531.785
180.9 -41035.156
181 -41198.344
181.1 -41335.609
181.2 -40865.324
181.3 -41015.094
181.4 -41606.906
181.5 -41747.352
181.6 -41527.117
181.7 -41217.77
181.8 -40929.867
181.9 -40605.906
182 -40798.391
182.1 -41132.809
182.2 -41494.672
182.3 -41446.062
182.4 -41107.34
182.5 -40844.242
182.6 -40649.148
182.7 -41028.598
182.8 -41845.715
182.9 -41518.012
183 -40936.348
183.1 -42461.098
183.2 -42342.902
183.3 -41600.961
183.4 -41732.871
183.5 -42512.035
183.6 -42331.633
183.7 -42645.992
183.8 -42165.5
183.9 -42271.992
184 -42121.812
184.1 -42176.793
184.2 -41724.227
184.3 -41414.711
184.4 -42683.707
184.5 -42514.23
184.6 -42281.004
184.7 -42271.914
184.8 -42106.129
184.9 -41583.523
185 -42049.129
185.1 -41859.773
185.2 -42881.5
185.3 -41971.562
185.4 -42069.57
185.5 -42874.734
185.6 -42280.598
185.7 -41233.512
185.8 -42194.133
185.9 -42395.992
186 -42143.141
186.1 -41415.074
186.2 -41847.586
186.3 -41630
186.4 -41235.406
186.5 -41307.059
186.6 -41112.258
186.7 -41169.227
186.8 -41601.633
186.9 -41872.992
187 -42035.039
187.1 -41102.129
187.2 -41811.602
187.3 -41833.785
187.4 -41603.59
187.5 -41002.758
187.6 -42255.719
187.7 -41632.152
187.8 -41751.836
187.9 -41270.844
188 -41337.941
188.1 -42097.535
188.2 -41152.176
188.3 -41116.125
188.4 -41718.188
188.5 -42377.211
188.6 -41992.625
188.7 -42354.5
188.8 -43136.188
188.9 -42263.57
189 -42367.648
189.1 -42652.734
189.2 -41563.062
189.3 -42633.172
189.4 -43158.816
189.5 -42531.629
189.6 -42218.32
189.7 -42007.516
189.8 -41650.953
189.9 -41967.594
190 -42418.191
190.1 -41389.734
190.2 -41506.961
190.3 -40742.684
190.4 -41940.258
190.5 -41492.363
190.6 -42048.871
190.7 -41490.945
190.8 -41683.941
190.9 -41317.102
191 -41739.672
191.1 -42698.535
191.2 -42244.117
191.3 -42009.367
191.4 -41639.023
191.5 -41773.906
191.6 -41587.066
191.7 -41950.02
191.8 -41776.301
191.9 -42394.055
192 -42728.656
192.1 -41792.82
192.2 -42852.707
192.3 -41612.695
192.4 -42163.586
192.5 -41657.789
192.6 -41075.914
192.7 -41980.141
192.8 -42283.488
192.9 -42680.895
193 -42143.031
193.1 -42302.609
193.2 -42748.582
193.3 -41965.91
193.4 -42196.711
193.5 -42460.27
193.6 -41400.758
193.7 -41713.754
193.8 -41788.883
193.9 -42159.684
194 -42253.234
194.1 -42179.023
194.2 -41868.633
194.3 -42415.293
194.4 -41470.359
194.5 -42157.32
194.6 -41853.539
194.7 -41948.727
194.8 -41657.781
194.9 -41971.805
195 -42253.461
195.1 -42075.969
195.2 -41108.215
195.3 -41636.258
195.4 -42077.719
195.5 -42062.133
195.6 -41917.363
195.7 -41679.16
195.8 -41419.488
195.9 -41833.766
196 -41938.27
196.1 -41976.203
196.2 -40963.188
196.3 -41951.023
196.4 -41504.953
196.5 -41339.531
196.6 -41726.242
196.7 -42038.035
196.8 -42448.145
196.9 -41630.438
197 -41932.348
197.1 -41724.832
197.2 -41550.969
197.3 -41527.82
197.4 -42198.93
197.5 -41813.414
197.6 -42410.082
197.7 -42483.188
197.8 -42122.621
197.9 -42966.102
198 -42841.453
198.1 -42664.484
198.2 -42885.391
198.3 -41914.266
198.4 -41815.699
198.5 -42593.488
198.6 -42222.277
198.7 -42797.605
198.8 -42436.219
198.9 -41935.793
199 -42830.188
199.1 -43095.414
199.2 -42311.637
199.3 -41302.328
199.4 -41793.66
199.5 -41855.453
199.6 -41908.383
199.7 -41639.941
199.8 -41999.375
199.9 -42198.859
200 -41451.012
200.1 -41102.672
200.2 -42339.156
200.3 -42055.703
200.4 -42317.676
200.5 -41252.469
200.6 -42061.215
200.7 -42816.75
200.8 -43013.582
200.9 -42122.223
201 -42629.711
201.1 -42639.703
201.2 -42647.543
201.3 -42414.828
201.4 -41962.227
201.5 -41591.898
201.6 -41972.727
201.7 -42575.422
201.8 -42177.367
201.9 -42339.664
202 -42455.285
202.1 -40980.281
202.2 -41472.625
202.3 -41807.805
202.4 -40816.785
202.5 -41001.426
202.6 -41226.5
202.7 -40913.59
202.8 -41918.031
202.9 -41953.004
203 -41052.141
203.1 -41171.941
203.2 -41585.398
203.3 -41527.93
203.4 -41065.254
203.5 -41917.16
203.6 -41722.395
203.7 -41641.195
203.8 -41635.672
203.9 -41776.25
204 -41680.973
204.1 -41860.531
204.2 -42028.32
204.3 -41607.879
204.4 -40972.184
204.5 -41248.871
204.6 -41365.742
204.7 -40724.527
204.8 -40823.203
204.9 -40842.227
205 -40930.391
205.1 -40820.969
205.2 -41182.434
205.3 -40790.195
205.4 -41252.137
205.5 -41508.219
205.6 -41819.047
205.7 -41462.012
205.8 -41484.086
205.9 -41323.449
206 -40770.633
206.1 -41145.934
206.2 -41550.906
206.3 -41297.43
206.4 -41342.199
206.5 -41277.34
206.6 -40969.43
206.7 -40717.102
206.8 -40881.207
206.9 -41364.016
207 -41179.109
207.1 -41034.039
207.2 -40941.312
207.3 -41303.309
207.4 -40289.898
207.5 -40715.293
207.6 -40980.02
207.7 -40240.211
207.8 -40693.148
207.9 -40935.859
208 -41499.043
208.1 -41085.574
208.2 -40995.867
208.3 -40692.742
208.4 -41390.887
208.5 -41183.828
208.6 -41255.457
208.7 -41169.594
208.8 -41362.578
208.9 -41612.246
209 -40770.586
209.1 -40539.207
209.2 -41205.352
209.3 -41085.434
209.4 -41269.152
209.5 -41559.43
209.6 -40257.77
209.7 -40907.578
209.8 -40240.672
209.9 -40651.145
210 -40410.469
210.1 -40655.457
210.2 -41348.754
210.3 -40456.715
210.4 -40988.207
210.5 -41445.988
210.6 -41564.855
210.7 -40943.066
210.8 -40985.555
210.9 -41473.395
211 -40773.227
211.1 -41500.656
211.2 -40546.051
211.3 -40677.387
211.4 -41085.73
211.5 -41222.797
211.6 -40807.449
211.7 -41247.414
211.8 -41053.883
211.9 -41227.254
212 -40948.777
212.1 -40940.633
212.2 -41269.379
212.3 -40873.914
212.4 -41181.094
212.5 -41145.309
212.6 -41614.93
212.7 -41303
212.8 -41356.449
212.9 -41179.66
213 -40982.086
213.1 -41639.328
213.2 -40981.445
213.3 -41487.215
213.4 -40910.008
213.5 -41884.668
213.6 -41019.312
213.7 -41060.215
213.8 -40625.273
213.9 -41159.555
214 -42111.852
214.1 -41455.383
214.2 -41761.148
214.3 -41104.168
214.4 -41700.383
214.5 -41141.078
214.6 -40207.016
214.7 -40721.188
214.8 -40910.367
214.9 -41491.367
215 -41109.008
215.1 -40940.766
215.2 -41826.109
215.3 -39727.855
215.4 -41097.805
215.5 -41029.512
215.6 -40643.695
215.7 -40738.566
215.8 -41171.461
215.9 -40631.504
216 -40958.512
216.1 -40680.355
216.2 -40290.676
216.3 -40611.203
216.4 -41268.828
216.5 -40912.516
216.6 -41949.332
216.7 -41625.137
216.8 -41584.262
216.9 -41216.488
217 -41163.977
217.1 -41612.188
217.2 -41825.004
217.3 -41530.832
217.4 -41600.785
217.5 -41395.438
217.6 -41654.48
217.7 -41461.934
217.8 -41959.812
217.9 -41534.922
218 -41556.672
218.1 -41562.078
218.2 -42132.453
218.3 -41531.641
218.4 -40888.031
218.5 -41413.125
218.6 -41180.996
218.7 -41384.688
218.8 -41606.125
218.9 -41623.016
219 -41753.965
219.1 -41484.617
219.2 -41154.418
219.3 -41315.773
219.4 -41420.984
219.5 -41479.812
219.6 -40786.719
219.7 -40465.891
219.8 -40566.672
219.9 -41041.305
220 -40669.84
220.1 -40885.965
220.2 -40916.125
220.3 -41057.363
220.4 -40968.727
220.5 -41542.617
220.6 -41531.914
220.7 -40387.508
220.8 -40694.738
220.9 -40811.402
221 -41048.965
221.1 -40970.82
221.2 -40460.555
221.3 -41179.168
221.4 -40403.75
221.5 -40415.863
221.6 -41073.973
221.7 -40324.422
221.8 -40168.727
221.9 -40034.281
222 -40266.312
222.1 -40674.344
222.2 -40989.719
222.3 -40607.227
222.4 -40735.605
222.5 -40538.523
222.6 -40387.27
222.7 -40572.289
222.8 -40715.562
222.9 -41051.258
223 -41004.371
223.1 -39857.105
223.2 -40354.746
223.3 -41467.82
223.4 -41494.781
223.5 -39922.246
223.6 -40390.219
223.7 -40019.281
223.8 -39932.691
223.9 -40655.188
224 -41017.391
224.1 -40286.273
224.2 -40436.859
224.3 -39605.805
224.4 -40168.66
224.5 -40108.602
224.6 -41012.723
224.7 -40347.324
224.8 -40441.863
224.9 -40217.637
225 -40231.508
225.1 -40543.855
225.2 -40522.859
225.3 -39667.879
225.4 -40875.031
225.5 -41444.934
225.6 -40782.973
225.7 -40525.129
225.8 -41011.828
225.9 -40626.102
226 -40881.066
226.1 -40826.945
226.2 -40927.371
226.3 -40472.512
226.4 -40817.793
226.5 -40340.52
226.6 -40635.965
226.7 -40920.199
226.8 -40757.504
226.9 -40188.762
227 -40724.551
227.1 -40254.492
227.2 -40279.332
227.3 -40962.809
227.4 -40674.199
227.5 -40524.832
227.6 -41044.586
227.7 -40550.93
227.8 -41204.578
227.9 -41426.043
228 -40003.715
228.1 -40838.691
228.2 -40625.496
228.3 -40159.836
228.4 -41305.723
228.5 -41282.672
228.6 -41651.223
228.7 -40776.977
228.8 -41539.809
228.9 -40747.953
229 -40425.043
229.1 -40809.289
229.2 -41390.688
229.3 -41030.453
229.4 -41599.84
229.5 -41552.559
229.6 -41524.289
229.7 -41715.531
229.8 -40654.27
229.9 -41051.254
230 -40728.699
230.1 -40553.551
230.2 -41449.734
230.3 -40755.918
230.4 -40292.109
230.5 -40622.43
230.6 -41194.211
230.7 -41424.508
230.8 -41147.16
230.9 -40488.914
231 -40145.332
231.1 -40541.535
231.2 -40525.508
231.3 -40840.172
231.4 -41472.719
231.5 -40743.145
231.6 -40549.496
231.7 -40500.781
231.8 -41221.805
231.9 -40308.859
232 -41010.359
232.1 -41593.438
232.2 -41783.18
232.3 -40604.027
232.4 -41049.223
232.5 -40675.172
232.6 -40202.738
232.7 -41476.445
232.8 -40814.766
232.9 -40752.699
233 -40805.441
233.1 -41575.602
233.2 -41545.781
233.3 -40589.848
233.4 -41255
233.5 -41157.504
233.6 -40797.746
233.7 -40807.09
233.8 -40968.617
233.9 -40956.824
234 -41017.367
234.1 -41247.223
234.2 -41908.164
234.3 -41552.352
234.4 -40985.586
234.5 -40289.695
234.6 -39377.578
234.7 -40127.312
234.8 -40670.727
234.9 -41078.316
235 -40086.75
235.1 -40424.367
235.2 -40494.805
235.3 -41073.211
235.4 -40907.77
235.5 -40645.777
235.6 -40284.906
235.7 -40533.594
235.8 -40487.609
235.9 -40340.434
236 -40522.586
236.1 -40053.641
236.2 -39561.852
236.3 -39894.191
236.4 -40741.438
236.5 -40648.566
236.6 -39900.098
236.7 -40678.043
236.8 -40084.816
236.9 -40897.016
237 -40400.785
237.1 -39883.867
237.2 -40359.465
237.3 -40084.406
237.4 -40083.98
237.5 -40644.156
237.6 -40079.613
237.7 -41287.547
237.8 -40614.645
237.9 -40617.137
238 -40969.613
238.1 -40556.223
238.2 -40816.852
238.3 -40088.461
238.4 -39831.363
238.5 -39563.172
238.6 -40530.207
238.7 -39693.719
238.8 -40259.488
238.9 -39964.285
239 -40509.871
239.1 -40433.695
239.2 -40191.961
239.3 -40734.926
239.4 -40552.594
239.5 -40278.707
239.6 -40021.863
239.7 -40254.492
239.8 -40733.133
239.9 -40583.645
240 -40797.762
240.1 -40804.246
240.2 -41241.062
240.3 -40426.922
240.4 -40586.012
240.5 -40332.227
240.6 -40268.59
240.7 -40259.965
240.8 -40477.801
240.9 -40028.996
241 -40622.277
241.1 -40387.289
241.2 -40986.391
241.3 -40754.359
241.4 -40653.539
241.5 -40960.617
241.6 -40738.52
241.7 -41110.105
241.8 -40973.699
241.9 -40615.105
242 -40367.508
242.1 -40281.801
242.2 -40186.188
242.3 -39918.309
242.4 -40945.016
242.5 -40343.914
242.6 -40679.945
242.7 -40013.461
242.8 -40595.129
242.9 -40299.648
243 -41409.875
243.1 -41031.977
243.2 -40737.133
243.3 -41312.898
243.4 -41269.367
243.5 -41261.105
243.6 -41467.43
243.7 -41140.191
243.8 -40464.152
243.9 -41469.477
244 -40985.707
244.1 -41286.863
244.2 -41342.32
244.3 -41103.875
244.4 -40986.449
244.5 -41801.008
244.6 -41698.859
244.7 -41727.945
244.8 -41282.363
244.9 -40965.391
245 -40959.117
245.1 -41536.688
245.2 -41138.668
245.3 -40931.426
245.4 -40399.309
245.5 -40786.332
245.6 -41353.672
245.7 -41087.773
245.8 -40578.73
245.9 -41121.344
246 -40959.734
246.1 -41545.441
246.2 -40709.68
246.3 -40488.566
246.4 -40217.453
246.5 -40513.988
246.6 -41177.992
246.7 -41014.641
246.8 -41093.305
246.9 -40692
247 -40373.375
247.1 -40783.523
247.2 -40821.984
247.3 -41550.852
247.4 -41460.145
247.5 -40832.109
247.6 -40432.25
247.7 -41404.855
247.8 -41339.168
247.9 -40984.977
248 -41205.023
248.1 -40749.391
248.2 -41475.008
248.3 -41045.559
248.4 -41612.453
248.5 -41028.34
248.6 -41400.574
248.7 -41242.215
248.8 -40989.25
248.9 -41424.281
249 -41339.91
249.1 -41645.367
249.2 -42034.863
249.3 -41385.93
249.4 -41130.281
249.5 -40832.203
249.6 -41447.922
249.7 -41856.672
249.8 -40196.18
249.9 -41125.547
250 -40212.477
250.1 -40608.391
250.2 -40633.957
250.3 -40465.246
250.4 -39751.852
250.5 -40483.645
250.6 -40791.344
250.7 -40365.922
250.8 -40830.102
250.9 -41058.656
251 -40083.543
251.1 -40232.938
251.2 -40040.465
251.3 -40705.938
251.4 -39930.516
251.5 -40097.203
251.6 -39736.484
251.7 -40304.027
251.8 -40290.164
251.9 -40514.527
252 -40812.18
252.1 -40553.164
252.2 -40999.562
252.3 -40918.953
252.4 -40029.281
252.5 -40023.594
252.6 -40531.164
252.7 -40500.184
252.8 -40620.406
252.9 -40293.395
253 -40371.027
253.1 -40056.73
253.2 -39738.441
253.3 -40583.82
253.4 -40992.312
253.5 -40123.395
253.6 -40146.867
253.7 -41740.32
253.8 -40819.188
253.9 -40800.164
254 -39881.852
254.1 -39971.062
254.2 -39681.75
254.3 -39713.191
254.4 -39235.691
254.5 -40286.711
254.6 -39937.676
254.7 -39989.016
254.8 -40186.477
254.9 -40963.625
255 -39776.43
255.1 -40595.199
255.2 -40505.477
255.3 -41163.047
255.4 -40077.812
255.5 -40443.848
255.6 -39868.875
255.7 -40139.77
255.8 -40086.484
255.9 -40473.203
256 -40493.816
256.1 -40109.906
256.2 -40613.848
256.3 -40052.215
256.4 -40187.41
256.5 -41088.129
256.6 -40875.797
256.7 -40165.949
256.8 -40537.184
256.9 -40900.859
257 -40736.602
257.1 -39646.391
257.2 -40091.703
257.3 -39968.035
257.4 -39572.195
257.5 -39607.5
257.6 -39691.426
257.7 -40664.625
257.8 -40083.344
257.9 -40143.957
258 -40281.734
258.1 -39562.273
258.2 -39211.754
258.3 -39913.965
258.4 -40238.449
258.5 -40458.414
258.6 -40867.055
258.7 -40718.555
258.8 -41639.723
258.9 -41412.586
259 -41106.469
259.1 -40703.75
259.2 -41161.211
259.3 -40691.902
259.4 -40437.516
259.5 -40463.793
259.6 -39703.285
259.7 -40392.824
259.8 -40062.016
259.9 -40431.676
260 -40746.297
260.1 -40802.531
260.2 -39910.188
260.3 -39476.477
260.4 -39082.016
260.5 -40258.473
260.6 -40632.969
260.7 -39763.297
260.8 -40515.734
260.9 -40233.359
261 -39659.297
261.1 -39922.496
261.2 -40113.051
261.3 -40475.254
261.4 -40133.941
261.5 -39952.09
261.6 -40382.734
261.7 -39515.836
261.8 -39734.047
261.9 -40120.129
262 -40160.145
262.1 -40210.145
262.2 -40271.172
262.3 -39768.453
262.4 -40189.02
262.5 -39003.367
262.6 -39976.258
262.7 -40113.605
262.8 -39912.816
262.9 -40123.094
263 -40212.445
263.1 -41091.832
263.2 -40672.812
263.3 -41002.289
263.4 -40460.633
263.5 -41162.547
263.6 -40495.395
263.7 -40122.156
263.8 -41179.938
263.9 -40754.207
264 -40885.941
264.1 -41062.402
264.2 -41155.555
264.3 -40581.555
264.4 -40636.621
264.5 -40447.703
264.6 -40494.559
264.7 -41069.293
264.8 -40580.809
264.9 -40132.289
265 -40282.609
265.1 -40070.922
265.2 -39721.012
265.3 -40432.363
265.4 -40101.934
265.5 -39659.773
265.6 -40147.438
265.7 -39918.309
265.8 -39657.977
265.9 -40244.59
266 -39794.809
266.1 -40609.16
266.2 -40151.125
266.3 -39761.273
266.4 -41215.051
266.5 -40793.812
266.6 -40839.602
266.7 -40972.457
266.8 -40768.824
266.9 -39930.148
267 -41008.762
267.1 -40835.441
267.2 -40839.797
267.3 -40233.242
267.4 -40839.77
267.5 -39750.418
267.6 -40802.367
267.7 -41082.32
267.8 -40096.652
267.9 -40647.828
268 -40297.074
268.1 -40334.77
268.2 -39912.734
268.3 -40191.914
268.4 -40163.973
268.5 -40305.48
268.6 -40807.074
268.7 -40143.852
268.8 -40951.434
268.9 -40946.379
269 -40928.52
269.1 -40394.496
269.2 -40608.828
269.3 -40777.324
269.4 -41170.457
269.5 -40894.652
269.6 -41002.852
269.7 -40955.648
269.8 -40477.336
269.9 -41136.02
270 -41579.246
270.1 -41705.695
270.2 -41126.895
270.3 -40743.164
270.4 -41459.527
270.5 -41211.109
270.6 -41431.59
270.7 -41320.43
270.8 -40233.34
270.9 -41377.691
271 -40571.199
271.1 -40559.648
271.2 -40733.777
271.3 -40495.086
271.4 -41249.441
271.5 -40622.801
271.6 -40965.164
271.7 -40307.93
271.8 -40843.184
271.9 -40965.781
272 -41449.164
272.1 -40808.168
272.2 -41005.387
272.3 -41469.977
272.4 -40353.801
272.5 -41472.586
272.6 -41466.074
272.7 -41661.688
272.8 -40181.953
272.9 -40956.367
273 -40756.613
273.1 -40847.211
273.2 -40247.777
273.3 -40848.32
273.4 -40854.934
273.5 -40648.867
273.6 -41148.043
273.7 -41019.93
273.8 -40885.656
273.9 -40602.34
274 -40580.27
274.1 -40620.258
274.2 -40245.398
274.3 -40086.086
274.4 -40576.797
274.5 -40350.559
274.6 -40139.301
274.7 -40457.059
274.8 -40354.973
274.9 -39506.359
275 -40222.789
275.1 -39832.746
275.2 -41029.293
275.3 -40277.699
275.4 -40640.758
275.5 -40226.922
275.6 -41145.629
275.7 -40337.07
275.8 -40850.902
275.9 -40268.398
276 -40337.289
276.1 -38984.703
276.2 -39099.652
276.3 -39492.621
276.4 -39373.355
276.5 -40300.43
276.6 -40408.82
276.7 -40132.312
276.8 -39849.324
276.9 -40032.895
277 -39726.414
277.1 -40827.062
277.2 -40234.41
277.3 -41582.879
277.4 -41238.453
277.5 -41643.605
277.6 -40514.863
277.7 -40111.781
277.8 -40692.43
277.9 -40019.742
278 -40682.164
278.1 -40195.988
278.2 -40402.594
278.3 -40237.254
278.4 -40135.559
278.5 -40771.363
278.6 -41053.73
278.7 -41357.227
278.8 -41464.996
278.9 -41098.34
279 -40815.484
279.1 -41610.215
279.2 -41842.574
279.3 -41725.012
279.4 -41537.195
279.5 -41224.926
279.6 -41349.48
279.7 -41135.297
279.8 -41565.816
279.9 -40770.34
280 -41182.836
280.1 -40604.273
280.2 -40841.645
280.3 -39875.266
280.4 -40613.949
280.5 -41152.352
280.6 -40628.742
280.7 -40914.031
280.8 -40724.391
280.9 -40921.605
281 -41777.23
281.1 -41477.203
281.2 -40673.105
281.3 -40750.141
281.4 -40560.555
281.5 -40983.324
281.6 -40997.055
281.7 -40865.004
281.8 -41431.109
281.9 -41627.617
282 -40790.738
282.1 -40997.742
282.2 -41213.805
282.3 -41006.871
282.4 -40677.266
282.5 -41002.496
282.6 -41177.824
282.7 -42011.617
282.8 -41090.902
282.9 -41983.953
283 -42155.785
283.1 -42243.773
283.2 -41749.305
283.3 -40989.656
283.4 -41407.816
283.5 -41466.355
283.6 -42054.402
283.7 -41948.742
283.8 -41209.105
283.9 -41181.582
284 -41850.09
284.1 -42094.047
284.2 -41895.246
284.3 -42332.016
284.4 -41904.816
284.5 -42315.68
284.6 -41544.059
284.7 -41385.84
284.8 -41835.238
284.9 -41955.984
285 -41637.066
285.1 -41700.598
285.2 -41528.453
285.3 -41530.629
285.4 -41507.297
285.5 -41909.996
285.6 -41469.074
285.7 -41932.047
285.8 -41954.043
285.9 -41891.527
286 -42032.551
286.1 -41547.477
286.2 -41855.898
286.3 -41689.504
286.4 -42340.461
286.5 -41657.062
286.6 -41736.734
286.7 -42231.164
286.8 -41662.676
286.9 -42379.609
287 -42417.898
287.1 -41852.438
287.2 -41773.5
287.3 -41314.32
287.4 -41898.199
287.5 -42598.277
287.6 -41940.863
287.7 -41272.492
287.8 -41910.566
287.9 -41580.547
288 -41718.758
288.1 -41412.246
288.2 -41847.492
288.3 -41333.422
288.4 -41734.66
288.5 -42120.16
288.6 -42647.027
288.7 -42257.387
288.8 -42491.156
288.9 -42827.035
289 -42373.316
289.1 -42496.668
289.2 -42880.281
289.3 -42476.266
289.4 -42170.902
289.5 -42844.105
289.6 -42617.52
289.7 -42295.742
289.8 -42252.078
289.9 -41312.062
290 -41130.094
290.1 -41662.773
290.2 -42460.387
290.3 -41358.754
290.4 -41470.102
290.5 -40940.391
290.6 -41681.07
290.7 -40911.676
290.8 -41057.438
290.9 -41796.254
291 -42206.164
291.1 -42312.035
291.2 -41536.266
291.3 -41969.402
291.4 -41789.688
291.5 -41357.895
291.6 -41147.012
291.7 -41607.953
291.8 -41415.113
291.9 -40984.98
292 -41243.891
292.1 -41682.57
292.2 -41566.762
292.3 -41812.18
292.4 -41318.988
292.5 -42100.34
292.6 -41304.266
292.7 -41087.426
292.8 -42585.488
292.9 -41806.766
293 -41705.422
293.1 -41285.945
293.2 -41587.012
293.3 -41815.062
293.4 -41659.305
293.5 -41439.172
293.6 -42047.672
293.7 -41737.426
293.8 -41556.207
293.9 -41908.875
294 -41602.312
294.1 -41735.332
294.2 -41761.352
294.3 -41857.355
294.4 -41375.516
294.5 -43024.512
294.6 -41811.406
294.7 -41991.285
294.8 -42632.402
294.9 -41981.602
295 -42522.707
295.1 -42049.297
295.2 -40956.508
295.3 -42421.059
295.4 -42499.648
295.5 -42245.539
295.6 -41283.168
295.7 -41707.551
295.8 -42268.219
295.9 -42199.535
296 -42012.582
296.1 -42551.633
296.2 -42073.277
296.3 -41970.043
296.4 -41659.406
296.5 -42373.828
296.6 -42382.871
296.7 -42883.059
296.8 -42514.621
296.9 -42656.895
297 -41856.613
297.1 -42423.508
297.2 -41492.434
297.3 -42177.125
297.4 -42555.098
297.5 -42164.328
297.6 -41886.508
297.7 -42695.773
297.8 -42745.102
297.9 -42344.672
298 -41868.461
298.1 -41843.609
298.2 -40946.293
298.3 -41471.953
298.4 -41908.719
298.5 -41827.309
298.6 -41789.129
298.7 -41742.043
298.8 -41940.172
298.9 -41879.879
299 -42034.695
299.1 -41454.352
299.2 -41356.609
299.3 -42851.191
299.4 -42571.398
299.5 -41619.168
299.6 -42282.816
299.7 -42002.867
299.8 -41834.516
299.9 -41570.211
300 -42099.656
300.1 -42974.668
300.2 -42184.707
300.3 -42517.781
300.4 -42182.594
300.5 -42117.805
300.6 -42935.812
300.7 -42478.34
300.8 -42923.324
300.9 -42083.363
301 -42276.359
301.1 -42210.84
301.2 -42620.02
301.3 -42105.398
301.4 -41797.59
301.5 -41612.113
301.6 -41180.227
301.7 -41417.961
301.8 -41416.445
301.9 -41027.332
302 -41266.844
302.1 -41783.336
302.2 -41488.508
302.3 -41152.914
302.4 -41288.766
302.5 -41938.895
302.6 -42064.301
302.7 -41563.895
302.8 -42961.004
302.9 -42483.598
303 -41965.895
303.1 -42104.242
303.2 -42730.242
303.3 -42203.086
303.4 -42724.469
303.5 -42240.848
303.6 -42280.754
303.7 -41881.668
303.8 -41653.453
303.9 -41652.988
304 -42416.531
304.1 -42422.379
304.2 -42353.566
304.3 -41464.094
304.4 -42185.352
304.5 -42798.73
304.6 -42566.66
304.7 -42447.289
304.8 -42199.926
304.9 -41558.836
305 -42246.57
305.1 -42516.246
305.2 -42325.832
305.3 -42467.047
305.4 -41607.551
305.5 -41732.211
305.6 -41633.172
305.7 -41467.469
305.8 -41752.832
305.9 -41597.074
306 -41829.844
306.1 -41555.422
306.2 -41623.141
306.3 -42484.73
306.4 -42350.379
306.5 -42027.445
306.6 -42032.082
306.7 -41517.609
306.8 -41743.23
306.9 -41980.359
307 -42186.172
307.1 -42393.586
307.2 -41929.902
307.3 -42455.59
307.4 -42038.859
307.5 -42005.008
307.6 -42784.191
307.7 -42251.375
307.8 -42287.332
307.9 -42671.16
308 -42290.551
308.1 -41912.375
308.2 -42182.078
308.3 -42284.492
308.4 -41709.199
308.5 -42566.934
308.6 -41711.465
308.7 -42431.152
308.8 -41474.617
308.9 -41964.66
309 -41096.199
309.1 -41310.004
309.2 -42130.57
309.3 -42511.828
309.4 -42180.211
309.5 -41972.387
309.6 -42061.594
309.7 -41247.301
309.8 -41289.051
309.9 -42008.109
310 -41254.891
310.1 -41513.504
310.2 -41539.148
310.3 -41029.871
310.4 -41166.238
310.5 -41299.312
310.6 -41119.25
310.7 -40821.445
310.8 -41529.742
310.9 -41918.918
311 -41279.227
311.1 -41037.32
311.2 -41310.867
311.3 -40962.418
311.4 -41205.586
311.5 -40393.125
311.6 -41575.859
311.7 -41747.633
311.8 -40917.477
311.9 -41570.602
312 -40541.996
312.1 -40659.023
312.2 -41067.84
312.3 -41188.102
312.4 -41315.098
312.5 -41309.59
312.6 -41063.707
312.7 -40844.668
312.8 -40720.914
312.9 -40875.238
313 -40736.801
313.1 -41242.664
313.2 -40978.383
313.3 -40785.602
313.4 -41682.805
313.5 -41844.148
313.6 -40752.434
313.7 -41960.078
313.8 -41185.371
313.9 -41583.402
314 -41354.82
314.1 -41655.176
314.2 -41214.141
314.3 -41267.105
314.4 -41062.246
314.5 -41657.266
314.6 -41820.508
314.7 -41969.465
314.8 -41493.582
314.9 -40980.004
315 -40713.484
315.1 -41535.516
315.2 -40939.848
315.3 -41354.16
315.4 -41465.359
315.5 -41543.793
315.6 -41637.031
315.7 -41132.918
315.8 -40982.816
315.9 -41655.016
316 -41645.02
316.1 -41363.598
316.2 -41108.125
316.3 -42208.785
316.4 -41782.977
316.5 -41566.016
316.6 -42233.789
316.7 -41970.109
316.8 -41404.117
316.9 -41389.375
317 -41814.66
317.1 -42261.637
317.2 -41485.691
317.3 -42131.77
317.4 -41592.809
317.5 -41087.172
317.6 -41472.609
317.7 -40973.445
317.8 -40472.516
317.9 -40767.445
318 -40461.445
318.1 -41666.152
318.2 -41237.246
318.3 -40771.727
318.4 -41201.219
318.5 -40557.785
318.6 -41825.344
318.7 -41896.207
318.8 -41492.688
318.9 -40930.309
319 -40674.684
319.1 -41420.461
319.2 -42075.836
319.3 -40907.281
319.4 -40898.242
319.5 -42089.48
319.6 -42222.129
319.7 -42144.211
319.8 -42601.34
319.9 -42144.238
320 -41893.809
320.1 -42746.953
320.2 -42508.211
320.3 -42073.02
320.4 -42446.898
320.5 -42158.625
320.6 -41436.828
320.7 -42889.09
320.8 -42495.297
320.9 -42330.66
321 -42828.227
321.1 -42386.34
321.2 -42978.367
321.3 -42518.504
321.4 -42056.688
321.5 -42563.75
321.6 -42956.445
321.7 -41792.977
321.8 -41343.516
321.9 -42393.508
322 -42106.844
322.1 -42335.285
322.2 -41936.008
322.3 -42015.242
322.4 -41622.367
322.5 -41728.215
322.6 -41802.715
322.7 -42149.645
322.8 -41258.398
322.9 -41964.41
323 -41758.305
323.1 -41426.793
323.2 -42127.477
323.3 -41527.617
323.4 -42103.48
323.5 -41459.496
323.6 -41314.652
323.7 -41342.297
323.8 -41818.992
323.9 -41732.402
324 -42164.867
324.1 -41357.352
324.2 -41975.742
324.3 -41457.648
324.4 -41675.523
324.5 -41119.145
324.6 -42448.539
324.7 -41550.824
324.8 -41773.734
324.9 -42070.551
325 -41793.82
325.1 -40745.223
325.2 -41160.445
325.3 -41940.246
325.4 -41044.789
325.5 -41483.703
325.6 -41138.453
325.7 -42092.348
325.8 -41705.836
325.9 -40992.402
326 -41686.289
326.1 -41284.609
326.2 -41002.141
326.3 -41849.043
326.4 -40570.203
326.5 -41374.441
326.6 -41413.848
326.7 -41315.926
326.8 -41815.43
326.9 -42158.777
327 -41291.332
327.1 -40906.809
327.2 -41271.191
327.3 -41570.227
327.4 -42032.898
327.5 -41817.387
327.6 -41676.934
327.7 -42065.023
327.8 -41698.969
327.9 -41891.492
328 -41784.867
328.1 -41478.996
328.2 -41188.066
328.3 -40479.703
328.4 -41942.168
328.5 -41994.82
328.6 -41768.484
328.7 -41179.684
328.8 -41093.285
328.9 -42763.75
329 -41458.523
329.1 -41626.527
329.2 -41339.586
329.3 -41522.445
329.4 -41162
329.5 -41114.195
329.6 -41734.047
329.7 -40984.602
329.8 -41979.41
329.9 -41846.094
330 -41428.781
330.1 -42014.16
330.2 -41608.031
330.3 -40981.562
330.4 -42047.324
330.5 -40827.414
330.6 -41466.867
330.7 -41918.027
330.8 -41904.961
330.9 -41444.684
331 -40799.379
331.1 -41774.176
331.2 -41726.293
331.3 -41757.359
331.4 -41346.078
331.5 -41730.598
331.6 -41425.211
331.7 -40744.496
331.8 -41261.617
331.9 -40210.699
332 -41695.066
332.1 -40613.18
332.2 -41254.133
332.3 -40808.93
332.4 -41783.926
332.5 -41834.316
332.6 -41942.191
332.7 -42212.773
332.8 -41083.109
332.9 -41799.238
333 -41163.633
333.1 -41853.109
333.2 -40986.449
333.3 -40933.293
333.4 -41402.527
333.5 -41876.738
333.6 -41793.266
333.7 -41394.602
333.8 -41063.758
333.9 -41736.688
334 -41701.016
334.1 -41416.359
334.2 -42494.902
334.3 -41128.305
334.4 -41468.68
334.5 -40882.766
334.6 -41569.613
334.7 -41380.453
334.8 -40989.777
334.9 -41146.805
335 -41609.652
335.1 -41428.184
335.2 -41528.332
335.3 -42578.711
335.4 -42014.492
335.5 -41179.059
335.6 -41176.305
335.7 -41001.949
335.8 -41134.164
335.9 -41624.828
336 -40948.312
336.1 -41811.918
336.2 -41192.262
336.3 -40761.398
336.4 -41130.859
336.5 -40907.43
336.6 -41129.246
336.7 -40999.633
336.8 -40826.945
336.9 -40810.645
337 -40967.332
337.1 -40582.23
337.2 -40516.949
337.3 -41875.805
337.4 -40640.688
337.5 -40924.57
337.6 -41437.277
337.7 -40650.395
337.8 -40467.359
337.9 -40854.062
338 -40668.41
338.1 -41431.871
338.2 -40948.055
338.3 -41637.289
338.4 -41273.672
338.5 -40771.02
338.6 -41718.348
338.7 -40721.289
338.8 -41156.305
338.9 -41226.219
339 -41439
339.1 -41578.027
339.2 -41751.621
339.3 -42069.352
339.4 -40870.277
339.5 -41345.328
339.6 -41537.301
339.7 -41300.09
339.8 -40877.824
339.9 -40458.578
340 -41140.633
340.1 -40668.449
340.2 -40650.473
340.3 -41043.547
340.4 -41093.078
340.5 -40726.039
340.6 -40654.082
340.7 -40918.465
340.8 -40787.16
340.9 -40902.746
341 -40539.641
341.1 -40824.34
341.2 -40594.883
341.3 -41328.543
341.4 -40671.758
341.5 -40356.895
341.6 -41491.559
341.7 -40944.672
341.8 -41453.023
341.9 -40308.223
342 -40936.984
342.1 -40138.414
342.2 -41305.109
342.3 -40734.543
342.4 -41714.391
342.5 -41430.32
342.6 -40606.711
342.7 -41448.484
342.8 -40911.398
342.9 -41244.715
343 -41238.988
343.1 -41599.973
343.2 -41697.363
343.3 -41429.574
343.4 -40825.148
343.5 -41229.781
343.6 -40939.539
343.7 -40961.41
343.8 -41340.926
343.9 -41833.238
344 -42097.625
344.1 -42805.449
344.2 -42558.289
344.3 -41709.023
344.4 -42605.086
344.5 -42190.98
344.6 -42180.055
344.7 -42142.223
344.8 -42538.871
344.9 -41464.57
345 -42152.668
345.1 -42180.305
345.2 -41879.176
345.3 -41679.316
345.4 -41825.004
345.5 -42682.406
345.6 -42573.547
345.7 -41681.277
345.8 -41700.438
345.9 -41694.953
346 -41890.625
346.1 -42219.062
346.2 -41821.094
346.3 -41601.547
346.4 -41967.68
346.5 -41502.09
346.6 -42424.164
346.7 -42353.055
346.8 -42088.766
346.9 -42262.641
347 -42134.488
347.1 -42401.488
347.2 -42373.121
347.3 -41599.035
347.4 -41680.75
347.5 -42417.562
347.6 -41993.508
347.7 -42538.16
347.8 -41579.793
347.9 -42376.996
348 -41812.75
348.1 -42972.68
348.2 -42938.652
348.3 -43422.211
348.4 -42777.793
348.5 -42095.23
348.6 -42821.859
348.7 -42075.828
348.8 -42538.68
348.9 -42080.738
349 -42181.219
349.1 -41902.215
349.2 -41618.438
349.3 -41099.508
349.4 -41741.527
349.5 -40835.953
349.6 -40859.965
349.7 -41013.172
349.8 -41217.086
349.9 -41577.488
350 -41933.395
350.1 -42246.023
350.2 -42021.156
350.3 -41333.383
350.4 -41974.047
350.5 -42001.812
350.6 -41368.477
350.7 -41807.984
350.8 -42820.234
350.9 -41944.738
351 -41783.848
351.1 -42460.531
351.2 -42308.488
351.3 -41127.512
351.4 -42031.656
351.5 -42160.508
351.6 -42386.84
351.7 -41891.328
351.8 -42487.23
351.9 -41819.469
352 -42534.297
352.1 -41245.75
352.2 -42134.832
352.3 -41980.816
352.4 -42647.223
352.5 -41611.266
352.6 -42044.766
352.7 -41378.918
352.8 -42038.219
352.9 -42654.898
353 -41984.82
353.1 -42531.809
353.2 -42403.797
353.3 -42535.344
353.4 -42385.559
353.5 -42872.914
353.6 -42632.613
353.7 -42606.129
353.8 -41973.422
353.9 -42704.23
354 -42412.742
354.1 -42989.07
354.2 -42235.484
354.3 -42076.031
354.4 -41942.805
354.5 -41884.773
354.6 -41506.953
354.7 -42726.641
354.8 -41627.945
354.9 -42452.77
355 -42067.754
355.1 -42591.688
355.2 -41719.922
355.3 -42162.648
355.4 -41784.336
355.5 -42432.789
355.6 -42225.789
355.7 -41501.57
355.8 -41979.691
355.9 -41520.695
356 -41578.488
356.1 -41058.113
356.2 -41825.047
356.3 -41526.406
356.4 -41803.785
356.5 -42288.918
356.6 -41921.242
356.7 -41688.559
356.8 -42311.234
356.9 -42809.383
357 -42331.195
357.1 -42072.258
357.2 -41432.586
357.3 -42317.145
357.4 -41955.406
357.5 -42231.23
357.6 -42074.434
357.7 -41979.059
357.8 -42394.41
357.9 -42479.195
358 -43238.953
358.1 -42282.949
358.2 -43463.555
358.3 -42905.062
358.4 -42107.426
358.5 -42313.812
358.6 -42310.52
358.7 -42690.539
358.8 -42235.91
358.9 -42130.523
359 -42703.613
359.1 -43130.703
359.2 -42101.172
359.3 -42830.02
359.4 -41647.176
359.5 -42157.766
359.6 -41719.297
359.7 -42230.156
359.8 -41315.84
359.9 -41629.477
360 -41932.762
360.1 -41834.938
360.2 -42843.73
360.3 -41794.848
360.4 -42117.711
360.5 -41377.68
360.6 -42066.137
360.7 -41700.164
360.8 -41288.656
360.9 -41557.277
361 -40805.129
361.1 -42170.133
361.2 -42113.59
361.3 -41255.148
361.4 -41264.219
361.5 -41398.258
361.6 -42160.043
361.7 -42403.047
361.8 -42655.996
361.9 -42048.262
362 -41220.34
362.1 -41347.969
362.2 -42082.227
362.3 -41333.297
362.4 -42217.078
362.5 -41625.32
362.6 -41668.781
362.7 -41249.73
362.8 -42193.367
362.9 -41764.172
363 -42884.758
363.1 -42088.914
363.2 -41968.695
363.3 -41782.109
363.4 -41630
363.5 -41769.633
363.6 -41723.488
363.7 -42327.738
363.8 -41689.309
363.9 -41238.176
364 -42295.586
364.1 -41968.586
364.2 -42124.77
364.3 -41852.492
364.4 -42472.297
364.5 -41529.25
364.6 -42083.961
364.7 -42093.645
364.8 -41922.773
364.9 -41616.602
365 -42154.562
365.1 -42045.742
365.2 -42866.492
365.3 -42357.379
365.4 -42193.691
365.5 -41446.48
365.6 -41908.93
365.7 -42795.652
365.8 -42209.516
365.9 -42106.613
366 -42110.023
366.1 -41687.445
366.2 -41523.078
366.3 -41895.832
366.4 -42387.883
366.5 -41734.031
366.6 -41793.84
366.7 -42577.582
366.8 -41930.066
366.9 -41816.09
367 -42650
367.1 -41909.332
367.2 -41649.367
367.3 -41697.891
367.4 -41711.324
367.5 -41839.32
367.6 -41264.488
367.7 -41404.395
367.8 -41338.59
367.9 -41923.152
368 -41807.094
368.1 -41204.766
368.2 -41958.77
368.3 -41990.957
368.4 -41940.738
368.5 -42310.527
368.6 -41141.652
368.7 -41610.758
368.8 -41940.867
368.9 -42118.184
369 -41859.621
369.1 -41240.949
369.2 -41663.973
369.3 -41387.555
369.4 -41371.965
369.5 -42473.543
369.6 -41528.043
369.7 -41413.812
369.8 -41492.812
369.9 -41474.965
370 -41625.59
370.1 -42405.637
370.2 -42083.684
370.3 -41267.945
370.4 -41381.066
370.5 -41424.852
370.6 -41379.82
370.7 -41325.738
370.8 -41012.531
370.9 -41647.027
371 -40965.309
371.1 -40854.305
371.2 -41784.332
371.3 -41993.156
371.4 -41103.398
371.5 -41318.145
371.6 -41493.223
371.7 -42239.152
371.8 -42002.734
371.9 -42070.68
372 -41296.086
372.1 -42419.191
372.2 -42043.242
372.3 -42308.582
372.4 -41807.051
372.5 -41978.734
372.6 -42933.039
372.7 -42679.438
372.8 -41271.547
372.9 -41833.305
373 -41564.473
373.1 -41193.684
373.2 -42368.008
373.3 -41482.707
373.4 -41497.445
373.5 -41884.082
373.6 -41643.617
373.7 -41671.645
373.8 -42235.676
373.9 -41449.309
374 -42207.273
374.1 -41882.781
374.2 -42523.703
374.3 -41545.008
374.4 -42279.281
374.5 -42557.957
374.6 -42584.668
374.7 -41977.234
374.8 -42525.5
374.9 -42326.453
375 -41872.152
375.1 -42269.875
375.2 -42603.852
375.3 -42410.961
375.4 -42167.355
375.5 -42722.781
375.6 -42120.605
375.7 -42173.887
375.8 -42465.703
&
