# Supplementary material for: Swapped and non-swapped TRAAK states co-exist in membranes at a ratio influenced by temperature
Source: Nat Commun. 2026 Mar 5;17:3522. doi: 10.1038/s41467-026-70027-9 (PMC13087257; doi:10.1038/s41467-026-70027-9)
Supplement: Supplementary file 4 — Source Data [file 41467_2026_70027_MOESM4_ESM.zip › Source data/Supplementary figure 14/rmsd_NS_19C.xvg]

# Grace project file
#
@version 50125
@page size 792, 612
@page scroll 5%
@page inout 5%
@link page off
@map font 8 to "Courier", "Courier"
@map font 10 to "Courier-Bold", "Courier-Bold"
@map font 11 to "Courier-BoldOblique", "Courier-BoldOblique"
@map font 9 to "Courier-Oblique", "Courier-Oblique"
@map font 4 to "Helvetica", "Helvetica"
@map font 6 to "Helvetica-Bold", "Helvetica-Bold"
@map font 7 to "Helvetica-BoldOblique", "Helvetica-BoldOblique"
@map font 5 to "Helvetica-Oblique", "Helvetica-Oblique"
@map font 18 to "NimbusMonoL-Bold", "NimbusMonoL-Bold"
@map font 19 to "NimbusMonoL-BoldOblique", "NimbusMonoL-BoldOblique"
@map font 20 to "NimbusMonoL-Regular", "NimbusMonoL-Regular"
@map font 21 to "NimbusMonoL-RegularOblique", "NimbusMonoL-RegularOblique"
@map font 22 to "NimbusMonoPS-Bold", "NimbusMonoPS-Bold"
@map font 23 to "NimbusMonoPS-BoldItalic", "NimbusMonoPS-BoldItalic"
@map font 24 to "NimbusMonoPS-Italic", "NimbusMonoPS-Italic"
@map font 25 to "NimbusMonoPS-Regular", "NimbusMonoPS-Regular"
@map font 26 to "NimbusRoman-Bold", "NimbusRoman-Bold"
@map font 27 to "NimbusRoman-BoldItalic", "NimbusRoman-BoldItalic"
@map font 28 to "NimbusRoman-Italic", "NimbusRoman-Italic"
@map font 29 to "NimbusRoman-Regular", "NimbusRoman-Regular"
@map font 30 to "NimbusRomanNo9L-Medium", "NimbusRomanNo9L-Medium"
@map font 31 to "NimbusRomanNo9L-MediumItalic", "NimbusRomanNo9L-MediumItalic"
@map font 32 to "NimbusRomanNo9L-Regular", "NimbusRomanNo9L-Regular"
@map font 33 to "NimbusRomanNo9L-RegularItalic", "NimbusRomanNo9L-RegularItalic"
@map font 34 to "NimbusSans-Bold", "NimbusSans-Bold"
@map font 35 to "NimbusSans-BoldItalic", "NimbusSans-BoldItalic"
@map font 36 to "NimbusSans-Italic", "NimbusSans-Italic"
@map font 37 to "NimbusSans-Regular", "NimbusSans-Regular"
@map font 38 to "NimbusSansL-Bold", "NimbusSansL-Bold"
@map font 39 to "NimbusSansL-BoldCondensed", "NimbusSansL-BoldCondensed"
@map font 40 to "NimbusSansL-BoldCondensedItalic", "NimbusSansL-BoldCondensedItalic"
@map font 41 to "NimbusSansL-BoldItalic", "NimbusSansL-BoldItalic"
@map font 42 to "NimbusSansL-Regular", "NimbusSansL-Regular"
@map font 43 to "NimbusSansL-RegularCondensed", "NimbusSansL-RegularCondensed"
@map font 44 to "NimbusSansL-RegularCondensedItalic", "NimbusSansL-RegularCondensedItalic"
@map font 45 to "NimbusSansL-RegularItalic", "NimbusSansL-RegularItalic"
@map font 46 to "NimbusSansNarrow-Bold", "NimbusSansNarrow-Bold"
@map font 47 to "NimbusSansNarrow-BoldOblique", "NimbusSansNarrow-BoldOblique"
@map font 48 to "NimbusSansNarrow-Oblique", "NimbusSansNarrow-Oblique"
@map font 49 to "NimbusSansNarrow-Regular", "NimbusSansNarrow-Regular"
@map font 50 to "P052-Bold", "P052-Bold"
@map font 51 to "P052-BoldItalic", "P052-BoldItalic"
@map font 52 to "P052-Italic", "P052-Italic"
@map font 53 to "P052-Roman", "P052-Roman"
@map font 54 to "StandardSymbolsL-Regular", "StandardSymbolsL-Regular"
@map font 55 to "StandardSymbolsPS-Regular", "StandardSymbolsPS-Regular"
@map font 12 to "Symbol", "Symbol"
@map font 2 to "Times-Bold", "Times-Bold"
@map font 3 to "Times-BoldItalic", "Times-BoldItalic"
@map font 1 to "Times-Italic", "Times-Italic"
@map font 0 to "Times-Roman", "Times-Roman"
@map font 61 to "URWBookman-Demi", "URWBookman-Demi"
@map font 62 to "URWBookman-DemiItalic", "URWBookman-DemiItalic"
@map font 63 to "URWBookman-Light", "URWBookman-Light"
@map font 64 to "URWBookman-LightItalic", "URWBookman-LightItalic"
@map font 65 to "URWBookmanL-DemiBold", "URWBookmanL-DemiBold"
@map font 66 to "URWBookmanL-DemiBoldItalic", "URWBookmanL-DemiBoldItalic"
@map font 67 to "URWBookmanL-Light", "URWBookmanL-Light"
@map font 68 to "URWBookmanL-LightItalic", "URWBookmanL-LightItalic"
@map font 69 to "URWChanceryL-MediumItalic", "URWChanceryL-MediumItalic"
@map font 70 to "URWGothic-Book", "URWGothic-Book"
@map font 71 to "URWGothic-BookOblique", "URWGothic-BookOblique"
@map font 72 to "URWGothic-Demi", "URWGothic-Demi"
@map font 73 to "URWGothic-DemiOblique", "URWGothic-DemiOblique"
@map font 74 to "URWGothicL-Book", "URWGothicL-Book"
@map font 75 to "URWGothicL-BookOblique", "URWGothicL-BookOblique"
@map font 76 to "URWGothicL-Demi", "URWGothicL-Demi"
@map font 77 to "URWGothicL-DemiOblique", "URWGothicL-DemiOblique"
@map font 78 to "URWPalladioL-Bold", "URWPalladioL-Bold"
@map font 79 to "URWPalladioL-BoldItalic", "URWPalladioL-BoldItalic"
@map font 80 to "URWPalladioL-Italic", "URWPalladioL-Italic"
@map font 81 to "URWPalladioL-Roman", "URWPalladioL-Roman"
@map font 82 to "Z003-MediumItalic", "Z003-MediumItalic"
@map font 13 to "ZapfDingbats", "ZapfDingbats"
@map color 0 to (255, 255, 255), "white"
@map color 1 to (0, 0, 0), "black"
@map color 2 to (255, 0, 0), "red"
@map color 3 to (0, 255, 0), "green"
@map color 4 to (0, 0, 255), "blue"
@map color 5 to (255, 255, 0), "yellow"
@map color 6 to (188, 143, 143), "brown"
@map color 7 to (220, 220, 220), "grey"
@map color 8 to (148, 0, 211), "violet"
@map color 9 to (0, 255, 255), "cyan"
@map color 10 to (255, 0, 255), "magenta"
@map color 11 to (255, 165, 0), "orange"
@map color 12 to (114, 33, 188), "indigo"
@map color 13 to (103, 7, 72), "maroon"
@map color 14 to (64, 224, 208), "turquoise"
@map color 15 to (0, 139, 0), "green4"
@reference date 0
@date wrap off
@date wrap year 1950
@default linewidth 1.0
@default linestyle 1
@default color 1
@default pattern 1
@default font 0
@default char size 1.000000
@default symbol size 1.000000
@default sformat "%.8g"
@background color 0
@page background fill on
@timestamp off
@timestamp 0.03, 0.03
@timestamp color 1
@timestamp rot 0
@timestamp font 0
@timestamp char size 1.000000
@timestamp def "Thu Sep 11 17:36:08 2025"
@r0 off
@link r0 to g0
@r0 type above
@r0 linestyle 1
@r0 linewidth 1.0
@r0 color 1
@r0 line 0, 0, 0, 0
@r1 off
@link r1 to g0
@r1 type above
@r1 linestyle 1
@r1 linewidth 1.0
@r1 color 1
@r1 line 0, 0, 0, 0
@r2 off
@link r2 to g0
@r2 type above
@r2 linestyle 1
@r2 linewidth 1.0
@r2 color 1
@r2 line 0, 0, 0, 0
@r3 off
@link r3 to g0
@r3 type above
@r3 linestyle 1
@r3 linewidth 1.0
@r3 color 1
@r3 line 0, 0, 0, 0
@r4 off
@link r4 to g0
@r4 type above
@r4 linestyle 1
@r4 linewidth 1.0
@r4 color 1
@r4 line 0, 0, 0, 0
@g0 on
@g0 hidden false
@g0 type XY
@g0 stacked false
@g0 bar hgap 0.000000
@g0 fixedpoint off
@g0 fixedpoint type 0
@g0 fixedpoint xy 0.000000, 0.000000
@g0 fixedpoint format general general
@g0 fixedpoint prec 6, 6
@with g0
@    world 0, 1, 200, 10
@    stack world 0, 0, 0, 0
@    znorm 1
@    view 0.150000, 0.150000, 1.150000, 0.850000
@    title "NS - 19 C\c0\C"
@    title font 4
@    title size 1.500000
@    title color 1
@    subtitle ""
@    subtitle font 0
@    subtitle size 1.000000
@    subtitle color 1
@    xaxes scale Normal
@    yaxes scale Normal
@    xaxes invert off
@    yaxes invert off
@    xaxis  on
@    xaxis  type zero false
@    xaxis  offset 0.000000 , 0.000000
@    xaxis  bar on
@    xaxis  bar color 1
@    xaxis  bar linestyle 1
@    xaxis  bar linewidth 1.0
@    xaxis  label "Time (ns)"
@    xaxis  label layout para
@    xaxis  label place auto
@    xaxis  label char size 1.500000
@    xaxis  label font 4
@    xaxis  label color 1
@    xaxis  label place normal
@    xaxis  tick on
@    xaxis  tick major 50
@    xaxis  tick minor ticks 1
@    xaxis  tick default 6
@    xaxis  tick place rounded true
@    xaxis  tick in
@    xaxis  tick major size 1.000000
@    xaxis  tick major color 1
@    xaxis  tick major linewidth 2.0
@    xaxis  tick major linestyle 1
@    xaxis  tick major grid off
@    xaxis  tick minor color 1
@    xaxis  tick minor linewidth 2.0
@    xaxis  tick minor linestyle 1
@    xaxis  tick minor grid off
@    xaxis  tick minor size 0.500000
@    xaxis  ticklabel on
@    xaxis  ticklabel format general
@    xaxis  ticklabel prec 5
@    xaxis  ticklabel formula ""
@    xaxis  ticklabel append ""
@    xaxis  ticklabel prepend ""
@    xaxis  ticklabel angle 0
@    xaxis  ticklabel skip 0
@    xaxis  ticklabel stagger 0
@    xaxis  ticklabel place normal
@    xaxis  ticklabel offset auto
@    xaxis  ticklabel offset 0.000000 , 0.010000
@    xaxis  ticklabel start type auto
@    xaxis  ticklabel start 0.000000
@    xaxis  ticklabel stop type auto
@    xaxis  ticklabel stop 0.000000
@    xaxis  ticklabel char size 1.500000
@    xaxis  ticklabel font 4
@    xaxis  ticklabel color 1
@    xaxis  tick place both
@    xaxis  tick spec type none
@    yaxis  on
@    yaxis  type zero false
@    yaxis  offset 0.000000 , 0.000000
@    yaxis  bar on
@    yaxis  bar color 1
@    yaxis  bar linestyle 1
@    yaxis  bar linewidth 1.0
@    yaxis  label "RMSD (\cE\C)"
@    yaxis  label layout para
@    yaxis  label place auto
@    yaxis  label char size 1.500000
@    yaxis  label font 4
@    yaxis  label color 1
@    yaxis  label place normal
@    yaxis  tick on
@    yaxis  tick major 2
@    yaxis  tick minor ticks 1
@    yaxis  tick default 6
@    yaxis  tick place rounded true
@    yaxis  tick in
@    yaxis  tick major size 1.000000
@    yaxis  tick major color 1
@    yaxis  tick major linewidth 2.0
@    yaxis  tick major linestyle 1
@    yaxis  tick major grid off
@    yaxis  tick minor color 1
@    yaxis  tick minor linewidth 2.0
@    yaxis  tick minor linestyle 1
@    yaxis  tick minor grid off
@    yaxis  tick minor size 0.500000
@    yaxis  ticklabel on
@    yaxis  ticklabel format general
@    yaxis  ticklabel prec 5
@    yaxis  ticklabel formula ""
@    yaxis  ticklabel append ""
@    yaxis  ticklabel prepend ""
@    yaxis  ticklabel angle 0
@    yaxis  ticklabel skip 0
@    yaxis  ticklabel stagger 0
@    yaxis  ticklabel place normal
@    yaxis  ticklabel offset auto
@    yaxis  ticklabel offset 0.000000 , 0.010000
@    yaxis  ticklabel start type auto
@    yaxis  ticklabel start 0.000000
@    yaxis  ticklabel stop type auto
@    yaxis  ticklabel stop 0.000000
@    yaxis  ticklabel char size 1.500000
@    yaxis  ticklabel font 4
@    yaxis  ticklabel color 1
@    yaxis  tick place both
@    yaxis  tick spec type none
@    altxaxis  off
@    altyaxis  off
@    legend on
@    legend loctype view
@    legend 0.85, 0.8
@    legend box color 1
@    legend box pattern 1
@    legend box linewidth 1.0
@    legend box linestyle 1
@    legend box fill color 0
@    legend box fill pattern 1
@    legend font 0
@    legend char size 1.000000
@    legend color 1
@    legend length 4
@    legend vgap 1
@    legend hgap 1
@    legend invert false
@    frame type 0
@    frame linestyle 1
@    frame linewidth 2.5
@    frame color 1
@    frame pattern 1
@    frame background color 0
@    frame background pattern 0
@    s0 hidden false
@    s0 type xy
@    s0 symbol 0
@    s0 symbol size 1.000000
@    s0 symbol color 1
@    s0 symbol pattern 1
@    s0 symbol fill color 1
@    s0 symbol fill pattern 0
@    s0 symbol linewidth 1.0
@    s0 symbol linestyle 1
@    s0 symbol char 65
@    s0 symbol char font 0
@    s0 symbol skip 0
@    s0 line type 1
@    s0 line linestyle 1
@    s0 line linewidth 1.0
@    s0 line color 1
@    s0 line pattern 1
@    s0 baseline type 0
@    s0 baseline off
@    s0 dropline off
@    s0 fill type 0
@    s0 fill rule 0
@    s0 fill color 1
@    s0 fill pattern 1
@    s0 avalue off
@    s0 avalue type 2
@    s0 avalue char size 1.000000
@    s0 avalue font 0
@    s0 avalue color 1
@    s0 avalue rot 0
@    s0 avalue format general
@    s0 avalue prec 3
@    s0 avalue prepend ""
@    s0 avalue append ""
@    s0 avalue offset 0.000000 , 0.000000
@    s0 errorbar on
@    s0 errorbar place both
@    s0 errorbar color 1
@    s0 errorbar pattern 1
@    s0 errorbar size 1.000000
@    s0 errorbar linewidth 1.0
@    s0 errorbar linestyle 1
@    s0 errorbar riser linewidth 1.0
@    s0 errorbar riser linestyle 1
@    s0 errorbar riser clip off
@    s0 errorbar riser clip length 0.100000
@    s0 comment "rmsd_3um7_19.xvg"
@    s0 legend  ""
@target G0.S0
@type xy
0 1.655864
0.1 2.07575
0.2 2.206908
0.3 2.530849
0.4 2.667187
0.5 2.460209
0.6 2.709118
0.7 2.82021
0.8 2.667355
0.9 2.68102
1 2.942087
1.1 2.950003
1.2 2.730157
1.3 2.804162
1.4 3.013006
1.5 3.102254
1.6 3.068488
1.7 3.011005
1.8 3.095276
1.9 2.952084
2 2.851143
2.1 3.102825
2.2 2.982293
2.3 3.463489
2.4 3.535605
2.5 3.50284
2.6 3.632036
2.7 3.295192
2.8 3.19427
2.9 3.43751
3 3.369076
3.1 3.338749
3.2 3.093159
3.3 3.398272
3.4 3.65124
3.5 3.648764
3.6 3.618625
3.7 3.475565
3.8 3.61168
3.9 3.280491
4 3.51406
4.1 3.4613
4.2 3.282559
4.3 3.238089
4.4 3.094301
4.5 3.251932
4.6 3.12961
4.7 2.973628
4.8 3.066178
4.9 3.122143
5 3.339851
5.1 3.346046
5.2 3.35811
5.3 3.248003
5.4 3.116993
5.5 3.205234
5.6 2.971887
5.7 2.970594
5.8 3.124999
5.9 3.22778
6 3.085592
6.1 2.839549
6.2 3.007706
6.3 2.916306
6.4 3.10524
6.5 3.262586
6.6 3.272841
6.7 3.114236
6.8 3.005114
6.9 3.019239
7 3.076734
7.1 3.00198
7.2 2.979535
7.3 3.00014
7.4 2.982959
7.5 3.182645
7.6 3.019275
7.7 3.023711
7.8 3.024045
7.9 2.839833
8 2.828784
8.1 2.873237
8.2 2.889556
8.3 2.860704
8.4 2.906447
8.5 3.091211
8.6 3.164562
8.7 3.3141
8.8 3.225897
8.9 3.244831
9 3.229146
9.1 3.268304
9.2 3.237631
9.3 3.281971
9.4 3.25283
9.5 3.24108
9.6 3.067716
9.7 3.236037
9.8 3.118457
9.9 2.960987
10 2.955984
10.1 2.952861
10.2 2.9531
10.3 2.906646
10.4 2.941625
10.5 2.907915
10.6 2.919733
10.7 2.998698
10.8 3.056904
10.9 3.049518
11 2.950268
11.1 3.026209
11.2 3.053819
11.3 2.961686
11.4 3.138805
11.5 3.081381
11.6 3.19029
11.7 3.036819
11.8 3.15568
11.9 3.204212
12 3.212506
12.1 3.339026
12.2 3.522421
12.3 3.295743
12.4 3.335997
12.5 3.340968
12.6 3.143527
12.7 3.287112
12.8 3.217013
12.9 3.378631
13 3.317361
13.1 3.34691
13.2 3.360764
13.3 3.534348
13.4 3.439692
13.5 3.361307
13.6 3.42815
13.7 3.358373
13.8 3.428863
13.9 3.38042
14 3.41127
14.1 3.559428
14.2 3.563057
14.3 3.485304
14.4 3.332098
14.5 3.420859
14.6 3.469389
14.7 3.493801
14.8 3.341035
14.9 3.209012
15 3.183377
15.1 3.311907
15.2 3.288215
15.3 3.342343
15.4 3.357069
15.5 3.164031
15.6 3.387787
15.7 3.432339
15.8 3.345024
15.9 3.519316
16 3.472113
16.1 3.503307
16.2 3.457748
16.3 3.312453
16.4 3.437719
16.5 3.486511
16.6 3.455676
16.7 3.429791
16.8 3.375722
16.9 3.236343
17 3.358375
17.1 3.331925
17.2 3.21088
17.3 3.356552
17.4 3.28117
17.5 3.214999
17.6 3.291856
17.7 3.342366
17.8 3.308149
17.9 3.351399
18 3.374918
18.1 3.396952
18.2 3.297263
18.3 3.357525
18.4 3.461942
18.5 3.405508
18.6 3.406247
18.7 3.487912
18.8 3.339936
18.9 3.418972
19 3.354229
19.1 3.237095
19.2 3.329052
19.3 3.379934
19.4 3.355797
19.5 3.394281
19.6 3.211108
19.7 3.320865
19.8 3.3503
19.9 3.20003
20 3.20351
20.1 3.204569
20.2 3.230407
20.3 3.217823
20.4 3.289333
20.5 3.357728
20.6 3.373719
20.7 3.221627
20.8 3.166154
20.9 3.198777
21 3.16737
21.1 3.116699
21.2 3.202101
21.3 3.228102
21.4 3.204241
21.5 3.234167
21.6 3.312119
21.7 3.420195
21.8 3.359019
21.9 3.364152
22 3.1795
22.1 3.232531
22.2 3.146755
22.3 3.349617
22.4 3.26078
22.5 3.438571
22.6 3.4254
22.7 3.383603
22.8 3.353257
22.9 3.424727
23 3.210191
23.1 3.415631
23.2 3.569551
23.3 3.307762
23.4 3.416407
23.5 3.549718
23.6 3.373055
23.7 3.38389
23.8 3.495201
23.9 3.366854
24 3.430344
24.1 3.395731
24.2 3.404712
24.3 3.688686
24.4 3.434143
24.5 3.415681
24.6 3.460074
24.7 3.51129
24.8 3.368395
24.9 3.317404
25 3.434551
25.1 3.418989
25.2 3.394199
25.3 3.375392
25.4 3.266793
25.5 3.345604
25.6 3.31739
25.7 3.280827
25.8 3.277417
25.9 3.412223
26 3.473269
26.1 3.539044
26.2 3.446718
26.3 3.492747
26.4 3.411712
26.5 3.464344
26.6 3.355252
26.7 3.360938
26.8 3.336251
26.9 3.303712
27 3.358881
27.1 3.303362
27.2 3.675028
27.3 3.475461
27.4 3.501673
27.5 3.603195
27.6 3.483958
27.7 3.465082
27.8 3.501316
27.9 3.624705
28 3.76351
28.1 3.803325
28.2 3.777407
28.3 3.568245
28.4 3.560854
28.5 3.684312
28.6 3.460049
28.7 3.730915
28.8 3.729545
28.9 3.744594
29 3.652354
29.1 3.684357
29.2 3.821716
29.3 3.769822
29.4 3.941597
29.5 3.858958
29.6 3.909909
29.7 3.76854
29.8 3.633216
29.9 3.593287
30 3.585813
30.1 3.668357
30.2 3.770562
30.3 3.843777
30.4 3.600765
30.5 3.845576
30.6 3.984356
30.7 3.948691
30.8 3.717625
30.9 3.781618
31 3.788706
31.1 3.973262
31.2 3.760363
31.3 3.567592
31.4 3.736347
31.5 3.655819
31.6 3.540318
31.7 3.649572
31.8 3.5993
31.9 3.537788
32 3.526131
32.1 3.388046
32.2 3.435646
32.3 3.414973
32.4 3.441369
32.5 3.298018
32.6 3.491764
32.7 3.493534
32.8 3.488009
32.9 3.553538
33 3.503273
33.1 3.564866
33.2 3.6046
33.3 3.532802
33.4 3.587401
33.5 3.613212
33.6 3.425828
33.7 3.614231
33.8 3.426307
33.9 3.521662
34 3.530814
34.1 3.73159
34.2 3.572527
34.3 3.618844
34.4 3.596534
34.5 3.5242
34.6 3.576632
34.7 3.595397
34.8 3.433243
34.9 3.555093
35 3.470097
35.1 3.462397
35.2 3.308751
35.3 3.607327
35.4 3.418727
35.5 3.322837
35.6 3.35003
35.7 3.463226
35.8 3.378762
35.9 3.497174
36 3.666812
36.1 3.382199
36.2 3.385536
36.3 3.391453
36.4 3.502837
36.5 3.401626
36.6 3.46693
36.7 3.572329
36.8 3.541822
36.9 3.48579
37 3.406476
37.1 3.324358
37.2 3.32868
37.3 3.32691
37.4 3.444634
37.5 3.501016
37.6 3.388942
37.7 3.375616
37.8 3.423005
37.9 3.553422
38 3.563653
38.1 3.382647
38.2 3.32965
38.3 3.499755
38.4 3.327973
38.5 3.599534
38.6 3.540179
38.7 3.726781
38.8 3.517043
38.9 3.464164
39 3.64109
39.1 3.650315
39.2 3.675941
39.3 3.654594
39.4 3.721513
39.5 3.708578
39.6 3.550993
39.7 3.577738
39.8 3.652667
39.9 3.398413
40 3.42591
40.1 3.423313
40.2 3.592133
40.3 3.80855
40.4 3.751247
40.5 3.57539
40.6 3.739799
40.7 3.896911
40.8 4.090166
40.9 3.778585
41 3.532175
41.1 3.433543
41.2 3.604991
41.3 3.521592
41.4 3.58465
41.5 3.737486
41.6 3.663449
41.7 3.601364
41.8 3.601334
41.9 3.602658
42 3.662751
42.1 3.720562
42.2 3.51746
42.3 3.613739
42.4 3.806946
42.5 3.866958
42.6 3.78864
42.7 3.769297
42.8 3.83397
42.9 3.717352
43 4.037875
43.1 3.886353
43.2 3.90173
43.3 4.128411
43.4 3.87464
43.5 4.164507
43.6 4.087287
43.7 4.217953
43.8 4.298079
43.9 4.04306
44 4.079981
44.1 3.932521
44.2 3.987717
44.3 4.032658
44.4 3.850214
44.5 3.715572
44.6 3.822061
44.7 3.954609
44.8 3.761001
44.9 3.814465
45 3.851937
45.1 3.892466
45.2 3.806067
45.3 3.834655
45.4 3.846431
45.5 3.99044
45.6 3.835758
45.7 3.749472
45.8 3.666059
45.9 3.760186
46 3.665931
46.1 3.517733
46.2 3.687142
46.3 3.895294
46.4 3.854209
46.5 3.919
46.6 3.886176
46.7 3.807475
46.8 3.698441
46.9 3.834686
47 3.870611
47.1 3.8232
47.2 4.157435
47.3 4.001652
47.4 3.900535
47.5 3.834825
47.6 3.88645
47.7 3.83092
47.8 3.830107
47.9 3.883965
48 3.778909
48.1 3.724817
48.2 3.841878
48.3 3.972903
48.4 3.737417
48.5 3.765249
48.6 3.766383
48.7 3.875687
48.8 3.975989
48.9 3.910905
49 3.843161
49.1 3.774843
49.2 3.786415
49.3 3.726898
49.4 3.643088
49.5 3.661527
49.6 3.701503
49.7 3.901396
49.8 3.987476
49.9 3.862674
50 3.838115
50.1 3.723019
50.2 3.771436
50.3 4.203183
50.4 3.95795
50.5 3.875171
50.6 3.812217
50.7 4.170738
50.8 3.975891
50.9 4.359825
51 4.359932
51.1 4.365094
51.2 4.426762
51.3 4.048239
51.4 4.121245
51.5 4.26096
51.6 4.234169
51.7 4.087599
51.8 4.076542
51.9 4.011626
52 3.82142
52.1 3.980709
52.2 3.963547
52.3 3.982979
52.4 3.87347
52.5 3.888103
52.6 3.833124
52.7 3.814905
52.8 3.841626
52.9 3.914656
53 4.181274
53.1 4.047385
53.2 3.818239
53.3 3.759739
53.4 3.844044
53.5 3.741808
53.6 3.918523
53.7 3.892247
53.8 3.831308
53.9 4.098656
54 3.930479
54.1 3.928967
54.2 3.828563
54.3 3.813071
54.4 3.837715
54.5 3.707578
54.6 3.723148
54.7 3.734298
54.8 3.896562
54.9 3.847968
55 3.884197
55.1 3.7914
55.2 3.789809
55.3 3.755141
55.4 3.831784
55.5 3.812332
55.6 4.192978
55.7 4.030013
55.8 4.003173
55.9 4.163832
56 4.118195
56.1 4.047379
56.2 3.809861
56.3 3.861096
56.4 3.881585
56.5 3.682588
56.6 3.6833
56.7 3.862471
56.8 3.881063
56.9 3.796354
57 3.705046
57.1 3.855355
57.2 3.609635
57.3 3.681244
57.4 3.664086
57.5 3.677502
57.6 3.787146
57.7 3.983161
57.8 3.996225
57.9 3.963457
58 4.081824
58.1 3.945499
58.2 3.943949
58.3 3.89632
58.4 3.941007
58.5 3.975666
58.6 3.787656
58.7 3.732403
58.8 3.856738
58.9 3.890139
59 3.762878
59.1 3.780444
59.2 3.802635
59.3 3.912984
59.4 3.78064
59.5 3.652044
59.6 3.641103
59.7 3.945507
59.8 3.646765
59.9 3.574121
60 3.765931
60.1 3.629557
60.2 3.862336
60.3 3.626485
60.4 3.58023
60.5 3.703036
60.6 3.523861
60.7 3.569396
60.8 3.619189
60.9 3.628118
61 3.526877
61.1 3.577675
61.2 3.847075
61.3 3.562188
61.4 3.708034
61.5 3.65892
61.6 3.561334
61.7 3.74394
61.8 3.782855
61.9 3.664122
62 3.739472
62.1 3.738641
62.2 3.618318
62.3 3.772253
62.4 4.040233
62.5 3.75122
62.6 3.697249
62.7 3.807797
62.8 3.886474
62.9 3.84161
63 3.585433
63.1 3.521177
63.2 3.613077
63.3 3.56899
63.4 3.557638
63.5 3.727838
63.6 3.746068
63.7 3.970562
63.8 3.770043
63.9 3.829153
64 3.668335
64.1 3.698083
64.2 3.666955
64.3 3.6904
64.4 3.792877
64.5 3.746369
64.6 3.808219
64.7 3.623841
64.8 3.929584
64.9 3.893717
65 3.681817
65.1 3.992963
65.2 3.749563
65.3 3.617895
65.4 3.924522
65.5 3.809378
65.6 3.930462
65.7 3.850396
65.8 3.700398
65.9 3.880487
66 3.927876
66.1 3.942447
66.2 4.104852
66.3 3.757256
66.4 4.060656
66.5 3.94799
66.6 4.11287
66.7 3.994654
66.8 3.882733
66.9 3.977265
67 4.101451
67.1 4.169354
67.2 4.046985
67.3 3.983373
67.4 3.961889
67.5 4.127598
67.6 4.128636
67.7 3.979966
67.8 4.034904
67.9 4.003899
68 4.037003
68.1 3.938988
68.2 4.087675
68.3 3.842326
68.4 3.859987
68.5 3.866214
68.6 3.868832
68.7 3.866364
68.8 3.931114
68.9 4.319484
69 4.327684
69.1 4.203593
69.2 4.292784
69.3 4.250005
69.4 4.141903
69.5 3.961556
69.6 4.02581
69.7 4.001018
69.8 4.043559
69.9 3.875698
70 3.738879
70.1 3.850282
70.2 3.914255
70.3 4.124887
70.4 4.137706
70.5 3.978975
70.6 4.005695
70.7 3.956431
70.8 3.852789
70.9 3.797526
71 3.917371
71.1 3.863358
71.2 3.920901
71.3 4.011528
71.4 3.968819
71.5 3.969903
71.6 4.15733
71.7 4.338067
71.8 4.351918
71.9 4.274636
72 4.327557
72.1 4.372917
72.2 4.458906
72.3 4.485858
72.4 4.308222
72.5 4.097328
72.6 4.373137
72.7 4.230314
72.8 4.384639
72.9 4.141944
73 4.167196
73.1 4.29103
73.2 4.453053
73.3 4.546591
73.4 4.39385
73.5 4.476229
73.6 4.551404
73.7 4.104825
73.8 4.185016
73.9 4.180639
74 4.29658
74.1 4.134333
74.2 4.044342
74.3 4.12601
74.4 4.10745
74.5 4.318499
74.6 4.016
74.7 4.000113
74.8 4.000058
74.9 4.100752
75 3.970472
75.1 4.08553
75.2 4.067619
75.3 4.115301
75.4 4.13859
75.5 4.314964
75.6 4.375731
75.7 4.424774
75.8 4.434512
75.9 4.215541
76 4.415544
76.1 4.344914
76.2 4.155787
76.3 4.290801
76.4 4.19657
76.5 4.026488
76.6 4.114792
76.7 3.990813
76.8 4.072167
76.9 4.001572
77 3.842968
77.1 3.989132
77.2 3.86034
77.3 4.201145
77.4 4.105253
77.5 4.281081
77.6 4.118145
77.7 4.297969
77.8 4.147383
77.9 3.942497
78 3.904222
78.1 3.94061
78.2 4.326133
78.3 4.01264
78.4 3.980675
78.5 4.193222
78.6 4.276195
78.7 4.225672
78.8 4.238384
78.9 4.031819
79 4.158087
79.1 4.218384
79.2 4.124102
79.3 3.991663
79.4 3.983988
79.5 3.923607
79.6 3.957741
79.7 3.926476
79.8 3.915978
79.9 3.987412
80 4.032948
80.1 4.042428
80.2 4.217758
80.3 4.119137
80.4 3.959694
80.5 4.142942
80.6 4.257686
80.7 4.060975
80.8 4.194402
80.9 4.283483
81 4.147774
81.1 3.987114
81.2 4.013489
81.3 4.099422
81.4 4.31328
81.5 4.129547
81.6 3.992328
81.7 3.840344
81.8 3.921907
81.9 3.880264
82 3.961629
82.1 3.956127
82.2 3.976246
82.3 3.945408
82.4 4.132951
82.5 3.950074
82.6 3.975866
82.7 4.037948
82.8 3.970299
82.9 3.876587
83 3.744511
83.1 3.815784
83.2 3.771439
83.3 3.883013
83.4 3.878983
83.5 3.852398
83.6 4.043725
83.7 4.041643
83.8 3.907578
83.9 3.888488
84 3.80052
84.1 3.757625
84.2 3.749566
84.3 3.806859
84.4 3.773499
84.5 3.849219
84.6 3.744958
84.7 3.914676
84.8 3.69188
84.9 3.671823
85 3.771002
85.1 3.739574
85.2 3.791765
85.3 3.868945
85.4 4.225172
85.5 4.290771
85.6 4.483792
85.7 4.351374
85.8 4.535611
85.9 4.145309
86 4.181363
86.1 3.874522
86.2 3.918308
86.3 3.84031
86.4 4.049069
86.5 3.924873
86.6 3.941314
86.7 3.928804
86.8 3.953259
86.9 3.68959
87 3.751651
87.1 3.599291
87.2 3.562485
87.3 3.740358
87.4 3.794674
87.5 3.698911
87.6 3.860278
87.7 4.078872
87.8 3.830343
87.9 3.850363
88 3.954217
88.1 4.048851
88.2 3.884329
88.3 3.861025
88.4 3.865986
88.5 3.759565
88.6 3.759762
88.7 3.801093
88.8 3.747962
88.9 3.83002
89 3.736592
89.1 3.733405
89.2 3.68893
89.3 3.608904
89.4 3.637689
89.5 3.730097
89.6 3.792942
89.7 3.730322
89.8 3.596864
89.9 3.653236
90 3.513791
90.1 3.671128
90.2 3.6731
90.3 3.602331
90.4 3.558304
90.5 3.770845
90.6 3.835306
90.7 4.042862
90.8 3.811209
90.9 3.846125
91 3.67933
91.1 3.773572
91.2 3.650683
91.3 3.842306
91.4 3.592789
91.5 3.611937
91.6 3.579507
91.7 3.561059
91.8 3.589977
91.9 3.354982
92 3.502637
92.1 3.497483
92.2 3.687711
92.3 3.643548
92.4 3.563045
92.5 3.66966
92.6 3.586699
92.7 3.570332
92.8 3.704753
92.9 3.711482
93 3.55991
93.1 3.55987
93.2 3.708999
93.3 3.829437
93.4 3.819601
93.5 3.743578
93.6 3.743211
93.7 3.55088
93.8 3.765804
93.9 3.611637
94 3.542884
94.1 3.830897
94.2 3.684093
94.3 3.66692
94.4 3.745872
94.5 4.030572
94.6 3.920895
94.7 4.11963
94.8 4.082641
94.9 4.008236
95 3.861366
95.1 3.85066
95.2 3.80761
95.3 3.680337
95.4 3.904577
95.5 3.80827
95.6 3.773198
95.7 3.706467
95.8 3.790264
95.9 3.718124
96 3.814832
96.1 3.691045
96.2 3.773226
96.3 3.68285
96.4 3.735303
96.5 3.643202
96.6 3.733307
96.7 3.876824
96.8 4.006628
96.9 3.870202
97 3.703356
97.1 3.75996
97.2 3.520344
97.3 3.748934
97.4 3.730219
97.5 3.75777
97.6 3.678498
97.7 3.906619
97.8 3.777424
97.9 3.766756
98 3.763361
98.1 3.798614
98.2 3.627079
98.3 3.575251
98.4 3.697357
98.5 3.829957
98.6 3.726316
98.7 3.776588
98.8 3.545699
98.9 3.812214
99 3.641821
99.1 3.383505
99.2 3.480771
99.3 3.458522
99.4 3.581511
99.5 3.572498
99.6 3.745223
99.7 3.626164
99.8 3.699678
99.9 3.856144
100 3.642867
100.1 3.822639
100.2 3.76731
100.3 3.76828
100.4 3.920535
100.5 4.117071
100.6 3.694964
100.7 3.790751
100.8 4.00946
100.9 4.020606
101 3.711887
101.1 3.777259
101.2 3.866697
101.3 3.941184
101.4 3.789103
101.5 3.854279
101.6 3.882519
101.7 3.803478
101.8 3.620849
101.9 3.508132
102 3.670318
102.1 3.629162
102.2 3.864119
102.3 3.847089
102.4 3.743138
102.5 3.811739
102.6 3.85916
102.7 3.78673
102.8 3.672065
102.9 3.825813
103 3.759283
103.1 3.709742
103.2 3.523617
103.3 3.573375
103.4 3.625537
103.5 3.678288
103.6 3.894065
103.7 4.045175
103.8 3.832571
103.9 3.846443
104 3.789179
104.1 3.700379
104.2 3.516495
104.3 3.563375
104.4 3.615999
104.5 3.461927
104.6 3.462969
104.7 3.441607
104.8 3.414448
104.9 3.585203
105 3.947068
105.1 4.14945
105.2 3.876612
105.3 3.757376
105.4 3.865224
105.5 3.7404
105.6 3.71525
105.7 3.749896
105.8 3.727055
105.9 3.794415
106 3.706596
106.1 3.699077
106.2 3.803824
106.3 3.706339
106.4 3.682484
106.5 3.806372
106.6 3.598717
106.7 3.66291
106.8 3.8079
106.9 3.670829
107 3.805762
107.1 3.617061
107.2 3.655289
107.3 3.735826
107.4 3.629299
107.5 3.709226
107.6 3.674329
107.7 3.714214
107.8 3.668692
107.9 3.624587
108 3.504969
108.1 3.583485
108.2 3.660555
108.3 3.61366
108.4 3.608945
108.5 3.678937
108.6 3.605859
108.7 3.780606
108.8 3.580557
108.9 3.547103
109 3.793079
109.1 3.843285
109.2 3.743319
109.3 3.824188
109.4 3.918759
109.5 3.537726
109.6 3.664188
109.7 3.649051
109.8 3.597679
109.9 3.667823
110 3.756963
110.1 3.612761
110.2 3.748398
110.3 3.777292
110.4 3.629004
110.5 3.728771
110.6 3.749967
110.7 3.642672
110.8 3.752971
110.9 3.635388
111 3.698845
111.1 3.821278
111.2 3.691862
111.3 3.766237
111.4 3.864153
111.5 3.909447
111.6 3.988456
111.7 3.667544
111.8 3.825893
111.9 3.882973
112 3.714402
112.1 3.707303
112.2 3.702677
112.3 3.92801
112.4 3.981872
112.5 3.973286
112.6 3.67658
112.7 3.732292
112.8 3.674219
112.9 3.722727
113 3.699234
113.1 3.653641
113.2 3.681967
113.3 3.803852
113.4 3.793314
113.5 4.081355
113.6 4.071908
113.7 4.092721
113.8 4.203806
113.9 3.95965
114 4.038691
114.1 4.196424
114.2 4.127356
114.3 4.175944
114.4 4.419135
114.5 4.360108
114.6 4.294728
114.7 4.395981
114.8 4.148665
114.9 4.273643
115 4.050152
115.1 4.378327
115.2 4.34995
115.3 4.263178
115.4 4.26574
115.5 4.227603
115.6 4.012178
115.7 4.199165
115.8 4.207534
115.9 4.093923
116 4.297424
116.1 4.399945
116.2 4.181193
116.3 4.231748
116.4 4.080215
116.5 4.19638
116.6 4.343867
116.7 4.347666
116.8 4.19252
116.9 4.201837
117 4.000705
117.1 4.058637
117.2 4.342288
117.3 4.222702
117.4 4.310536
117.5 4.329075
117.6 4.190291
117.7 4.268348
117.8 3.994741
117.9 4.024645
118 4.191972
118.1 4.066486
118.2 3.878336
118.3 3.906797
118.4 3.855887
118.5 3.778251
118.6 3.767953
118.7 3.833469
118.8 3.895518
118.9 3.82226
119 3.877218
119.1 4.000901
119.2 3.905646
119.3 3.844205
119.4 3.983819
119.5 4.048098
119.6 3.979058
119.7 3.893095
119.8 4.077914
119.9 4.053856
120 4.076673
120.1 3.946193
120.2 3.837068
120.3 3.775348
120.4 3.966911
120.5 3.914441
120.6 4.02194
120.7 4.041773
120.8 3.960084
120.9 3.858318
121 3.866508
121.1 4.007892
121.2 3.970921
121.3 3.791629
121.4 4.086826
121.5 3.862477
121.6 3.870619
121.7 3.97366
121.8 3.887874
121.9 3.776964
122 3.785684
122.1 3.63344
122.2 3.565339
122.3 3.76622
122.4 3.687531
122.5 3.526382
122.6 3.458409
122.7 3.420798
122.8 3.323284
122.9 3.567712
123 3.587507
123.1 3.798257
123.2 3.630281
123.3 3.747625
123.4 3.389299
123.5 3.398832
123.6 3.457518
123.7 3.433485
123.8 3.551392
123.9 3.526913
124 3.762953
124.1 3.685452
124.2 3.545342
124.3 3.503675
124.4 3.540826
124.5 3.680911
124.6 3.708228
124.7 3.775446
124.8 3.727407
124.9 3.623644
125 3.629991
125.1 3.792016
125.2 3.646808
125.3 3.811248
125.4 3.783436
125.5 3.64327
125.6 3.930748
125.7 3.691408
125.8 3.846065
125.9 3.888739
126 3.842782
126.1 3.835212
126.2 3.976944
126.3 3.676857
126.4 3.92343
126.5 3.930749
126.6 3.977542
126.7 3.849907
126.8 3.891573
126.9 4.206671
127 3.990913
127.1 3.931028
127.2 3.847508
127.3 3.999836
127.4 4.078357
127.5 3.915458
127.6 4.062071
127.7 3.936179
127.8 3.951458
127.9 3.888556
128 4.13752
128.1 4.032105
128.2 4.078417
128.3 4.028423
128.4 4.135047
128.5 4.047886
128.6 3.846822
128.7 3.984412
128.8 3.969977
128.9 3.796727
129 3.887875
129.1 3.825931
129.2 4.058
129.3 3.913829
129.4 4.033143
129.5 4.164525
129.6 3.939042
129.7 4.071526
129.8 4.008298
129.9 3.882022
130 3.956274
130.1 4.031882
130.2 3.863578
130.3 3.720734
130.4 3.978672
130.5 3.788312
130.6 3.681262
130.7 3.99756
130.8 3.984434
130.9 3.870669
131 3.884344
131.1 3.6303
131.2 3.987541
131.3 3.976439
131.4 3.892421
131.5 3.788832
131.6 3.780542
131.7 3.831587
131.8 3.726529
131.9 3.900231
132 3.654108
132.1 3.910695
132.2 4.04586
132.3 4.039281
132.4 4.010051
132.5 3.863281
132.6 4.059857
132.7 4.170048
132.8 3.903899
132.9 3.963654
133 3.673923
133.1 3.924018
133.2 3.849852
133.3 3.927437
133.4 4.214438
133.5 3.863211
133.6 3.808909
133.7 3.778995
133.8 3.858445
133.9 3.812929
134 3.894385
134.1 3.790602
134.2 3.714904
134.3 3.811202
134.4 3.839635
134.5 3.74247
134.6 3.813137
134.7 3.770034
134.8 3.640028
134.9 3.672614
135 3.804232
135.1 3.948504
135.2 3.808145
135.3 4.045093
135.4 4.17637
135.5 3.967325
135.6 3.737814
135.7 3.960692
135.8 4.04803
135.9 3.951385
136 4.159251
136.1 3.972943
136.2 3.780539
136.3 3.760242
136.4 3.812578
136.5 3.862549
136.6 4.064684
136.7 4.086006
136.8 3.760808
136.9 3.888052
137 3.946075
137.1 3.969256
137.2 3.989312
137.3 3.780908
137.4 3.774484
137.5 3.771078
137.6 3.998221
137.7 3.816105
137.8 3.896798
137.9 3.730023
138 3.922572
138.1 3.995509
138.2 3.853233
138.3 4.029639
138.4 4.107592
138.5 3.689706
138.6 4.071675
138.7 4.093809
138.8 3.797916
138.9 3.804629
139 3.955547
139.1 3.838753
139.2 3.845707
139.3 4.001572
139.4 4.081117
139.5 3.770981
139.6 3.693984
139.7 3.728801
139.8 3.892499
139.9 3.834491
140 3.715439
140.1 3.68475
140.2 3.743323
140.3 3.890682
140.4 3.722076
140.5 3.7574
140.6 3.668923
140.7 3.712919
140.8 3.728548
140.9 3.810691
141 3.881152
141.1 3.769795
141.2 3.922204
141.3 3.85446
141.4 3.639527
141.5 3.770604
141.6 3.559602
141.7 3.660955
141.8 3.669747
141.9 3.745713
142 3.78075
142.1 3.692349
142.2 3.700029
142.3 3.772858
142.4 3.703323
142.5 3.852514
142.6 3.737654
142.7 3.777777
142.8 3.82875
142.9 3.715161
143 3.700061
143.1 3.581574
143.2 3.63875
143.3 3.653516
143.4 3.615139
143.5 3.602747
143.6 3.700032
143.7 3.825874
143.8 3.632856
143.9 3.589594
144 3.544946
144.1 3.538248
144.2 3.577784
144.3 3.663489
144.4 3.828678
144.5 3.861198
144.6 3.778815
144.7 3.727932
144.8 3.740503
144.9 3.580324
145 3.573708
145.1 3.458805
145.2 3.407259
145.3 3.565122
145.4 3.731821
145.5 3.687476
145.6 3.700205
145.7 3.875103
145.8 3.69018
145.9 3.670701
146 3.789125
146.1 3.582262
146.2 3.70239
146.3 3.694108
146.4 3.738908
146.5 3.761042
146.6 3.568776
146.7 3.730754
146.8 3.683279
146.9 3.784259
147 3.902168
147.1 3.812833
147.2 3.782503
147.3 3.734634
147.4 3.610552
147.5 3.755704
147.6 3.665455
147.7 3.569371
147.8 3.547499
147.9 3.501913
148 3.655647
148.1 3.618051
148.2 3.719307
148.3 3.711945
148.4 3.694719
148.5 3.713531
148.6 3.840328
148.7 3.751893
148.8 3.781322
148.9 3.809442
149 3.857503
149.1 3.77002
149.2 3.710682
149.3 3.582779
149.4 3.763787
149.5 3.75158
149.6 3.798014
149.7 3.780209
149.8 3.819382
149.9 3.925633
150 3.780051
150.1 3.837654
150.2 4.019518
150.3 3.98005
150.4 4.107692
150.5 3.872319
150.6 3.777089
150.7 3.906048
150.8 3.690173
150.9 3.744948
151 3.617357
151.1 3.700973
151.2 3.774444
151.3 3.804228
151.4 3.885856
151.5 3.855563
151.6 3.706061
151.7 3.913448
151.8 3.794564
151.9 3.85934
152 3.743189
152.1 3.877922
152.2 3.684003
152.3 3.734913
152.4 3.859741
152.5 3.571813
152.6 3.553718
152.7 3.589804
152.8 3.692656
152.9 3.668069
153 3.547788
153.1 3.668899
153.2 3.634654
153.3 3.567215
153.4 3.829251
153.5 3.796117
153.6 3.882764
153.7 3.90353
153.8 3.757898
153.9 3.805039
154 3.832532
154.1 3.716733
154.2 3.898728
154.3 3.904874
154.4 3.92852
154.5 4.144653
154.6 3.956714
154.7 3.970372
154.8 3.765672
154.9 3.838207
155 3.847423
155.1 3.800392
155.2 4.002407
155.3 3.758836
155.4 3.717866
155.5 3.715404
155.6 3.740807
155.7 3.817894
155.8 3.809121
155.9 3.944657
156 3.895701
156.1 3.973445
156.2 3.74648
156.3 3.719098
156.4 3.680392
156.5 3.750025
156.6 3.81667
156.7 3.795873
156.8 3.804887
156.9 3.839248
157 3.862751
157.1 3.7636
157.2 3.825533
157.3 3.616838
157.4 3.764633
157.5 3.597929
157.6 3.634338
157.7 3.767857
157.8 3.887255
157.9 3.858771
158 3.8485
158.1 3.835786
158.2 3.878614
158.3 3.714983
158.4 3.873819
158.5 3.821242
158.6 3.920923
158.7 3.782747
158.8 3.700763
158.9 3.737988
159 3.868287
159.1 4.069002
159.2 4.09977
159.3 3.874805
159.4 4.057258
159.5 3.877544
159.6 3.834215
159.7 3.746498
159.8 3.818471
159.9 3.807748
160 4.020205
160.1 4.039464
160.2 3.797165
160.3 3.882327
160.4 3.847149
160.5 3.895684
160.6 3.947961
160.7 3.866045
160.8 3.820438
160.9 3.820721
161 3.565787
161.1 3.506197
161.2 3.613162
161.3 3.664067
161.4 3.629762
161.5 3.622056
161.6 3.63275
161.7 3.633151
161.8 3.596472
161.9 3.676963
162 3.663919
162.1 3.710255
162.2 3.855149
162.3 3.643402
162.4 3.712164
162.5 3.657724
162.6 3.700165
162.7 3.751266
162.8 3.944942
162.9 3.732078
163 3.830537
163.1 3.756167
163.2 3.915857
163.3 3.871988
163.4 3.913519
163.5 3.880178
163.6 3.949983
163.7 3.909647
163.8 3.877868
163.9 3.728061
164 3.847407
164.1 3.835303
164.2 3.804149
164.3 3.963048
164.4 3.843118
164.5 3.779543
164.6 3.878682
164.7 3.962583
164.8 3.652466
164.9 3.759015
165 3.784114
165.1 3.620063
165.2 3.722292
165.3 3.853824
165.4 3.893614
165.5 3.879687
165.6 3.658494
165.7 3.572824
165.8 3.526332
165.9 3.76058
166 3.612794
166.1 3.64794
166.2 3.670784
166.3 3.71264
166.4 3.686676
166.5 3.694615
166.6 3.499757
166.7 3.669273
166.8 3.70185
166.9 3.649899
167 3.638333
167.1 3.710036
167.2 3.725403
167.3 3.869088
167.4 3.811648
167.5 3.715109
167.6 3.65036
167.7 3.633811
167.8 3.702351
167.9 3.764851
168 3.761807
168.1 3.700664
168.2 3.616786
168.3 3.652135
168.4 3.681589
168.5 3.653282
168.6 3.728706
168.7 3.681189
168.8 3.730135
168.9 3.641773
169 3.681896
169.1 3.64821
169.2 3.690769
169.3 3.6224
169.4 3.696327
169.5 3.79974
169.6 3.61063
169.7 3.737045
169.8 3.749623
169.9 3.756634
170 3.689934
170.1 3.682848
170.2 3.732635
170.3 3.685138
170.4 3.689197
170.5 3.696777
170.6 3.785855
170.7 3.810296
170.8 3.752343
170.9 3.713318
171 3.681312
171.1 3.649735
171.2 3.614404
171.3 3.743764
171.4 3.806811
171.5 3.899722
171.6 3.687564
171.7 3.691752
171.8 3.716295
171.9 3.690003
172 3.73464
172.1 3.795955
172.2 3.750631
172.3 3.7283
172.4 3.751406
172.5 3.755639
172.6 3.715434
172.7 3.874904
172.8 3.757364
172.9 3.712574
173 3.72043
173.1 3.691284
173.2 3.818912
173.3 3.761467
173.4 3.683509
173.5 3.700889
173.6 3.625411
173.7 3.702142
173.8 3.770295
173.9 3.79652
174 3.823074
174.1 3.689818
174.2 3.620148
174.3 3.658164
174.4 3.55731
174.5 3.499352
174.6 3.541627
174.7 3.570791
174.8 3.656395
174.9 3.579324
175 3.677724
175.1 3.681939
175.2 3.685288
175.3 3.659401
175.4 3.743289
175.5 3.785731
175.6 3.739478
175.7 3.7571
175.8 3.799045
175.9 3.681144
176 3.754381
176.1 3.665384
176.2 3.611056
176.3 3.722312
176.4 3.594127
176.5 3.652642
176.6 3.649582
176.7 3.702224
176.8 3.837924
176.9 3.787166
177 3.821374
177.1 3.69238
177.2 3.776248
177.3 3.784872
177.4 3.752207
177.5 3.810646
177.6 4.095608
177.7 3.841144
177.8 3.858281
177.9 3.826043
178 3.975862
178.1 4.073953
178.2 3.94515
178.3 3.780279
178.4 3.944453
178.5 3.786623
178.6 3.979413
178.7 3.823959
178.8 3.650247
178.9 3.697353
179 3.679416
179.1 3.506402
179.2 3.559115
179.3 3.57996
179.4 3.652899
179.5 3.667433
179.6 3.617694
179.7 3.766749
179.8 3.689702
179.9 3.628221
180 3.602653
180.1 3.612306
180.2 3.619892
180.3 3.547067
180.4 3.530619
180.5 3.533601
180.6 3.552283
180.7 3.472458
180.8 3.597666
180.9 3.52005
181 3.587174
181.1 3.667986
181.2 3.685591
181.3 3.589701
181.4 3.708063
181.5 3.574577
181.6 3.713689
181.7 3.694714
181.8 3.691806
181.9 3.648783
182 3.680371
182.1 3.836346
182.2 3.733029
182.3 3.448202
182.4 3.587615
182.5 3.723085
182.6 3.650414
182.7 3.762913
182.8 3.786424
182.9 3.676832
183 3.667103
183.1 3.753469
183.2 3.786457
183.3 3.652235
183.4 3.733416
183.5 3.769825
183.6 3.643505
183.7 3.626601
183.8 3.537979
183.9 3.569035
184 3.634746
184.1 3.622669
184.2 3.476478
184.3 3.593293
184.4 3.621934
184.5 3.640395
184.6 3.635436
184.7 3.492153
184.8 3.594831
184.9 3.679093
185 3.749124
185.1 3.978716
185.2 3.773217
185.3 3.808638
185.4 3.989143
185.5 3.806722
185.6 3.754225
185.7 3.723759
185.8 3.844185
185.9 3.811035
186 3.890217
186.1 3.899544
186.2 3.957791
186.3 3.633899
186.4 3.621106
186.5 3.686478
186.6 3.654487
186.7 3.605457
186.8 3.826443
186.9 3.595727
187 3.624068
187.1 3.646404
187.2 3.494078
187.3 3.55023
187.4 3.406195
187.5 3.488097
187.6 3.60624
187.7 3.578754
187.8 3.544944
187.9 3.566152
188 3.855736
188.1 3.669516
188.2 3.642339
188.3 3.445629
188.4 3.471933
188.5 3.613581
188.6 3.650915
188.7 3.472838
188.8 3.268973
188.9 3.310873
189 3.336584
189.1 3.327061
189.2 3.325234
189.3 3.287928
189.4 3.437704
189.5 3.412579
189.6 3.57968
189.7 3.500569
189.8 3.436602
189.9 3.381664
190 3.444487
190.1 3.381089
190.2 3.326078
190.3 3.290675
190.4 3.31956
190.5 3.360766
190.6 3.400292
190.7 3.603404
190.8 3.983027
190.9 3.617198
191 3.911116
191.1 3.732587
191.2 3.667099
191.3 3.694112
191.4 3.757998
191.5 4.194208
191.6 4.06293
191.7 4.032632
191.8 4.020043
191.9 4.103844
192 3.896915
192.1 4.031359
192.2 3.768455
192.3 3.65803
192.4 3.739012
192.5 3.865838
192.6 3.823811
192.7 3.992333
192.8 4.011469
192.9 3.68487
193 3.772975
193.1 3.686202
193.2 3.724638
193.3 3.445592
193.4 3.475777
193.5 3.575922
193.6 3.59919
193.7 3.597693
193.8 3.654724
193.9 3.704725
194 3.756491
194.1 3.843683
194.2 3.686166
194.3 3.688483
194.4 3.801928
194.5 3.842796
194.6 3.917891
194.7 3.84207
194.8 3.822805
194.9 3.990096
195 3.896852
195.1 3.740646
195.2 3.677672
195.3 4.005454
195.4 3.871973
195.5 3.72881
195.6 3.948057
195.7 3.864628
195.8 4.001366
195.9 3.919292
196 3.799595
196.1 3.71929
196.2 3.774791
196.3 3.915803
196.4 4.015684
196.5 3.892809
196.6 3.831354
196.7 3.840188
196.8 4.057309
196.9 3.639012
197 3.688114
197.1 3.678309
197.2 3.497502
197.3 3.456525
197.4 3.516872
197.5 3.670028
197.6 3.828784
197.7 3.587228
197.8 3.632852
197.9 3.692762
198 3.770447
198.1 3.672359
198.2 3.731768
198.3 3.468638
198.4 3.560283
198.5 3.53628
198.6 3.61249
198.7 3.742769
198.8 3.322594
198.9 3.34433
199 3.323263
199.1 3.572398
199.2 3.586675
199.3 3.451487
199.4 3.609878
199.5 3.372401
199.6 3.335488
199.7 3.281761
199.8 3.572897
199.9 3.689501
200 3.50456
&
