# Supplementary material for: Swapped and non-swapped TRAAK states co-exist in membranes at a ratio influenced by temperature
Source: Nat Commun. 2026 Mar 5;17:3522. doi: 10.1038/s41467-026-70027-9 (PMC13087257; doi:10.1038/s41467-026-70027-9)
Supplement: Supplementary file 4 — Source Data [file 41467_2026_70027_MOESM4_ESM.zip › Source data/Supplementary figure 14/rmsd_S_40C.xvg]

# Grace project file
#
@version 50125
@page size 792, 612
@page scroll 5%
@page inout 5%
@link page off
@map font 8 to "Courier", "Courier"
@map font 10 to "Courier-Bold", "Courier-Bold"
@map font 11 to "Courier-BoldOblique", "Courier-BoldOblique"
@map font 9 to "Courier-Oblique", "Courier-Oblique"
@map font 4 to "Helvetica", "Helvetica"
@map font 6 to "Helvetica-Bold", "Helvetica-Bold"
@map font 7 to "Helvetica-BoldOblique", "Helvetica-BoldOblique"
@map font 5 to "Helvetica-Oblique", "Helvetica-Oblique"
@map font 18 to "NimbusMonoL-Bold", "NimbusMonoL-Bold"
@map font 19 to "NimbusMonoL-BoldOblique", "NimbusMonoL-BoldOblique"
@map font 20 to "NimbusMonoL-Regular", "NimbusMonoL-Regular"
@map font 21 to "NimbusMonoL-RegularOblique", "NimbusMonoL-RegularOblique"
@map font 22 to "NimbusMonoPS-Bold", "NimbusMonoPS-Bold"
@map font 23 to "NimbusMonoPS-BoldItalic", "NimbusMonoPS-BoldItalic"
@map font 24 to "NimbusMonoPS-Italic", "NimbusMonoPS-Italic"
@map font 25 to "NimbusMonoPS-Regular", "NimbusMonoPS-Regular"
@map font 26 to "NimbusRoman-Bold", "NimbusRoman-Bold"
@map font 27 to "NimbusRoman-BoldItalic", "NimbusRoman-BoldItalic"
@map font 28 to "NimbusRoman-Italic", "NimbusRoman-Italic"
@map font 29 to "NimbusRoman-Regular", "NimbusRoman-Regular"
@map font 30 to "NimbusRomanNo9L-Medium", "NimbusRomanNo9L-Medium"
@map font 31 to "NimbusRomanNo9L-MediumItalic", "NimbusRomanNo9L-MediumItalic"
@map font 32 to "NimbusRomanNo9L-Regular", "NimbusRomanNo9L-Regular"
@map font 33 to "NimbusRomanNo9L-RegularItalic", "NimbusRomanNo9L-RegularItalic"
@map font 34 to "NimbusSans-Bold", "NimbusSans-Bold"
@map font 35 to "NimbusSans-BoldItalic", "NimbusSans-BoldItalic"
@map font 36 to "NimbusSans-Italic", "NimbusSans-Italic"
@map font 37 to "NimbusSans-Regular", "NimbusSans-Regular"
@map font 38 to "NimbusSansL-Bold", "NimbusSansL-Bold"
@map font 39 to "NimbusSansL-BoldCondensed", "NimbusSansL-BoldCondensed"
@map font 40 to "NimbusSansL-BoldCondensedItalic", "NimbusSansL-BoldCondensedItalic"
@map font 41 to "NimbusSansL-BoldItalic", "NimbusSansL-BoldItalic"
@map font 42 to "NimbusSansL-Regular", "NimbusSansL-Regular"
@map font 43 to "NimbusSansL-RegularCondensed", "NimbusSansL-RegularCondensed"
@map font 44 to "NimbusSansL-RegularCondensedItalic", "NimbusSansL-RegularCondensedItalic"
@map font 45 to "NimbusSansL-RegularItalic", "NimbusSansL-RegularItalic"
@map font 46 to "NimbusSansNarrow-Bold", "NimbusSansNarrow-Bold"
@map font 47 to "NimbusSansNarrow-BoldOblique", "NimbusSansNarrow-BoldOblique"
@map font 48 to "NimbusSansNarrow-Oblique", "NimbusSansNarrow-Oblique"
@map font 49 to "NimbusSansNarrow-Regular", "NimbusSansNarrow-Regular"
@map font 50 to "P052-Bold", "P052-Bold"
@map font 51 to "P052-BoldItalic", "P052-BoldItalic"
@map font 52 to "P052-Italic", "P052-Italic"
@map font 53 to "P052-Roman", "P052-Roman"
@map font 54 to "StandardSymbolsL-Regular", "StandardSymbolsL-Regular"
@map font 55 to "StandardSymbolsPS-Regular", "StandardSymbolsPS-Regular"
@map font 12 to "Symbol", "Symbol"
@map font 2 to "Times-Bold", "Times-Bold"
@map font 3 to "Times-BoldItalic", "Times-BoldItalic"
@map font 1 to "Times-Italic", "Times-Italic"
@map font 0 to "Times-Roman", "Times-Roman"
@map font 61 to "URWBookman-Demi", "URWBookman-Demi"
@map font 62 to "URWBookman-DemiItalic", "URWBookman-DemiItalic"
@map font 63 to "URWBookman-Light", "URWBookman-Light"
@map font 64 to "URWBookman-LightItalic", "URWBookman-LightItalic"
@map font 65 to "URWBookmanL-DemiBold", "URWBookmanL-DemiBold"
@map font 66 to "URWBookmanL-DemiBoldItalic", "URWBookmanL-DemiBoldItalic"
@map font 67 to "URWBookmanL-Light", "URWBookmanL-Light"
@map font 68 to "URWBookmanL-LightItalic", "URWBookmanL-LightItalic"
@map font 69 to "URWChanceryL-MediumItalic", "URWChanceryL-MediumItalic"
@map font 70 to "URWGothic-Book", "URWGothic-Book"
@map font 71 to "URWGothic-BookOblique", "URWGothic-BookOblique"
@map font 72 to "URWGothic-Demi", "URWGothic-Demi"
@map font 73 to "URWGothic-DemiOblique", "URWGothic-DemiOblique"
@map font 74 to "URWGothicL-Book", "URWGothicL-Book"
@map font 75 to "URWGothicL-BookOblique", "URWGothicL-BookOblique"
@map font 76 to "URWGothicL-Demi", "URWGothicL-Demi"
@map font 77 to "URWGothicL-DemiOblique", "URWGothicL-DemiOblique"
@map font 78 to "URWPalladioL-Bold", "URWPalladioL-Bold"
@map font 79 to "URWPalladioL-BoldItalic", "URWPalladioL-BoldItalic"
@map font 80 to "URWPalladioL-Italic", "URWPalladioL-Italic"
@map font 81 to "URWPalladioL-Roman", "URWPalladioL-Roman"
@map font 82 to "Z003-MediumItalic", "Z003-MediumItalic"
@map font 13 to "ZapfDingbats", "ZapfDingbats"
@map color 0 to (255, 255, 255), "white"
@map color 1 to (0, 0, 0), "black"
@map color 2 to (255, 0, 0), "red"
@map color 3 to (0, 255, 0), "green"
@map color 4 to (0, 0, 255), "blue"
@map color 5 to (255, 255, 0), "yellow"
@map color 6 to (188, 143, 143), "brown"
@map color 7 to (220, 220, 220), "grey"
@map color 8 to (148, 0, 211), "violet"
@map color 9 to (0, 255, 255), "cyan"
@map color 10 to (255, 0, 255), "magenta"
@map color 11 to (255, 165, 0), "orange"
@map color 12 to (114, 33, 188), "indigo"
@map color 13 to (103, 7, 72), "maroon"
@map color 14 to (64, 224, 208), "turquoise"
@map color 15 to (0, 139, 0), "green4"
@reference date 0
@date wrap off
@date wrap year 1950
@default linewidth 1.0
@default linestyle 1
@default color 1
@default pattern 1
@default font 0
@default char size 1.000000
@default symbol size 1.000000
@default sformat "%.8g"
@background color 0
@page background fill on
@timestamp off
@timestamp 0.03, 0.03
@timestamp color 1
@timestamp rot 0
@timestamp font 0
@timestamp char size 1.000000
@timestamp def "Thu Sep 11 17:12:53 2025"
@r0 off
@link r0 to g0
@r0 type above
@r0 linestyle 1
@r0 linewidth 1.0
@r0 color 1
@r0 line 0, 0, 0, 0
@r1 off
@link r1 to g0
@r1 type above
@r1 linestyle 1
@r1 linewidth 1.0
@r1 color 1
@r1 line 0, 0, 0, 0
@r2 off
@link r2 to g0
@r2 type above
@r2 linestyle 1
@r2 linewidth 1.0
@r2 color 1
@r2 line 0, 0, 0, 0
@r3 off
@link r3 to g0
@r3 type above
@r3 linestyle 1
@r3 linewidth 1.0
@r3 color 1
@r3 line 0, 0, 0, 0
@r4 off
@link r4 to g0
@r4 type above
@r4 linestyle 1
@r4 linewidth 1.0
@r4 color 1
@r4 line 0, 0, 0, 0
@g0 on
@g0 hidden false
@g0 type XY
@g0 stacked false
@g0 bar hgap 0.000000
@g0 fixedpoint off
@g0 fixedpoint type 0
@g0 fixedpoint xy 0.000000, 0.000000
@g0 fixedpoint format general general
@g0 fixedpoint prec 6, 6
@with g0
@    world 0, 1, 500, 10
@    stack world 0, 0, 0, 0
@    znorm 1
@    view 0.150000, 0.150000, 1.150000, 0.850000
@    title "S - 40 C\c0\C"
@    title font 4
@    title size 1.500000
@    title color 1
@    subtitle ""
@    subtitle font 4
@    subtitle size 1.500000
@    subtitle color 1
@    xaxes scale Normal
@    yaxes scale Normal
@    xaxes invert off
@    yaxes invert off
@    xaxis  on
@    xaxis  type zero false
@    xaxis  offset 0.000000 , 0.000000
@    xaxis  bar on
@    xaxis  bar color 1
@    xaxis  bar linestyle 1
@    xaxis  bar linewidth 1.0
@    xaxis  label "Time (ns)"
@    xaxis  label layout para
@    xaxis  label place auto
@    xaxis  label char size 1.500000
@    xaxis  label font 4
@    xaxis  label color 1
@    xaxis  label place normal
@    xaxis  tick on
@    xaxis  tick major 100
@    xaxis  tick minor ticks 1
@    xaxis  tick default 6
@    xaxis  tick place rounded true
@    xaxis  tick in
@    xaxis  tick major size 1.000000
@    xaxis  tick major color 1
@    xaxis  tick major linewidth 2.0
@    xaxis  tick major linestyle 1
@    xaxis  tick major grid off
@    xaxis  tick minor color 1
@    xaxis  tick minor linewidth 2.0
@    xaxis  tick minor linestyle 1
@    xaxis  tick minor grid off
@    xaxis  tick minor size 0.500000
@    xaxis  ticklabel on
@    xaxis  ticklabel format general
@    xaxis  ticklabel prec 5
@    xaxis  ticklabel formula ""
@    xaxis  ticklabel append ""
@    xaxis  ticklabel prepend ""
@    xaxis  ticklabel angle 0
@    xaxis  ticklabel skip 0
@    xaxis  ticklabel stagger 0
@    xaxis  ticklabel place normal
@    xaxis  ticklabel offset auto
@    xaxis  ticklabel offset 0.000000 , 0.010000
@    xaxis  ticklabel start type auto
@    xaxis  ticklabel start 0.000000
@    xaxis  ticklabel stop type auto
@    xaxis  ticklabel stop 0.000000
@    xaxis  ticklabel char size 1.500000
@    xaxis  ticklabel font 4
@    xaxis  ticklabel color 1
@    xaxis  tick place both
@    xaxis  tick spec type none
@    yaxis  on
@    yaxis  type zero false
@    yaxis  offset 0.000000 , 0.000000
@    yaxis  bar on
@    yaxis  bar color 1
@    yaxis  bar linestyle 1
@    yaxis  bar linewidth 1.0
@    yaxis  label "RMSD (\cE\C)"
@    yaxis  label layout para
@    yaxis  label place auto
@    yaxis  label char size 1.500000
@    yaxis  label font 4
@    yaxis  label color 1
@    yaxis  label place normal
@    yaxis  tick on
@    yaxis  tick major 2
@    yaxis  tick minor ticks 1
@    yaxis  tick default 6
@    yaxis  tick place rounded true
@    yaxis  tick in
@    yaxis  tick major size 1.000000
@    yaxis  tick major color 1
@    yaxis  tick major linewidth 2.0
@    yaxis  tick major linestyle 1
@    yaxis  tick major grid off
@    yaxis  tick minor color 1
@    yaxis  tick minor linewidth 2.0
@    yaxis  tick minor linestyle 1
@    yaxis  tick minor grid off
@    yaxis  tick minor size 0.500000
@    yaxis  ticklabel on
@    yaxis  ticklabel format general
@    yaxis  ticklabel prec 5
@    yaxis  ticklabel formula ""
@    yaxis  ticklabel append ""
@    yaxis  ticklabel prepend ""
@    yaxis  ticklabel angle 0
@    yaxis  ticklabel skip 0
@    yaxis  ticklabel stagger 0
@    yaxis  ticklabel place normal
@    yaxis  ticklabel offset auto
@    yaxis  ticklabel offset 0.000000 , 0.010000
@    yaxis  ticklabel start type auto
@    yaxis  ticklabel start 0.000000
@    yaxis  ticklabel stop type auto
@    yaxis  ticklabel stop 0.000000
@    yaxis  ticklabel char size 1.500000
@    yaxis  ticklabel font 4
@    yaxis  ticklabel color 1
@    yaxis  tick place both
@    yaxis  tick spec type none
@    altxaxis  off
@    altyaxis  off
@    legend on
@    legend loctype view
@    legend 0.85, 0.8
@    legend box color 1
@    legend box pattern 1
@    legend box linewidth 1.0
@    legend box linestyle 1
@    legend box fill color 0
@    legend box fill pattern 1
@    legend font 0
@    legend char size 1.000000
@    legend color 1
@    legend length 4
@    legend vgap 1
@    legend hgap 1
@    legend invert false
@    frame type 0
@    frame linestyle 1
@    frame linewidth 2.5
@    frame color 1
@    frame pattern 1
@    frame background color 0
@    frame background pattern 0
@    s0 hidden false
@    s0 type xy
@    s0 symbol 0
@    s0 symbol size 1.000000
@    s0 symbol color 1
@    s0 symbol pattern 1
@    s0 symbol fill color 1
@    s0 symbol fill pattern 0
@    s0 symbol linewidth 1.0
@    s0 symbol linestyle 1
@    s0 symbol char 65
@    s0 symbol char font 0
@    s0 symbol skip 0
@    s0 line type 1
@    s0 line linestyle 1
@    s0 line linewidth 1.0
@    s0 line color 1
@    s0 line pattern 1
@    s0 baseline type 0
@    s0 baseline off
@    s0 dropline off
@    s0 fill type 0
@    s0 fill rule 0
@    s0 fill color 1
@    s0 fill pattern 1
@    s0 avalue off
@    s0 avalue type 2
@    s0 avalue char size 1.000000
@    s0 avalue font 0
@    s0 avalue color 1
@    s0 avalue rot 0
@    s0 avalue format general
@    s0 avalue prec 3
@    s0 avalue prepend ""
@    s0 avalue append ""
@    s0 avalue offset 0.000000 , 0.000000
@    s0 errorbar on
@    s0 errorbar place both
@    s0 errorbar color 1
@    s0 errorbar pattern 1
@    s0 errorbar size 1.000000
@    s0 errorbar linewidth 1.0
@    s0 errorbar linestyle 1
@    s0 errorbar riser linewidth 1.0
@    s0 errorbar riser linestyle 1
@    s0 errorbar riser clip off
@    s0 errorbar riser clip length 0.100000
@    s0 comment "rmsd_4wff_40.xvg"
@    s0 legend  ""
@target G0.S0
@type xy
0 7e-06
0.1 1.199163
0.2 1.670417
0.3 1.656517
0.4 1.666267
0.5 1.604833
0.6 1.884434
0.7 1.916762
0.8 1.855428
0.9 1.812771
1 2.007879
1.1 2.046378
1.2 2.189021
1.3 1.932544
1.4 1.940107
1.5 1.799889
1.6 1.950663
1.7 1.992318
1.8 1.838676
1.9 1.981156
2 2.047875
2.1 2.243406
2.2 2.167225
2.3 1.866945
2.4 2.09775
2.5 2.327038
2.6 2.450198
2.7 1.843324
2.8 1.927004
2.9 1.949325
3 1.911098
3.1 1.905453
3.2 1.931418
3.3 1.9921
3.4 2.13487
3.5 2.205841
3.6 2.186733
3.7 2.250193
3.8 2.270835
3.9 1.987654
4 2.084286
4.1 2.073677
4.2 2.123247
4.3 2.138132
4.4 2.381961
4.5 2.164009
4.6 2.192707
4.7 2.170553
4.8 2.144248
4.9 2.151449
5 2.14514
5.1 2.10474
5.2 2.212041
5.3 2.204632
5.4 2.111425
5.5 2.125835
5.6 2.380404
5.7 2.076757
5.8 2.022356
5.9 2.088282
6 2.055693
6.1 2.081948
6.2 2.063689
6.3 2.099688
6.4 2.178804
6.5 1.930373
6.6 2.070352
6.7 2.12419
6.8 1.940336
6.9 1.864288
7 2.071215
7.1 2.145194
7.2 2.194021
7.3 2.017771
7.4 2.37809
7.5 2.252153
7.6 2.087103
7.7 2.239991
7.8 2.311029
7.9 2.179306
8 2.169214
8.1 2.17595
8.2 2.140461
8.3 2.11962
8.4 2.309562
8.5 2.173834
8.6 2.280489
8.7 2.108462
8.8 1.988083
8.9 2.12243
9 2.087515
9.1 2.081762
9.2 2.116343
9.3 2.110873
9.4 2.561511
9.5 2.259925
9.6 2.362357
9.7 2.191505
9.8 2.438025
9.9 2.308517
10 2.389565
10.1 2.386395
10.2 2.583773
20 2.610194
20.1 2.45252
20.2 2.575056
20.3 2.531484
20.4 2.464558
20.5 2.558939
20.6 2.561635
20.7 2.655751
20.8 2.623963
20.9 2.584485
21 2.59044
21.1 2.608821
21.2 2.463308
21.3 2.545552
21.4 2.504239
21.5 2.453528
21.6 2.496328
21.7 2.499183
21.8 2.548663
21.9 2.766528
22 2.614863
22.1 2.527475
22.2 2.514147
22.3 2.467217
22.4 2.537449
22.5 2.487371
22.6 2.401637
22.7 2.556024
22.8 2.629671
22.9 2.477903
23 2.466909
23.1 2.444693
23.2 2.592022
23.3 2.378324
23.4 2.598642
23.5 2.596295
23.6 2.677369
23.7 2.62538
23.8 2.550942
23.9 2.739829
24 2.731419
24.1 2.700485
24.2 2.608949
24.3 2.575221
24.4 2.68474
24.5 2.742321
24.6 2.580372
24.7 2.593935
24.8 2.831496
24.9 2.980587
25 2.796509
25.1 2.950587
25.2 2.997282
25.3 2.802084
25.4 2.904544
25.5 2.677503
25.6 2.803147
25.7 2.849487
25.8 2.807736
25.9 2.769193
26 2.853841
26.1 2.860598
26.2 2.777594
26.3 2.767548
26.4 2.81166
26.5 2.973981
26.6 2.695324
26.7 2.884834
26.8 2.839128
26.9 2.786528
27 2.804776
27.1 2.902505
27.2 3.028519
27.3 2.788877
27.4 2.685181
27.5 2.920395
27.6 2.642006
27.7 2.453538
27.8 2.712682
27.9 2.643737
28 2.60913
28.1 2.720909
28.2 2.58481
28.3 2.461671
28.4 2.68807
28.5 2.438928
28.6 2.972355
28.7 2.805568
28.8 2.654435
28.9 2.58628
29 2.596462
29.1 2.390095
29.2 2.50387
29.3 2.406285
29.4 2.584781
29.5 2.808411
29.6 2.556993
29.7 2.569966
29.8 3.051915
29.9 2.910609
30 2.737835
30.1 2.585748
30.2 2.751
30.3 2.687202
30.4 2.577037
30.5 2.707153
30.6 2.718367
30.7 2.486899
30.8 2.341825
30.9 2.400696
31 2.367225
31.1 2.423041
31.2 2.491408
31.3 2.429883
31.4 2.495627
31.5 2.313482
31.6 2.468669
31.7 2.436664
31.8 2.548477
31.9 2.595017
32 2.589762
32.1 2.610508
32.2 2.504133
32.3 2.748812
32.4 2.675729
32.5 2.497033
32.6 2.577325
32.7 2.643892
32.8 2.774863
32.9 2.902285
33 2.718057
33.1 2.697632
33.2 2.644832
33.3 2.576801
33.4 2.771156
33.5 2.454506
33.6 2.750024
33.7 2.66713
33.8 2.709076
33.9 2.65015
34 2.655941
34.1 2.545813
34.2 2.548045
34.3 2.408551
34.4 2.472127
34.5 2.479338
34.6 2.527022
34.7 2.617004
34.8 2.590913
34.9 2.596924
35 2.53427
35.1 2.468653
35.2 2.380316
35.3 2.473422
35.4 2.581832
35.5 2.674963
35.6 2.606557
35.7 2.51349
35.8 2.39305
35.9 2.359734
36 2.294376
36.1 2.349735
36.2 2.419067
36.3 2.370034
36.4 2.370589
36.5 2.429509
36.6 2.505617
36.7 2.59999
36.8 2.752527
36.9 2.713661
37 2.722199
37.1 2.895512
37.2 3.060497
37.3 3.036332
37.4 2.997322
37.5 2.915633
37.6 2.933589
37.7 2.84666
37.8 2.915418
37.9 2.947645
38 2.752565
38.1 2.811144
38.2 2.807793
38.3 2.744327
38.4 2.757553
38.5 2.694009
38.6 2.602949
38.7 2.640367
38.8 2.687277
38.9 2.628065
39 2.56227
39.1 2.585841
39.2 2.617851
39.3 2.678148
39.4 2.671486
39.5 2.724488
39.6 2.670746
39.7 2.543771
39.8 2.722744
39.9 2.720855
40 2.629315
40.1 2.605762
40.2 2.604091
40.3 2.711743
40.4 2.607765
40.5 2.640396
40.6 2.719211
40.7 2.641363
40.8 2.547009
40.9 2.680906
41 2.658204
41.1 2.676325
41.2 2.73717
41.3 2.643823
41.4 2.714312
41.5 2.713513
41.6 2.8285
41.7 2.803963
41.8 2.718961
41.9 2.557421
42 2.783376
42.1 2.842303
42.2 2.640316
42.3 2.598891
42.4 2.523204
42.5 2.43661
42.6 2.445791
42.7 2.585781
42.8 2.622812
42.9 2.478985
43 2.518522
43.1 2.551719
43.2 2.571357
43.3 2.759264
43.4 2.599948
43.5 2.425541
43.6 2.537755
43.7 2.707306
43.8 2.647264
43.9 2.642683
44 2.472012
44.1 2.417513
44.2 2.49664
44.3 2.448277
44.4 2.595527
44.5 2.544998
44.6 2.554511
44.7 2.530871
44.8 2.577364
44.9 2.574334
45 2.739989
45.1 2.643473
45.2 2.673897
45.3 2.755875
45.4 2.829205
45.5 2.584681
45.6 2.725359
45.7 2.694026
45.8 2.678193
45.9 2.631199
46 2.593699
46.1 2.555241
46.2 2.544904
46.3 2.512679
46.4 2.5721
46.5 2.589483
46.6 2.481238
46.7 2.606827
46.8 2.572404
46.9 2.509573
47 2.572984
47.1 2.509456
47.2 2.586567
47.3 2.648045
47.4 2.531199
47.5 2.510497
47.6 2.531894
47.7 2.469204
47.8 2.59813
47.9 2.563356
48 2.627781
48.1 2.67655
48.2 2.573424
48.3 2.683777
48.4 2.620433
48.5 2.564366
48.6 2.535104
48.7 2.468275
48.8 2.564074
48.9 2.615105
49 2.705739
49.1 2.761248
49.2 2.837045
49.3 2.715622
49.4 2.691163
49.5 2.638233
49.6 2.778057
49.7 2.681639
49.8 2.635822
49.9 2.583957
50 2.627266
50.1 2.649404
50.2 2.632702
50.3 2.674349
50.4 2.793355
50.5 2.686302
50.6 2.679816
50.7 2.65384
50.8 2.630332
50.9 2.512343
51 2.329176
51.1 2.407785
51.2 2.540775
51.3 2.511903
51.4 2.553659
51.5 2.444107
51.6 2.555942
51.7 2.606842
51.8 2.581865
51.9 2.609033
52 2.541277
52.1 2.65084
52.2 2.612071
52.3 2.41676
52.4 2.449709
52.5 2.607079
52.6 2.525974
52.7 2.70584
52.8 2.584299
52.9 2.376118
53 2.377074
53.1 2.397156
53.2 2.619296
53.3 2.433933
53.4 2.435629
53.5 2.414048
53.6 2.493652
53.7 2.559578
53.8 2.550616
53.9 2.680611
54 2.412355
54.1 2.594199
54.2 2.605802
54.3 2.457761
54.4 2.486378
54.5 2.421876
54.6 2.596628
54.7 2.496585
54.8 2.429149
54.9 2.498185
55 2.41384
55.1 2.407462
55.2 2.540108
55.3 2.404732
55.4 2.440108
55.5 2.386921
55.6 2.417788
55.7 2.399949
55.8 2.483717
55.9 2.366247
56 2.486449
56.1 2.591883
56.2 2.689412
56.3 2.568751
56.4 2.513764
56.5 2.506009
56.6 2.481226
56.7 2.464913
56.8 2.392297
56.9 2.42069
57 2.466791
57.1 2.370393
57.2 2.372821
57.3 2.435746
57.4 2.519802
57.5 2.629026
57.6 2.639733
57.7 2.477568
57.8 2.664992
57.9 2.555274
58 2.608948
58.1 2.453929
58.2 2.891905
58.3 2.80739
58.4 2.874345
58.5 2.815188
58.6 2.599371
58.7 2.901846
58.8 2.702763
58.9 2.676057
59 2.724224
59.1 2.728006
59.2 2.893378
59.3 3.098928
59.4 3.063894
59.5 2.964786
59.6 2.827309
59.7 2.848156
59.8 2.760859
59.9 3.102728
60 2.924544
60.1 2.837488
60.2 2.665244
60.3 2.810259
60.4 2.754304
60.5 2.769205
60.6 2.865646
60.7 2.994835
60.8 2.925766
60.9 3.022127
61 2.833826
61.1 2.924017
61.2 2.799018
61.3 2.718469
61.4 2.964037
61.5 3.03706
61.6 3.007802
61.7 3.065108
61.8 2.869057
61.9 2.920308
62 2.774682
62.1 2.748067
62.2 2.853351
62.3 2.717766
62.4 2.616837
62.5 2.763932
62.6 2.92129
62.7 2.707952
62.8 2.714138
62.9 2.758477
63 2.68272
63.1 2.801229
63.2 2.70592
63.3 2.589996
63.4 2.605581
63.5 2.680948
63.6 3.036967
63.7 2.614237
63.8 2.743827
63.9 2.791804
64 2.934065
64.1 2.742865
64.2 2.827508
64.3 2.942106
64.4 3.19348
64.5 3.183682
64.6 3.127295
64.7 3.244681
64.8 2.798859
64.9 2.963861
65 2.835912
65.1 2.970678
65.2 3.005024
65.3 2.987444
65.4 3.050593
65.5 3.069237
65.6 3.100775
65.7 3.371536
65.8 3.100507
65.9 3.115273
66 3.165561
66.1 3.117545
66.2 3.297852
66.3 3.118244
66.4 3.170951
66.5 3.102607
66.6 2.913676
66.7 3.011511
66.8 2.940034
66.9 2.735834
67 2.906526
67.1 3.217556
67.2 2.749448
67.3 3.026039
67.4 2.848815
67.5 2.866128
67.6 3.139812
67.7 3.215345
67.8 3.100655
67.9 3.233724
68 3.090095
68.1 3.256371
68.2 3.199257
68.3 2.991323
68.4 2.843613
68.5 2.973036
68.6 2.915746
68.7 2.8356
68.8 2.564019
68.9 2.554464
69 2.743174
69.1 2.715955
69.2 2.715104
69.3 2.65778
69.4 2.556279
69.5 2.565992
69.6 2.502002
69.7 2.734651
69.8 2.659124
69.9 2.73138
70 2.661061
70.1 2.607035
70.2 2.652799
70.3 2.777551
70.4 2.734855
70.5 3.208764
70.6 3.033183
70.7 2.749326
70.8 2.747321
70.9 2.921431
71 2.819415
71.1 2.942392
71.2 2.722477
71.3 2.826648
71.4 3.102447
71.5 3.004902
71.6 2.784653
71.7 2.618431
71.8 2.733548
71.9 2.876893
72 2.954451
72.1 2.707812
72.2 2.675196
72.3 2.947551
72.4 2.595199
72.5 2.855846
72.6 2.738289
72.7 2.624902
72.8 2.746739
72.9 2.811631
73 2.819244
73.1 2.544566
73.2 2.372482
73.3 2.600386
73.4 2.789111
73.5 2.766657
73.6 2.615011
73.7 2.639615
73.8 2.447462
73.9 2.405185
74 2.588521
74.1 2.538828
74.2 2.584057
74.3 2.619946
74.4 2.659795
74.5 2.498745
74.6 2.624742
74.7 2.446678
74.8 2.724135
74.9 2.813292
75 2.662106
75.1 2.615713
75.2 2.620785
75.3 2.642456
75.4 2.562023
75.5 2.560029
75.6 2.558571
75.7 2.510963
75.8 2.801652
75.9 3.27769
76 3.322717
76.1 3.41948
76.2 3.205998
76.3 2.828493
76.4 2.790821
76.5 2.879404
76.6 2.704532
76.7 2.767928
76.8 2.783976
76.9 2.807691
77 2.661954
77.1 2.375727
77.2 2.538654
77.3 2.628131
77.4 2.443075
77.5 2.67957
77.6 2.643524
77.7 2.551789
77.8 2.455554
77.9 2.746386
78 2.630928
78.1 2.406926
78.2 2.354819
78.3 2.459734
78.4 2.444545
78.5 2.890224
78.6 2.651913
78.7 2.512176
78.8 2.476746
78.9 2.496786
79 2.477105
79.1 2.619475
79.2 2.494137
79.3 2.549659
79.4 2.67587
79.5 2.552829
79.6 2.535726
79.7 2.455867
79.8 2.467159
79.9 2.656785
80 2.541489
80.1 2.473609
80.2 2.430528
80.3 2.582546
80.4 2.558528
80.5 2.458452
80.6 2.461871
80.7 2.486681
80.8 2.608823
80.9 2.650477
81 2.643887
81.1 2.650086
81.2 2.433366
81.3 2.457492
81.4 2.466449
81.5 2.456488
81.6 2.513412
81.7 2.584146
81.8 2.728083
81.9 2.599339
82 2.532769
82.1 2.656325
82.2 2.565011
82.3 2.418504
82.4 2.476793
82.5 2.435405
82.6 2.720498
82.7 2.462171
82.8 2.609408
82.9 2.737845
83 2.519264
83.1 2.582618
83.2 2.786724
83.3 2.82704
83.4 2.719466
83.5 2.693852
83.6 2.307428
83.7 2.306544
83.8 2.390286
83.9 2.56075
84 2.490452
84.1 2.65908
84.2 2.658955
84.3 2.472544
84.4 2.470742
84.5 2.427977
84.6 2.320849
84.7 2.278717
84.8 2.326622
84.9 2.532215
85 2.58802
85.1 2.397086
85.2 2.347785
85.3 2.447289
85.4 2.625266
85.5 2.478076
85.6 2.520126
85.7 2.572369
85.8 2.920149
85.9 2.549352
86 2.888137
86.1 3.181396
86.2 2.535232
86.3 2.730762
86.4 2.831389
86.5 2.548217
86.6 2.501269
86.7 2.481748
86.8 2.425004
86.9 2.406229
87 2.588514
87.1 2.489651
87.2 2.527624
87.3 2.545912
87.4 2.584142
87.5 2.518002
87.6 2.51197
87.7 2.554871
87.8 2.590535
87.9 2.501691
88 2.322804
88.1 2.437778
88.2 2.550886
88.3 2.523222
88.4 2.586635
88.5 2.681429
88.6 2.740126
88.7 2.826003
88.8 2.838794
88.9 2.739681
89 2.604511
89.1 2.649862
89.2 2.712017
89.3 2.456812
89.4 2.531302
89.5 2.462058
89.6 2.56705
89.7 2.715562
89.8 2.546632
89.9 2.741706
90 2.436648
90.1 2.581303
90.2 2.426556
90.3 2.474153
90.4 2.659763
90.5 2.861089
90.6 2.760673
90.7 2.654123
90.8 2.652887
90.9 2.721148
91 2.761509
91.1 2.70309
91.2 2.613083
91.3 2.82436
91.4 2.701193
91.5 2.50006
91.6 2.544364
91.7 2.555138
91.8 2.791219
91.9 2.894789
92 2.97333
92.1 3.110063
92.2 3.240806
92.3 3.102288
92.4 2.836074
92.5 2.704126
92.6 2.837287
92.7 2.844898
92.8 2.738456
92.9 2.647894
93 2.531979
93.1 2.697964
93.2 2.609772
93.3 2.590855
93.4 2.540963
93.5 2.705294
93.6 2.809752
93.7 2.753337
93.8 2.738028
93.9 2.87994
94 2.912014
94.1 2.707388
94.2 2.546484
94.3 2.407055
94.4 2.623612
94.5 2.642155
94.6 2.556771
94.7 2.743824
94.8 2.737286
94.9 2.855868
95 2.907194
95.1 2.92508
95.2 2.890104
95.3 2.905156
95.4 2.731296
95.5 2.811788
95.6 2.926952
95.7 3.3067
95.8 2.998376
95.9 2.878802
96 2.828462
96.1 2.975173
96.2 3.004377
96.3 2.859061
96.4 2.837874
96.5 2.873909
96.6 3.036045
96.7 2.876092
96.8 2.856344
96.9 2.917358
97 2.582889
97.1 2.649529
97.2 2.666921
97.3 2.698168
97.4 2.907964
97.5 2.955552
97.6 2.929059
97.7 2.926379
97.8 2.821822
97.9 2.829186
98 2.743318
98.1 2.697082
98.2 2.741928
98.3 2.809552
98.4 2.802528
98.5 3.092008
98.6 2.973924
98.7 3.017314
98.8 2.838566
98.9 3.127482
99 2.898004
99.1 3.02791
99.2 2.905784
99.3 2.629971
99.4 2.9335
99.5 2.876021
99.6 3.098152
99.7 2.934625
99.8 2.896611
99.9 2.913913
100 3.006764
100.1 2.955957
100.2 2.710364
100.3 2.694306
100.4 2.722802
100.5 2.756574
100.6 2.805355
100.7 2.623188
100.8 2.521131
100.9 2.755324
101 2.784962
101.1 2.776463
101.2 2.585526
101.3 2.566846
101.4 2.5907
101.5 2.653466
101.6 2.788635
101.7 2.669148
101.8 2.754134
101.9 2.742338
102 2.550842
102.1 2.596684
102.2 2.75049
102.3 2.702717
102.4 2.729543
102.5 2.777063
102.6 2.658466
102.7 2.620015
102.8 2.599142
102.9 2.589693
103 2.393841
103.1 2.723876
103.2 2.525786
103.3 2.519108
103.4 2.630731
103.5 2.7332
103.6 2.876884
103.7 2.825025
103.8 2.772452
103.9 2.813729
104 3.020639
104.1 3.117074
104.2 2.798159
104.3 2.965119
104.4 3.001201
104.5 2.920593
104.6 2.681251
104.7 2.981902
104.8 3.128913
104.9 3.415092
105 3.129801
105.1 3.010796
105.2 2.789441
105.3 2.642517
105.4 2.785892
105.5 2.756014
105.6 2.953208
105.7 2.984405
105.8 3.118109
105.9 2.923996
106 2.925879
106.1 2.832069
106.2 2.887966
106.3 2.97307
106.4 3.126229
106.5 2.871464
106.6 2.798278
106.7 2.844555
106.8 2.829668
106.9 2.57328
107 2.750981
107.1 2.678894
107.2 2.977381
107.3 2.695118
107.4 2.72905
107.5 2.690265
107.6 3.079647
107.7 3.013938
107.8 2.793498
107.9 3.107103
108 2.839158
108.1 2.984829
108.2 2.898568
108.3 2.881535
108.4 2.982067
108.5 2.998014
108.6 2.570873
108.7 2.832744
108.8 2.805753
108.9 2.757312
109 2.71787
109.1 2.897675
109.2 2.955896
109.3 2.82568
109.4 2.632442
109.5 2.761168
109.6 2.859055
109.7 2.704721
109.8 2.520556
109.9 2.871241
110 2.847447
110.1 2.972447
110.2 2.913721
110.3 2.651827
110.4 2.717056
110.5 2.59326
110.6 2.69735
110.7 2.68933
110.8 2.662124
110.9 2.486732
111 2.458771
111.1 2.633649
111.2 2.660368
111.3 3.045727
111.4 2.575818
111.5 2.607278
111.6 2.717274
111.7 2.811306
111.8 2.476147
111.9 2.533484
112 2.558192
112.1 2.567893
112.2 2.394514
112.3 2.638682
112.4 2.553042
112.5 2.517046
112.6 2.548907
112.7 2.570452
112.8 2.550381
112.9 2.549871
113 2.464459
113.1 2.726882
113.2 2.542911
113.3 2.463382
113.4 2.55551
113.5 2.575237
113.6 2.486466
113.7 2.383945
113.8 2.591342
113.9 2.418332
114 2.347009
114.1 2.348845
114.2 2.320631
114.3 2.238764
114.4 2.262833
114.5 2.436333
114.6 2.633043
114.7 2.546714
114.8 2.397874
114.9 2.507046
115 2.455506
115.1 2.496628
115.2 2.350621
115.3 2.488588
115.4 2.434892
115.5 2.611994
115.6 2.639536
115.7 2.565378
115.8 2.594681
115.9 2.648961
116 2.487856
116.1 2.517013
116.2 2.384702
116.3 2.453359
116.4 2.487542
116.5 2.420947
116.6 2.592364
116.7 2.55477
116.8 2.605146
116.9 2.602687
117 2.404914
117.1 2.472829
117.2 2.48201
117.3 2.462325
117.4 2.711121
117.5 2.678987
117.6 2.304372
117.7 2.454949
117.8 2.566838
117.9 2.555496
118 2.723157
118.1 2.699967
118.2 2.547636
118.3 2.515404
118.4 2.570429
118.5 2.612151
118.6 2.62901
118.7 2.545403
118.8 2.640426
118.9 2.558475
119 2.599736
119.1 2.645304
119.2 2.647672
119.3 2.635129
119.4 2.516886
119.5 2.624392
119.6 2.691591
119.7 2.664856
119.8 2.591304
119.9 2.530328
120 2.505051
120.1 2.47759
120.2 2.43365
120.3 2.676431
120.4 2.497697
120.5 2.42774
120.6 2.448389
120.7 2.392645
120.8 2.49842
120.9 2.521517
121 2.401172
121.1 2.562743
121.2 2.508157
121.3 2.687011
121.4 2.573692
121.5 2.614078
121.6 2.645922
121.7 2.55047
121.8 2.625858
121.9 2.573681
122 2.657692
122.1 2.651511
122.2 2.77689
122.3 2.718207
122.4 2.695048
122.5 2.6822
122.6 2.577635
122.7 2.643134
122.8 2.702977
122.9 2.671389
123 2.59021
123.1 2.583511
123.2 2.505175
123.3 2.514858
123.4 2.720077
123.5 2.710357
123.6 2.669534
123.7 2.622365
123.8 2.583157
123.9 2.543974
124 2.600656
124.1 2.815547
124.2 2.597917
124.3 2.636834
124.4 2.660464
124.5 2.700765
124.6 2.676554
124.7 2.619262
124.8 2.575464
124.9 2.644926
125 2.713992
125.1 2.843202
125.2 2.771931
125.3 2.748562
125.4 2.875804
125.5 2.861739
125.6 2.850756
125.7 2.791813
125.8 2.887347
125.9 2.652974
126 2.748436
126.1 2.692981
126.2 2.797206
126.3 2.591608
126.4 2.808678
126.5 3.093613
126.6 2.924596
126.7 3.004544
126.8 2.962362
126.9 3.082727
127 2.7593
127.1 2.777649
127.2 2.982212
127.3 2.837472
127.4 2.886004
127.5 2.830615
127.6 2.856596
127.7 2.874039
127.8 2.86735
127.9 2.908213
128 2.854493
128.1 2.753839
128.2 2.691258
128.3 2.622389
128.4 2.610659
128.5 2.676105
128.6 2.652746
128.7 2.687951
128.8 2.651688
128.9 2.803476
129 2.74983
129.1 2.624893
129.2 2.557774
129.3 2.712063
129.4 2.672632
129.5 2.688057
129.6 2.904111
129.7 2.752929
129.8 2.824669
129.9 2.831684
130 2.9309
130.1 2.947057
130.2 2.894595
130.3 2.643656
130.4 2.791867
130.5 2.821642
130.6 2.71708
130.7 2.778453
130.8 2.766946
130.9 2.928503
131 2.734731
131.1 2.882591
131.2 2.786588
131.3 2.798849
131.4 2.62105
131.5 2.669022
131.6 2.623872
131.7 2.613831
131.8 2.632149
131.9 2.609223
132 2.624767
132.1 2.727346
132.2 2.802863
132.3 2.866549
132.4 2.705714
132.5 2.717436
132.6 2.698154
132.7 2.860945
132.8 2.75898
132.9 2.718676
133 2.779926
133.1 2.90416
133.2 2.637943
133.3 2.814395
133.4 2.935122
133.5 2.881974
133.6 2.676412
133.7 2.795816
133.8 2.796328
133.9 2.758821
134 2.594109
134.1 2.57464
134.2 2.510478
134.3 2.660058
134.4 2.796777
134.5 2.670665
134.6 2.817606
134.7 2.501332
134.8 2.696014
134.9 2.619501
135 2.71013
135.1 2.582144
135.2 2.529462
135.3 2.421931
135.4 2.664213
135.5 2.69492
135.6 2.694207
135.7 2.687453
135.8 2.619422
135.9 2.733209
136 2.646511
136.1 2.656513
136.2 2.5459
136.3 2.7477
136.4 2.737062
136.5 2.739746
136.6 2.890204
136.7 2.889504
136.8 2.746735
136.9 2.691742
137 2.69433
137.1 2.649323
137.2 2.699239
137.3 2.796153
137.4 2.715944
137.5 2.900624
137.6 2.529461
137.7 2.563962
137.8 2.784008
137.9 2.740512
138 2.683685
138.1 2.786566
138.2 2.64452
138.3 2.898512
138.4 2.719254
138.5 2.884144
138.6 2.86069
138.7 2.726477
138.8 2.492032
138.9 2.554098
139 2.55817
139.1 2.737323
139.2 2.720697
139.3 2.739117
139.4 2.624172
139.5 2.658979
139.6 2.821288
139.7 2.806813
139.8 2.738912
139.9 2.688628
140 2.72204
140.1 2.835248
140.2 2.814078
140.3 2.776767
140.4 2.955903
140.5 2.875905
140.6 2.780744
140.7 2.837906
140.8 2.94089
140.9 2.707711
141 2.75482
141.1 2.778675
141.2 2.699457
141.3 2.815637
141.4 2.929956
141.5 2.800854
141.6 2.893347
141.7 2.82671
141.8 3.080452
141.9 2.815524
142 2.619286
142.1 2.700639
142.2 2.669108
142.3 2.900385
142.4 2.62534
142.5 2.651426
142.6 2.692729
142.7 2.85469
142.8 2.787334
142.9 2.713927
143 2.744623
143.1 2.571947
143.2 2.699573
143.3 2.760411
143.4 2.771778
143.5 2.772786
143.6 2.496398
143.7 2.551425
143.8 2.822979
143.9 2.685798
144 2.786784
144.1 2.699087
144.2 2.618755
144.3 2.72593
144.4 2.893994
144.5 2.71046
144.6 2.834345
144.7 2.822989
144.8 2.621706
144.9 2.87937
145 2.902192
145.1 2.801707
145.2 2.792063
145.3 2.847657
145.4 2.827262
145.5 2.78224
145.6 2.780992
145.7 2.825478
145.8 2.959417
145.9 2.768082
146 2.8837
146.1 2.890196
146.2 2.966671
146.3 2.946014
146.4 2.817509
146.5 2.804508
146.6 2.634265
146.7 2.915413
146.8 2.734125
146.9 2.797182
147 2.811111
147.1 2.855958
147.2 2.85613
147.3 2.804199
147.4 2.859091
147.5 2.77677
147.6 2.730624
147.7 2.85249
147.8 2.746071
147.9 2.77595
148 2.83593
148.1 2.738144
148.2 2.811322
148.3 2.732246
148.4 2.691092
148.5 2.662211
148.6 2.698645
148.7 2.754373
148.8 2.60255
148.9 2.626233
149 2.561364
149.1 2.52419
149.2 2.755599
149.3 2.786466
149.4 2.589362
149.5 2.841396
149.6 2.731807
149.7 2.819477
149.8 2.78136
149.9 2.840869
150 3.00769
150.1 3.144803
150.2 3.069217
150.3 3.007788
150.4 3.089562
150.5 2.858139
150.6 3.145459
150.7 3.048966
150.8 2.774177
150.9 2.658919
151 2.897778
151.1 2.914336
151.2 2.843287
151.3 2.681221
151.4 2.848991
151.5 2.850354
151.6 2.557307
151.7 2.701027
151.8 2.77813
151.9 2.771874
152 2.74496
152.1 2.744468
152.2 2.719821
152.3 2.678334
152.4 2.603374
152.5 2.57216
152.6 2.875676
152.7 2.788816
152.8 2.727429
152.9 2.939922
153 3.14761
153.1 2.931221
153.2 2.871187
153.3 3.000214
153.4 2.814263
153.5 2.762796
153.6 2.910365
153.7 2.764617
153.8 2.798119
153.9 2.933375
154 3.128655
154.1 3.070456
154.2 3.129156
154.3 2.892478
154.4 2.716842
154.5 2.900688
154.6 2.781558
154.7 2.85958
154.8 2.925437
154.9 3.162814
155 2.912711
155.1 3.149679
155.2 2.962807
155.3 3.411632
155.4 3.354847
155.5 3.145972
155.6 3.037744
155.7 3.212615
155.8 3.221479
155.9 3.16294
156 3.212411
156.1 3.038452
156.2 3.605995
156.3 3.128561
156.4 3.318129
156.5 3.357663
156.6 3.323609
156.7 3.580116
156.8 3.261265
156.9 3.284838
157 3.381502
157.1 3.584954
157.2 3.391571
157.3 3.44343
157.4 3.288372
157.5 3.647218
157.6 3.5261
157.7 3.345943
157.8 3.181194
157.9 3.023772
158 3.106816
158.1 3.385035
158.2 3.160934
158.3 2.9367
158.4 2.962545
158.5 2.992017
158.6 2.723631
158.7 2.67646
158.8 2.935909
158.9 2.798904
159 2.944108
159.1 2.900778
159.2 2.843146
159.3 3.011563
159.4 3.013847
159.5 2.90154
159.6 3.012197
159.7 3.17666
159.8 3.043502
159.9 2.829548
160 2.642966
160.1 2.546966
160.2 2.659892
160.3 2.456105
160.4 2.926178
160.5 2.872206
160.6 2.587427
160.7 2.779389
160.8 2.931758
160.9 2.763232
161 3.049588
161.1 2.882288
161.2 2.830841
161.3 2.817582
161.4 2.731745
161.5 2.767595
161.6 2.876418
161.7 3.053338
161.8 2.972505
161.9 3.245705
162 3.107774
162.1 2.941828
162.2 3.117768
162.3 3.044269
162.4 3.069693
162.5 3.202605
162.6 3.173352
162.7 3.16334
162.8 3.317837
162.9 2.8157
163 2.985057
163.1 2.912792
163.2 2.840826
163.3 3.076096
163.4 2.829467
163.5 3.017268
163.6 2.805362
163.7 2.686245
163.8 2.79137
163.9 2.730357
164 2.802246
164.1 3.075127
164.2 2.689215
164.3 2.823974
164.4 2.776664
164.5 2.927229
164.6 2.520752
164.7 2.788832
164.8 2.831652
164.9 2.668527
165 2.790085
165.1 2.928033
165.2 3.319542
165.3 2.924281
165.4 2.906125
165.5 2.931605
165.6 2.668936
165.7 2.86348
165.8 2.681767
165.9 2.863047
166 2.720361
166.1 2.788731
166.2 2.746138
166.3 2.571265
166.4 2.657585
166.5 2.812807
166.6 3.17638
166.7 2.907069
166.8 2.604693
166.9 2.665665
167 2.846731
167.1 3.0769
167.2 2.792298
167.3 3.02596
167.4 2.843921
167.5 2.717001
167.6 2.508969
167.7 2.558578
167.8 2.719611
167.9 3.06777
168 2.757185
168.1 2.75143
168.2 2.604703
168.3 2.834882
168.4 2.947013
168.5 2.67121
168.6 2.69619
168.7 2.909008
168.8 3.154555
168.9 2.933465
169 2.736674
169.1 2.884645
169.2 2.933066
169.3 3.127716
169.4 2.843649
169.5 2.899008
169.6 2.77756
169.7 2.756693
169.8 2.93116
169.9 3.103674
170 2.974269
170.1 2.829974
170.2 3.024451
170.3 3.065181
170.4 3.017491
170.5 2.963098
170.6 2.807957
170.7 2.876394
170.8 2.844072
170.9 3.118839
171 3.094279
171.1 2.872576
171.2 2.989769
171.3 2.879883
171.4 3.084353
171.5 2.987571
171.6 2.78647
171.7 2.989268
171.8 2.859004
171.9 2.923875
172 2.758722
172.1 2.889186
172.2 2.931423
172.3 2.709482
172.4 2.881318
172.5 2.924325
172.6 2.850978
172.7 2.878461
172.8 2.592408
172.9 2.504796
173 2.579337
173.1 2.486662
173.2 2.624529
173.3 2.505358
173.4 2.736675
173.5 2.924598
173.6 2.622897
173.7 2.578728
173.8 2.731548
173.9 2.53187
174 2.742757
174.1 2.527646
174.2 2.457425
174.3 2.540362
174.4 2.614174
174.5 2.839558
174.6 2.798155
174.7 2.611366
174.8 2.613849
174.9 2.704683
175 2.643394
175.1 2.549118
175.2 2.657074
175.3 2.786624
175.4 2.851463
175.5 2.727835
175.6 2.833445
175.7 2.833826
175.8 2.789089
175.9 2.802818
176 2.578003
176.1 2.759827
176.2 2.849272
176.3 3.005872
176.4 3.097461
176.5 2.936988
176.6 2.679486
176.7 2.653199
176.8 2.965782
176.9 2.907254
177 2.842338
177.1 2.820421
177.2 2.674144
177.3 2.914767
177.4 2.675359
177.5 2.72326
177.6 2.558773
177.7 2.766344
177.8 2.530929
177.9 2.533146
178 2.623985
178.1 2.616004
178.2 2.528943
178.3 2.735339
178.4 2.677195
178.5 2.718648
178.6 2.606453
178.7 2.500836
178.8 2.497082
178.9 2.565293
179 2.623345
179.1 2.670345
179.2 2.742042
179.3 2.943587
179.4 2.834581
179.5 2.882511
179.6 2.756266
179.7 2.754478
179.8 2.802293
179.9 2.78664
180 2.494664
180.1 2.736452
180.2 2.757139
180.3 2.768888
180.4 2.654136
180.5 2.668924
180.6 2.621081
180.7 2.418203
180.8 2.427656
180.9 2.651602
181 2.811458
181.1 2.699777
181.2 2.628905
181.3 2.341703
181.4 2.647996
181.5 2.499803
181.6 2.610051
181.7 2.527556
181.8 2.490304
181.9 2.703232
182 2.67268
182.1 2.643881
182.2 2.69453
182.3 2.688235
182.4 2.744108
182.5 2.779567
182.6 2.8572
182.7 2.685012
182.8 2.992776
182.9 3.228199
183 3.068934
183.1 2.933385
183.2 2.862093
183.3 2.972783
183.4 2.858478
183.5 2.721671
183.6 2.736635
183.7 2.737087
183.8 2.690268
183.9 2.535553
184 2.629577
184.1 2.789057
184.2 2.685882
184.3 2.796327
184.4 2.646041
184.5 2.781024
184.6 2.716787
184.7 2.58333
184.8 2.593702
184.9 2.719669
185 2.625114
185.1 2.739257
185.2 2.683597
185.3 2.975981
185.4 2.667595
185.5 2.716132
185.6 2.74647
185.7 2.830293
185.8 2.613258
185.9 2.852541
186 2.740544
186.1 2.617926
186.2 2.599698
186.3 2.658405
186.4 2.709497
186.5 2.676582
186.6 2.917258
186.7 2.54776
186.8 2.669934
186.9 2.637981
187 2.776677
187.1 2.691026
187.2 2.790029
187.3 2.72222
187.4 2.625016
187.5 2.633021
187.6 2.700374
187.7 2.647917
187.8 2.579542
187.9 2.627631
188 2.687727
188.1 2.707437
188.2 2.744689
188.3 2.742679
188.4 2.575095
188.5 2.800649
188.6 2.914696
188.7 2.732513
188.8 2.84256
188.9 2.598258
189 2.682894
189.1 2.593778
189.2 2.721481
189.3 2.620767
189.4 2.834031
189.5 2.714054
189.6 2.743492
189.7 2.631803
189.8 2.810357
189.9 2.872245
190 2.587418
190.1 2.797534
190.2 2.781316
190.3 2.798046
190.4 2.794808
190.5 2.728139
190.6 2.826091
190.7 2.759686
190.8 2.781923
190.9 2.705789
191 2.692372
191.1 2.663024
191.2 2.750684
191.3 2.78808
191.4 2.730166
191.5 2.67782
191.6 2.750832
191.7 2.705632
191.8 2.852888
191.9 2.82603
192 2.707408
192.1 2.767854
192.2 2.700491
192.3 2.71846
192.4 2.762781
192.5 2.794147
192.6 2.604603
192.7 2.648036
192.8 2.581656
192.9 2.703626
193 2.667345
193.1 2.666743
193.2 2.722382
193.3 2.664199
193.4 2.541231
193.5 2.53355
193.6 2.587957
193.7 2.691049
193.8 2.817136
193.9 2.886343
194 2.695674
194.1 2.610154
194.2 2.659386
194.3 2.682244
194.4 2.741226
194.5 2.7133
194.6 2.609312
194.7 2.55361
194.8 2.668229
194.9 2.751965
195 2.819107
195.1 2.905726
195.2 2.913426
195.3 2.788557
195.4 2.811214
195.5 2.646016
195.6 2.743839
195.7 2.713482
195.8 2.739962
195.9 2.79586
196 2.903869
196.1 2.795022
196.2 2.664324
196.3 2.802532
196.4 2.630249
196.5 2.615118
196.6 2.586423
196.7 2.644958
196.8 2.739446
196.9 2.605462
197 2.784146
197.1 2.782708
197.2 2.79858
197.3 2.623412
197.4 2.746494
197.5 2.738397
197.6 2.611721
197.7 2.74867
197.8 2.66688
197.9 2.74598
198 2.707695
198.1 2.749864
198.2 2.758057
198.3 2.756244
198.4 2.626021
198.5 2.745695
198.6 2.581034
198.7 2.719975
198.8 2.780633
198.9 2.691538
199 2.622294
199.1 2.714751
199.2 2.676114
199.3 2.60588
199.4 2.808852
199.5 2.632701
199.6 2.678569
199.7 2.610914
199.8 2.701118
199.9 2.66854
200 2.722721
200.1 2.523129
200.2 2.631813
200.3 2.678284
200.4 2.562363
200.5 2.451506
200.6 2.492307
200.7 2.555598
200.8 2.576552
200.9 2.565325
201 2.443785
201.1 2.573658
201.2 2.585439
201.3 2.565606
201.4 2.780999
201.5 2.897926
201.6 2.806193
201.7 2.706219
201.8 2.736838
201.9 2.708434
202 2.751727
202.1 2.713073
202.2 2.685255
202.3 2.744797
202.4 2.717799
202.5 2.884362
202.6 2.791743
202.7 2.546717
202.8 2.602735
202.9 2.549505
203 2.57904
203.1 2.61906
203.2 2.564462
203.3 2.592068
203.4 2.573026
203.5 2.749745
203.6 2.637896
203.7 2.794513
203.8 2.732368
203.9 2.588863
204 2.73805
204.1 2.671759
204.2 2.496655
204.3 3.067939
204.4 3.309243
204.5 2.862215
204.6 2.747354
204.7 2.593957
204.8 2.477318
204.9 2.650836
205 2.777057
205.1 2.72083
205.2 2.619468
205.3 2.489903
205.4 2.454419
205.5 2.57067
205.6 2.780277
205.7 2.65606
205.8 2.675856
205.9 2.577518
206 2.613131
206.1 2.736809
206.2 2.758316
206.3 2.817555
206.4 2.693785
206.5 2.307787
206.6 2.689606
206.7 2.52834
206.8 2.570658
206.9 2.997078
207 2.648551
207.1 2.541917
207.2 2.533484
207.3 2.854746
207.4 2.732953
207.5 2.788704
207.6 2.539822
207.7 2.427821
207.8 2.457397
207.9 2.559904
208 2.636277
208.1 2.770769
208.2 3.040313
208.3 2.722647
208.4 3.020903
208.5 2.865716
208.6 3.108586
208.7 3.314017
208.8 3.115441
208.9 2.946818
209 2.749062
209.1 2.810551
209.2 2.758111
209.3 2.650226
209.4 2.727088
209.5 2.865972
209.6 2.957181
209.7 2.974444
209.8 2.969439
209.9 2.799323
210 2.757375
210.1 2.772131
210.2 2.713863
210.3 2.89905
210.4 2.976274
210.5 2.846264
210.6 2.712439
210.7 2.7012
210.8 2.727099
210.9 2.704433
211 3.085785
211.1 2.911388
211.2 2.711258
211.3 2.690811
211.4 2.78977
211.5 3.224778
211.6 2.680175
211.7 2.753472
211.8 2.820002
211.9 2.7401
212 2.765997
212.1 2.644566
212.2 2.461965
212.3 2.516027
212.4 2.285196
212.5 2.359836
212.6 2.471348
212.7 2.375499
212.8 2.400549
212.9 2.584577
213 2.54271
213.1 2.306375
213.2 2.419509
213.3 2.579235
213.4 2.368528
213.5 2.491041
213.6 2.602589
213.7 2.490741
213.8 2.634525
213.9 2.62783
214 2.521454
214.1 2.701032
214.2 2.529453
214.3 2.967876
214.4 2.866758
214.5 2.750759
214.6 3.263246
214.7 3.403946
214.8 3.106095
214.9 3.198546
215 2.820269
215.1 2.964382
215.2 2.932858
215.3 3.153116
215.4 2.96048
215.5 2.707176
215.6 2.80201
215.7 2.712176
215.8 2.840224
215.9 2.75001
216 2.877187
216.1 2.841656
216.2 2.946273
216.3 2.994094
216.4 3.239066
216.5 2.920465
216.6 3.321663
216.7 3.030199
216.8 3.190083
216.9 3.290438
217 2.960895
217.1 2.935386
217.2 2.928901
217.3 2.965558
217.4 2.779058
217.5 2.902014
217.6 3.071246
217.7 3.002979
217.8 3.010686
217.9 2.960898
218 2.908046
218.1 3.163808
218.2 2.846914
218.3 2.925049
218.4 2.686492
218.5 2.684503
218.6 2.814716
218.7 2.649805
218.8 2.899959
218.9 2.672833
219 2.78729
219.1 2.661993
219.2 2.706451
219.3 2.630563
219.4 2.831939
219.5 2.818072
219.6 2.951542
219.7 2.71685
219.8 2.679186
219.9 2.684183
220 2.586348
220.1 2.599659
220.2 2.719011
220.3 2.597598
220.4 2.685276
220.5 2.648961
220.6 2.753009
220.7 2.803574
220.8 2.730935
220.9 2.9023
221 2.813847
221.1 3.009286
221.2 3.1224
221.3 2.945226
221.4 2.788763
221.5 2.804987
221.6 2.844778
221.7 2.864051
221.8 2.887828
221.9 2.942274
222 2.926748
222.1 2.822229
222.2 2.803208
222.3 2.839464
222.4 2.737908
222.5 2.839595
222.6 2.767297
222.7 2.950995
222.8 3.031241
222.9 3.117697
223 2.949444
223.1 3.021265
223.2 2.908161
223.3 2.787007
223.4 2.949297
223.5 2.683081
223.6 2.800279
223.7 2.866242
223.8 2.755992
223.9 2.820413
224 2.92853
224.1 2.932856
224.2 3.010952
224.3 3.223809
224.4 2.985052
224.5 3.285722
224.6 3.133181
224.7 3.403394
224.8 2.947544
224.9 3.001416
225 2.912191
225.1 2.90564
225.2 2.8032
225.3 2.78731
225.4 2.985453
225.5 2.86317
225.6 2.872565
225.7 2.715754
225.8 3.044472
225.9 3.025305
226 3.152793
226.1 3.000805
226.2 3.110793
226.3 3.169281
226.4 3.162214
226.5 3.270203
226.6 2.852261
226.7 2.788396
226.8 2.702052
226.9 2.801135
227 2.919205
227.1 3.177399
227.2 3.032245
227.3 3.023032
227.4 3.081721
227.5 2.955586
227.6 3.242402
227.7 2.883157
227.8 2.891169
227.9 3.106419
228 2.749429
228.1 2.831262
228.2 2.780271
228.3 2.815801
228.4 3.004475
228.5 2.708091
228.6 2.728932
228.7 2.854675
228.8 2.941601
228.9 3.098881
229 2.816027
229.1 3.02994
229.2 2.874993
229.3 2.669477
229.4 2.645555
229.5 2.843753
229.6 2.677867
229.7 2.750502
229.8 2.765579
229.9 2.807813
230 2.751649
230.1 2.852435
230.2 2.839282
230.3 2.769793
230.4 2.920046
230.5 2.827896
230.6 2.810324
230.7 2.84406
230.8 3.199008
230.9 2.837964
231 2.899371
231.1 2.62421
231.2 2.738986
231.3 2.675346
231.4 2.65774
231.5 2.711684
231.6 2.806906
231.7 2.703526
231.8 2.473837
231.9 2.628994
232 2.639985
232.1 2.690372
232.2 2.673433
232.3 2.721869
232.4 2.649734
232.5 2.696247
232.6 2.514107
232.7 2.443438
232.8 2.682315
232.9 2.655038
233 2.580674
233.1 2.674182
233.2 2.691892
233.3 2.61153
233.4 2.60513
233.5 2.848437
233.6 2.725761
233.7 2.640481
233.8 2.490203
233.9 2.623054
234 2.599237
234.1 2.526558
234.2 2.667893
234.3 2.77757
234.4 2.712994
234.5 2.887243
234.6 3.104184
234.7 2.991182
234.8 2.617048
234.9 2.764276
235 2.75316
235.1 2.655869
235.2 2.756904
235.3 2.87687
235.4 2.720126
235.5 2.745886
235.6 2.746631
235.7 2.629304
235.8 2.715336
235.9 2.632854
236 2.508612
236.1 2.696157
236.2 2.71734
236.3 2.906141
236.4 2.729422
236.5 2.617136
236.6 2.462724
236.7 2.649072
236.8 2.683902
236.9 2.697427
237 2.639381
237.1 2.671237
237.2 2.794584
237.3 2.921565
237.4 2.809117
237.5 2.910789
237.6 2.686636
237.7 2.549672
237.8 2.565762
237.9 2.520317
238 2.721856
238.1 2.820549
238.2 3.130366
238.3 2.812744
238.4 2.831843
238.5 2.867552
238.6 2.899706
238.7 2.604854
238.8 2.502029
238.9 2.8184
239 2.805739
239.1 2.901258
239.2 2.969214
239.3 2.813993
239.4 2.98999
239.5 2.885538
239.6 2.740893
239.7 2.801003
239.8 2.65833
239.9 2.655231
240 2.799008
240.1 2.775456
240.2 2.67982
240.3 2.749597
240.4 2.966349
240.5 2.743468
240.6 2.85071
240.7 2.812517
240.8 2.932064
240.9 2.790856
241 2.665595
241.1 2.937443
241.2 2.730395
241.3 2.64564
241.4 3.048034
241.5 3.03991
241.6 2.624907
241.7 2.801951
241.8 2.767575
241.9 2.672417
242 2.859631
242.1 2.825958
242.2 2.556737
242.3 2.906604
242.4 2.632578
242.5 2.546549
242.6 2.696176
242.7 2.793236
242.8 2.831148
242.9 3.00486
243 2.949927
243.1 3.029053
243.2 3.013584
243.3 3.081002
243.4 3.242603
243.5 2.765332
243.6 2.940669
243.7 2.92916
243.8 2.786896
243.9 2.713239
244 2.792311
244.1 2.780693
244.2 2.873791
244.3 2.932008
244.4 2.995797
244.5 2.774282
244.6 2.98572
244.7 3.022381
244.8 2.827746
244.9 2.863817
245 2.892436
245.1 2.833942
245.2 3.043765
245.3 2.934084
245.4 2.899662
245.5 2.882022
245.6 3.002099
245.7 2.862729
245.8 2.757996
245.9 3.011863
246 2.875458
246.1 2.755544
246.2 2.871816
246.3 3.084097
246.4 3.134457
246.5 2.666204
246.6 2.772893
246.7 2.736019
246.8 2.654907
246.9 2.660319
247 2.562305
247.1 2.71414
247.2 2.689092
247.3 2.703535
247.4 2.950647
247.5 3.094998
247.6 2.730445
247.7 2.766124
247.8 2.871523
247.9 2.840408
248 3.148079
248.1 3.19499
248.2 3.119858
248.3 3.377126
248.4 3.253686
248.5 3.331185
248.6 3.172631
248.7 3.059406
248.8 2.998596
248.9 3.18898
249 3.076028
249.1 3.092218
249.2 2.892191
249.3 3.140424
249.4 3.054791
249.5 3.169684
249.6 2.953531
249.7 2.855764
249.8 2.932613
249.9 2.873135
250 2.90354
250.1 2.685867
250.2 2.661344
250.3 2.779522
250.4 2.903205
250.5 2.814994
250.6 2.616338
250.7 2.720295
250.8 2.746887
250.9 2.784576
251 2.750302
251.1 2.756419
251.2 2.819788
251.3 2.708872
251.4 2.616888
251.5 2.791877
251.6 2.819046
251.7 2.693458
251.8 2.809846
251.9 2.758118
252 2.75552
252.1 2.85618
252.2 2.803052
252.3 2.681562
252.4 2.708023
252.5 2.54811
252.6 2.688962
252.7 2.702171
252.8 2.784329
252.9 2.737228
253 2.802223
253.1 2.717052
253.2 2.854037
253.3 2.745971
253.4 2.806931
253.5 2.902272
253.6 2.821425
253.7 2.815391
253.8 2.769514
253.9 2.77256
254 2.733401
254.1 2.795484
254.2 2.923751
254.3 2.835184
254.4 2.712961
254.5 2.70917
254.6 2.621633
254.7 2.747178
254.8 2.82028
254.9 2.768374
255 2.824999
255.1 2.690494
255.2 2.719505
255.3 2.683233
255.4 2.76095
255.5 2.750256
255.6 2.838356
255.7 2.554689
255.8 2.733435
255.9 2.675077
256 2.946726
256.1 2.88141
256.2 2.74457
256.3 2.590589
256.4 2.617513
256.5 2.619199
256.6 2.581957
256.7 2.513373
256.8 2.626898
256.9 2.478468
257 2.528744
257.1 2.500294
257.2 2.457158
257.3 2.532381
257.4 2.582394
257.5 2.564386
257.6 2.377029
257.7 2.510006
257.8 2.706101
257.9 2.608536
258 2.520553
258.1 2.690917
258.2 2.512361
258.3 2.381484
258.4 2.723552
258.5 2.57898
258.6 2.612813
258.7 2.646849
258.8 2.761351
258.9 2.595046
259 2.692919
259.1 2.678821
259.2 2.678743
259.3 2.956332
259.4 2.690673
259.5 2.638686
259.6 2.733043
259.7 2.567159
259.8 2.622718
259.9 2.724192
260 2.679473
260.1 2.70302
260.2 2.847018
260.3 2.712201
260.4 2.70551
260.5 2.549906
260.6 2.735198
260.7 2.647669
260.8 2.525802
260.9 2.506539
261 2.549709
261.1 2.542336
261.2 2.597113
261.3 2.533041
261.4 2.455524
261.5 2.533512
261.6 2.605852
261.7 2.426793
261.8 2.4409
261.9 2.351261
262 2.464972
262.1 2.413698
262.2 2.516897
262.3 2.622032
262.4 2.554729
262.5 2.494504
262.6 2.49339
262.7 2.493241
262.8 2.487756
262.9 2.407404
263 2.407171
263.1 2.494463
263.2 2.496779
263.3 2.603741
263.4 2.401459
263.5 2.647518
263.6 2.776513
263.7 2.475929
263.8 2.546353
263.9 2.507329
264 2.736038
264.1 2.666
264.2 2.518398
264.3 2.527467
264.4 2.517656
264.5 2.495047
264.6 2.486805
264.7 2.76421
264.8 2.624767
264.9 2.734129
265 2.716387
265.1 2.514905
265.2 2.63211
265.3 2.610566
265.4 2.488868
265.5 2.619374
265.6 2.594714
265.7 2.512535
265.8 2.439155
265.9 2.561388
266 2.658349
266.1 2.604508
266.2 2.585699
266.3 2.655795
266.4 2.738318
266.5 2.684838
266.6 2.733859
266.7 2.82688
266.8 2.823793
266.9 2.719785
267 3.069481
267.1 3.176127
267.2 3.091232
267.3 2.922398
267.4 2.900158
267.5 3.225091
267.6 3.367503
267.7 3.444715
267.8 2.938236
267.9 2.939214
268 2.990215
268.1 2.969443
268.2 2.949458
268.3 2.725988
268.4 2.704089
268.5 2.639191
268.6 2.569809
268.7 2.774955
268.8 2.752441
268.9 2.957033
269 2.798612
269.1 2.65614
269.2 2.622768
269.3 2.94652
269.4 2.648922
269.5 2.687877
269.6 2.728832
269.7 2.779738
269.8 2.905458
269.9 2.773479
270 2.674951
270.1 2.71935
270.2 2.703495
270.3 2.652088
270.4 2.718278
270.5 2.695917
270.6 2.666544
270.7 2.681833
270.8 2.593513
270.9 2.607376
271 2.63586
271.1 2.702092
271.2 2.509024
271.3 2.516431
271.4 2.648351
271.5 2.66629
271.6 2.784677
271.7 2.638233
271.8 2.642397
271.9 2.478318
272 2.532603
272.1 2.615968
272.2 2.64368
272.3 2.592202
272.4 2.541048
272.5 2.819696
272.6 2.539718
272.7 2.500924
272.8 2.495614
272.9 2.528497
273 2.606101
273.1 2.656522
273.2 2.644769
273.3 2.546904
273.4 2.621704
273.5 2.52498
273.6 2.533353
273.7 2.470618
273.8 2.545463
273.9 2.513417
274 2.570976
274.1 2.538286
274.2 2.4633
274.3 2.648329
274.4 2.822013
274.5 2.556893
274.6 2.543597
274.7 2.31401
274.8 2.518283
274.9 2.447183
275 2.642477
275.1 2.609695
275.2 2.552181
275.3 2.545181
275.4 2.547151
275.5 2.403381
275.6 2.503929
275.7 2.380326
275.8 2.411066
275.9 2.621777
276 2.587092
276.1 2.58694
276.2 2.499341
276.3 2.768523
276.4 2.706234
276.5 2.869413
276.6 2.573512
276.7 2.49241
276.8 2.580511
276.9 2.724511
277 2.691302
277.1 2.707821
277.2 2.53745
277.3 2.4308
277.4 2.634565
277.5 2.665179
277.6 2.501883
277.7 2.650909
277.8 2.656702
277.9 2.516176
278 2.647182
278.1 2.593111
278.2 2.691323
278.3 2.526293
278.4 2.378228
278.5 2.522169
278.6 2.491772
278.7 2.436076
278.8 2.633725
278.9 2.833539
279 2.903855
279.1 2.751447
279.2 2.585918
279.3 2.581226
279.4 2.54355
279.5 2.708633
279.6 2.710432
279.7 2.719213
279.8 2.7893
279.9 2.786244
280 2.805286
280.1 2.764779
280.2 2.841054
280.3 2.746447
280.4 3.031118
280.5 2.822094
280.6 2.792019
280.7 2.995909
280.8 2.770787
280.9 2.661639
281 2.719857
281.1 2.954525
281.2 2.890862
281.3 3.014784
281.4 3.017297
281.5 3.124969
281.6 3.14605
281.7 2.999884
281.8 2.831717
281.9 2.75221
282 3.037594
282.1 2.812705
282.2 2.876367
282.3 2.792231
282.4 2.829968
282.5 2.715245
282.6 2.799148
282.7 2.526453
282.8 2.669001
282.9 2.66219
283 2.710783
283.1 2.594424
283.2 2.62071
283.3 2.762142
283.4 2.684641
283.5 2.793153
283.6 2.719545
283.7 2.795514
283.8 2.591322
283.9 2.463734
284 2.391154
284.1 2.565171
284.2 2.395857
284.3 2.519283
284.4 2.352048
284.5 2.430802
284.6 2.671126
284.7 2.475287
284.8 2.454036
284.9 2.550193
285 2.644535
285.1 2.925889
285.2 2.656832
285.3 2.518995
285.4 2.665036
285.5 2.624664
285.6 2.629987
285.7 2.844404
285.8 2.641118
285.9 2.830935
286 2.634206
286.1 3.045997
286.2 2.792526
286.3 2.823187
286.4 2.807176
286.5 2.85655
286.6 3.081191
286.7 2.957934
286.8 2.912704
286.9 2.825034
287 2.735105
287.1 2.654362
287.2 2.853187
287.3 3.169357
287.4 3.105695
287.5 3.067077
287.6 2.915663
287.7 3.171663
287.8 2.987615
287.9 3.09452
288 3.170373
288.1 3.168526
288.2 2.997291
288.3 2.727405
288.4 2.547098
288.5 2.549218
288.6 2.735732
288.7 2.805128
288.8 2.935341
288.9 2.761211
289 2.671662
289.1 2.70305
289.2 2.651222
289.3 2.708419
289.4 2.863801
289.5 2.562469
289.6 2.639465
289.7 2.515592
289.8 2.483065
289.9 2.445805
290 2.689222
290.1 2.652795
290.2 2.824593
290.3 2.823961
290.4 2.936185
290.5 2.738119
290.6 2.563479
290.7 2.847522
290.8 3.090942
290.9 2.821032
291 2.69199
291.1 2.520755
291.2 2.293471
291.3 2.584963
291.4 2.528969
291.5 2.486125
291.6 2.54022
291.7 2.610247
291.8 2.842622
291.9 2.667201
292 2.696851
292.1 2.699543
292.2 2.77571
292.3 2.610662
292.4 2.846688
292.5 2.657115
292.6 2.629444
292.7 2.660651
292.8 2.54098
292.9 2.718447
293 2.617695
293.1 2.77842
293.2 2.516502
293.3 2.513245
293.4 2.586185
293.5 2.587169
293.6 2.6704
293.7 2.630143
293.8 2.556268
293.9 2.543785
294 2.493927
294.1 2.616861
294.2 2.427038
294.3 2.568146
294.4 2.529752
294.5 2.502671
294.6 2.766393
294.7 2.636317
294.8 2.456414
294.9 2.632503
295 2.616704
295.1 2.487528
295.2 2.562176
295.3 2.536195
295.4 2.578811
295.5 2.600847
295.6 2.969269
295.7 2.850714
295.8 2.700272
295.9 2.690489
296 2.649122
296.1 2.469396
296.2 2.757169
296.3 2.577931
296.4 2.615722
296.5 2.582422
296.6 2.558258
296.7 2.809438
296.8 2.781927
296.9 2.822322
297 2.742656
297.1 2.915421
297.2 2.81984
297.3 2.67495
297.4 2.621552
297.5 2.61888
297.6 2.793903
297.7 2.595198
297.8 2.470135
297.9 2.392919
298 2.380589
298.1 2.5616
298.2 2.503718
298.3 2.663978
298.4 2.636591
298.5 2.728323
298.6 2.447659
298.7 2.67919
298.8 2.503295
298.9 2.510365
299 2.627922
299.1 2.423414
299.2 2.516069
299.3 2.598226
299.4 2.581217
299.5 2.81632
299.6 2.683708
299.7 2.705263
299.8 2.850253
299.9 2.62253
300 2.678502
300.1 2.657306
300.2 2.646854
300.3 2.747717
300.4 2.711617
300.5 2.680095
300.6 2.7089
300.7 2.641854
300.8 2.642026
300.9 2.591611
301 2.570012
301.1 2.492424
301.2 2.543779
301.3 2.681121
301.4 2.651526
301.5 2.569627
301.6 2.614263
301.7 2.55524
301.8 2.570756
301.9 2.650608
302 2.61046
302.1 2.488097
302.2 2.527136
302.3 2.505552
302.4 2.650339
302.5 2.618128
302.6 2.588796
302.7 2.712159
302.8 2.623758
302.9 2.600173
303 2.628007
303.1 2.649955
303.2 2.54852
303.3 2.473443
303.4 2.525739
303.5 2.43736
303.6 2.476859
303.7 2.542329
303.8 2.556404
303.9 2.498968
304 2.417737
304.1 2.441086
304.2 2.509877
304.3 2.512355
304.4 2.497716
304.5 2.728876
304.6 2.462151
304.7 2.509178
304.8 2.474341
304.9 2.559614
305 2.507645
305.1 2.692684
305.2 2.681038
305.3 2.459255
305.4 2.461636
305.5 2.498053
305.6 2.551278
305.7 2.477026
305.8 2.467021
305.9 2.560353
306 2.619273
306.1 2.536282
306.2 2.772144
306.3 2.630813
306.4 2.573332
306.5 2.524325
306.6 2.450473
306.7 2.501189
306.8 2.571751
306.9 2.527992
307 2.651949
307.1 2.854509
307.2 2.756971
307.3 2.970744
307.4 2.857922
307.5 3.049324
307.6 3.16565
307.7 3.164901
307.8 3.028212
307.9 2.756733
308 2.973609
308.1 2.832616
308.2 2.894116
308.3 2.866593
308.4 2.502618
308.5 2.760334
308.6 2.442868
308.7 2.831957
308.8 2.720861
308.9 2.513375
309 2.728444
309.1 2.529987
309.2 2.625288
309.3 2.522225
309.4 2.583911
309.5 2.70954
309.6 2.60031
309.7 2.586026
309.8 2.522717
309.9 2.712808
310 2.630881
310.1 2.539527
310.2 2.499034
310.3 2.52938
310.4 2.721532
310.5 3.09404
310.6 2.796882
310.7 2.656598
310.8 2.830025
310.9 2.764996
311 2.900621
311.1 2.667908
311.2 2.599786
311.3 2.700522
311.4 2.594108
311.5 2.70266
311.6 2.491718
311.7 2.609265
311.8 2.45161
311.9 2.550737
312 2.489725
312.1 3.022388
312.2 2.655747
312.3 2.744005
312.4 2.557941
312.5 2.484829
312.6 2.549362
312.7 2.701322
312.8 2.511311
312.9 2.616363
313 2.557884
313.1 2.719111
313.2 2.65883
313.3 2.407808
313.4 2.424686
313.5 2.363009
313.6 2.35124
313.7 2.499728
313.8 2.300425
313.9 2.456913
314 2.668805
314.1 2.498806
314.2 2.608475
314.3 2.447457
314.4 2.656747
314.5 2.739311
314.6 2.457984
314.7 2.435979
314.8 2.602274
314.9 2.430173
315 2.643822
315.1 2.460957
315.2 2.493095
315.3 2.774921
315.4 2.427889
315.5 2.757709
315.6 2.925113
315.7 2.664651
315.8 2.853568
315.9 2.499333
316 2.2368
316.1 2.480923
316.2 2.510843
316.3 2.774348
316.4 2.525157
316.5 2.439335
316.6 2.514094
316.7 2.778924
316.8 2.890699
316.9 2.719007
317 2.890227
317.1 3.021133
317.2 2.727689
317.3 2.781803
317.4 2.691229
317.5 2.903176
317.6 2.710509
317.7 2.905707
317.8 2.809542
317.9 2.443132
318 2.466071
318.1 2.619215
318.2 2.451846
318.3 2.778941
318.4 2.450313
318.5 2.469387
318.6 2.33473
318.7 2.322078
318.8 2.407854
318.9 2.350779
319 2.326273
319.1 2.448348
319.2 2.531828
319.3 2.546485
319.4 2.45395
319.5 2.61536
319.6 2.76421
319.7 2.852034
319.8 2.644273
319.9 2.499462
320 2.461921
320.1 2.482
320.2 2.519968
320.3 2.635424
320.4 2.602735
320.5 2.505376
320.6 2.510736
320.7 2.57928
320.8 2.333356
320.9 2.391751
321 2.531784
321.1 2.56144
321.2 2.367
321.3 2.278705
321.4 2.305776
321.5 2.608741
321.6 2.541554
321.7 2.415124
321.8 2.284813
321.9 2.353523
322 2.454187
322.1 2.531634
322.2 2.614785
322.3 2.477805
322.4 2.419209
322.5 2.601094
322.6 2.250955
322.7 2.238477
322.8 2.307492
322.9 2.329108
323 2.276372
323.1 2.371891
323.2 2.526999
323.3 2.463816
323.4 2.594849
323.5 2.636084
323.6 2.714844
323.7 2.499384
323.8 2.56202
323.9 2.365155
324 2.368829
324.1 2.584367
324.2 2.410083
324.3 2.419129
324.4 2.474396
324.5 2.381345
324.6 2.326187
324.7 2.56459
324.8 2.418851
324.9 2.55402
325 2.635362
325.1 2.515862
325.2 2.520888
325.3 2.436447
325.4 2.447423
325.5 2.40159
325.6 2.369867
325.7 2.510074
325.8 2.643849
325.9 2.433274
326 2.529275
326.1 2.519954
326.2 2.480763
326.3 2.510334
326.4 2.44552
326.5 2.402201
326.6 2.656617
326.7 2.490355
326.8 2.472088
326.9 2.676052
327 2.58465
327.1 2.503569
327.2 2.350705
327.3 2.397567
327.4 2.482958
327.5 2.412208
327.6 2.4405
327.7 2.425598
327.8 2.465978
327.9 2.452035
328 2.378065
328.1 2.368364
328.2 2.45599
328.3 2.291739
328.4 2.345544
328.5 2.276751
328.6 2.363168
328.7 2.480178
328.8 2.443014
328.9 2.61034
329 2.553439
329.1 2.368583
329.2 2.418562
329.3 2.377502
329.4 2.448876
329.5 2.434568
329.6 2.47249
329.7 2.392903
329.8 2.324203
329.9 2.331021
330 2.286738
330.1 2.335231
330.2 2.266861
330.3 2.399271
330.4 2.57084
330.5 2.691486
330.6 2.431757
330.7 2.459543
330.8 2.348279
330.9 2.442152
331 2.29443
331.1 2.381296
331.2 2.315614
331.3 2.396796
331.4 2.39034
331.5 2.350726
331.6 2.431584
331.7 2.424915
331.8 2.293071
331.9 2.29454
332 2.199485
332.1 2.354261
332.2 2.345621
332.3 2.334956
332.4 2.29754
332.5 2.24086
332.6 2.380919
332.7 2.495783
332.8 2.636373
332.9 2.500806
333 2.548421
333.1 2.480079
333.2 2.540913
333.3 2.634322
333.4 2.557678
333.5 2.514478
333.6 2.438088
333.7 2.526884
333.8 2.476922
333.9 2.529994
334 2.397528
334.1 2.407382
334.2 2.521337
334.3 2.43261
334.4 2.63144
334.5 2.761099
334.6 2.654901
334.7 2.898638
334.8 2.654763
334.9 2.546543
335 2.39368
335.1 2.366152
335.2 2.448782
335.3 2.486445
335.4 2.57311
335.5 2.423742
335.6 2.636573
335.7 2.580513
335.8 2.42905
335.9 2.493593
336 2.562682
336.1 2.604958
336.2 2.633035
336.3 2.4674
336.4 2.516496
336.5 2.635026
336.6 2.592661
336.7 2.836192
336.8 2.724512
336.9 2.83341
337 2.788592
337.1 2.813309
337.2 2.657913
337.3 2.92904
337.4 2.851349
337.5 2.770174
337.6 3.123905
337.7 3.25701
337.8 3.287299
337.9 3.154837
338 3.231391
338.1 3.05411
338.2 3.18689
338.3 3.10438
338.4 2.991934
338.5 2.894949
338.6 2.775042
338.7 3.110101
338.8 2.946165
338.9 2.827995
339 2.643802
339.1 2.770979
339.2 2.635425
339.3 2.846232
339.4 2.795179
339.5 2.733489
339.6 2.614378
339.7 2.643152
339.8 2.669846
339.9 2.691422
340 2.556386
340.1 2.732869
340.2 2.767447
340.3 2.668174
340.4 2.55215
340.5 2.829034
340.6 2.814467
340.7 2.757028
340.8 2.695408
340.9 2.585707
341 2.706534
341.1 2.763502
341.2 2.780598
341.3 2.721201
341.4 2.682828
341.5 2.568053
341.6 2.577452
341.7 2.663916
341.8 2.755813
341.9 2.860748
342 2.500026
342.1 2.60998
342.2 2.81065
342.3 3.030216
342.4 2.943425
342.5 2.716999
342.6 2.765261
342.7 2.784541
342.8 2.750501
342.9 2.799502
343 2.77801
343.1 2.866423
343.2 2.649865
343.3 2.6283
343.4 2.829993
343.5 2.636344
343.6 2.717763
343.7 2.592802
343.8 2.619669
343.9 2.787017
344 2.780017
344.1 2.680503
344.2 2.796313
344.3 2.649345
344.4 2.610779
344.5 2.82339
344.6 2.910629
344.7 2.641402
344.8 2.783414
344.9 2.776043
345 2.717598
345.1 2.830735
345.2 2.85935
345.3 2.963626
345.4 2.78818
345.5 2.957031
345.6 2.785479
345.7 2.892305
345.8 2.973425
345.9 2.864091
346 2.991973
346.1 2.648997
346.2 2.796666
346.3 2.694226
346.4 2.769169
346.5 2.580088
346.6 2.911247
346.7 3.2003
346.8 3.300121
346.9 2.888052
347 2.829024
347.1 2.819249
347.2 2.786102
347.3 2.681145
347.4 2.524996
347.5 2.651032
347.6 2.656259
347.7 2.426489
347.8 2.578673
347.9 2.491774
348 2.525329
348.1 2.544607
348.2 2.607818
348.3 2.538846
348.4 2.626038
348.5 2.469653
348.6 2.556287
348.7 2.64471
348.8 2.589077
348.9 2.759059
349 2.840973
349.1 2.984578
349.2 2.529886
349.3 2.485897
349.4 2.558003
349.5 2.422561
349.6 2.342764
349.7 2.41953
349.8 2.560131
349.9 2.430706
350 2.500852
350.1 2.46935
350.2 2.474006
350.3 2.515259
350.4 2.604604
350.5 2.691732
350.6 2.471446
350.7 2.371618
350.8 2.430772
350.9 2.527018
351 2.305598
351.1 2.294229
351.2 2.420764
351.3 2.429658
351.4 2.517853
351.5 2.466157
351.6 2.578934
351.7 2.579178
351.8 2.426737
351.9 2.464333
352 2.503993
352.1 2.580362
352.2 2.488173
352.3 2.570981
352.4 2.355757
352.5 2.402264
352.6 2.554886
352.7 2.548954
352.8 2.633271
352.9 2.512951
353 2.470524
353.1 2.385
353.2 2.471692
353.3 2.480397
353.4 2.35836
353.5 2.402099
353.6 2.57497
353.7 2.670197
353.8 2.630086
353.9 2.728243
354 2.72799
354.1 2.696813
354.2 2.740785
354.3 2.756891
354.4 2.657827
354.5 2.772605
354.6 2.642398
354.7 2.715801
354.8 2.632935
354.9 2.677191
355 2.663704
355.1 2.531614
355.2 2.719036
355.3 2.635807
355.4 2.67696
355.5 2.641275
355.6 2.631189
355.7 2.624947
355.8 2.571911
355.9 2.474634
356 2.644325
356.1 2.51429
356.2 2.877019
356.3 2.807184
356.4 2.721958
356.5 2.685429
356.6 2.669348
356.7 2.643656
356.8 2.665685
356.9 2.664423
357 2.541319
357.1 2.633919
357.2 2.460276
357.3 2.689351
357.4 2.773082
357.5 2.677678
357.6 2.481679
357.7 2.784898
357.8 2.642176
357.9 2.744148
358 2.618089
358.1 2.568983
358.2 2.73887
358.3 2.686756
358.4 2.721173
358.5 2.655582
358.6 2.450317
358.7 2.478062
358.8 2.519388
358.9 2.786581
359 2.589872
359.1 2.536248
359.2 2.544848
359.3 2.621244
359.4 2.766071
359.5 2.775232
359.6 2.884435
359.7 2.664402
359.8 2.584645
359.9 2.811705
360 2.70574
360.1 2.595883
360.2 2.680228
360.3 2.600451
360.4 2.716372
360.5 2.704674
360.6 2.572977
360.7 2.593375
360.8 2.83978
360.9 2.678406
361 2.818333
361.1 2.733491
361.2 2.608248
361.3 2.659661
361.4 2.760779
361.5 2.700731
361.6 2.694925
361.7 2.877801
361.8 3.006573
361.9 2.677651
362 2.912534
362.1 2.84812
362.2 3.234948
362.3 2.787051
362.4 2.954457
362.5 2.69005
362.6 2.687697
362.7 2.726279
362.8 2.773463
362.9 2.659447
363 2.570342
363.1 2.639881
363.2 2.506653
363.3 2.781023
363.4 2.617352
363.5 2.803487
363.6 2.859586
363.7 2.895418
363.8 2.881214
363.9 2.923954
364 2.825114
364.1 2.778843
364.2 2.827804
364.3 2.709536
364.4 2.724649
364.5 2.555757
364.6 2.605354
364.7 2.710198
364.8 2.816696
364.9 2.817144
365 2.954729
365.1 2.916638
365.2 2.951225
365.3 2.691127
365.4 2.802803
365.5 2.696542
365.6 2.689246
365.7 2.855574
365.8 3.047399
365.9 2.857174
366 3.024264
366.1 2.719593
366.2 2.863414
366.3 2.866015
366.4 2.893822
366.5 2.754504
366.6 2.761938
366.7 2.735577
366.8 2.877754
366.9 2.714445
367 2.835321
367.1 2.739708
367.2 2.520267
367.3 2.650582
367.4 2.667511
367.5 2.546707
367.6 2.723964
367.7 2.765842
367.8 2.722057
367.9 2.726103
368 2.653524
368.1 2.637366
368.2 2.516491
368.3 2.714784
368.4 2.803625
368.5 2.687635
368.6 2.679017
368.7 2.855397
368.8 2.74298
368.9 2.67484
369 2.884659
369.1 2.822389
369.2 2.816517
369.3 2.695923
369.4 3.034035
369.5 2.947431
369.6 2.870873
369.7 3.081653
369.8 2.695605
369.9 2.649786
370 2.701173
370.1 2.903676
370.2 2.825071
370.3 2.839194
370.4 2.810906
370.5 2.780738
370.6 2.640688
370.7 2.772711
370.8 2.608584
370.9 2.631162
371 2.638882
371.1 2.824925
371.2 2.982326
371.3 2.732666
371.4 2.812421
371.5 2.639188
371.6 2.629004
371.7 2.595803
371.8 2.573502
371.9 2.762266
372 2.924367
372.1 2.733123
372.2 2.821513
372.3 2.655794
372.4 2.74047
372.5 2.509284
372.6 2.417673
372.7 2.425514
372.8 2.431774
372.9 2.568843
373 2.809989
373.1 3.180327
373.2 2.951293
373.3 3.044229
373.4 2.882784
373.5 3.085096
373.6 2.926416
373.7 2.758724
373.8 2.679764
373.9 2.722229
374 2.749554
374.1 2.60935
374.2 2.611938
374.3 2.811317
374.4 2.794612
374.5 2.858225
374.6 2.732442
374.7 2.809598
374.8 2.722022
374.9 2.966354
375 2.785467
375.1 2.609339
375.2 2.91767
375.3 2.915275
375.4 2.795858
375.5 2.594462
375.6 3.007859
375.7 2.98513
375.8 3.097831
375.9 3.051755
376 3.53754
376.1 3.170241
376.2 2.891732
376.3 2.634381
376.4 2.60724
376.5 2.952362
376.6 2.990164
376.7 2.828377
376.8 2.662154
376.9 2.788022
377 2.772965
377.1 2.912229
377.2 2.763722
377.3 2.86022
377.4 2.511086
377.5 2.630331
377.6 2.621223
377.7 2.838865
377.8 2.820549
377.9 2.874527
378 2.625491
378.1 2.543079
378.2 2.636555
378.3 2.544897
378.4 2.627253
378.5 2.553804
378.6 2.546727
378.7 2.483322
378.8 2.651783
378.9 2.463445
379 2.608972
379.1 2.670597
379.2 2.619649
379.3 2.66791
379.4 2.63343
379.5 2.521402
379.6 2.66308
379.7 2.626593
379.8 2.520194
379.9 2.613985
380 2.721569
380.1 2.694848
380.2 2.597606
380.3 2.582153
380.4 2.63218
380.5 2.639087
380.6 2.551415
380.7 2.640685
380.8 2.516712
380.9 2.708493
381 2.716478
381.1 2.610022
381.2 2.670261
381.3 2.580369
381.4 2.693982
381.5 2.613831
381.6 2.844719
381.7 3.044561
381.8 3.159157
381.9 2.930107
382 3.02607
382.1 3.015226
382.2 2.922924
382.3 3.18567
382.4 3.20306
382.5 3.032829
382.6 3.154516
382.7 2.915539
382.8 2.848991
382.9 3.208539
383 3.195356
383.1 3.429121
383.2 3.017901
383.3 3.035842
383.4 2.852505
383.5 2.949072
383.6 2.873856
383.7 2.836105
383.8 2.728752
383.9 2.726121
384 3.036138
384.1 3.290282
384.2 3.044493
384.3 3.115834
384.4 2.900312
384.5 2.739453
384.6 2.778349
384.7 2.657521
384.8 2.575353
384.9 2.765482
385 2.908277
385.1 2.901438
385.2 2.709649
385.3 2.821326
385.4 2.79984
385.5 2.816685
385.6 2.682221
385.7 2.726479
385.8 2.630185
385.9 2.712623
386 2.578402
386.1 2.609724
386.2 2.954131
386.3 2.903596
386.4 3.026463
386.5 3.230357
386.6 3.247342
386.7 3.356268
386.8 3.349162
386.9 3.176443
387 3.35678
387.1 3.172255
387.2 3.248029
387.3 3.21413
387.4 3.101006
387.5 3.184932
387.6 3.348268
387.7 3.174214
387.8 2.922416
387.9 3.012072
388 2.980742
388.1 3.373315
388.2 2.985026
388.3 2.98874
388.4 3.079065
388.5 3.145169
388.6 2.998292
388.7 3.26327
388.8 3.094441
388.9 3.095417
389 2.906224
389.1 2.709098
389.2 2.813836
389.3 2.750739
389.4 2.619578
389.5 2.605352
389.6 2.574835
389.7 2.636829
389.8 2.617016
389.9 2.766507
390 2.82382
390.1 2.852449
390.2 2.854559
390.3 2.845533
390.4 2.93673
390.5 2.891646
390.6 2.859724
390.7 2.851393
390.8 3.026126
390.9 3.059095
391 3.128419
391.1 3.20637
391.2 2.752512
391.3 2.955257
391.4 2.889145
391.5 2.681631
391.6 2.597983
391.7 2.554157
391.8 2.760332
391.9 3.0307
392 3.034074
392.1 2.861116
392.2 2.795055
392.3 2.773984
392.4 2.756684
392.5 3.066232
392.6 3.111497
392.7 2.900754
392.8 2.87861
392.9 2.818773
393 2.955962
393.1 2.903876
393.2 2.884659
393.3 2.870107
393.4 2.910212
393.5 2.900526
393.6 2.906626
393.7 2.837408
393.8 2.716464
393.9 2.671682
394 2.606173
394.1 2.58174
394.2 2.620278
394.3 2.543049
394.4 2.490653
394.5 2.601357
394.6 2.704381
394.7 2.528161
394.8 2.674332
394.9 2.688341
395 2.610828
395.1 2.751194
395.2 2.684341
395.3 2.971453
395.4 2.949441
395.5 2.934029
395.6 2.802428
395.7 2.91248
395.8 2.845638
395.9 2.773649
396 2.836587
396.1 3.04247
396.2 2.745001
396.3 2.984615
396.4 2.893875
396.5 2.927407
396.6 2.900115
396.7 2.732987
396.8 2.718901
396.9 2.56772
397 2.657437
397.1 2.806256
397.2 2.828897
397.3 2.726394
397.4 2.698328
397.5 2.761788
397.6 2.855482
397.7 2.765061
397.8 2.785081
397.9 2.574345
398 2.530324
398.1 2.863005
398.2 2.801213
398.3 2.838479
398.4 2.65973
398.5 2.580045
398.6 2.805426
398.7 2.573177
398.8 2.794717
398.9 2.650426
399 2.719041
399.1 2.567861
399.2 2.675595
399.3 2.682959
399.4 2.740313
399.5 2.769427
399.6 2.56056
399.7 2.76232
399.8 2.86685
399.9 2.735201
400 2.66017
400.1 2.689393
400.2 2.88133
400.3 2.78408
400.4 3.056308
400.5 2.988409
400.6 2.953727
400.7 3.054655
400.8 2.935998
400.9 2.724658
401 2.721583
401.1 2.808343
401.2 2.880019
401.3 2.794785
401.4 2.675768
401.5 2.611814
401.6 2.794553
401.7 2.886128
401.8 2.824235
401.9 2.893154
402 2.797126
402.1 2.765603
402.2 2.801795
402.3 2.870865
402.4 2.717589
402.5 2.617372
402.6 2.714332
402.7 2.644769
402.8 2.785799
402.9 2.969504
403 2.920066
403.1 2.9199
403.2 2.752553
403.3 2.789878
403.4 2.799468
403.5 2.681884
403.6 2.501364
403.7 2.508257
403.8 2.469922
403.9 2.365833
404 2.68086
404.1 2.600173
404.2 2.571164
404.3 2.515627
404.4 2.697917
404.5 2.668127
404.6 2.545237
404.7 2.400462
404.8 2.592917
404.9 2.811927
405 2.490097
405.1 2.469479
405.2 2.705113
405.3 2.429892
405.4 2.495013
405.5 2.56927
405.6 2.724781
405.7 2.822315
405.8 2.614113
405.9 2.604337
406 2.549783
406.1 2.467167
406.2 2.575216
406.3 2.571206
406.4 2.407572
406.5 2.291199
406.6 2.457113
406.7 2.468612
406.8 2.575435
406.9 2.727501
407 2.625454
407.1 2.511461
407.2 2.460065
407.3 2.517319
407.4 2.527224
407.5 2.379427
407.6 2.496939
407.7 2.554013
407.8 2.520389
407.9 2.618559
408 2.455573
408.1 2.471288
408.2 2.580699
408.3 2.60551
408.4 2.60166
408.5 2.671173
408.6 2.416548
408.7 2.666583
408.8 2.807364
408.9 2.839644
409 2.666113
409.1 2.720768
409.2 2.642279
409.3 2.638514
409.4 2.437038
409.5 2.792442
409.6 2.649654
409.7 2.579695
409.8 2.619494
409.9 2.707305
410 2.850148
410.1 2.81637
410.2 3.02482
410.3 2.970232
410.4 2.919391
410.5 3.039762
410.6 2.8244
410.7 2.930408
410.8 2.650474
410.9 2.706122
411 2.580746
411.1 2.697096
411.2 2.70683
411.3 2.818757
411.4 2.795684
411.5 2.852725
411.6 2.79802
411.7 2.824759
411.8 2.885478
411.9 3.139725
412 2.890761
412.1 2.784471
412.2 2.805323
412.3 3.173448
412.4 2.928064
412.5 2.607618
412.6 2.693744
412.7 2.962505
412.8 2.807007
412.9 2.601846
413 2.858761
413.1 2.585039
413.2 2.668076
413.3 2.652926
413.4 2.609163
413.5 2.702572
413.6 2.488705
413.7 2.538606
413.8 2.49331
413.9 2.390255
414 2.524455
414.1 2.453068
414.2 2.411716
414.3 2.505396
414.4 2.470911
414.5 2.566189
414.6 2.434026
414.7 2.488254
414.8 2.666133
414.9 2.470431
415 2.566225
415.1 2.572704
415.2 2.555859
415.3 2.585025
415.4 2.70393
415.5 2.658604
415.6 2.493504
415.7 2.507682
415.8 2.727312
415.9 2.597679
416 2.710196
416.1 2.782641
416.2 2.701715
416.3 2.630793
416.4 2.73201
416.5 2.643675
416.6 2.717963
416.7 2.781351
416.8 2.741912
416.9 2.752038
417 2.710215
417.1 2.911147
417.2 2.685122
417.3 2.794076
417.4 3.034267
417.5 2.953053
417.6 2.868013
417.7 2.896902
417.8 2.916505
417.9 2.798379
418 2.884706
418.1 2.889115
418.2 2.820355
418.3 2.655799
418.4 2.621216
418.5 2.926462
418.6 2.923453
418.7 2.884445
418.8 2.912727
418.9 2.831225
419 2.710848
419.1 2.687812
419.2 2.594358
419.3 2.605346
419.4 2.649119
419.5 2.650351
419.6 2.514533
419.7 2.645242
419.8 2.512334
419.9 2.561169
420 2.751037
420.1 2.966367
420.2 2.784779
420.3 2.956115
420.4 2.941869
420.5 3.038171
420.6 3.005626
420.7 3.075605
420.8 2.978955
420.9 2.85388
421 2.691066
421.1 2.779804
421.2 2.788628
421.3 2.75795
421.4 2.946696
421.5 2.904462
421.6 3.303762
421.7 3.222685
421.8 3.227702
421.9 3.000698
422 2.904746
422.1 2.830777
422.2 2.627071
422.3 2.787245
422.4 2.782079
422.5 2.754314
422.6 2.654945
422.7 2.648962
422.8 2.565274
422.9 2.561093
423 2.615888
423.1 2.677012
423.2 2.721415
423.3 2.564881
423.4 2.73516
423.5 2.610731
423.6 2.696708
423.7 2.651923
423.8 2.819066
423.9 2.734792
424 2.932619
424.1 2.798817
424.2 2.800445
424.3 2.814615
424.4 2.900855
424.5 2.776661
424.6 2.953837
424.7 2.898005
424.8 2.798546
424.9 2.860064
425 2.864189
425.1 2.83861
425.2 2.74614
425.3 2.600442
425.4 2.845863
425.5 2.773408
425.6 2.651996
425.7 2.922939
425.8 2.958943
425.9 2.744613
426 2.826775
426.1 2.611399
426.2 2.699395
426.3 2.686663
426.4 2.663007
426.5 2.594151
426.6 2.503836
426.7 2.47078
426.8 2.498253
426.9 2.575087
427 2.498997
427.1 2.503029
427.2 2.509241
427.3 2.541135
427.4 2.747923
427.5 2.797637
427.6 2.772344
427.7 3.307055
427.8 2.80085
427.9 2.715864
428 2.58981
428.1 2.628744
428.2 2.805636
428.3 2.617188
428.4 2.671422
428.5 2.668434
428.6 2.703199
428.7 2.655771
428.8 2.864307
428.9 2.70296
429 2.607878
429.1 2.521206
429.2 2.836013
429.3 2.898218
429.4 2.878851
429.5 2.858293
429.6 2.754071
429.7 3.064435
429.8 2.962781
429.9 2.794819
430 2.696248
430.1 2.710568
430.2 2.667323
430.3 2.823328
430.4 2.707646
430.5 2.778824
430.6 2.955131
430.7 2.89071
430.8 2.861049
430.9 2.900266
431 3.102367
431.1 3.062684
431.2 3.016343
431.3 2.837094
431.4 2.92946
431.5 2.902138
431.6 3.006226
431.7 2.909474
431.8 2.981384
431.9 2.613711
432 2.724453
432.1 2.767133
432.2 2.889884
432.3 3.152561
432.4 2.946039
432.5 3.023008
432.6 2.944106
432.7 3.076838
432.8 3.14759
432.9 3.163933
433 3.160281
433.1 2.989462
433.2 3.148038
433.3 3.059122
433.4 2.999154
433.5 3.280858
433.6 2.996538
433.7 2.849939
433.8 2.906992
433.9 2.733271
434 2.709394
434.1 2.77898
434.2 2.875351
434.3 2.871782
434.4 2.807077
434.5 2.884731
434.6 2.95413
434.7 2.814245
434.8 2.837169
434.9 3.09897
435 3.17558
435.1 3.301863
435.2 3.24127
435.3 3.220061
435.4 2.860751
435.5 3.140386
435.6 3.229036
435.7 3.092346
435.8 3.011998
435.9 2.996476
436 2.968556
436.1 3.19853
436.2 3.256666
436.3 2.936031
436.4 2.684522
436.5 2.682363
436.6 2.652962
436.7 2.707486
436.8 2.790718
436.9 2.91915
437 2.693398
437.1 2.825333
437.2 2.841009
437.3 2.758629
437.4 2.83963
437.5 2.79688
437.6 2.846719
437.7 2.823393
437.8 2.704266
437.9 2.851882
438 2.7462
438.1 2.560356
438.2 2.701175
438.3 2.559102
438.4 2.6849
438.5 2.61692
438.6 2.698844
438.7 2.614101
438.8 2.756786
438.9 2.664574
439 2.580989
439.1 2.669556
439.2 2.567414
439.3 2.444123
439.4 2.539502
439.5 2.659707
439.6 2.60653
439.7 2.622032
439.8 2.518935
439.9 2.515028
440 2.569791
440.1 2.512317
440.2 2.681836
440.3 2.591395
440.4 2.497185
440.5 2.553551
440.6 2.466748
440.7 2.830246
440.8 2.785746
440.9 2.798264
441 2.815726
441.1 3.016547
441.2 3.384205
441.3 3.184708
441.4 2.965169
441.5 3.068189
441.6 3.061217
441.7 2.816507
441.8 3.023929
441.9 2.833634
442 2.935143
442.1 2.904213
442.2 2.578884
442.3 2.56751
442.4 2.588648
442.5 2.907586
442.6 2.770894
442.7 2.614448
442.8 2.811501
442.9 2.798878
443 2.807817
443.1 2.982748
443.2 2.794302
443.3 2.701834
443.4 2.800265
443.5 2.753768
443.6 2.792958
443.7 2.935741
443.8 2.86381
443.9 2.596553
444 2.690613
444.1 2.81634
444.2 2.677155
444.3 2.737627
444.4 2.699692
444.5 2.74789
444.6 2.722773
444.7 2.810213
444.8 2.780204
444.9 2.713784
445 2.84985
445.1 2.639365
445.2 2.563836
445.3 2.638334
445.4 2.536054
445.5 2.643238
445.6 2.67996
445.7 2.800255
445.8 3.098796
445.9 2.809577
446 2.861585
446.1 2.949523
446.2 2.794447
446.3 2.638137
446.4 2.817613
446.5 2.79325
446.6 2.905419
446.7 2.738648
446.8 2.772876
446.9 2.922831
447 2.798389
447.1 2.905655
447.2 2.949682
447.3 2.842873
447.4 2.879622
447.5 2.848839
447.6 2.925441
447.7 2.922609
447.8 3.028114
447.9 2.959491
448 2.767657
448.1 2.848611
448.2 2.911615
448.3 3.075456
448.4 2.870942
448.5 2.798558
448.6 2.927063
448.7 2.873206
448.8 2.98517
448.9 3.034793
449 2.886004
449.1 2.868505
449.2 2.896913
449.3 3.049078
449.4 2.642584
449.5 2.901606
449.6 2.732719
449.7 2.790348
449.8 3.271966
449.9 3.371054
450 2.791635
450.1 2.807046
450.2 2.717502
450.3 2.57878
450.4 2.792304
450.5 2.921369
450.6 2.717648
450.7 2.778529
450.8 2.814897
450.9 2.833713
451 2.947143
451.1 2.779351
451.2 2.60541
451.3 2.685071
451.4 2.611877
451.5 2.63089
451.6 2.750084
451.7 2.743806
451.8 2.833463
451.9 2.782521
452 2.881593
452.1 2.769225
452.2 2.703499
452.3 2.825109
452.4 2.71097
452.5 2.599099
452.6 2.583688
452.7 2.616383
452.8 2.814769
452.9 2.749169
453 2.719317
453.1 2.749299
453.2 2.745292
453.3 2.840536
453.4 2.954206
453.5 3.00585
453.6 2.99831
453.7 3.222697
453.8 3.019567
453.9 3.235335
454 3.401662
454.1 3.466108
454.2 3.192036
454.3 3.072919
454.4 3.162236
454.5 3.154589
454.6 3.082519
454.7 3.534829
454.8 3.346304
454.9 3.269873
455 3.282826
455.1 3.196882
455.2 3.192857
455.3 3.199357
455.4 3.176335
455.5 2.995286
455.6 2.965991
455.7 2.901817
455.8 2.947485
455.9 3.053717
456 3.075033
456.1 3.090322
456.2 2.867575
456.3 3.024672
456.4 2.942963
456.5 3.058504
456.6 2.877461
456.7 3.252368
456.8 3.597581
456.9 3.538635
457 3.216893
457.1 3.327272
457.2 3.117223
457.3 2.945811
457.4 3.01778
457.5 3.05643
457.6 3.123566
457.7 3.027905
457.8 3.082397
457.9 2.857331
458 3.170575
458.1 2.600611
458.2 2.546804
458.3 2.559593
458.4 2.546943
458.5 2.863975
458.6 2.939164
458.7 3.113563
458.8 3.110465
458.9 3.491192
459 3.300344
459.1 3.127227
459.2 2.865912
459.3 3.050192
459.4 3.109881
459.5 3.390572
459.6 3.013477
459.7 3.633279
459.8 3.350841
459.9 3.021196
460 3.222387
460.1 3.190616
460.2 3.204784
460.3 3.181423
460.4 3.289514
460.5 3.033998
460.6 3.059536
460.7 3.267809
460.8 3.318484
460.9 3.395167
461 3.819143
461.1 3.576458
461.2 3.099612
461.3 3.553044
461.4 3.528489
461.5 3.211307
461.6 3.4909
461.7 3.311456
461.8 3.217055
461.9 3.55413
462 3.452248
462.1 3.157121
462.2 3.067831
462.3 3.49355
462.4 3.529138
462.5 3.380531
462.6 3.41077
462.7 3.464176
462.8 3.117827
462.9 3.265131
463 3.177692
463.1 2.938409
463.2 3.151539
463.3 3.155676
463.4 3.075008
463.5 3.202557
463.6 3.255894
463.7 3.110189
463.8 3.020449
463.9 3.266759
464 3.467286
464.1 3.25451
464.2 3.055707
464.3 2.896457
464.4 2.986404
464.5 3.210468
464.6 3.162274
464.7 3.116168
464.8 3.132508
464.9 3.289663
465 3.276633
465.1 3.106025
465.2 3.192067
465.3 3.128263
465.4 2.765682
465.5 2.858246
465.6 2.87333
465.7 3.027054
465.8 2.897402
465.9 3.227585
466 3.225131
466.1 2.945881
466.2 3.033329
466.3 3.1137
466.4 2.932509
466.5 2.93228
466.6 2.795902
466.7 2.587129
466.8 2.506948
466.9 2.765178
467 2.948464
467.1 2.921017
467.2 3.312002
467.3 3.170842
467.4 2.966483
467.5 2.807207
467.6 3.083123
467.7 3.068158
467.8 2.812016
467.9 2.737647
468 3.218132
468.1 3.027874
468.2 2.971107
468.3 3.260767
468.4 3.095702
468.5 3.03093
468.6 3.116081
468.7 2.903273
468.8 2.889829
468.9 2.809208
469 2.708861
469.1 2.991596
469.2 3.100179
469.3 2.924603
469.4 3.058738
469.5 3.089745
469.6 3.190304
469.7 2.923738
469.8 3.190013
469.9 3.234831
470 3.230853
470.1 2.926302
470.2 2.937846
470.3 2.995939
470.4 3.053623
470.5 3.077604
470.6 3.215435
470.7 3.238897
470.8 3.407114
470.9 3.273054
471 3.504714
471.1 3.742522
471.2 3.213572
471.3 3.465045
471.4 3.605171
471.5 3.772724
471.6 3.061657
471.7 3.200531
471.8 3.157664
471.9 3.255569
472 3.223433
472.1 2.922457
472.2 3.132996
472.3 3.342173
472.4 3.252305
472.5 3.018952
472.6 3.268684
472.7 3.657415
472.8 3.517119
472.9 3.471484
473 3.53216
473.1 3.271586
473.2 3.348987
473.3 3.437166
473.4 3.263789
473.5 3.26301
473.6 3.226019
473.7 3.081459
473.8 3.410433
473.9 3.349488
474 3.331485
474.1 3.372478
474.2 3.116023
474.3 3.400051
474.4 3.33957
474.5 3.244146
474.6 3.238281
474.7 3.133311
474.8 3.386745
474.9 3.066921
475 3.20525
475.1 3.494016
475.2 3.172208
475.3 3.157535
475.4 3.283482
475.5 3.300287
475.6 3.424564
475.7 3.291577
475.8 3.301228
475.9 3.259019
476 3.296093
476.1 3.275421
476.2 3.149485
476.3 3.126686
476.4 3.418798
476.5 3.529559
476.6 3.368805
476.7 3.333752
476.8 3.077834
476.9 3.3266
477 3.047407
477.1 3.034315
477.2 3.190433
477.3 3.327426
477.4 3.145193
477.5 3.099007
477.6 3.433592
477.7 3.260397
477.8 3.198223
477.9 3.020771
478 3.398451
478.1 3.478874
478.2 3.186755
478.3 3.199192
478.4 3.014713
478.5 2.832382
478.6 2.953894
478.7 2.962424
478.8 2.902981
478.9 2.918953
479 2.959826
479.1 3.071634
479.2 2.985266
479.3 2.83153
479.4 2.711398
479.5 2.886417
479.6 2.657892
479.7 2.690065
479.8 2.809287
479.9 2.779148
480 2.801277
480.1 2.739874
480.2 2.688754
480.3 2.604199
480.4 2.601379
480.5 2.583136
480.6 2.679685
480.7 2.588888
480.8 2.738697
480.9 2.606452
481 2.508773
481.1 2.681169
481.2 2.906204
481.3 2.800024
481.4 2.727364
481.5 2.74159
481.6 2.670369
481.7 2.58534
481.8 2.850496
481.9 2.73218
482 2.655652
482.1 2.774248
482.2 2.841137
482.3 2.802
482.4 2.731398
482.5 2.886741
482.6 2.792812
482.7 2.950132
482.8 3.079331
482.9 2.98229
483 2.886786
483.1 2.77852
483.2 2.783411
483.3 2.750605
483.4 2.845799
483.5 2.672944
483.6 2.737303
483.7 2.725854
483.8 2.75363
483.9 2.757798
484 2.831238
484.1 2.97981
484.2 3.080675
484.3 2.668835
484.4 2.767674
484.5 3.102745
484.6 2.951075
484.7 2.99776
484.8 3.116097
484.9 2.621641
485 2.756917
485.1 2.868248
485.2 2.886531
485.3 2.875221
485.4 2.691039
485.5 2.93943
485.6 2.998412
485.7 2.789354
485.8 2.807145
485.9 2.712225
486 2.816504
486.1 2.811911
486.2 2.826439
486.3 2.767731
486.4 2.694542
486.5 2.838097
486.6 2.786156
486.7 2.763107
486.8 2.63621
486.9 3.017145
487 2.9968
487.1 3.149008
487.2 2.737397
487.3 3.079815
487.4 2.844602
487.5 2.95916
487.6 2.955307
487.7 2.88031
487.8 2.901482
487.9 2.753671
488 3.162048
488.1 2.649393
488.2 2.995334
488.3 3.19949
488.4 3.129675
488.5 3.130232
488.6 2.966061
488.7 2.889733
488.8 2.696361
488.9 2.859253
489 2.820634
489.1 2.781416
489.2 2.668561
489.3 2.869785
489.4 2.793902
489.5 2.697173
489.6 2.809339
489.7 2.602238
489.8 2.541583
489.9 2.668319
490 2.563439
490.1 2.708069
490.2 2.80277
490.3 3.033583
490.4 3.055536
490.5 3.164083
490.6 2.962356
490.7 2.83515
490.8 2.645313
490.9 2.677929
491 2.721954
491.1 2.825795
491.2 2.815188
491.3 3.048095
491.4 2.956231
491.5 2.92269
491.6 2.943101
491.7 2.6952
491.8 2.843912
491.9 2.911774
492 3.054305
492.1 2.735649
492.2 2.906322
492.3 2.715184
492.4 2.699032
492.5 2.811957
492.6 2.801037
492.7 2.537018
492.8 2.630734
492.9 2.713449
493 2.695103
493.1 2.994672
493.2 2.914998
493.3 2.995373
493.4 2.91243
493.5 2.829551
493.6 2.940834
493.7 2.834878
493.8 2.861756
493.9 2.975497
494 2.828151
&
