# Supplementary material for: Swapped and non-swapped TRAAK states co-exist in membranes at a ratio influenced by temperature
Source: Nat Commun. 2026 Mar 5;17:3522. doi: 10.1038/s41467-026-70027-9 (PMC13087257; doi:10.1038/s41467-026-70027-9)
Supplement: Supplementary file 4 — Source Data [file 41467_2026_70027_MOESM4_ESM.zip › Source data/Supplementary figure 14/Energy_NS_19C.xvg]

# Grace project file
#
@version 50125
@page size 792, 612
@page scroll 5%
@page inout 5%
@link page off
@map font 8 to "Courier", "Courier"
@map font 10 to "Courier-Bold", "Courier-Bold"
@map font 11 to "Courier-BoldOblique", "Courier-BoldOblique"
@map font 9 to "Courier-Oblique", "Courier-Oblique"
@map font 4 to "Helvetica", "Helvetica"
@map font 6 to "Helvetica-Bold", "Helvetica-Bold"
@map font 7 to "Helvetica-BoldOblique", "Helvetica-BoldOblique"
@map font 5 to "Helvetica-Oblique", "Helvetica-Oblique"
@map font 18 to "NimbusMonoL-Bold", "NimbusMonoL-Bold"
@map font 19 to "NimbusMonoL-BoldOblique", "NimbusMonoL-BoldOblique"
@map font 20 to "NimbusMonoL-Regular", "NimbusMonoL-Regular"
@map font 21 to "NimbusMonoL-RegularOblique", "NimbusMonoL-RegularOblique"
@map font 22 to "NimbusMonoPS-Bold", "NimbusMonoPS-Bold"
@map font 23 to "NimbusMonoPS-BoldItalic", "NimbusMonoPS-BoldItalic"
@map font 24 to "NimbusMonoPS-Italic", "NimbusMonoPS-Italic"
@map font 25 to "NimbusMonoPS-Regular", "NimbusMonoPS-Regular"
@map font 26 to "NimbusRoman-Bold", "NimbusRoman-Bold"
@map font 27 to "NimbusRoman-BoldItalic", "NimbusRoman-BoldItalic"
@map font 28 to "NimbusRoman-Italic", "NimbusRoman-Italic"
@map font 29 to "NimbusRoman-Regular", "NimbusRoman-Regular"
@map font 30 to "NimbusRomanNo9L-Medium", "NimbusRomanNo9L-Medium"
@map font 31 to "NimbusRomanNo9L-MediumItalic", "NimbusRomanNo9L-MediumItalic"
@map font 32 to "NimbusRomanNo9L-Regular", "NimbusRomanNo9L-Regular"
@map font 33 to "NimbusRomanNo9L-RegularItalic", "NimbusRomanNo9L-RegularItalic"
@map font 34 to "NimbusSans-Bold", "NimbusSans-Bold"
@map font 35 to "NimbusSans-BoldItalic", "NimbusSans-BoldItalic"
@map font 36 to "NimbusSans-Italic", "NimbusSans-Italic"
@map font 37 to "NimbusSans-Regular", "NimbusSans-Regular"
@map font 38 to "NimbusSansL-Bold", "NimbusSansL-Bold"
@map font 39 to "NimbusSansL-BoldCondensed", "NimbusSansL-BoldCondensed"
@map font 40 to "NimbusSansL-BoldCondensedItalic", "NimbusSansL-BoldCondensedItalic"
@map font 41 to "NimbusSansL-BoldItalic", "NimbusSansL-BoldItalic"
@map font 42 to "NimbusSansL-Regular", "NimbusSansL-Regular"
@map font 43 to "NimbusSansL-RegularCondensed", "NimbusSansL-RegularCondensed"
@map font 44 to "NimbusSansL-RegularCondensedItalic", "NimbusSansL-RegularCondensedItalic"
@map font 45 to "NimbusSansL-RegularItalic", "NimbusSansL-RegularItalic"
@map font 46 to "NimbusSansNarrow-Bold", "NimbusSansNarrow-Bold"
@map font 47 to "NimbusSansNarrow-BoldOblique", "NimbusSansNarrow-BoldOblique"
@map font 48 to "NimbusSansNarrow-Oblique", "NimbusSansNarrow-Oblique"
@map font 49 to "NimbusSansNarrow-Regular", "NimbusSansNarrow-Regular"
@map font 50 to "P052-Bold", "P052-Bold"
@map font 51 to "P052-BoldItalic", "P052-BoldItalic"
@map font 52 to "P052-Italic", "P052-Italic"
@map font 53 to "P052-Roman", "P052-Roman"
@map font 54 to "StandardSymbolsL-Regular", "StandardSymbolsL-Regular"
@map font 55 to "StandardSymbolsPS-Regular", "StandardSymbolsPS-Regular"
@map font 12 to "Symbol", "Symbol"
@map font 2 to "Times-Bold", "Times-Bold"
@map font 3 to "Times-BoldItalic", "Times-BoldItalic"
@map font 1 to "Times-Italic", "Times-Italic"
@map font 0 to "Times-Roman", "Times-Roman"
@map font 61 to "URWBookman-Demi", "URWBookman-Demi"
@map font 62 to "URWBookman-DemiItalic", "URWBookman-DemiItalic"
@map font 63 to "URWBookman-Light", "URWBookman-Light"
@map font 64 to "URWBookman-LightItalic", "URWBookman-LightItalic"
@map font 65 to "URWBookmanL-DemiBold", "URWBookmanL-DemiBold"
@map font 66 to "URWBookmanL-DemiBoldItalic", "URWBookmanL-DemiBoldItalic"
@map font 67 to "URWBookmanL-Light", "URWBookmanL-Light"
@map font 68 to "URWBookmanL-LightItalic", "URWBookmanL-LightItalic"
@map font 69 to "URWChanceryL-MediumItalic", "URWChanceryL-MediumItalic"
@map font 70 to "URWGothic-Book", "URWGothic-Book"
@map font 71 to "URWGothic-BookOblique", "URWGothic-BookOblique"
@map font 72 to "URWGothic-Demi", "URWGothic-Demi"
@map font 73 to "URWGothic-DemiOblique", "URWGothic-DemiOblique"
@map font 74 to "URWGothicL-Book", "URWGothicL-Book"
@map font 75 to "URWGothicL-BookOblique", "URWGothicL-BookOblique"
@map font 76 to "URWGothicL-Demi", "URWGothicL-Demi"
@map font 77 to "URWGothicL-DemiOblique", "URWGothicL-DemiOblique"
@map font 78 to "URWPalladioL-Bold", "URWPalladioL-Bold"
@map font 79 to "URWPalladioL-BoldItalic", "URWPalladioL-BoldItalic"
@map font 80 to "URWPalladioL-Italic", "URWPalladioL-Italic"
@map font 81 to "URWPalladioL-Roman", "URWPalladioL-Roman"
@map font 82 to "Z003-MediumItalic", "Z003-MediumItalic"
@map font 13 to "ZapfDingbats", "ZapfDingbats"
@map color 0 to (255, 255, 255), "white"
@map color 1 to (0, 0, 0), "black"
@map color 2 to (255, 0, 0), "red"
@map color 3 to (0, 255, 0), "green"
@map color 4 to (0, 0, 255), "blue"
@map color 5 to (255, 255, 0), "yellow"
@map color 6 to (188, 143, 143), "brown"
@map color 7 to (220, 220, 220), "grey"
@map color 8 to (148, 0, 211), "violet"
@map color 9 to (0, 255, 255), "cyan"
@map color 10 to (255, 0, 255), "magenta"
@map color 11 to (255, 165, 0), "orange"
@map color 12 to (114, 33, 188), "indigo"
@map color 13 to (103, 7, 72), "maroon"
@map color 14 to (64, 224, 208), "turquoise"
@map color 15 to (0, 139, 0), "green4"
@reference date 0
@date wrap off
@date wrap year 1950
@default linewidth 1.0
@default linestyle 1
@default color 1
@default pattern 1
@default font 0
@default char size 1.000000
@default symbol size 1.000000
@default sformat "%.8g"
@background color 0
@page background fill on
@timestamp off
@timestamp 0.03, 0.03
@timestamp color 1
@timestamp rot 0
@timestamp font 0
@timestamp char size 1.000000
@timestamp def "Thu Sep 11 15:45:24 2025"
@r0 off
@link r0 to g0
@r0 type above
@r0 linestyle 1
@r0 linewidth 1.0
@r0 color 1
@r0 line 0, 0, 0, 0
@r1 off
@link r1 to g0
@r1 type above
@r1 linestyle 1
@r1 linewidth 1.0
@r1 color 1
@r1 line 0, 0, 0, 0
@r2 off
@link r2 to g0
@r2 type above
@r2 linestyle 1
@r2 linewidth 1.0
@r2 color 1
@r2 line 0, 0, 0, 0
@r3 off
@link r3 to g0
@r3 type above
@r3 linestyle 1
@r3 linewidth 1.0
@r3 color 1
@r3 line 0, 0, 0, 0
@r4 off
@link r4 to g0
@r4 type above
@r4 linestyle 1
@r4 linewidth 1.0
@r4 color 1
@r4 line 0, 0, 0, 0
@g0 on
@g0 hidden false
@g0 type XY
@g0 stacked false
@g0 bar hgap 0.000000
@g0 fixedpoint off
@g0 fixedpoint type 0
@g0 fixedpoint xy 0.000000, 0.000000
@g0 fixedpoint format general general
@g0 fixedpoint prec 6, 6
@with g0
@    world 0, -47000, 400, -35000
@    stack world 0, 0, 0, 0
@    znorm 1
@    view 0.220000, 0.150000, 0.950000, 0.850000
@    title "NS 19 C\c0\C"
@    title font 4
@    title size 1.500000
@    title color 1
@    subtitle ""
@    subtitle font 0
@    subtitle size 1.000000
@    subtitle color 1
@    xaxes scale Normal
@    yaxes scale Normal
@    xaxes invert off
@    yaxes invert off
@    xaxis  on
@    xaxis  type zero false
@    xaxis  offset 0.000000 , 0.000000
@    xaxis  bar on
@    xaxis  bar color 1
@    xaxis  bar linestyle 1
@    xaxis  bar linewidth 1.0
@    xaxis  label "Time (ns)"
@    xaxis  label layout para
@    xaxis  label place auto
@    xaxis  label char size 1.500000
@    xaxis  label font 4
@    xaxis  label color 1
@    xaxis  label place normal
@    xaxis  tick on
@    xaxis  tick major 100
@    xaxis  tick minor ticks 1
@    xaxis  tick default 6
@    xaxis  tick place rounded true
@    xaxis  tick in
@    xaxis  tick major size 1.000000
@    xaxis  tick major color 1
@    xaxis  tick major linewidth 2.0
@    xaxis  tick major linestyle 1
@    xaxis  tick major grid off
@    xaxis  tick minor color 1
@    xaxis  tick minor linewidth 2.0
@    xaxis  tick minor linestyle 1
@    xaxis  tick minor grid off
@    xaxis  tick minor size 0.500000
@    xaxis  ticklabel on
@    xaxis  ticklabel format general
@    xaxis  ticklabel prec 5
@    xaxis  ticklabel formula ""
@    xaxis  ticklabel append ""
@    xaxis  ticklabel prepend ""
@    xaxis  ticklabel angle 0
@    xaxis  ticklabel skip 0
@    xaxis  ticklabel stagger 0
@    xaxis  ticklabel place normal
@    xaxis  ticklabel offset auto
@    xaxis  ticklabel offset 0.000000 , 0.010000
@    xaxis  ticklabel start type auto
@    xaxis  ticklabel start 0.000000
@    xaxis  ticklabel stop type auto
@    xaxis  ticklabel stop 0.000000
@    xaxis  ticklabel char size 1.500000
@    xaxis  ticklabel font 4
@    xaxis  ticklabel color 1
@    xaxis  tick place both
@    xaxis  tick spec type none
@    yaxis  on
@    yaxis  type zero false
@    yaxis  offset 0.000000 , 0.000000
@    yaxis  bar on
@    yaxis  bar color 1
@    yaxis  bar linestyle 1
@    yaxis  bar linewidth 1.0
@    yaxis  label "Energy (kJ/mol)"
@    yaxis  label layout para
@    yaxis  label place auto
@    yaxis  label char size 1.500000
@    yaxis  label font 4
@    yaxis  label color 1
@    yaxis  label place normal
@    yaxis  tick on
@    yaxis  tick major 2000
@    yaxis  tick minor ticks 1
@    yaxis  tick default 6
@    yaxis  tick place rounded true
@    yaxis  tick in
@    yaxis  tick major size 1.000000
@    yaxis  tick major color 1
@    yaxis  tick major linewidth 2.0
@    yaxis  tick major linestyle 1
@    yaxis  tick major grid off
@    yaxis  tick minor color 1
@    yaxis  tick minor linewidth 2.0
@    yaxis  tick minor linestyle 1
@    yaxis  tick minor grid off
@    yaxis  tick minor size 0.500000
@    yaxis  ticklabel on
@    yaxis  ticklabel format general
@    yaxis  ticklabel prec 5
@    yaxis  ticklabel formula ""
@    yaxis  ticklabel append ""
@    yaxis  ticklabel prepend ""
@    yaxis  ticklabel angle 0
@    yaxis  ticklabel skip 0
@    yaxis  ticklabel stagger 0
@    yaxis  ticklabel place normal
@    yaxis  ticklabel offset auto
@    yaxis  ticklabel offset 0.000000 , 0.010000
@    yaxis  ticklabel start type auto
@    yaxis  ticklabel start 0.000000
@    yaxis  ticklabel stop type auto
@    yaxis  ticklabel stop 0.000000
@    yaxis  ticklabel char size 1.500000
@    yaxis  ticklabel font 4
@    yaxis  ticklabel color 1
@    yaxis  tick place both
@    yaxis  tick spec type none
@    altxaxis  off
@    altyaxis  off
@    legend on
@    legend loctype view
@    legend 0.78, 0.8
@    legend box color 1
@    legend box pattern 1
@    legend box linewidth 1.0
@    legend box linestyle 1
@    legend box fill color 0
@    legend box fill pattern 1
@    legend font 0
@    legend char size 1.000000
@    legend color 1
@    legend length 2
@    legend vgap 1
@    legend hgap 1
@    legend invert false
@    frame type 0
@    frame linestyle 1
@    frame linewidth 2.5
@    frame color 1
@    frame pattern 1
@    frame background color 0
@    frame background pattern 0
@    s0 hidden false
@    s0 type xy
@    s0 symbol 0
@    s0 symbol size 1.000000
@    s0 symbol color 1
@    s0 symbol pattern 1
@    s0 symbol fill color 1
@    s0 symbol fill pattern 0
@    s0 symbol linewidth 1.0
@    s0 symbol linestyle 1
@    s0 symbol char 65
@    s0 symbol char font 0
@    s0 symbol skip 0
@    s0 line type 1
@    s0 line linestyle 1
@    s0 line linewidth 1.0
@    s0 line color 1
@    s0 line pattern 1
@    s0 baseline type 0
@    s0 baseline off
@    s0 dropline off
@    s0 fill type 0
@    s0 fill rule 0
@    s0 fill color 1
@    s0 fill pattern 1
@    s0 avalue off
@    s0 avalue type 2
@    s0 avalue char size 1.000000
@    s0 avalue font 0
@    s0 avalue color 1
@    s0 avalue rot 0
@    s0 avalue format general
@    s0 avalue prec 3
@    s0 avalue prepend ""
@    s0 avalue append ""
@    s0 avalue offset 0.000000 , 0.000000
@    s0 errorbar on
@    s0 errorbar place both
@    s0 errorbar color 1
@    s0 errorbar pattern 1
@    s0 errorbar size 1.000000
@    s0 errorbar linewidth 1.0
@    s0 errorbar linestyle 1
@    s0 errorbar riser linewidth 1.0
@    s0 errorbar riser linestyle 1
@    s0 errorbar riser clip off
@    s0 errorbar riser clip length 0.100000
@    s0 comment "energy_SR_339ns.xvg"
@    s0 legend  ""
@target G0.S0
@type xy
0 -43780.871
0.1 -43475.746
0.2 -44845.938
0.3 -43606.422
0.4 -44656.543
0.5 -44488.609
0.6 -43991.473
0.7 -43924.414
0.8 -43644.023
0.9 -43434.738
1 -43026.777
1.1 -43244.035
1.2 -43921.586
1.3 -43059.391
1.4 -43516.625
1.5 -44043.285
1.6 -44833.941
1.7 -44343.504
1.8 -45021.645
1.9 -44336.844
2 -43696.461
2.1 -43778.117
2.2 -44311.582
2.3 -44232.992
2.4 -43464.293
2.5 -43268.512
2.6 -43681.977
2.7 -42666.016
2.8 -42813.258
2.9 -42952.945
3 -43482.094
3.1 -43694.453
3.2 -42988.23
3.3 -42883.258
3.4 -43485.824
3.5 -43275.234
3.6 -42839.203
3.7 -43642.152
3.8 -43722.988
3.9 -43324.523
4 -42929.402
4.1 -43053.113
4.2 -42298.031
4.3 -43363.727
4.4 -42563.266
4.5 -43400.684
4.6 -42557.105
4.7 -42406.555
4.8 -42502.957
4.9 -43029.82
5 -43112.488
5.1 -42671.16
5.2 -43088.648
5.3 -42172.805
5.4 -42194.273
5.5 -42644.391
5.6 -42691.754
5.7 -42746.684
5.8 -43132.684
5.9 -43593.371
6 -42972.688
6.1 -42900.293
6.2 -43283.391
6.3 -42737.473
6.4 -42630.578
6.5 -42673.504
6.6 -42310.102
6.7 -42249.227
6.8 -41904.379
6.9 -42391.66
7 -42549.172
7.1 -42499.383
7.2 -43073.039
7.3 -42578.789
7.4 -42410.477
7.5 -42189.141
7.6 -41814.715
7.7 -42039.117
7.8 -42340.098
7.9 -42001.887
8 -41937.824
8.1 -42188.973
8.2 -43259.23
8.3 -42117.449
8.4 -41931.957
8.5 -41887.957
8.6 -43017.875
8.7 -43661.605
8.8 -42705.465
8.9 -42958.188
9 -42627.051
9.1 -42694.602
9.2 -42691.633
9.3 -42807.57
9.4 -43431.195
9.5 -42393.625
9.6 -42904.316
9.7 -42754.363
9.8 -42456.395
9.9 -43161.113
10 -42440.992
10.1 -43097.457
10.2 -42533.008
10.3 -42486.305
10.4 -42259.34
10.5 -42057.75
10.6 -42117.637
10.7 -42835.961
10.8 -43171
10.9 -42832.406
11 -43026.086
11.1 -43117.691
11.2 -43535.656
11.3 -42755.625
11.4 -43282.035
11.5 -42772.762
11.6 -42426.844
11.7 -42787.551
11.8 -42172.953
11.9 -42965.273
12 -42704.609
12.1 -43337.73
12.2 -43617.125
12.3 -42624.586
12.4 -42401.219
12.5 -42655.648
12.6 -41961.832
12.7 -42064.707
12.8 -42938.582
12.9 -43207.066
13 -42653.312
13.1 -43385.238
13.2 -43533.598
13.3 -43518.531
13.4 -42961.914
13.5 -42689.887
13.6 -43829.566
13.7 -43441.559
13.8 -43579.227
13.9 -43147.918
14 -42614.203
14.1 -43486.832
14.2 -42976.473
14.3 -43093.309
14.4 -43160.27
14.5 -43375.984
14.6 -42913.133
14.7 -43033.727
14.8 -43357.184
14.9 -42873.648
15 -44251.652
15.1 -44545.66
15.2 -43377.566
15.3 -43719.996
15.4 -43178.891
15.5 -43401.16
15.6 -43774.109
15.7 -42593.859
15.8 -43255.797
15.9 -42979.352
16 -43463.086
16.1 -43495.711
16.2 -44140.121
16.3 -43592.738
16.4 -43667.047
16.5 -43762.77
16.6 -43840.672
16.7 -43031.938
16.8 -43049.887
16.9 -43049.355
17 -43949.781
17.1 -43786.031
17.2 -43682.754
17.3 -42565.07
17.4 -42841.227
17.5 -43370.25
17.6 -43166.113
17.7 -43494.906
17.8 -43271.152
17.9 -43871.984
18 -43260.117
18.1 -43246.922
18.2 -42860.551
18.3 -43689.617
18.4 -43075.656
18.5 -44071.16
18.6 -43266.488
18.7 -43756.672
18.8 -43753.352
18.9 -43319.512
19 -42620.277
19.1 -42657.383
19.2 -42726.617
19.3 -43074.215
19.4 -43671.785
19.5 -42842.039
19.6 -43427.684
19.7 -43695.238
19.8 -43224.895
19.9 -43270.379
20 -43517.121
20.1 -42977.574
20.2 -43448.895
20.3 -42985.75
20.4 -43151.785
20.5 -43039.625
20.6 -43216.711
20.7 -43684.461
20.8 -42684.867
20.9 -44274.199
21 -43543.754
21.1 -43949.656
21.2 -43098.125
21.3 -42394.91
21.4 -42972.633
21.5 -42323.246
21.6 -43840.312
21.7 -42383.867
21.8 -42767.188
21.9 -43061.398
22 -42930.062
22.1 -43100.336
22.2 -43055.551
22.3 -42675.609
22.4 -42567.512
22.5 -42901.828
22.6 -42476.539
22.7 -42688.055
22.8 -43534.75
22.9 -43082.684
23 -43298.832
23.1 -43453.395
23.2 -43673.133
23.3 -44012.766
23.4 -42603.047
23.5 -44036.793
23.6 -43054.234
23.7 -43862.203
23.8 -43333.227
23.9 -42978.145
24 -44007.5
24.1 -43034.02
24.2 -42791.75
24.3 -43590.465
24.4 -43133.305
24.5 -43931.484
24.6 -42971.367
24.7 -43321.219
24.8 -43690.434
24.9 -42984.082
25 -43030.551
25.1 -42672.941
25.2 -43942.965
25.3 -44076.141
25.4 -44189.359
25.5 -43278.965
25.6 -43293.949
25.7 -43834.215
25.8 -43150.066
25.9 -43690.844
26 -43035.66
26.1 -43763.785
26.2 -42478.516
26.3 -43309.82
26.4 -42909.047
26.5 -43422.336
26.6 -43435.523
26.7 -42972.406
26.8 -42750
26.9 -42937.344
27 -42505.617
27.1 -42968.586
27.2 -42963.344
27.3 -43523.484
27.4 -43704.148
27.5 -43931.473
27.6 -43510.234
27.7 -42429.879
27.8 -43081.879
27.9 -43194.297
28 -43505.258
28.1 -43522.477
28.2 -43218.387
28.3 -43293.375
28.4 -43159.172
28.5 -43247.121
28.6 -42629.789
28.7 -43492.953
28.8 -42852.512
28.9 -43905.121
29 -43339.617
29.1 -42934.211
29.2 -42621.82
29.3 -42463.727
29.4 -43027.125
29.5 -43016.43
29.6 -43479.129
29.7 -43332.531
29.8 -43706.953
29.9 -43476.336
30 -43243.82
30.1 -42777.797
30.2 -42730.273
30.3 -42577.766
30.4 -43286.699
30.5 -43228.234
30.6 -42358.211
30.7 -42811.414
30.8 -42294.324
30.9 -43782.262
31 -42682.855
31.1 -43292.055
31.2 -42014.344
31.3 -42132.961
31.4 -42559.945
31.5 -42637.051
31.6 -42584.352
31.7 -43150.957
31.8 -42558.949
31.9 -42352.277
32 -41689.738
32.1 -42323.809
32.2 -42207.676
32.3 -42652.734
32.4 -42647.832
32.5 -42364.961
32.6 -42636.957
32.7 -43293.203
32.8 -43153.383
32.9 -43396.848
33 -42825.316
33.1 -42995.129
33.2 -42762.82
33.3 -42192.5
33.4 -42260.75
33.5 -42209.707
33.6 -42909.191
33.7 -42311.418
33.8 -43049.316
33.9 -42289.566
34 -41824.258
34.1 -43305.316
34.2 -42471.312
34.3 -43290.691
34.4 -42814.766
34.5 -43055.82
34.6 -43392.469
34.7 -42551.512
34.8 -42330.766
34.9 -42770.992
35 -42672.457
35.1 -42713.012
35.2 -42131.59
35.3 -42331.027
35.4 -42169.781
35.5 -42357.918
35.6 -42692.324
35.7 -42241.359
35.8 -42160.414
35.9 -42225.422
36 -42814.547
36.1 -42903.633
36.2 -43139.445
36.3 -43012.184
36.4 -43279.645
36.5 -42987.805
36.6 -42338.785
36.7 -42529.555
36.8 -42497.547
36.9 -42714.945
37 -42750.48
37.1 -42053.719
37.2 -43248.598
37.3 -43103.531
37.4 -43264.965
37.5 -43164.828
37.6 -42970.18
37.7 -43079.047
37.8 -42910.184
37.9 -42896.023
38 -42682.621
38.1 -42482.762
38.2 -42937.848
38.3 -43150.898
38.4 -42713.602
38.5 -43113.906
38.6 -43335.926
38.7 -42899.078
38.8 -42738.613
38.9 -43688.035
39 -42934.594
39.1 -42859.578
39.2 -42871.906
39.3 -42414.891
39.4 -43245.168
39.5 -42476.586
39.6 -43280.93
39.7 -43625.738
39.8 -43260.758
39.9 -43680.445
40 -42992.801
40.1 -42955.152
40.2 -42669.438
40.3 -42350.922
40.4 -42605.266
40.5 -42700.711
40.6 -43231.469
40.7 -42694.992
40.8 -43097.73
40.9 -42459.426
41 -42987.102
41.1 -42630.781
41.2 -43140.039
41.3 -42708.941
41.4 -42808.488
41.5 -43072.645
41.6 -43288.363
41.7 -43017.633
41.8 -44149.773
41.9 -44082.289
42 -44272.215
42.1 -44060.125
42.2 -44021.656
42.3 -43292.477
42.4 -44022.695
42.5 -43743.445
42.6 -43736.379
42.7 -43563.297
42.8 -43371.887
42.9 -43639.789
43 -42932.539
43.1 -43489.039
43.2 -43321.992
43.3 -43528.938
43.4 -43130.059
43.5 -43479.945
43.6 -43670.914
43.7 -43704.363
43.8 -43763.863
43.9 -42551.793
44 -43408.766
44.1 -42938.484
44.2 -43118.27
44.3 -43360.988
44.4 -43342.383
44.5 -43990.305
44.6 -43064.68
44.7 -43327.625
44.8 -44189.008
44.9 -44210.602
45 -44123.367
45.1 -44209.16
45.2 -44847.141
45.3 -44368.285
45.4 -44407.852
45.5 -44824.195
45.6 -44637.324
45.7 -44332.836
45.8 -44451.344
45.9 -44033.531
46 -44749.691
46.1 -44725.18
46.2 -44070.715
46.3 -43748.98
46.4 -44540.82
46.5 -44195.629
46.6 -43747.109
46.7 -43664.684
46.8 -43223.801
46.9 -43605.703
47 -43798.688
47.1 -44054.379
47.2 -44190.645
47.3 -43791.852
47.4 -44736.211
47.5 -43552.469
47.6 -44410.648
47.7 -43607.168
47.8 -43785.73
47.9 -43357.699
48 -44039.734
48.1 -44103.156
48.2 -43893.672
48.3 -43254.445
48.4 -43651.402
48.5 -43698.734
48.6 -42768.84
48.7 -44251.039
48.8 -43504.254
48.9 -43345.07
49 -42963.273
49.1 -42755.504
49.2 -43259.277
49.3 -42923.941
49.4 -43549.766
49.5 -43251.785
49.6 -43362.031
49.7 -43135.363
49.8 -43041.766
49.9 -43378.84
50 -43863.188
50.1 -42818.18
50.2 -43487.609
50.3 -43160.527
50.4 -44430.27
50.5 -43911.625
50.6 -43867.375
50.7 -43298.152
50.8 -43700.625
50.9 -43765.195
51 -43551.902
51.1 -43478.117
51.2 -43977.352
51.3 -43943
51.4 -43933.145
51.5 -44105.734
51.6 -44754.867
51.7 -44013.781
51.8 -43458.27
51.9 -44064.543
52 -43842.207
52.1 -43734.543
52.2 -44155.355
52.3 -44133.223
52.4 -43725.727
52.5 -43603.594
52.6 -44875.492
52.7 -43728.629
52.8 -44263.383
52.9 -44118.531
53 -43638.645
53.1 -44893.891
53.2 -44110.719
53.3 -44255.988
53.4 -43617.07
53.5 -44445.664
53.6 -43827.355
53.7 -43930.383
53.8 -43803.359
53.9 -43879.715
54 -43893.113
54.1 -43919.496
54.2 -43690.211
54.3 -43763.57
54.4 -42897.652
54.5 -43228.848
54.6 -44068.723
54.7 -43578.398
54.8 -43997.898
54.9 -43391.73
55 -43922.133
55.1 -42769.156
55.2 -43284.113
55.3 -43374.078
55.4 -43081.938
55.5 -43792.684
55.6 -44169.988
55.7 -43630.18
55.8 -43084.473
55.9 -44456.812
56 -43371.004
56.1 -43522.301
56.2 -44061.371
56.3 -43594.992
56.4 -42946.09
56.5 -43609.352
56.6 -43209.957
56.7 -44050.031
56.8 -44440.207
56.9 -43471.984
57 -44012.258
57.1 -43244.164
57.2 -43411.062
57.3 -43097.496
57.4 -42753.578
57.5 -43452.391
57.6 -43327.219
57.7 -43710.867
57.8 -43741.484
57.9 -43749.82
58 -43472.379
58.1 -43321.555
58.2 -43988.668
58.3 -43730.504
58.4 -43998.789
58.5 -43469.176
58.6 -43020.203
58.7 -43612.594
58.8 -43556.59
58.9 -42912.215
59 -42984.691
59.1 -43428.445
59.2 -42641.258
59.3 -43737.305
59.4 -43477.391
59.5 -43416.52
59.6 -43284.906
59.7 -43361.621
59.8 -43443.758
59.9 -43085.832
60 -43854.25
60.1 -43370.789
60.2 -43553.285
60.3 -42902.25
60.4 -43464.164
60.5 -43091.488
60.6 -44052.586
60.7 -43025.59
60.8 -43097.094
60.9 -43418.574
61 -43857.023
61.1 -43110.73
61.2 -43639.098
61.3 -43379.141
61.4 -43575.32
61.5 -43539.449
61.6 -43852.215
61.7 -44291.219
61.8 -43601.105
61.9 -43381.441
62 -42947.637
62.1 -44393.164
62.2 -43118.219
62.3 -44218.949
62.4 -43687.242
62.5 -43710.891
62.6 -43952.684
62.7 -43396.668
62.8 -43867.254
62.9 -43580.93
63 -43817.574
63.1 -42894.805
63.2 -43694.73
63.3 -43368.5
63.4 -44642.184
63.5 -43279.258
63.6 -42588.219
63.7 -42916.965
63.8 -43125.66
63.9 -43256.945
64 -43605.758
64.1 -43282.312
64.2 -43833.812
64.3 -43392.219
64.4 -43399.621
64.5 -43201.805
64.6 -43900.23
64.7 -43440.293
64.8 -43524.539
64.9 -43407.523
65 -43871.488
65.1 -43756.855
65.2 -43112.418
65.3 -44101.508
65.4 -43553.023
65.5 -43419.266
65.6 -43901.297
65.7 -43500
65.8 -43767.43
65.9 -43583.527
66 -43636.27
66.1 -43029.055
66.2 -43705.531
66.3 -43580.383
66.4 -43740.625
66.5 -42349.305
66.6 -42975.465
66.7 -43196.508
66.8 -43478.289
66.9 -43035.582
67 -43187.09
67.1 -43180.445
67.2 -43220.098
67.3 -43463.441
67.4 -43325.609
67.5 -43271.465
67.6 -42948.711
67.7 -43089.785
67.8 -42856.555
67.9 -43243.941
68 -43058.523
68.1 -43090.191
68.2 -43340.258
68.3 -42866.594
68.4 -43094.195
68.5 -43027.434
68.6 -43432.02
68.7 -43055.598
68.8 -43563.156
68.9 -43964.652
69 -43812.535
69.1 -45216
69.2 -43788.551
69.3 -44139.07
69.4 -43706.395
69.5 -43459.242
69.6 -44271.645
69.7 -43490.93
69.8 -43962.734
69.9 -43556.578
70 -43366.789
70.1 -43896.828
70.2 -44544.402
70.3 -44567.812
70.4 -44003.844
70.5 -43357.406
70.6 -43888.035
70.7 -44229.164
70.8 -44903.883
70.9 -44481.602
71 -43968.492
71.1 -43794.168
71.2 -44678.719
71.3 -43714.402
71.4 -43368.285
71.5 -43756.711
71.6 -43859.336
71.7 -43272.148
71.8 -43882.945
71.9 -44393.512
72 -44198.297
72.1 -43380.145
72.2 -44339.484
72.3 -44039.668
72.4 -43976.188
72.5 -43106.668
72.6 -43188.699
72.7 -43366.477
72.8 -44153.773
72.9 -43597.676
73 -44216.316
73.1 -43772.863
73.2 -43325.176
73.3 -44366.789
73.4 -43877.242
73.5 -43464.852
73.6 -43479.375
73.7 -43219.879
73.8 -43566.809
73.9 -43534.508
74 -43405.711
74.1 -43054.078
74.2 -43174.453
74.3 -43000.512
74.4 -43186.855
74.5 -42825.281
74.6 -43110.203
74.7 -42635.758
74.8 -42958.902
74.9 -43124.832
75 -43270.746
75.1 -42925.293
75.2 -42853.027
75.3 -44312.578
75.4 -43303.148
75.5 -42977.227
75.6 -42906.031
75.7 -42941.715
75.8 -43374.625
75.9 -43067.496
76 -43027.523
76.1 -43491.777
76.2 -43741.883
76.3 -42490.332
76.4 -42702.254
76.5 -43103.227
76.6 -42899.633
76.7 -43297.102
76.8 -43206.195
76.9 -43971.332
77 -43216.391
77.1 -43944.055
77.2 -43522.68
77.3 -43393.109
77.4 -43723.57
77.5 -43994.984
77.6 -43658.875
77.7 -44142.707
77.8 -44196.281
77.9 -43962.992
78 -44067.738
78.1 -44122.746
78.2 -44053.34
78.3 -44155.609
78.4 -43401.824
78.5 -43787.414
78.6 -44183.5
78.7 -43489.746
78.8 -43894.203
78.9 -43639.516
79 -43737.598
79.1 -43138.719
79.2 -43910.211
79.3 -43773.391
79.4 -43645.168
79.5 -43637.953
79.6 -44158.414
79.7 -44338.5
79.8 -43375.383
79.9 -44269.023
80 -43938.055
80.1 -43907.848
80.2 -44002.625
80.3 -43517.297
80.4 -43738.445
80.5 -43613.391
80.6 -44160.004
80.7 -44443.102
80.8 -44277.66
80.9 -43562.891
81 -43571.953
81.1 -43788.477
81.2 -43693.402
81.3 -44023.094
81.4 -44154.137
81.5 -44696.637
81.6 -44051.82
81.7 -44881.887
81.8 -44085.812
81.9 -44389.551
82 -45113.5
82.1 -44868.359
82.2 -44534.453
82.3 -44043.043
82.4 -44391.602
82.5 -43809.016
82.6 -43600.102
82.7 -44242.246
82.8 -44097.961
82.9 -43650.664
83 -43868.359
83.1 -43657.789
83.2 -43089
83.3 -43350.266
83.4 -43288.844
83.5 -44009.352
83.6 -43891.582
83.7 -43796.598
83.8 -44411.324
83.9 -44241.633
84 -44532.18
84.1 -44388.703
84.2 -44241.508
84.3 -44417.801
84.4 -44212.363
84.5 -44172.062
84.6 -43853.406
84.7 -43677.066
84.8 -43878.988
84.9 -43768.375
85 -44058.25
85.1 -43739.16
85.2 -44496.055
85.3 -44477.332
85.4 -45606.387
85.5 -45154.617
85.6 -44968.906
85.7 -44689.965
85.8 -44862.012
85.9 -44725.914
86 -44850.5
86.1 -44227.172
86.2 -45218.117
86.3 -44964.285
86.4 -44653.344
86.5 -44173.375
86.6 -44878.422
86.7 -44952.168
86.8 -44546.094
86.9 -44758.117
87 -44615.906
87.1 -44654.332
87.2 -44787.602
87.3 -45052.102
87.4 -44335.504
87.5 -45083.27
87.6 -44242.348
87.7 -44185.496
87.8 -44201.27
87.9 -45228.656
88 -44205.695
88.1 -44549.387
88.2 -44910.086
88.3 -44457.438
88.4 -44262.598
88.5 -44443.277
88.6 -44760.277
88.7 -44133.219
88.8 -44378.918
88.9 -44079.473
89 -43541.18
89.1 -44068.055
89.2 -44417.988
89.3 -44056.387
89.4 -43823.695
89.5 -43846.242
89.6 -43099.098
89.7 -43582.184
89.8 -43173.879
89.9 -43538.5
90 -43070.125
90.1 -44033.512
90.2 -43721.207
90.3 -43792.582
90.4 -44155.707
90.5 -44403.934
90.6 -43791.438
90.7 -42908.453
90.8 -43464.359
90.9 -44075.855
91 -43474.395
91.1 -44006.926
91.2 -43653.832
91.3 -43967.402
91.4 -42778.301
91.5 -43736.203
91.6 -42991.645
91.7 -44000.719
91.8 -42844.676
91.9 -43119.379
92 -42740.344
92.1 -43588.723
92.2 -43124.363
92.3 -42543.68
92.4 -43267.605
92.5 -43439.121
92.6 -43640.559
92.7 -43617.594
92.8 -42995.965
92.9 -43189.289
93 -43257.039
93.1 -43368.223
93.2 -43578.277
93.3 -43805.582
93.4 -44145.719
93.5 -43604.102
93.6 -43906.898
93.7 -43958.91
93.8 -44813.555
93.9 -44129.922
94 -44104.539
94.1 -43791.289
94.2 -43798.172
94.3 -43561.047
94.4 -43311.008
94.5 -43776.219
94.6 -43467.27
94.7 -43216.836
94.8 -43740.941
94.9 -43224.5
95 -43926.773
95.1 -44378.949
95.2 -43143.055
95.3 -44420.656
95.4 -43882.172
95.5 -44009.887
95.6 -44076.32
95.7 -43803.211
95.8 -43902.867
95.9 -43512.199
96 -44801.586
96.1 -43697.098
96.2 -42870.809
96.3 -43835.555
96.4 -43734.82
96.5 -43605.219
96.6 -43559.312
96.7 -44110.129
96.8 -44441.707
96.9 -44395.969
97 -43698.871
97.1 -43601.52
97.2 -43739.258
97.3 -44413.727
97.4 -44610.309
97.5 -44495.883
97.6 -43996.156
97.7 -45431.766
97.8 -44646.949
97.9 -44263.102
98 -44770.758
98.1 -43870.691
98.2 -43535.402
98.3 -43560.805
98.4 -43683.93
98.5 -44501.559
98.6 -44316
98.7 -44557.203
98.8 -44225.234
98.9 -44936.137
99 -44382.277
99.1 -44895.797
99.2 -45225.594
99.3 -44256.594
99.4 -45372.613
99.5 -45503.074
99.6 -45310.207
99.7 -44717.156
99.8 -44519.332
99.9 -45546.055
100 -44911.867
100.1 -45303.008
100.2 -45652.242
100.3 -45382.676
100.4 -45578.305
100.5 -44411.02
100.6 -44426.008
100.7 -44471.895
100.8 -44518.438
100.9 -44317.852
101 -45292.484
101.1 -45448.254
101.2 -44715.734
101.3 -45752.027
101.4 -44827.211
101.5 -44431.117
101.6 -44259.492
101.7 -45183.203
101.8 -44560.211
101.9 -44300.773
102 -44327.219
102.1 -44433.676
102.2 -43824.914
102.3 -44312.215
102.4 -44267.43
102.5 -44861.266
102.6 -44376
102.7 -44380.773
102.8 -45444.848
102.9 -44673.73
103 -45785.219
103.1 -44970.746
103.2 -44366.977
103.3 -45016.68
103.4 -45044.812
103.5 -44358.051
103.6 -45562.703
103.7 -45109.062
103.8 -44364.066
103.9 -45058.086
104 -44183.293
104.1 -43536.41
104.2 -44005.215
104.3 -44536.715
104.4 -44795.586
104.5 -45165.664
104.6 -43934.109
104.7 -44910.828
104.8 -44147.883
104.9 -44164.094
105 -44524.633
105.1 -44476.473
105.2 -44452.797
105.3 -44247.949
105.4 -44344.719
105.5 -44553.625
105.6 -43832.258
105.7 -44533.66
105.8 -44246.84
105.9 -43738.379
106 -44496.727
106.1 -44019.176
106.2 -43815.828
106.3 -42920.441
106.4 -43711.102
106.5 -43761.008
106.6 -44073.68
106.7 -44084.395
106.8 -43791.719
106.9 -43616.945
107 -44226.102
107.1 -43951.43
107.2 -43091.176
107.3 -43338.184
107.4 -43477.219
107.5 -43308.059
107.6 -43655.875
107.7 -44061.492
107.8 -44256.266
107.9 -43894.656
108 -44188.914
108.1 -43078.27
108.2 -43434.77
108.3 -43330.652
108.4 -43575.234
108.5 -43208.938
108.6 -43578.633
108.7 -44084.637
108.8 -44179.836
108.9 -43943.727
109 -43316.719
109.1 -43666.402
109.2 -43746.566
109.3 -44703.363
109.4 -44189.145
109.5 -43807.391
109.6 -44122.785
109.7 -43683.156
109.8 -43334.344
109.9 -44316.133
110 -43993.102
110.1 -43699.531
110.2 -43532.828
110.3 -43686.219
110.4 -43472.094
110.5 -42774.109
110.6 -43352.953
110.7 -43314.055
110.8 -43571.391
110.9 -43386.574
111 -42820.684
111.1 -43041.203
111.2 -42555.922
111.3 -43039.402
111.4 -43006.871
111.5 -42414.367
111.6 -42888.688
111.7 -43481.434
111.8 -43034.453
111.9 -43284.387
112 -43341.062
112.1 -43538.453
112.2 -43009.641
112.3 -43148.961
112.4 -42358.539
112.5 -42830.164
112.6 -43021.062
112.7 -43436
112.8 -43492.164
112.9 -43408.852
113 -43272.762
113.1 -43205.617
113.2 -43269.477
113.3 -43668.672
113.4 -43563.219
113.5 -43822.242
113.6 -44303.336
113.7 -43417.879
113.8 -43505.625
113.9 -43282.438
114 -42900.734
114.1 -42700.809
114.2 -43836.5
114.3 -43406.305
114.4 -43516.734
114.5 -43983.344
114.6 -43340.242
114.7 -44337.02
114.8 -44305.113
114.9 -43652.609
115 -43338.234
115.1 -43350.098
115.2 -43431.719
115.3 -44103.797
115.4 -43583.078
115.5 -44514.383
115.6 -44411.598
115.7 -43457.203
115.8 -43893.25
115.9 -44190.012
116 -44661.805
116.1 -43388.734
116.2 -44374.719
116.3 -44007.289
116.4 -44060.305
116.5 -44728.473
116.6 -44515.422
116.7 -44625.695
116.8 -44281.301
116.9 -44170.312
117 -44799.344
117.1 -43899.402
117.2 -43843.176
117.3 -43663.59
117.4 -43891.082
117.5 -43644.598
117.6 -43853.91
117.7 -43445.871
117.8 -43367.961
117.9 -43892.855
118 -44323.297
118.1 -44029.887
118.2 -43728.871
118.3 -43518.625
118.4 -43407.293
118.5 -43414.309
118.6 -43963.176
118.7 -43726.262
118.8 -43988.945
118.9 -43907.289
119 -44356.176
119.1 -44619.258
119.2 -44454.633
119.3 -44513.922
119.4 -43767.164
119.5 -44525.879
119.6 -43991.5
119.7 -43839.18
119.8 -43728.949
119.9 -44264.254
120 -44584.078
120.1 -44203.102
120.2 -44100.727
120.3 -45111.32
120.4 -44955.879
120.5 -44668.734
120.6 -43828.684
120.7 -45268.641
120.8 -45006.727
120.9 -43487.438
121 -44336.141
121.1 -44894.879
121.2 -44256.043
121.3 -44401.602
121.4 -43851.359
121.5 -44102.902
121.6 -43711.238
121.7 -44275.129
121.8 -44361.148
121.9 -43512.969
122 -44490.73
122.1 -44648.328
122.2 -43859.672
122.3 -44729.531
122.4 -44168.312
122.5 -44692.059
122.6 -44266.164
122.7 -43509.312
122.8 -43708.32
122.9 -43568.781
123 -43948.328
123.1 -44237.551
123.2 -43725.824
123.3 -43476.594
123.4 -43261.457
123.5 -44592.934
123.6 -44145.426
123.7 -44383.91
123.8 -44751.441
123.9 -44666.902
124 -44122.832
124.1 -44227.391
124.2 -44193.066
124.3 -44044.855
124.4 -43384.125
124.5 -43601.258
124.6 -45013.059
124.7 -44378.828
124.8 -44152.902
124.9 -43138.707
125 -43387.617
125.1 -43849.852
125.2 -43751.422
125.3 -42882.93
125.4 -43815.867
125.5 -43710.887
125.6 -44196.332
125.7 -43743.742
125.8 -43403.59
125.9 -43763.328
126 -43529.684
126.1 -44260.336
126.2 -43984.844
126.3 -44086.113
126.4 -43287.188
126.5 -44074.031
126.6 -43625.008
126.7 -42742.641
126.8 -43898.48
126.9 -43476.48
127 -43532.434
127.1 -44035.977
127.2 -43562.527
127.3 -43303.969
127.4 -43564.098
127.5 -43496.711
127.6 -44071.762
127.7 -43304.094
127.8 -43569.652
127.9 -43560.086
128 -44015.773
128.1 -43574.828
128.2 -43377.168
128.3 -43637.047
128.4 -43148
128.5 -43494.41
128.6 -43336
128.7 -43622.719
128.8 -43386.102
128.9 -43468.902
129 -43324.43
129.1 -42897.141
129.2 -43754.738
129.3 -43475.965
129.4 -43936.621
129.5 -43128.766
129.6 -43355.078
129.7 -43796.73
129.8 -43592.074
129.9 -44298.453
130 -43750.324
130.1 -43494.465
130.2 -43730.852
130.3 -43923
130.4 -43859.703
130.5 -43699.102
130.6 -43496.91
130.7 -43976.477
130.8 -44066.254
130.9 -43699.438
131 -44003.574
131.1 -42950.953
131.2 -44165.52
131.3 -43632.566
131.4 -43629.59
131.5 -43103.363
131.6 -43962.496
131.7 -44181.484
131.8 -44164.512
131.9 -44574.16
132 -44253.68
132.1 -44232.289
132.2 -44176.66
132.3 -43649.828
132.4 -43906.016
132.5 -43883.723
132.6 -43526.691
132.7 -43634.785
132.8 -44274.711
132.9 -43584.203
133 -44209.309
133.1 -43739.078
133.2 -43959.16
133.3 -43256.438
133.4 -43886.438
133.5 -44093.078
133.6 -43304.73
133.7 -44018.906
133.8 -43959.188
133.9 -44162.586
134 -44176.605
134.1 -43130.504
134.2 -44124.832
134.3 -44597.695
134.4 -43931.461
134.5 -43882.473
134.6 -43344.824
134.7 -44245.594
134.8 -43791.664
134.9 -43934.32
135 -44085.641
135.1 -43615.719
135.2 -44466.32
135.3 -44008.812
135.4 -43283.297
135.5 -44029.512
135.6 -44177.793
135.7 -43818.484
135.8 -43893.559
135.9 -43287.504
136 -43410.969
136.1 -44071.836
136.2 -43369.129
136.3 -44022.844
136.4 -44011.035
136.5 -44002.855
136.6 -44113.461
136.7 -43781.145
136.8 -44107.488
136.9 -43169.852
137 -43099.27
137.1 -43620.988
137.2 -43494.199
137.3 -42872.051
137.4 -43019.195
137.5 -43512.656
137.6 -43497.145
137.7 -43781.129
137.8 -43563.395
137.9 -43444.984
138 -43625.688
138.1 -44481.852
138.2 -43873.359
138.3 -44029.293
138.4 -43350.621
138.5 -43486.02
138.6 -43072.824
138.7 -43328.766
138.8 -43311.363
138.9 -43494.312
139 -42719.996
139.1 -44289.781
139.2 -43270.859
139.3 -43622.832
139.4 -44116.348
139.5 -43982.738
139.6 -43891.883
139.7 -44112.582
139.8 -44172.469
139.9 -43927.879
140 -43892.242
140.1 -44623.273
140.2 -45296.863
140.3 -44425.836
140.4 -44298.062
140.5 -44523.496
140.6 -44638.156
140.7 -43807.496
140.8 -44585.469
140.9 -43715.34
141 -45025.969
141.1 -43960.379
141.2 -45214.516
141.3 -44611.52
141.4 -44501.844
141.5 -43904.914
141.6 -44105.934
141.7 -43880.867
141.8 -44152.023
141.9 -43721.113
142 -44446.879
142.1 -44798.336
142.2 -44618.84
142.3 -45177.77
142.4 -44153.648
142.5 -44406.855
142.6 -44580.57
142.7 -44373.41
142.8 -44842.383
142.9 -44558.594
143 -44129.457
143.1 -44469.703
143.2 -44090.902
143.3 -44625.664
143.4 -44290.762
143.5 -45091.203
143.6 -44311.164
143.7 -45070.5
143.8 -44258.242
143.9 -43846.273
144 -44592.754
144.1 -44742.441
144.2 -44607.047
144.3 -43948.785
144.4 -44422.023
144.5 -45299.418
144.6 -44609.02
144.7 -43841.891
144.8 -44351.148
144.9 -44653.617
145 -45073.285
145.1 -44659.672
145.2 -43821.848
145.3 -44299.238
145.4 -44781.34
145.5 -44565.859
145.6 -44110.512
145.7 -44520.48
145.8 -43617.301
145.9 -44029.664
146 -44694.16
146.1 -44769.871
146.2 -44505.402
146.3 -44167.539
146.4 -44424.707
146.5 -44499.715
146.6 -44258.094
146.7 -44673.977
146.8 -44008.758
146.9 -44103.719
147 -44147.906
147.1 -43945.25
147.2 -44377.922
147.3 -44861.836
147.4 -45103.535
147.5 -44011.883
147.6 -43926.336
147.7 -44487.387
147.8 -44075.008
147.9 -44346
148 -43649.41
148.1 -44420.102
148.2 -44628.328
148.3 -44314.344
148.4 -44278.801
148.5 -44299.234
148.6 -43832.598
148.7 -44347.594
148.8 -43164.418
148.9 -43608.949
149 -43457.203
149.1 -43400.934
149.2 -44275.535
149.3 -44489.172
149.4 -44296.168
149.5 -43840.762
149.6 -44631.289
149.7 -44566.059
149.8 -43912.664
149.9 -43955.547
150 -44400.832
150.1 -44362.219
150.2 -43760.016
150.3 -44149.941
150.4 -44059.504
150.5 -43967.824
150.6 -44290.723
150.7 -44596.766
150.8 -44204.309
150.9 -43997.117
151 -44691.953
151.1 -44245.273
151.2 -44474.273
151.3 -44917.273
151.4 -44767.711
151.5 -44004.18
151.6 -44799.824
151.7 -43961.91
151.8 -44760.414
151.9 -43954.582
152 -44594.258
152.1 -44304.75
152.2 -44116.207
152.3 -44189.742
152.4 -44010.008
152.5 -43907.266
152.6 -43794.113
152.7 -44193.711
152.8 -44484.52
152.9 -44092.98
153 -43706.449
153.1 -43612.383
153.2 -43655.703
153.3 -43677.297
153.4 -43705.898
153.5 -44578.477
153.6 -43881.16
153.7 -43700.332
153.8 -44261.875
153.9 -44412.504
154 -44767.758
154.1 -44293.066
154.2 -43983.508
154.3 -43834.184
154.4 -44048.508
154.5 -43984.773
154.6 -45026.375
154.7 -44376.07
154.8 -44183.668
154.9 -44584.016
155 -44457.422
155.1 -44342.918
155.2 -44577.027
155.3 -44350.516
155.4 -44402.98
155.5 -45021.926
155.6 -44344.977
155.7 -44475.246
155.8 -44330.18
155.9 -44445.797
156 -44759.938
156.1 -44449.164
156.2 -44121.137
156.3 -44472.25
156.4 -44437.898
156.5 -44941.949
156.6 -44350.273
156.7 -44358.539
156.8 -44726.938
156.9 -44511.91
157 -44186.078
157.1 -45144.094
157.2 -44929.066
157.3 -44403.613
157.4 -44491.676
157.5 -43922.453
157.6 -44231.367
157.7 -44641.707
157.8 -44543.246
157.9 -44460.402
158 -44087.812
158.1 -44024.484
158.2 -44122.672
158.3 -44412.094
158.4 -44982.812
158.5 -44982.855
158.6 -44824.199
158.7 -44294.645
158.8 -44699.078
158.9 -44347.863
159 -45670.676
159.1 -44314.512
159.2 -44694.922
159.3 -44683
159.4 -45722.746
159.5 -44821.867
159.6 -45654.52
159.7 -45348.613
159.8 -45410.141
159.9 -45101.258
160 -45182.355
160.1 -44863.324
160.2 -45598.363
160.3 -45802.613
160.4 -44721.621
160.5 -44986.371
160.6 -45209.934
160.7 -45922.785
160.8 -44471.957
160.9 -44793.508
161 -45203.34
161.1 -45052.238
161.2 -44561.207
161.3 -44972.746
161.4 -45370.723
161.5 -44348.02
161.6 -45324.973
161.7 -44591.742
161.8 -45125.594
161.9 -44550.773
162 -44530.031
162.1 -44581.926
162.2 -44387.219
162.3 -44314.086
162.4 -44618.082
162.5 -45026.375
162.6 -45193.176
162.7 -44590.078
162.8 -44741.484
162.9 -44748.473
163 -43999.867
163.1 -43754.316
163.2 -44685.367
163.3 -44304.289
163.4 -44785.914
163.5 -44733.906
163.6 -44099.949
163.7 -44115.02
163.8 -44145.34
163.9 -43983.105
164 -44372.336
164.1 -44453.945
164.2 -44361.43
164.3 -44845.789
164.4 -44830.816
164.5 -44512.027
164.6 -45274.727
164.7 -44579.25
164.8 -44713.312
164.9 -44595.293
165 -44489.055
165.1 -44354.523
165.2 -44656.117
165.3 -42819.891
165.4 -43611.961
165.5 -43992.266
165.6 -44152.609
165.7 -44005.238
165.8 -44640.523
165.9 -44118.945
166 -43458.172
166.1 -44686.066
166.2 -44358.844
166.3 -45055.43
166.4 -44509.242
166.5 -44350.566
166.6 -44138.617
166.7 -43950.82
166.8 -43768.562
166.9 -44183.918
167 -44254.973
167.1 -45149.609
167.2 -45192.32
167.3 -44248.355
167.4 -43726.297
167.5 -44101.984
167.6 -43991.52
167.7 -44370.637
167.8 -45134.012
167.9 -44886.301
168 -44943.609
168.1 -44455.371
168.2 -44228.445
168.3 -44167.832
168.4 -44456.672
168.5 -44743.152
168.6 -44335.273
168.7 -44022.633
168.8 -44553.57
168.9 -44999.938
169 -44313.375
169.1 -44380.742
169.2 -44934.453
169.3 -45320.062
169.4 -45109.801
169.5 -45143.344
169.6 -44999.598
169.7 -45048.125
169.8 -44743.516
169.9 -45219.148
170 -45144.449
170.1 -45258.695
170.2 -44413.035
170.3 -44175.113
170.4 -44778.805
170.5 -44769.32
170.6 -44704.211
170.7 -45350.023
170.8 -45361.785
170.9 -45519.359
171 -45782.707
171.1 -45240.758
171.2 -44561.102
171.3 -45022.656
171.4 -45589.871
171.5 -45214.578
171.6 -45603.035
171.7 -45608.375
171.8 -45808.68
171.9 -45697.117
172 -44964.703
172.1 -45005.914
172.2 -45050.453
172.3 -44732.277
172.4 -45306.215
172.5 -44457.168
172.6 -44912.34
172.7 -44758.867
172.8 -44769.648
172.9 -44239.914
173 -44199.145
173.1 -44111.531
173.2 -44942.059
173.3 -45783.137
173.4 -44115.984
173.5 -45532.492
173.6 -44424.328
173.7 -44457.582
173.8 -44538.293
173.9 -45528.055
174 -45057.449
174.1 -44392.273
174.2 -45327.598
174.3 -45173.031
174.4 -44972.836
174.5 -45580.457
174.6 -44813.164
174.7 -44910.859
174.8 -43951.566
174.9 -45278.43
175 -44782.184
175.1 -44645.352
175.2 -44773.047
175.3 -44557.883
175.4 -43953.977
175.5 -44428.754
175.6 -43445.867
175.7 -43843.809
175.8 -44252.75
175.9 -43898.934
176 -44401.82
176.1 -43979.457
176.2 -43767.23
176.3 -44546.809
176.4 -44831.188
176.5 -44351.867
176.6 -44018.062
176.7 -44273.441
176.8 -44534.129
176.9 -43998.328
177 -44514.383
177.1 -44113.223
177.2 -45023.703
177.3 -44951.035
177.4 -44247.715
177.5 -44806.871
177.6 -45073.875
177.7 -44392.879
177.8 -45194.312
177.9 -44771.422
178 -44393.891
178.1 -44304.906
178.2 -44038.93
178.3 -44428.703
178.4 -44581.52
178.5 -44026.582
178.6 -44452.062
178.7 -44234.758
178.8 -44426.289
178.9 -44139.191
179 -44583.984
179.1 -44649.379
179.2 -45004.605
179.3 -44797.645
179.4 -44946.789
179.5 -44542.105
179.6 -45024.695
179.7 -45321.328
179.8 -44511.594
179.9 -45309.445
180 -45142.609
180.1 -44666.461
180.2 -45141.953
180.3 -45213.051
180.4 -44646.023
180.5 -44439.293
180.6 -45360.934
180.7 -45184.863
180.8 -45693.305
180.9 -45723.324
181 -45781.98
181.1 -46142.113
181.2 -46241.91
181.3 -45372.332
181.4 -44929.277
181.5 -45911.473
181.6 -44789.418
181.7 -45416.68
181.8 -45711.527
181.9 -45433.672
182 -46198.098
182.1 -45811.297
182.2 -45176.727
182.3 -44401.988
182.4 -44649.766
182.5 -44571.418
182.6 -45170.684
182.7 -44821.422
182.8 -45291.242
182.9 -45293.496
183 -45264.734
183.1 -44821.246
183.2 -45279.305
183.3 -44893.941
183.4 -44952.379
183.5 -44986.383
183.6 -44713.859
183.7 -44804.457
183.8 -44352.176
183.9 -44701.648
184 -44725.496
184.1 -44477.297
184.2 -43990.523
184.3 -43562.523
184.4 -44253.559
184.5 -44401.848
184.6 -44382.688
184.7 -44251.695
184.8 -44694.539
184.9 -44872.43
185 -45285.398
185.1 -44439.379
185.2 -44982.633
185.3 -45725.859
185.4 -44726.301
185.5 -44658.371
185.6 -44404.91
185.7 -44820.598
185.8 -44727.113
185.9 -44062.109
186 -44888.504
186.1 -44169.164
186.2 -44014.09
186.3 -44780.664
186.4 -44029.234
186.5 -44728.238
186.6 -44288.75
186.7 -44613.496
186.8 -45435.242
186.9 -45477.133
187 -44678.695
187.1 -44603.902
187.2 -44260.027
187.3 -45512.453
187.4 -45309.926
187.5 -45230.738
187.6 -44639.008
187.7 -44396.492
187.8 -44171.492
187.9 -44492.547
188 -44800.418
188.1 -44745.086
188.2 -44615.082
188.3 -44592.266
188.4 -44116.141
188.5 -44179.016
188.6 -44795.273
188.7 -45075.805
188.8 -45214.445
188.9 -44266.93
189 -44662.852
189.1 -44908.359
189.2 -44515.012
189.3 -44536.785
189.4 -44753.996
189.5 -45221.656
189.6 -45282.664
189.7 -46211.164
189.8 -44646.793
189.9 -45614.645
190 -44722.141
190.1 -44892.516
190.2 -44414.672
190.3 -44532.043
190.4 -44502.453
190.5 -44966.309
190.6 -45079.094
190.7 -45704.336
190.8 -44855.867
190.9 -44960.613
191 -44985.836
191.1 -45132.395
191.2 -44735.977
191.3 -44439.352
191.4 -44015.605
191.5 -44899.141
191.6 -44650.223
191.7 -44987.703
191.8 -44126.113
191.9 -44787.473
192 -45023.414
192.1 -44626.953
192.2 -45565.281
192.3 -45298.977
192.4 -44720.699
192.5 -45173.57
192.6 -44909.285
192.7 -45522.039
192.8 -45951.629
192.9 -45222.035
193 -45997.383
193.1 -45378.504
193.2 -45470.262
193.3 -45946.629
193.4 -45418.496
193.5 -45583.879
193.6 -45958.52
193.7 -45943.027
193.8 -46102.68
193.9 -46264.988
194 -45066.23
194.1 -46087.902
194.2 -46221.93
194.3 -45875.602
194.4 -46264.484
194.5 -46576.996
194.6 -46453.398
194.7 -46147.477
194.8 -45655.617
194.9 -45779.41
195 -46206.32
195.1 -45695.625
195.2 -45137.125
195.3 -45349.703
195.4 -45824.523
195.5 -45345.887
195.6 -44750.566
195.7 -45490.711
195.8 -45042.617
195.9 -45169.207
196 -45375.742
196.1 -45034.812
196.2 -45063.645
196.3 -44910.109
196.4 -45325.789
196.5 -45381.199
196.6 -45681.348
196.7 -45145.793
196.8 -45858.066
196.9 -45865.578
197 -45482.293
197.1 -46146.703
197.2 -45598.312
197.3 -45708.746
197.4 -46872.441
197.5 -46172.105
197.6 -45260.152
197.7 -45267.977
197.8 -45089.336
197.9 -45216.531
198 -44618.453
198.1 -45583.102
198.2 -46150.023
198.3 -45469.418
198.4 -45987.148
198.5 -45910.332
198.6 -45253.223
198.7 -45421.496
198.8 -45676.035
198.9 -45433.422
199 -44698.609
199.1 -45319.109
199.2 -45008.469
199.3 -44709.344
199.4 -45663.703
199.5 -44559.215
199.6 -44071.219
199.7 -44602.492
199.8 -45135.145
199.9 -44864.066
200 -44636.758
200.1 -44788.648
200.2 -44898.098
200.3 -44235.578
200.4 -44230.355
200.5 -44622.832
200.6 -45118.219
200.7 -44940.758
200.8 -45154.344
200.9 -45032.598
201 -44986.66
201.1 -45637.121
201.2 -45161.734
201.3 -45132.992
201.4 -44635.066
201.5 -44589.258
201.6 -44776.055
201.7 -44738.285
201.8 -44144.793
201.9 -43737.418
202 -44362.812
202.1 -44097.262
202.2 -44994.672
202.3 -44905.051
202.4 -44474.328
202.5 -44374.113
202.6 -44604.211
202.7 -44510.43
202.8 -44790.516
202.9 -45301
203 -44096.027
203.1 -44432.062
203.2 -43348.977
203.3 -44191.672
203.4 -43813.285
203.5 -43291.848
203.6 -43322.676
203.7 -43359.301
203.8 -43856.422
203.9 -44367.336
204 -44046.98
204.1 -44364.516
204.2 -43815.508
204.3 -43615.922
204.4 -43747.121
204.5 -43803.062
204.6 -43811.676
204.7 -44618.367
204.8 -44009.941
204.9 -44080.711
205 -43970.594
205.1 -44003.328
205.2 -43486.824
205.3 -43558.156
205.4 -43140.145
205.5 -43853.102
205.6 -44034.066
205.7 -44617.031
205.8 -43949.641
205.9 -44773.344
206 -44553.934
206.1 -44925.531
206.2 -44200.527
206.3 -43989.469
206.4 -44214.008
206.5 -45112.469
206.6 -44248.832
206.7 -44650.344
206.8 -44885.973
206.9 -45326.766
207 -44609.66
207.1 -44810.969
207.2 -45334.301
207.3 -44651.328
207.4 -44796.648
207.5 -44456.625
207.6 -45019.133
207.7 -44058.965
207.8 -44717.336
207.9 -44875.121
208 -44892.926
208.1 -44738.027
208.2 -45051.848
208.3 -45155.523
208.4 -45059.586
208.5 -44670.355
208.6 -45119.625
208.7 -45043.746
208.8 -44437.754
208.9 -44424.605
209 -44850.348
209.1 -44927.832
209.2 -45207.793
209.3 -44253.855
209.4 -45179.605
209.5 -44605.715
209.6 -44823.789
209.7 -44833.262
209.8 -44134.273
209.9 -44615.633
210 -44867.289
210.1 -44451.73
210.2 -44075.168
210.3 -43987.148
210.4 -43687.086
210.5 -43997.145
210.6 -43854.328
210.7 -44378.734
210.8 -44606.77
210.9 -44032.863
211 -43717.074
211.1 -43775.883
211.2 -44327.602
211.3 -43779.426
211.4 -43942.855
211.5 -45065.996
211.6 -44120.809
211.7 -44575.719
211.8 -44139.801
211.9 -43803.562
212 -44360.258
212.1 -44141.582
212.2 -43994.273
212.3 -43882.754
212.4 -43754.121
212.5 -44728.852
212.6 -44131.898
212.7 -44944.848
212.8 -44819.242
212.9 -45075.543
213 -44818.805
213.1 -44423.086
213.2 -44251.91
213.3 -44272.922
213.4 -44302.09
213.5 -44272.34
213.6 -44840.793
213.7 -44682.637
213.8 -44625.523
213.9 -44225.598
214 -43585.039
214.1 -44532.457
214.2 -44610.926
214.3 -44399.805
214.4 -43915.668
214.5 -44958.629
214.6 -44115.375
214.7 -44474.738
214.8 -44342.504
214.9 -43966.637
215 -43637.48
215.1 -43863.23
215.2 -43938.461
215.3 -44474.227
215.4 -43495.5
215.5 -43826.363
215.6 -44011
215.7 -43864.141
215.8 -44028.484
215.9 -44602.141
216 -44162.32
216.1 -44357.879
216.2 -44199.203
216.3 -44040.699
216.4 -44469.703
216.5 -44369.953
216.6 -44422.449
216.7 -45207.855
216.8 -45182.609
216.9 -44760.332
217 -44203.73
217.1 -43721.969
217.2 -43947.582
217.3 -44197.684
217.4 -44030.461
217.5 -43386.574
217.6 -43889.934
217.7 -43579.992
217.8 -44320.316
217.9 -44060.797
218 -44117.453
218.1 -43303.273
218.2 -43613.531
218.3 -42892.949
218.4 -43135.328
218.5 -43517.844
218.6 -43775.984
218.7 -43777.781
218.8 -43793.66
218.9 -43234.551
219 -44039.508
219.1 -43615.484
219.2 -43051.598
219.3 -43726.012
219.4 -42955.711
219.5 -43633.992
219.6 -43027.711
219.7 -43079.988
219.8 -43475.457
219.9 -43201.648
220 -42706.082
220.1 -43678.055
220.2 -42858.871
220.3 -43474.793
220.4 -44258.145
220.5 -43583.246
220.6 -43571.871
220.7 -43602.254
220.8 -43586.16
220.9 -43028.539
221 -43329.648
221.1 -43527.824
221.2 -43914.539
221.3 -43748.793
221.4 -43078.062
221.5 -43469.098
221.6 -43476.539
221.7 -43285.949
221.8 -42993.059
221.9 -43623.094
222 -43902.703
222.1 -44661.086
222.2 -44314.109
222.3 -44592.109
222.4 -44190.496
222.5 -44381.77
222.6 -44244.555
222.7 -44017.562
222.8 -44639.453
222.9 -44902.199
223 -44350.219
223.1 -44496.395
223.2 -43872.297
223.3 -43733.609
223.4 -43856.613
223.5 -43978.023
223.6 -43836.02
223.7 -43968.863
223.8 -43872.672
223.9 -44354.41
224 -43798.527
224.1 -43827.953
224.2 -44282.918
224.3 -44454.531
224.4 -43888.312
224.5 -43892.012
224.6 -44286.617
224.7 -44720.348
224.8 -44268.066
224.9 -44156.75
225 -43487.488
225.1 -44056.059
225.2 -43977.73
225.3 -43810.418
225.4 -44013.41
225.5 -44126.84
225.6 -44005.586
225.7 -43979.621
225.8 -43803.965
225.9 -43408.859
226 -43345.641
226.1 -42504.281
226.2 -43186.059
226.3 -43499.199
226.4 -43711.359
226.5 -44010.59
226.6 -43416.621
226.7 -43736.984
226.8 -44104.215
226.9 -43758.535
227 -43920.133
227.1 -43539.473
227.2 -43859.5
227.3 -44349.684
227.4 -44042.672
227.5 -44765.324
227.6 -44841.566
227.7 -44296.195
227.8 -44728.879
227.9 -45401.484
228 -45082.414
228.1 -45206.438
228.2 -44815.469
228.3 -45195.461
228.4 -45290.809
228.5 -45266.227
228.6 -45369.82
228.7 -44381.27
228.8 -45055.527
228.9 -44710.516
229 -44579.375
229.1 -44900.68
229.2 -45025.992
229.3 -44069.82
229.4 -45441.672
229.5 -44326.66
229.6 -44324.852
229.7 -45154.516
229.8 -45271.699
229.9 -44636.465
230 -44747.891
230.1 -45584.051
230.2 -45621.969
230.3 -45419.047
230.4 -44778.211
230.5 -44940.914
230.6 -45573.07
230.7 -45098.992
230.8 -45375.191
230.9 -44319.496
231 -44875.578
231.1 -45245.949
231.2 -46441.375
231.3 -45640.359
231.4 -46020.801
231.5 -46162.891
231.6 -45848.738
231.7 -45461.578
231.8 -45937.043
231.9 -45152.918
232 -44921.988
232.1 -45362.75
232.2 -44973.223
232.3 -45356.336
232.4 -45645.723
232.5 -45180.688
232.6 -44380.59
232.7 -45635.473
232.8 -45307.188
232.9 -45120.852
233 -45302.543
233.1 -45350.043
233.2 -45155.43
233.3 -45382.602
233.4 -45570.566
233.5 -45841.512
233.6 -45787.047
233.7 -45057.438
233.8 -45381.141
233.9 -45661.051
234 -45958.676
234.1 -45143.027
234.2 -45843.922
234.3 -44966.492
234.4 -45239.723
234.5 -45449.789
234.6 -45567.227
234.7 -45489.375
234.8 -45083.027
234.9 -45483.664
235 -45047.762
235.1 -44626.094
235.2 -45267.133
235.3 -45606.938
235.4 -45290.68
235.5 -44217.621
235.6 -44316.062
235.7 -44788.562
235.8 -45431.84
235.9 -45350.422
236 -45783.352
236.1 -44700.578
236.2 -44954.516
236.3 -44450.586
236.4 -44805.871
236.5 -44659.164
236.6 -45173.406
236.7 -44407.301
236.8 -45410.559
236.9 -45513.023
237 -44512.922
237.1 -45125.867
237.2 -45157.48
237.3 -44583.602
237.4 -44864.188
237.5 -44584.992
237.6 -44062.547
237.7 -44989.859
237.8 -44688.949
237.9 -43763.551
238 -43806.699
238.1 -43921.477
238.2 -44500.688
238.3 -44165.891
238.4 -44588.359
238.5 -44444.227
238.6 -43672.492
238.7 -43842.047
238.8 -44272.27
238.9 -44570.141
239 -44594.25
239.1 -44452.336
239.2 -44285.566
239.3 -44272.32
239.4 -44698.219
239.5 -43724.789
239.6 -43724.188
239.7 -44041.855
239.8 -44377.039
239.9 -44515.781
240 -44706.812
240.1 -44838.48
240.2 -44526.656
240.3 -44884.117
240.4 -44828.938
240.5 -44354.895
240.6 -45426.793
240.7 -45518.281
240.8 -44952.926
240.9 -45204.316
241 -45098.707
241.1 -45234.949
241.2 -44773.93
241.3 -45359.938
241.4 -44741.789
241.5 -44739.926
241.6 -44916.074
241.7 -44385.289
241.8 -45428.469
241.9 -44886.805
242 -45226.012
242.1 -44794.297
242.2 -44671.875
242.3 -44641.84
242.4 -44684.672
242.5 -44177.355
242.6 -44549.562
242.7 -44486.523
242.8 -44484.207
242.9 -44836.719
243 -45360.938
243.1 -45205.246
243.2 -45002.594
243.3 -44298.391
243.4 -44583.5
243.5 -44056.766
243.6 -44209.836
243.7 -44533.395
243.8 -44772.195
243.9 -44411.512
244 -44813.012
244.1 -44784.656
244.2 -44985.082
244.3 -44045.316
244.4 -44389.555
244.5 -43956.023
244.6 -44079.352
244.7 -44302.957
244.8 -44247.766
244.9 -43670.719
245 -44632.633
245.1 -45027.438
245.2 -45340.793
245.3 -44715.199
245.4 -44849.812
245.5 -45148.844
245.6 -44634.098
245.7 -44731.82
245.8 -44894.285
245.9 -44380.586
246 -44655.344
246.1 -44937.656
246.2 -43959.301
246.3 -44344.586
246.4 -44629.258
246.5 -44821.812
246.6 -44528.715
246.7 -43927.746
246.8 -44635.531
246.9 -44376.895
247 -44738.758
247.1 -44500.27
247.2 -44303.188
247.3 -44874.297
247.4 -44473.16
247.5 -44708.152
247.6 -43993.07
247.7 -43858.391
247.8 -43777.273
247.9 -44089.648
248 -44817.262
248.1 -44311.316
248.2 -44465.023
248.3 -44205.141
248.4 -44038.809
248.5 -44311.742
248.6 -43816.934
248.7 -44927.57
248.8 -44417.07
248.9 -44056.348
249 -43186.93
249.1 -43786.516
249.2 -43676.723
249.3 -43543.68
249.4 -43310.398
249.5 -43995.051
249.6 -43513.312
249.7 -43392.312
249.8 -43506.473
249.9 -43402.727
250 -43412.625
250.1 -43403.926
250.2 -43309.836
250.3 -43531.078
250.4 -43719.82
250.5 -43510.734
250.6 -43217.445
250.7 -43715.945
250.8 -43888.758
250.9 -43224.609
251 -44317.609
251.1 -43075.141
251.2 -43806.727
251.3 -44116.535
251.4 -44203.316
251.5 -44273.156
251.6 -44052.199
251.7 -43542.531
251.8 -44258.328
251.9 -44264.59
252 -43196.359
252.1 -44219.246
252.2 -44692.848
252.3 -43840.488
252.4 -44597.352
252.5 -44058.902
252.6 -43471.277
252.7 -43945.16
252.8 -44098.094
252.9 -43503.188
253 -43600.703
253.1 -43813.688
253.2 -43869.047
253.3 -43691.703
253.4 -44365.141
253.5 -44313.848
253.6 -43620.867
253.7 -44023.961
253.8 -45043.352
253.9 -44051.262
254 -43108.914
254.1 -43364.023
254.2 -43785.297
254.3 -43640.273
254.4 -43812.34
254.5 -43528.359
254.6 -43576.016
254.7 -43584.789
254.8 -43796.816
254.9 -43383.035
255 -43755.594
255.1 -43653.906
255.2 -43301.117
255.3 -43371.602
255.4 -43775.41
255.5 -43322.844
255.6 -44347.324
255.7 -43747.285
255.8 -44147.816
255.9 -43933.211
256 -43760.625
256.1 -43941.152
256.2 -43681.797
256.3 -43586.961
256.4 -43915.398
256.5 -44054.898
256.6 -43333.023
256.7 -43652.633
256.8 -44038.184
256.9 -43829.848
257 -43676.996
257.1 -44038.141
257.2 -44067.258
257.3 -44108.148
257.4 -43569.707
257.5 -43965.699
257.6 -44623.215
257.7 -43582.938
257.8 -43825.512
257.9 -43686.555
258 -44344.527
258.1 -43735.988
258.2 -44282.504
258.3 -43880.727
258.4 -44532.75
258.5 -43652.262
258.6 -43447.332
258.7 -44225.812
258.8 -43680.797
258.9 -44929.977
259 -44234.277
259.1 -43133.062
259.2 -44229.461
259.3 -43936.156
259.4 -44374.422
259.5 -44315.625
259.6 -44035.734
259.7 -44010.25
259.8 -43778.312
259.9 -43930.188
260 -44132.129
260.1 -44277.891
260.2 -43659.695
260.3 -44037.039
260.4 -44199.562
260.5 -43971.875
260.6 -43366.211
260.7 -43356.84
260.8 -43113.934
260.9 -43500.035
261 -43602.637
261.1 -43606.484
261.2 -43045.836
261.3 -42979.406
261.4 -43027.512
261.5 -43365.891
261.6 -42829.125
261.7 -43500.367
261.8 -43893.836
261.9 -42644.137
262 -42982.914
262.1 -43169.906
262.2 -42706.223
262.3 -42826.543
262.4 -42400.773
262.5 -42433.586
262.6 -42468.941
262.7 -42946.824
262.8 -42746.25
262.9 -43346.266
263 -43028.301
263.1 -42850.41
263.2 -43078.402
263.3 -43786.047
263.4 -43469.422
263.5 -43268.102
263.6 -43270.898
263.7 -43169.496
263.8 -42668.715
263.9 -42992.98
264 -43108.434
264.1 -43730.074
264.2 -44243.242
264.3 -43198.68
264.4 -42940.453
264.5 -42763.238
264.6 -42709.438
264.7 -43358.426
264.8 -43026.871
264.9 -43271.281
265 -43709.344
265.1 -43810.996
265.2 -44330.18
265.3 -44004.207
265.4 -43367.68
265.5 -43777.32
265.6 -43269.645
265.7 -42993.824
265.8 -42931.023
265.9 -43233.676
266 -43593
266.1 -43140.188
266.2 -42866.648
266.3 -43430.094
266.4 -43448.137
266.5 -43462.98
266.6 -43707.883
266.7 -43692.93
266.8 -43969.812
266.9 -44131.797
267 -44596.93
267.1 -43890.371
267.2 -43398.117
267.3 -43522.766
267.4 -44357.473
267.5 -44099.898
267.6 -43712.859
267.7 -43177.062
267.8 -43411.562
267.9 -43533.406
268 -43296.906
268.1 -43610.688
268.2 -43053.777
268.3 -43275.332
268.4 -42994.547
268.5 -43421.398
268.6 -43382.301
268.7 -43859.547
268.8 -43159.305
268.9 -43438.5
269 -43993.441
269.1 -44525.281
269.2 -43918.285
269.3 -44040.211
269.4 -43618.469
269.5 -43951.52
269.6 -44039.344
269.7 -44145.559
269.8 -44458.895
269.9 -43796.043
270 -44167.062
270.1 -43728.27
270.2 -43456.789
270.3 -42666.117
270.4 -44233.117
270.5 -43612.84
270.6 -43439.383
270.7 -44306.871
270.8 -44015.883
270.9 -43618.371
271 -44054.68
271.1 -44230.414
271.2 -44759.453
271.3 -44494.562
271.4 -44055.129
271.5 -43820.289
271.6 -43335.277
271.7 -43530.195
271.8 -43540.996
271.9 -43311.922
272 -42919.113
272.1 -43156.949
272.2 -43273.625
272.3 -44020.918
272.4 -43351.867
272.5 -43623.914
272.6 -43541.398
272.7 -43983.152
272.8 -43867.812
272.9 -42862.414
273 -43084.43
273.1 -43127.957
273.2 -43039.703
273.3 -43102.637
273.4 -43015.477
273.5 -43159.977
273.6 -43656.383
273.7 -42829.879
273.8 -43331.895
273.9 -43333.281
274 -43193.332
274.1 -43456.32
274.2 -42919.738
274.3 -43903.172
274.4 -43799.375
274.5 -43699.727
274.6 -44584.262
274.7 -43334.961
274.8 -43679.785
274.9 -43794.137
275 -44081.223
275.1 -43501.461
275.2 -43473.156
275.3 -43810.023
275.4 -43392.086
275.5 -43121.207
275.6 -43226.398
275.7 -43624.672
275.8 -42985.102
275.9 -43374.09
276 -43626.797
276.1 -43331.293
276.2 -43367.961
276.3 -43561.066
276.4 -43344.688
276.5 -43048.914
276.6 -43815.617
276.7 -43425.172
276.8 -43544.145
276.9 -43113.301
277 -43396.766
277.1 -43641.109
277.2 -43349.105
277.3 -43993.781
277.4 -43066.879
277.5 -43980.742
277.6 -43837.887
277.7 -43239.598
277.8 -43431.793
277.9 -43188.789
278 -43299.066
278.1 -43391.496
278.2 -43523.852
278.3 -43827.941
278.4 -43386.57
278.5 -44117.953
278.6 -43935.293
278.7 -44730.051
278.8 -45074.156
278.9 -45313.367
279 -44424.938
279.1 -43795.793
279.2 -43832.277
279.3 -43738.957
279.4 -44636.266
279.5 -43875.695
279.6 -44518.707
279.7 -44034.793
279.8 -44964.211
279.9 -44582.277
280 -45039.898
280.1 -44655.223
280.2 -44737.516
280.3 -44081.703
280.4 -44681.297
280.5 -44699.844
280.6 -44815.766
280.7 -44542.277
280.8 -44395.629
280.9 -44420.07
281 -44746.215
281.1 -45176.586
281.2 -44634.352
281.3 -44696.867
281.4 -44447.348
281.5 -44804.906
281.6 -44610.137
281.7 -44372.254
281.8 -44819.617
281.9 -43848.676
282 -44528.48
282.1 -43968.074
282.2 -43887.473
282.3 -43858.227
282.4 -43954.348
282.5 -43673.824
282.6 -43735.309
282.7 -44935.133
282.8 -44774.484
282.9 -44606.48
283 -44156.777
283.1 -44319.23
283.2 -44099.535
283.3 -44088.945
283.4 -43995.344
283.5 -44616.016
283.6 -44174.867
283.7 -44912.754
283.8 -44784.148
283.9 -44843.84
284 -44876.086
284.1 -43791.445
284.2 -44229.582
284.3 -44414.598
284.4 -43997.809
284.5 -44189.18
284.6 -44256.594
284.7 -44670.156
284.8 -44101.742
284.9 -44573.957
285 -43818.953
285.1 -44046.211
285.2 -44066.016
285.3 -44815.664
285.4 -43504.535
285.5 -44102.957
285.6 -44288.027
285.7 -44433.922
285.8 -43965.434
285.9 -43791.949
286 -44412.621
286.1 -44247.039
286.2 -44082.734
286.3 -44259.977
286.4 -44521.133
286.5 -44274.805
286.6 -44470.531
286.7 -44115.238
286.8 -44603.656
286.9 -44633.488
287 -45162.996
287.1 -44493.281
287.2 -44160.211
287.3 -43503.738
287.4 -43873.129
287.5 -44001.148
287.6 -43757.176
287.7 -44211.711
287.8 -44250.066
287.9 -44082.445
288 -44727.41
288.1 -44504.945
288.2 -43269.715
288.3 -44189.199
288.4 -43361.395
288.5 -43917.293
288.6 -43689.25
288.7 -43199.312
288.8 -43514.59
288.9 -43662.918
289 -44002.188
289.1 -44181.871
289.2 -43729.484
289.3 -43459.668
289.4 -44061.844
289.5 -43556.773
289.6 -43545.629
289.7 -43826.145
289.8 -44582.234
289.9 -43510.543
290 -43317.832
290.1 -43653.84
290.2 -44360.891
290.3 -44042.16
290.4 -43691.672
290.5 -43446.766
290.6 -43822.461
290.7 -43515.586
290.8 -43786.68
290.9 -44045.727
291 -43637.699
291.1 -43746.777
291.2 -43470.793
291.3 -44172.172
291.4 -44002.371
291.5 -44881.938
291.6 -44543.719
291.7 -44300.152
291.8 -43992.129
291.9 -44033.949
292 -44163.191
292.1 -44299.98
292.2 -44787.043
292.3 -44740.762
292.4 -44609.527
292.5 -43869.422
292.6 -44349.992
292.7 -44919.039
292.8 -44881.043
292.9 -44512.93
293 -44237.039
293.1 -44290.859
293.2 -44834.887
293.3 -44978.84
293.4 -44056.914
293.5 -43731.367
293.6 -44868.312
293.7 -44494.977
293.8 -43733.543
293.9 -42960.629
294 -43799.527
294.1 -43202.102
294.2 -43326.098
294.3 -43530.789
294.4 -43872.496
294.5 -42851.793
294.6 -43203.727
294.7 -43268.535
294.8 -43476.871
294.9 -43827.52
295 -43774.57
295.1 -43836.73
295.2 -44408.016
295.3 -44858.406
295.4 -43699.16
295.5 -43960.914
295.6 -44102.867
295.7 -44101.156
295.8 -43440.176
295.9 -44420.902
296 -43803.195
296.1 -43931.828
296.2 -43000.91
296.3 -44022.07
296.4 -43711.023
296.5 -44038.863
296.6 -44180.066
296.7 -43501.676
296.8 -43970.02
296.9 -44014.082
297 -44439.203
297.1 -43626.617
297.2 -43808.223
297.3 -43959.105
297.4 -43807.227
297.5 -43404.246
297.6 -43634.602
297.7 -43770.801
297.8 -44112.18
297.9 -43828.617
298 -44486.191
298.1 -43914.516
298.2 -44187.281
298.3 -44116.844
298.4 -43443.273
298.5 -44349.594
298.6 -44736.543
298.7 -44758.734
298.8 -44263.5
298.9 -44332.008
299 -44544.738
299.1 -44260.461
299.2 -44240.652
299.3 -44406.445
299.4 -44499.809
299.5 -43830.18
299.6 -43801.895
299.7 -44513.324
299.8 -44005.207
299.9 -44131.227
300 -45374.441
300.1 -44780.77
300.2 -44132.152
300.3 -44293.141
300.4 -44393.254
300.5 -44709.023
300.6 -44191.93
300.7 -43258.41
300.8 -44409.934
300.9 -43263.758
301 -43057.992
301.1 -43819.605
301.2 -43608.559
301.3 -43774.949
301.4 -43974.984
301.5 -44396.156
301.6 -44257.094
301.7 -43796.148
301.8 -44805.871
301.9 -44267.84
302 -43712.254
302.1 -44208.957
302.2 -43742.492
302.3 -44046.129
302.4 -43352.047
302.5 -44070.66
302.6 -43991.945
302.7 -44145.812
302.8 -44233.633
302.9 -44429.562
303 -44237.633
303.1 -43900.082
303.2 -43876.445
303.3 -43750.836
303.4 -43688.699
303.5 -44293.379
303.6 -43636.223
303.7 -43736.301
303.8 -43385.105
303.9 -44140.504
304 -43829.285
304.1 -42960.477
304.2 -43267.168
304.3 -43633.613
304.4 -44085.117
304.5 -43619.258
304.6 -43930.242
304.7 -43785.602
304.8 -44030.055
304.9 -44305.52
305 -44130.719
305.1 -44287.367
305.2 -43983.324
305.3 -43966.59
305.4 -43938.711
305.5 -43255.188
305.6 -43020.348
305.7 -43630.91
305.8 -43518.793
305.9 -43551.66
306 -43417.203
306.1 -43832.133
306.2 -43437.094
306.3 -43020.891
306.4 -42921.828
306.5 -43318.184
306.6 -43203.223
306.7 -44314.57
306.8 -43892.988
306.9 -43694.285
307 -43998.406
307.1 -43684.656
307.2 -44559.523
307.3 -43619.66
307.4 -43961.805
307.5 -43836.266
307.6 -44163.664
307.7 -44360.746
307.8 -43522.289
307.9 -43720.707
308 -43603.578
308.1 -44135.625
308.2 -42916.961
308.3 -42778.348
308.4 -43720.32
308.5 -43075.555
308.6 -43742.582
308.7 -43820.395
308.8 -43541.262
308.9 -43076.629
309 -43262.816
309.1 -42863.766
309.2 -43925.469
309.3 -43421.082
309.4 -43739.004
309.5 -43357.434
309.6 -43944.996
309.7 -43617.977
309.8 -44309.75
309.9 -44035.277
310 -43691.688
310.1 -44025.066
310.2 -43380.844
310.3 -43752.695
310.4 -42788.723
310.5 -43244.531
310.6 -43218.203
310.7 -43023.879
310.8 -43135.414
310.9 -43559.191
311 -43111.82
311.1 -43439.441
311.2 -43156.48
311.3 -42763.129
311.4 -43211.312
311.5 -43832.652
311.6 -43202.09
311.7 -42584.16
311.8 -42735.789
311.9 -43656.184
312 -43257.406
312.1 -43783.883
312.2 -43562.938
312.3 -43958.402
312.4 -43579.297
312.5 -42847.547
312.6 -43702.16
312.7 -42823.547
312.8 -43205.359
312.9 -43767.492
313 -43236.43
313.1 -43700.605
313.2 -44082.777
313.3 -43799.539
313.4 -43428.043
313.5 -43899.211
313.6 -43697.586
313.7 -43812.527
313.8 -43933.414
313.9 -44057.973
314 -43817.727
314.1 -43760.961
314.2 -42626.797
314.3 -43641
314.4 -43334.996
314.5 -43027.668
314.6 -43443.27
314.7 -43693.879
314.8 -43369.199
314.9 -43622.613
315 -43467.422
315.1 -44447.816
315.2 -44066.039
315.3 -43772.012
315.4 -43517.035
315.5 -43739.336
315.6 -43803.242
315.7 -43225.484
315.8 -44430.754
315.9 -43933.598
316 -43779.008
316.1 -43377.285
316.2 -44273.797
316.3 -43021.84
316.4 -44153.086
316.5 -44110.797
316.6 -43453.746
316.7 -43512.781
316.8 -43590.715
316.9 -44420.496
317 -44717.531
317.1 -43675.508
317.2 -44221.266
317.3 -43333.848
317.4 -43949.961
317.5 -43630.746
317.6 -44492.547
317.7 -44434.742
317.8 -44917.465
317.9 -44861.285
318 -43878.211
318.1 -44572.594
318.2 -44746.34
318.3 -44264.98
318.4 -44031.047
318.5 -43864.383
318.6 -44091.02
318.7 -43881
318.8 -44238.977
318.9 -44303.375
319 -43370.891
319.1 -44004.266
319.2 -44261.645
319.3 -43995.91
319.4 -44193.164
319.5 -43761.266
319.6 -43934.309
319.7 -43576.203
319.8 -43964.773
319.9 -44192.363
320 -43942.527
320.1 -43936.883
320.2 -43625.508
320.3 -44537.441
320.4 -44243.984
320.5 -43479.078
320.6 -44634.883
320.7 -44532.094
320.8 -43708.672
320.9 -44174.465
321 -43944.348
321.1 -44262.652
321.2 -43656.773
321.3 -44315.711
321.4 -43570.258
321.5 -44316.047
321.6 -44001.324
321.7 -44165.996
321.8 -44059.742
321.9 -43978.855
322 -43989.922
322.1 -44020.555
322.2 -43808.32
322.3 -43784.859
322.4 -44337.578
322.5 -43725.516
322.6 -44210.527
322.7 -43553.539
322.8 -44526.344
322.9 -43963.637
323 -42874.043
323.1 -44029.98
323.2 -44238.781
323.3 -42818.203
323.4 -43611.84
323.5 -43988.762
323.6 -43856.555
323.7 -43953.707
323.8 -43348.125
323.9 -43786.754
324 -43387.031
324.1 -43293.969
324.2 -42860.633
324.3 -43876.004
324.4 -43746.703
324.5 -44392.301
324.6 -44357.066
324.7 -44604.523
324.8 -44426.703
324.9 -44608.215
325 -44489.695
325.1 -44234.172
325.2 -44023.59
325.3 -44354.594
325.4 -43816.18
325.5 -44123.48
325.6 -44043.938
325.7 -43375.18
325.8 -44290.617
325.9 -44113.977
326 -44201.59
326.1 -43909.828
326.2 -43772.602
326.3 -43874.215
326.4 -44083.184
326.5 -44254.562
326.6 -44386.809
326.7 -44130.066
326.8 -44209.699
326.9 -44043.414
327 -44067.586
327.1 -44286.617
327.2 -43883.586
327.3 -44229.723
327.4 -43830.109
327.5 -43591.113
327.6 -43710.805
327.7 -44162.867
327.8 -43488.609
327.9 -43995.145
328 -43489.238
328.1 -43585.496
328.2 -43349.73
328.3 -43313.477
328.4 -44211.789
328.5 -44061.488
328.6 -43871.926
328.7 -43828.559
328.8 -43701.5
328.9 -44000.727
329 -43323.422
329.1 -43460.648
329.2 -42981.613
329.3 -43153.84
329.4 -43479.531
329.5 -44255.793
329.6 -43339.516
329.7 -43951.023
329.8 -44518.969
329.9 -44044.66
330 -43867.195
330.1 -43988.145
330.2 -43689.203
330.3 -44281.41
330.4 -44129.273
330.5 -44129.234
330.6 -44120.285
330.7 -43686.211
330.8 -44793.836
330.9 -43884.508
331 -44037.105
331.1 -43710.82
331.2 -43828.93
331.3 -43518.574
331.4 -42917.648
331.5 -43136.438
331.6 -43703.273
331.7 -43673.422
331.8 -43854.883
331.9 -44144.277
332 -43756.602
332.1 -44128.512
332.2 -43982.543
332.3 -43725.059
332.4 -43597.156
332.5 -43415.598
332.6 -43983.781
332.7 -44070.031
332.8 -44149.648
332.9 -43961.164
333 -43629.348
333.1 -43787.715
&
