# Supplementary material for: Swapped and non-swapped TRAAK states co-exist in membranes at a ratio influenced by temperature
Source: Nat Commun. 2026 Mar 5;17:3522. doi: 10.1038/s41467-026-70027-9 (PMC13087257; doi:10.1038/s41467-026-70027-9)
Supplement: Supplementary file 4 — Source Data [file 41467_2026_70027_MOESM4_ESM.zip › Source data/Supplementary figure 14/Energies_S_40C.xvg]

# Grace project file
#
@version 50125
@page size 864, 612
@page scroll 5%
@page inout 5%
@link page off
@map font 8 to "Courier", "Courier"
@map font 10 to "Courier-Bold", "Courier-Bold"
@map font 11 to "Courier-BoldOblique", "Courier-BoldOblique"
@map font 9 to "Courier-Oblique", "Courier-Oblique"
@map font 4 to "Helvetica", "Helvetica"
@map font 6 to "Helvetica-Bold", "Helvetica-Bold"
@map font 7 to "Helvetica-BoldOblique", "Helvetica-BoldOblique"
@map font 5 to "Helvetica-Oblique", "Helvetica-Oblique"
@map font 18 to "NimbusMonoL-Bold", "NimbusMonoL-Bold"
@map font 19 to "NimbusMonoL-BoldOblique", "NimbusMonoL-BoldOblique"
@map font 20 to "NimbusMonoL-Regular", "NimbusMonoL-Regular"
@map font 21 to "NimbusMonoL-RegularOblique", "NimbusMonoL-RegularOblique"
@map font 22 to "NimbusMonoPS-Bold", "NimbusMonoPS-Bold"
@map font 23 to "NimbusMonoPS-BoldItalic", "NimbusMonoPS-BoldItalic"
@map font 24 to "NimbusMonoPS-Italic", "NimbusMonoPS-Italic"
@map font 25 to "NimbusMonoPS-Regular", "NimbusMonoPS-Regular"
@map font 26 to "NimbusRoman-Bold", "NimbusRoman-Bold"
@map font 27 to "NimbusRoman-BoldItalic", "NimbusRoman-BoldItalic"
@map font 28 to "NimbusRoman-Italic", "NimbusRoman-Italic"
@map font 29 to "NimbusRoman-Regular", "NimbusRoman-Regular"
@map font 30 to "NimbusRomanNo9L-Medium", "NimbusRomanNo9L-Medium"
@map font 31 to "NimbusRomanNo9L-MediumItalic", "NimbusRomanNo9L-MediumItalic"
@map font 32 to "NimbusRomanNo9L-Regular", "NimbusRomanNo9L-Regular"
@map font 33 to "NimbusRomanNo9L-RegularItalic", "NimbusRomanNo9L-RegularItalic"
@map font 34 to "NimbusSans-Bold", "NimbusSans-Bold"
@map font 35 to "NimbusSans-BoldItalic", "NimbusSans-BoldItalic"
@map font 36 to "NimbusSans-Italic", "NimbusSans-Italic"
@map font 37 to "NimbusSans-Regular", "NimbusSans-Regular"
@map font 38 to "NimbusSansL-Bold", "NimbusSansL-Bold"
@map font 39 to "NimbusSansL-BoldCondensed", "NimbusSansL-BoldCondensed"
@map font 40 to "NimbusSansL-BoldCondensedItalic", "NimbusSansL-BoldCondensedItalic"
@map font 41 to "NimbusSansL-BoldItalic", "NimbusSansL-BoldItalic"
@map font 42 to "NimbusSansL-Regular", "NimbusSansL-Regular"
@map font 43 to "NimbusSansL-RegularCondensed", "NimbusSansL-RegularCondensed"
@map font 44 to "NimbusSansL-RegularCondensedItalic", "NimbusSansL-RegularCondensedItalic"
@map font 45 to "NimbusSansL-RegularItalic", "NimbusSansL-RegularItalic"
@map font 46 to "NimbusSansNarrow-Bold", "NimbusSansNarrow-Bold"
@map font 47 to "NimbusSansNarrow-BoldOblique", "NimbusSansNarrow-BoldOblique"
@map font 48 to "NimbusSansNarrow-Oblique", "NimbusSansNarrow-Oblique"
@map font 49 to "NimbusSansNarrow-Regular", "NimbusSansNarrow-Regular"
@map font 50 to "P052-Bold", "P052-Bold"
@map font 51 to "P052-BoldItalic", "P052-BoldItalic"
@map font 52 to "P052-Italic", "P052-Italic"
@map font 53 to "P052-Roman", "P052-Roman"
@map font 54 to "StandardSymbolsL-Regular", "StandardSymbolsL-Regular"
@map font 55 to "StandardSymbolsPS-Regular", "StandardSymbolsPS-Regular"
@map font 12 to "Symbol", "Symbol"
@map font 2 to "Times-Bold", "Times-Bold"
@map font 3 to "Times-BoldItalic", "Times-BoldItalic"
@map font 1 to "Times-Italic", "Times-Italic"
@map font 0 to "Times-Roman", "Times-Roman"
@map font 61 to "URWBookman-Demi", "URWBookman-Demi"
@map font 62 to "URWBookman-DemiItalic", "URWBookman-DemiItalic"
@map font 63 to "URWBookman-Light", "URWBookman-Light"
@map font 64 to "URWBookman-LightItalic", "URWBookman-LightItalic"
@map font 65 to "URWBookmanL-DemiBold", "URWBookmanL-DemiBold"
@map font 66 to "URWBookmanL-DemiBoldItalic", "URWBookmanL-DemiBoldItalic"
@map font 67 to "URWBookmanL-Light", "URWBookmanL-Light"
@map font 68 to "URWBookmanL-LightItalic", "URWBookmanL-LightItalic"
@map font 69 to "URWChanceryL-MediumItalic", "URWChanceryL-MediumItalic"
@map font 70 to "URWGothic-Book", "URWGothic-Book"
@map font 71 to "URWGothic-BookOblique", "URWGothic-BookOblique"
@map font 72 to "URWGothic-Demi", "URWGothic-Demi"
@map font 73 to "URWGothic-DemiOblique", "URWGothic-DemiOblique"
@map font 74 to "URWGothicL-Book", "URWGothicL-Book"
@map font 75 to "URWGothicL-BookOblique", "URWGothicL-BookOblique"
@map font 76 to "URWGothicL-Demi", "URWGothicL-Demi"
@map font 77 to "URWGothicL-DemiOblique", "URWGothicL-DemiOblique"
@map font 78 to "URWPalladioL-Bold", "URWPalladioL-Bold"
@map font 79 to "URWPalladioL-BoldItalic", "URWPalladioL-BoldItalic"
@map font 80 to "URWPalladioL-Italic", "URWPalladioL-Italic"
@map font 81 to "URWPalladioL-Roman", "URWPalladioL-Roman"
@map font 82 to "Z003-MediumItalic", "Z003-MediumItalic"
@map font 13 to "ZapfDingbats", "ZapfDingbats"
@map color 0 to (255, 255, 255), "white"
@map color 1 to (0, 0, 0), "black"
@map color 2 to (255, 0, 0), "red"
@map color 3 to (0, 255, 0), "green"
@map color 4 to (0, 0, 255), "blue"
@map color 5 to (255, 255, 0), "yellow"
@map color 6 to (188, 143, 143), "brown"
@map color 7 to (220, 220, 220), "grey"
@map color 8 to (148, 0, 211), "violet"
@map color 9 to (0, 255, 255), "cyan"
@map color 10 to (255, 0, 255), "magenta"
@map color 11 to (255, 165, 0), "orange"
@map color 12 to (114, 33, 188), "indigo"
@map color 13 to (103, 7, 72), "maroon"
@map color 14 to (64, 224, 208), "turquoise"
@map color 15 to (0, 139, 0), "green4"
@reference date 0
@date wrap off
@date wrap year 1950
@default linewidth 1.0
@default linestyle 1
@default color 1
@default pattern 1
@default font 0
@default char size 1.000000
@default symbol size 1.000000
@default sformat "%.8g"
@background color 0
@page background fill on
@timestamp off
@timestamp 0.03, 0.03
@timestamp color 1
@timestamp rot 0
@timestamp font 4
@timestamp char size 1.000000
@timestamp def "Thu Sep 11 17:17:42 2025"
@r0 off
@link r0 to g0
@r0 type above
@r0 linestyle 1
@r0 linewidth 1.0
@r0 color 1
@r0 line 0, 0, 0, 0
@r1 off
@link r1 to g0
@r1 type above
@r1 linestyle 1
@r1 linewidth 1.0
@r1 color 1
@r1 line 0, 0, 0, 0
@r2 off
@link r2 to g0
@r2 type above
@r2 linestyle 1
@r2 linewidth 1.0
@r2 color 1
@r2 line 0, 0, 0, 0
@r3 off
@link r3 to g0
@r3 type above
@r3 linestyle 1
@r3 linewidth 1.0
@r3 color 1
@r3 line 0, 0, 0, 0
@r4 off
@link r4 to g0
@r4 type above
@r4 linestyle 1
@r4 linewidth 1.0
@r4 color 1
@r4 line 0, 0, 0, 0
@g0 on
@g0 hidden false
@g0 type XY
@g0 stacked false
@g0 bar hgap 0.000000
@g0 fixedpoint off
@g0 fixedpoint type 0
@g0 fixedpoint xy 0.000000, 0.000000
@g0 fixedpoint format general general
@g0 fixedpoint prec 6, 6
@with g0
@    world -3.75479096768, -47000, 503.754790968, -35000
@    stack world 0, 0, 0, 0
@    znorm 1
@    view 0.220000, 0.150000, 0.950000, 0.850000
@    title "S - 40 C\c0\C"
@    title font 4
@    title size 1.500000
@    title color 1
@    subtitle ""
@    subtitle font 4
@    subtitle size 1.500000
@    subtitle color 1
@    xaxes scale Normal
@    yaxes scale Normal
@    xaxes invert off
@    yaxes invert off
@    xaxis  on
@    xaxis  type zero false
@    xaxis  offset 0.000000 , 0.000000
@    xaxis  bar on
@    xaxis  bar color 1
@    xaxis  bar linestyle 1
@    xaxis  bar linewidth 1.0
@    xaxis  label "Time (ns)"
@    xaxis  label layout para
@    xaxis  label place auto
@    xaxis  label char size 1.500000
@    xaxis  label font 4
@    xaxis  label color 1
@    xaxis  label place normal
@    xaxis  tick on
@    xaxis  tick major 100
@    xaxis  tick minor ticks 1
@    xaxis  tick default 6
@    xaxis  tick place rounded true
@    xaxis  tick in
@    xaxis  tick major size 1.000000
@    xaxis  tick major color 1
@    xaxis  tick major linewidth 2.0
@    xaxis  tick major linestyle 1
@    xaxis  tick major grid off
@    xaxis  tick minor color 1
@    xaxis  tick minor linewidth 2.0
@    xaxis  tick minor linestyle 1
@    xaxis  tick minor grid off
@    xaxis  tick minor size 0.500000
@    xaxis  ticklabel on
@    xaxis  ticklabel format general
@    xaxis  ticklabel prec 5
@    xaxis  ticklabel formula ""
@    xaxis  ticklabel append ""
@    xaxis  ticklabel prepend ""
@    xaxis  ticklabel angle 0
@    xaxis  ticklabel skip 0
@    xaxis  ticklabel stagger 0
@    xaxis  ticklabel place normal
@    xaxis  ticklabel offset auto
@    xaxis  ticklabel offset 0.000000 , 0.010000
@    xaxis  ticklabel start type auto
@    xaxis  ticklabel start 0.000000
@    xaxis  ticklabel stop type auto
@    xaxis  ticklabel stop 0.000000
@    xaxis  ticklabel char size 1.500000
@    xaxis  ticklabel font 4
@    xaxis  ticklabel color 1
@    xaxis  tick place both
@    xaxis  tick spec type none
@    yaxis  on
@    yaxis  type zero false
@    yaxis  offset 0.000000 , 0.000000
@    yaxis  bar on
@    yaxis  bar color 1
@    yaxis  bar linestyle 1
@    yaxis  bar linewidth 1.0
@    yaxis  label "Energy (kJ/mol)"
@    yaxis  label layout para
@    yaxis  label place auto
@    yaxis  label char size 1.500000
@    yaxis  label font 4
@    yaxis  label color 1
@    yaxis  label place normal
@    yaxis  tick on
@    yaxis  tick major 2000
@    yaxis  tick minor ticks 1
@    yaxis  tick default 6
@    yaxis  tick place rounded true
@    yaxis  tick in
@    yaxis  tick major size 1.000000
@    yaxis  tick major color 1
@    yaxis  tick major linewidth 2.0
@    yaxis  tick major linestyle 1
@    yaxis  tick major grid off
@    yaxis  tick minor color 1
@    yaxis  tick minor linewidth 2.0
@    yaxis  tick minor linestyle 1
@    yaxis  tick minor grid off
@    yaxis  tick minor size 0.500000
@    yaxis  ticklabel on
@    yaxis  ticklabel format general
@    yaxis  ticklabel prec 5
@    yaxis  ticklabel formula ""
@    yaxis  ticklabel append ""
@    yaxis  ticklabel prepend ""
@    yaxis  ticklabel angle 0
@    yaxis  ticklabel skip 0
@    yaxis  ticklabel stagger 0
@    yaxis  ticklabel place normal
@    yaxis  ticklabel offset auto
@    yaxis  ticklabel offset 0.000000 , 0.010000
@    yaxis  ticklabel start type auto
@    yaxis  ticklabel start 0.000000
@    yaxis  ticklabel stop type auto
@    yaxis  ticklabel stop 0.000000
@    yaxis  ticklabel char size 1.500000
@    yaxis  ticklabel font 4
@    yaxis  ticklabel color 1
@    yaxis  tick place both
@    yaxis  tick spec type none
@    altxaxis  off
@    altyaxis  off
@    legend on
@    legend loctype view
@    legend 0.25, 0.83
@    legend box color 5
@    legend box pattern 1
@    legend box linewidth 2.0
@    legend box linestyle 0
@    legend box fill color 0
@    legend box fill pattern 0
@    legend font 4
@    legend char size 1.000000
@    legend color 1
@    legend length 2
@    legend vgap 1
@    legend hgap 1
@    legend invert false
@    frame type 0
@    frame linestyle 1
@    frame linewidth 2.5
@    frame color 1
@    frame pattern 1
@    frame background color 0
@    frame background pattern 0
@    s0 hidden false
@    s0 type xy
@    s0 symbol 0
@    s0 symbol size 1.000000
@    s0 symbol color 1
@    s0 symbol pattern 1
@    s0 symbol fill color 1
@    s0 symbol fill pattern 0
@    s0 symbol linewidth 1.0
@    s0 symbol linestyle 1
@    s0 symbol char 65
@    s0 symbol char font 0
@    s0 symbol skip 0
@    s0 line type 1
@    s0 line linestyle 1
@    s0 line linewidth 1.0
@    s0 line color 1
@    s0 line pattern 1
@    s0 baseline type 0
@    s0 baseline off
@    s0 dropline off
@    s0 fill type 0
@    s0 fill rule 0
@    s0 fill color 1
@    s0 fill pattern 1
@    s0 avalue off
@    s0 avalue type 2
@    s0 avalue char size 1.000000
@    s0 avalue font 0
@    s0 avalue color 1
@    s0 avalue rot 0
@    s0 avalue format general
@    s0 avalue prec 3
@    s0 avalue prepend ""
@    s0 avalue append ""
@    s0 avalue offset 0.000000 , 0.000000
@    s0 errorbar on
@    s0 errorbar place both
@    s0 errorbar color 1
@    s0 errorbar pattern 1
@    s0 errorbar size 1.000000
@    s0 errorbar linewidth 1.0
@    s0 errorbar linestyle 1
@    s0 errorbar riser linewidth 1.0
@    s0 errorbar riser linestyle 1
@    s0 errorbar riser clip off
@    s0 errorbar riser clip length 0.100000
@    s0 comment "energy_combined.xvg"
@    s0 legend  ""
@target G0.S0
@type xy
0 -37925.02
0.1 -37923.715
0.2 -37764.781
0.3 -38183.152
0.4 -38000.43
0.5 -37653.195
0.6 -36775.254
0.7 -37915.5
0.8 -37718.695
0.9 -37736.773
1 -37697.34
1.1 -37592.094
1.2 -38074.484
1.3 -38004.871
1.4 -38291.754
1.5 -37555.52
1.6 -38463.922
1.7 -37805.211
1.8 -37780.523
1.9 -37816.703
2 -37797.43
2.1 -37710.887
2.2 -37398.703
2.3 -37709.672
2.4 -38264.164
2.5 -38106.227
2.6 -37583.457
2.7 -37419.055
2.8 -37664.453
2.9 -38476.438
3 -37508.391
3.1 -37744.148
3.2 -37775.668
3.3 -37915.848
3.4 -37321.453
3.5 -37727.082
3.6 -37849.688
3.7 -37831.824
3.8 -38144.328
3.9 -38210.668
4 -37637.836
4.1 -38301.32
4.2 -37425.148
4.3 -37472.492
4.4 -37188.652
4.5 -36269.102
4.6 -37054.145
4.7 -38060.125
4.8 -36742.738
4.9 -37539.457
5 -37804.719
5.1 -36687.145
5.2 -37699.789
5.3 -37308.027
5.4 -37393.934
5.5 -37180
5.6 -37945.188
5.7 -38057.316
5.8 -38092.676
5.9 -37478.875
6 -37487.477
6.1 -37569.914
6.2 -37433.008
6.3 -37836.133
6.4 -37006.168
6.5 -37915.426
6.6 -38076.551
6.7 -37151.055
6.8 -36893.758
6.9 -37627.02
7 -37024.602
7.1 -37678.117
7.2 -36862.258
7.3 -36968.809
7.4 -36934.398
7.5 -37281.957
7.6 -37134.754
7.7 -37081.613
7.8 -37381.934
7.9 -36698.277
8 -37130.434
8.1 -36768.215
8.2 -37414.414
8.3 -37163.273
8.4 -37531.945
8.5 -36498.219
8.6 -37516.793
8.7 -36852.445
8.8 -37599.496
8.9 -37534.414
9 -37574.621
9.1 -37371.301
9.2 -36799.238
9.3 -37202.156
9.4 -37542.445
9.5 -37474.125
9.6 -36381.332
9.7 -36673.793
9.8 -37696.168
9.9 -37273.668
10 -37545.523
10.1 -37067.586
10.2 -37315.469
20 -38115.723
20.1 -38127.352
20.2 -38290.906
20.3 -37536.984
20.4 -38295.891
20.5 -38502.668
20.6 -38320.062
20.7 -38303.773
20.8 -38910.684
20.9 -38234.109
21 -37906.48
21.1 -37453.664
21.2 -38075.746
21.3 -38746.445
21.4 -38353.18
21.5 -37816.586
21.6 -38064.328
21.7 -37550.598
21.8 -37062.727
21.9 -37424.359
22 -37146.055
22.1 -37407.273
22.2 -37710.906
22.3 -37494.77
22.4 -37735.027
22.5 -37586.328
22.6 -38049.258
22.7 -37141.41
22.8 -38244.691
22.9 -37932.461
23 -38042.516
23.1 -37771.719
23.2 -37476.914
23.3 -37430.648
23.4 -37940.848
23.5 -37857.16
23.6 -37796.77
23.7 -37638.348
23.8 -37249.324
23.9 -38042.172
24 -38140.785
24.1 -36920.34
24.2 -37900.082
24.3 -37976.332
24.4 -37797.965
24.5 -37593.035
24.6 -37209.242
24.7 -36939.289
24.8 -37592.859
24.9 -37967.719
25 -38182.18
25.1 -38307.398
25.2 -38111.223
25.3 -38639.75
25.4 -38746.984
25.5 -37807.621
25.6 -37877.496
25.7 -37573.863
25.8 -37727.867
25.9 -37848.938
26 -37249.156
26.1 -37845.766
26.2 -37543.777
26.3 -37414.715
26.4 -38131.766
26.5 -38663.203
26.6 -37881.82
26.7 -38058.684
26.8 -37528.117
26.9 -38398.922
27 -37983.34
27.1 -37980.496
27.2 -37988.223
27.3 -37215.824
27.4 -37776.961
27.5 -38118.109
27.6 -38216.625
27.7 -37854.391
27.8 -38426.055
27.9 -38093.008
28 -38528.023
28.1 -37592.211
28.2 -38047.668
28.3 -38325.852
28.4 -38450.617
28.5 -38933.004
28.6 -38729.516
28.7 -38644.852
28.8 -38641.598
28.9 -38901.766
29 -38694.172
29.1 -38422.133
29.2 -38746.594
29.3 -38853.121
29.4 -38065.922
29.5 -37861.598
29.6 -37119.531
29.7 -37319.691
29.8 -38377.805
29.9 -38024.098
30 -37729.051
30.1 -37653.172
30.2 -38244.262
30.3 -38188.012
30.4 -38403.008
30.5 -38388.328
30.6 -37892.168
30.7 -37520.262
30.8 -37586.477
30.9 -38401.863
31 -38058.688
31.1 -38601.512
31.2 -38274.914
31.3 -38000.664
31.4 -38166.742
31.5 -38415.711
31.6 -38024.996
31.7 -37690.133
31.8 -38941.422
31.9 -38580.621
32 -38318.219
32.1 -37881.195
32.2 -37217.777
32.3 -38597.43
32.4 -38645.191
32.5 -39264.059
32.6 -38620.859
32.7 -38681.516
32.8 -37846.723
32.9 -37774.531
33 -37895.691
33.1 -38552.816
33.2 -38697.453
33.3 -38500.035
33.4 -37835.523
33.5 -37875.594
33.6 -37591.844
33.7 -37332.383
33.8 -37790.137
33.9 -38142.812
34 -37083.543
34.1 -37072.422
34.2 -37319.172
34.3 -36147.047
34.4 -37466.43
34.5 -37447.113
34.6 -37785.977
34.7 -37707.953
34.8 -39254.621
34.9 -38535.773
35 -37264.117
35.1 -37465.34
35.2 -37592.133
35.3 -37701.484
35.4 -37291.422
35.5 -38493.062
35.6 -38363.48
35.7 -38391.555
35.8 -38388.195
35.9 -38525.836
36 -38620.375
36.1 -38185.465
36.2 -38546.297
36.3 -37497.07
36.4 -37602.391
36.5 -38004.754
36.6 -38135.488
36.7 -37377.445
36.8 -38455.84
36.9 -37394.062
37 -37692.559
37.1 -38434.32
37.2 -37974.176
37.3 -38446.547
37.4 -38143.555
37.5 -37835.957
37.6 -37255.297
37.7 -38011.371
37.8 -38529.496
37.9 -37759.18
38 -37012.434
38.1 -37510.176
38.2 -37609.586
38.3 -37070.375
38.4 -37746.129
38.5 -38372.898
38.6 -37291.637
38.7 -38030.496
38.8 -37817.719
38.9 -37586.93
39 -37730.68
39.1 -37486.176
39.2 -38337.758
39.3 -37649.785
39.4 -38131.32
39.5 -37783.039
39.6 -37241.402
39.7 -37855.508
39.8 -37548.578
39.9 -37786.605
40 -36918.758
40.1 -36590.277
40.2 -37509.988
40.3 -37721.441
40.4 -37293.613
40.5 -38092.82
40.6 -37137.609
40.7 -37179.512
40.8 -37143.566
40.9 -36410.719
41 -36980.758
41.1 -37337.246
41.2 -38031.562
41.3 -38159.301
41.4 -37077.312
41.5 -36886.742
41.6 -37248.875
41.7 -37536.82
41.8 -37691.207
41.9 -37909.695
42 -38305.391
42.1 -37280.945
42.2 -37084.77
42.3 -37439.793
42.4 -36837.84
42.5 -37252.496
42.6 -37129.273
42.7 -37040.605
42.8 -37232.871
42.9 -37656.512
43 -38146.609
43.1 -37959.344
43.2 -37435.184
43.3 -37534.465
43.4 -37736.262
43.5 -37940.883
43.6 -38042.887
43.7 -38117.359
43.8 -37708.484
43.9 -37625.309
44 -37674.758
44.1 -37240.117
44.2 -37505.816
44.3 -37150.109
44.4 -37802.859
44.5 -37290.562
44.6 -37150.383
44.7 -36854.859
44.8 -36350.668
44.9 -36744.129
45 -37113.824
45.1 -36814.488
45.2 -36924.039
45.3 -36611.137
45.4 -36694.535
45.5 -36026.176
45.6 -36502.18
45.7 -36406.562
45.8 -36005.438
45.9 -36727.883
46 -37147.855
46.1 -36572.766
46.2 -37229.582
46.3 -37303.332
46.4 -37284.902
46.5 -36516.18
46.6 -36965.711
46.7 -37153.848
46.8 -36649.734
46.9 -37624.512
47 -36500.672
47.1 -36585.434
47.2 -36758.012
47.3 -37518.355
47.4 -36900.711
47.5 -37002.508
47.6 -36613.262
47.7 -36542.871
47.8 -37695.125
47.9 -36824.625
48 -37088.273
48.1 -37384.52
48.2 -36440.547
48.3 -36787.922
48.4 -37086.391
48.5 -36311.996
48.6 -36408.68
48.7 -36801.105
48.8 -37030.234
48.9 -36999.027
49 -37294.727
49.1 -36584.184
49.2 -37511.645
49.3 -36492.309
49.4 -36681.426
49.5 -37064.258
49.6 -37646.316
49.7 -37257.211
49.8 -36679.762
49.9 -36992.094
50 -37608.031
50.1 -36282.133
50.2 -36913.793
50.3 -37313.402
50.4 -36677.609
50.5 -38351.473
50.6 -37788.27
50.7 -37064.957
50.8 -36040.316
50.9 -36992.492
51 -37082.977
51.1 -37480.566
51.2 -38004.723
51.3 -36856.348
51.4 -37069
51.5 -37475.258
51.6 -37343.238
51.7 -37240.973
51.8 -37422.621
51.9 -37068.734
52 -37581.707
52.1 -38220.738
52.2 -37484.602
52.3 -37600.703
52.4 -37742.617
52.5 -38338.207
52.6 -37624.328
52.7 -37548.953
52.8 -38706.355
52.9 -38303.625
53 -38163.395
53.1 -38292.109
53.2 -37949.219
53.3 -38192.277
53.4 -37620.379
53.5 -38338.211
53.6 -38085.383
53.7 -37954.879
53.8 -37524.809
53.9 -37740.121
54 -37273.93
54.1 -38308.582
54.2 -38624.863
54.3 -38026.715
54.4 -37651.023
54.5 -37749.023
54.6 -38471.895
54.7 -38404.695
54.8 -37012.742
54.9 -37761.055
55 -38457.754
55.1 -38244.098
55.2 -37878.395
55.3 -38389.285
55.4 -38487.523
55.5 -38251.695
55.6 -37420.574
55.7 -38623.992
55.8 -37995.766
55.9 -38332.527
56 -38195.707
56.1 -38666.523
56.2 -39149.68
56.3 -38230.633
56.4 -37508.094
56.5 -37559.844
56.6 -37686.375
56.7 -38695.047
56.8 -38194.141
56.9 -38054.371
57 -37939.441
57.1 -38145.184
57.2 -38336.898
57.3 -38499.645
57.4 -38957.629
57.5 -37948.805
57.6 -38629.812
57.7 -38797.629
57.8 -38533.117
57.9 -37941.863
58 -38010.547
58.1 -38237.129
58.2 -38274.98
58.3 -38094.914
58.4 -38188.426
58.5 -39105.32
58.6 -38986.492
58.7 -38693.301
58.8 -38663.031
58.9 -38710.582
59 -38430.262
59.1 -39206.133
59.2 -37923.031
59.3 -38772.996
59.4 -38374.656
59.5 -38242.086
59.6 -38610.672
59.7 -38199.301
59.8 -38155.184
59.9 -38942.555
60 -39064.047
60.1 -38870.676
60.2 -39260.039
60.3 -38545.023
60.4 -39023.523
60.5 -39116.535
60.6 -39446.852
60.7 -39094.137
60.8 -38749.281
60.9 -39487.598
61 -38852.953
61.1 -38006.195
61.2 -38266.391
61.3 -38491.961
61.4 -39087.27
61.5 -39300.609
61.6 -39727.5
61.7 -38699.977
61.8 -39452.883
61.9 -38921.855
62 -38746.941
62.1 -39700.277
62.2 -39457.207
62.3 -39691.832
62.4 -40196.73
62.5 -38715.812
62.6 -38893.266
62.7 -38804.395
62.8 -38179.973
62.9 -38573.012
63 -39059.07
63.1 -38501.738
63.2 -39548.949
63.3 -38707.871
63.4 -38571.082
63.5 -39417.391
63.6 -38453.371
63.7 -39276.66
63.8 -38912.977
63.9 -38977.949
64 -38635.652
64.1 -39627.199
64.2 -39493.188
64.3 -38384.43
64.4 -38496.266
64.5 -38880.645
64.6 -38808.926
64.7 -39041.613
64.8 -39026.52
64.9 -37786.797
65 -39294
65.1 -38648.035
65.2 -38517.746
65.3 -39878.305
65.4 -39382.602
65.5 -38918.277
65.6 -38416.867
65.7 -39133.617
65.8 -38735.945
65.9 -39272.43
66 -39073.934
66.1 -39423.621
66.2 -38125.844
66.3 -38651.793
66.4 -38570.93
66.5 -38526.445
66.6 -38959.199
66.7 -38670.23
66.8 -38873.633
66.9 -37824.312
67 -38301.953
67.1 -38646.672
67.2 -38171.527
67.3 -39004.953
67.4 -37780.641
67.5 -38057.641
67.6 -39110.621
67.7 -38322.461
67.8 -38681.941
67.9 -37600.289
68 -37987.098
68.1 -37416.371
68.2 -38889.938
68.3 -38251.453
68.4 -38500.609
68.5 -38559.055
68.6 -38613.426
68.7 -37918.289
68.8 -38352.109
68.9 -39083.883
69 -38122.008
69.1 -37529.367
69.2 -37662.328
69.3 -38204.012
69.4 -38138.086
69.5 -38310.957
69.6 -37747.293
69.7 -38165.492
69.8 -38199.992
69.9 -38773.887
70 -38268.766
70.1 -38287.469
70.2 -38205.508
70.3 -38152.406
70.4 -37790.535
70.5 -38539.73
70.6 -38002.008
70.7 -37966.105
70.8 -37814.25
70.9 -38125.887
71 -38044.75
71.1 -37781.664
71.2 -38064.738
71.3 -38167.969
71.4 -37882.582
71.5 -37742.859
71.6 -37659.516
71.7 -38052.551
71.8 -37759.812
71.9 -37927.629
72 -38017.848
72.1 -37685.363
72.2 -38522.211
72.3 -38329.594
72.4 -37817.719
72.5 -38168.285
72.6 -37827.098
72.7 -38449.406
72.8 -38637.078
72.9 -38117.812
73 -37917.211
73.1 -38298.988
73.2 -37025.742
73.3 -38105.68
73.4 -37692.75
73.5 -37279.906
73.6 -38302.688
73.7 -37248.914
73.8 -37724.918
73.9 -37428.699
74 -38156.676
74.1 -37791.336
74.2 -38569.059
74.3 -37713.898
74.4 -38037.23
74.5 -37665.836
74.6 -38029.969
74.7 -38048.762
74.8 -38776.883
74.9 -38164.738
75 -38307.375
75.1 -37676.738
75.2 -38040.938
75.3 -38084.328
75.4 -38322.961
75.5 -37997.293
75.6 -38157.391
75.7 -38669.133
75.8 -38410.594
75.9 -38882.445
76 -38442.109
76.1 -37683.445
76.2 -37319.762
76.3 -38005.004
76.4 -38220.961
76.5 -38837.191
76.6 -38584.941
76.7 -37508.254
76.8 -37796.305
76.9 -37513.906
77 -37673.895
77.1 -38147.176
77.2 -37836.645
77.3 -36883.648
77.4 -37420.023
77.5 -38008.934
77.6 -37372.031
77.7 -37376.754
77.8 -37413.91
77.9 -37126.191
78 -37551.496
78.1 -38185.039
78.2 -38360.184
78.3 -37758.992
78.4 -37345
78.5 -37657.207
78.6 -38227.535
78.7 -37365.727
78.8 -37926.504
78.9 -37562.723
79 -37720.703
79.1 -38378.461
79.2 -38109.656
79.3 -37731.816
79.4 -37418.594
79.5 -37848.57
79.6 -37908.305
79.7 -38615.695
79.8 -37230.098
79.9 -38228.094
80 -37577.301
80.1 -37624.414
80.2 -37192.938
80.3 -37906.957
80.4 -38456.93
80.5 -38015.203
80.6 -37534.906
80.7 -37755.539
80.8 -37928.492
80.9 -37715.488
81 -38132.367
81.1 -37832.914
81.2 -38326.996
81.3 -38191.613
81.4 -38108.719
81.5 -37754
81.6 -38223.715
81.7 -38122.238
81.8 -38729.07
81.9 -37673.648
82 -37567.934
82.1 -37469.07
82.2 -37245.301
82.3 -37774.602
82.4 -38067.316
82.5 -37734.734
82.6 -37853.141
82.7 -37695.414
82.8 -37319.086
82.9 -38018.309
83 -37277.742
83.1 -37169.027
83.2 -37568.102
83.3 -37425.926
83.4 -37413.969
83.5 -37600.32
83.6 -37839.152
83.7 -37174.434
83.8 -37694.078
83.9 -36870.105
84 -37307.531
84.1 -36670.176
84.2 -37060.688
84.3 -37144.801
84.4 -36971.945
84.5 -36631.199
84.6 -38073.266
84.7 -37883.133
84.8 -38216.742
84.9 -37745.453
85 -37611.078
85.1 -37054.406
85.2 -37648.133
85.3 -37340.812
85.4 -38033.836
85.5 -37214.086
85.6 -37982.688
85.7 -37950.414
85.8 -37456.559
85.9 -37969.367
86 -38302.273
86.1 -37356.082
86.2 -38414.582
86.3 -37061.109
86.4 -37834.754
86.5 -37872.449
86.6 -37135.457
86.7 -37107.703
86.8 -37136.648
86.9 -37208.883
87 -37714.906
87.1 -37834.453
87.2 -37897.836
87.3 -37822.812
87.4 -37530.207
87.5 -37972.445
87.6 -37873.527
87.7 -37784.328
87.8 -37466.418
87.9 -37597.512
88 -37356.824
88.1 -37715.023
88.2 -36654.168
88.3 -36955.84
88.4 -36784.637
88.5 -36569.688
88.6 -37022.598
88.7 -37756.43
88.8 -36648.539
88.9 -37127.5
89 -36807.953
89.1 -38013.711
89.2 -37410.59
89.3 -37300.059
89.4 -37638.117
89.5 -37633.266
89.6 -37398.102
89.7 -37446.758
89.8 -37462.141
89.9 -37778.984
90 -37099.383
90.1 -37439.602
90.2 -37701.504
90.3 -37531.188
90.4 -37945.016
90.5 -37421.086
90.6 -37245.855
90.7 -37130.07
90.8 -37477.895
90.9 -37605.172
91 -37243.855
91.1 -37056.219
91.2 -37391.477
91.3 -37989.938
91.4 -37044.125
91.5 -36714.934
91.6 -37610.707
91.7 -37556.352
91.8 -37710.242
91.9 -36845.324
92 -38105.066
92.1 -37975.949
92.2 -37836.32
92.3 -37796.363
92.4 -37881.184
92.5 -38659.938
92.6 -37946.73
92.7 -38532.129
92.8 -38065.887
92.9 -38099.629
93 -38162.258
93.1 -38192.512
93.2 -37622.355
93.3 -36903.715
93.4 -37519.344
93.5 -37002.809
93.6 -37974.719
93.7 -38376.5
93.8 -38267.867
93.9 -38001.363
94 -38210.508
94.1 -38216.531
94.2 -39076.355
94.3 -38463.383
94.4 -37614.609
94.5 -38216.742
94.6 -37985.703
94.7 -37959.133
94.8 -37518.199
94.9 -38366.949
95 -37099.297
95.1 -37503.398
95.2 -37379.656
95.3 -37620.242
95.4 -37577.941
95.5 -37735.77
95.6 -37215.598
95.7 -36674.977
95.8 -37264.742
95.9 -37457.059
96 -37974.977
96.1 -37455.375
96.2 -37379.297
96.3 -37608.793
96.4 -37577.016
96.5 -37426.457
96.6 -37603.52
96.7 -37260.637
96.8 -37996.125
96.9 -37889.371
97 -38360.203
97.1 -38128.688
97.2 -38804.586
97.3 -39230.883
97.4 -38771.719
97.5 -39096.305
97.6 -38011.215
97.7 -38355.082
97.8 -38621.289
97.9 -37817.484
98 -38320.336
98.1 -38278.258
98.2 -38343.512
98.3 -38551.969
98.4 -38492.457
98.5 -38648.031
98.6 -38020.059
98.7 -38409.645
98.8 -38618.156
98.9 -37312.105
99 -38154.527
99.1 -38136.66
99.2 -38181.738
99.3 -38338.727
99.4 -37929.711
99.5 -38384.055
99.6 -38113.883
99.7 -38212.875
99.8 -38425.879
99.9 -37928.727
100 -38567.957
100.1 -38838.234
100.2 -38449.879
100.3 -38190.43
100.4 -38331.406
100.5 -38508.074
100.6 -38113.215
100.7 -38267.293
100.8 -37059.035
100.9 -37934.543
101 -39215.121
101.1 -38438.168
101.2 -38820.594
101.3 -38725.809
101.4 -38011.383
101.5 -38685.676
101.6 -38041.418
101.7 -37849.602
101.8 -37456.855
101.9 -38606.59
102 -37923.664
102.1 -37996.227
102.2 -37788.414
102.3 -37486.793
102.4 -38027.512
102.5 -38242.922
102.6 -38480.379
102.7 -37300.77
102.8 -38404.18
102.9 -37664.051
103 -38074.199
103.1 -37099.484
103.2 -37353.508
103.3 -37131.203
103.4 -36983.562
103.5 -36799.152
103.6 -37048.836
103.7 -38032.09
103.8 -37319.855
103.9 -37992.48
104 -37960.977
104.1 -37625.914
104.2 -37539.551
104.3 -37564.539
104.4 -37126.891
104.5 -37568.672
104.6 -37384.473
104.7 -37690.109
104.8 -37716.625
104.9 -37850.312
105 -37083.816
105.1 -37923.492
105.2 -37195.762
105.3 -37563.809
105.4 -36867.406
105.5 -37035.906
105.6 -37846.715
105.7 -37090.156
105.8 -37664.891
105.9 -36612.812
106 -36904.039
106.1 -37311.555
106.2 -37304.688
106.3 -37037.789
106.4 -36930.215
106.5 -37028.395
106.6 -37424.77
106.7 -37068.375
106.8 -37717.234
106.9 -36358.254
107 -37368.391
107.1 -36386.164
107.2 -36780.832
107.3 -36765.129
107.4 -36506.184
107.5 -36911.402
107.6 -37121.395
107.7 -36965.363
107.8 -36325.531
107.9 -36657.785
108 -36375.43
108.1 -37167.52
108.2 -37166.543
108.3 -37145.422
108.4 -37320.086
108.5 -37913.105
108.6 -37442.238
108.7 -37590.812
108.8 -37203.211
108.9 -37304.582
109 -37281.547
109.1 -37620.496
109.2 -37145.801
109.3 -36948.926
109.4 -37565.523
109.5 -36791.18
109.6 -38391.312
109.7 -37789.121
109.8 -36873.258
109.9 -37073.195
110 -36239.547
110.1 -37949.293
110.2 -37663.719
110.3 -37969.758
110.4 -38007.121
110.5 -37115.867
110.6 -37017.348
110.7 -37823.27
110.8 -37327.43
110.9 -37689.941
111 -37144.535
111.1 -38004
111.2 -37832.117
111.3 -37490.617
111.4 -37140.352
111.5 -37372.707
111.6 -37643.012
111.7 -37684.168
111.8 -38053.316
111.9 -37875.461
112 -38006.852
112.1 -37378.273
112.2 -37331.473
112.3 -38017.504
112.4 -37321.105
112.5 -37493.254
112.6 -37835.977
112.7 -37763.09
112.8 -38012.641
112.9 -38346.113
113 -38668.695
113.1 -38203.945
113.2 -38192.438
113.3 -37325.742
113.4 -37546.223
113.5 -37737.426
113.6 -37801.234
113.7 -38024
113.8 -38736.414
113.9 -37702.227
114 -37730.457
114.1 -38111.219
114.2 -38505.914
114.3 -39566.684
114.4 -38795.785
114.5 -38851.512
114.6 -38974.652
114.7 -38014.309
114.8 -38272.34
114.9 -38666.82
115 -37900.699
115.1 -37886.832
115.2 -37577.867
115.3 -38233.402
115.4 -38046.605
115.5 -36455.914
115.6 -37523.949
115.7 -37344.5
115.8 -37460.75
115.9 -37748.578
116 -37555.508
116.1 -37355.41
116.2 -37729.59
116.3 -37545.922
116.4 -38183.59
116.5 -38376.688
116.6 -38021.043
116.7 -37607.543
116.8 -36980.586
116.9 -37707.633
117 -37824.664
117.1 -37903.293
117.2 -38783.016
117.3 -38047.273
117.4 -37685.875
117.5 -36932.781
117.6 -38173.297
117.7 -38028.191
117.8 -37524.305
117.9 -37834.762
118 -37869.531
118.1 -37743.859
118.2 -37877.254
118.3 -38195.359
118.4 -38088.586
118.5 -37672.176
118.6 -37818.09
118.7 -37900.375
118.8 -38067.684
118.9 -38458.363
119 -38541
119.1 -37862.652
119.2 -37498.648
119.3 -37683.047
119.4 -38546.609
119.5 -37669.043
119.6 -36700.656
119.7 -36812.742
119.8 -37634.141
119.9 -38130.672
120 -37992.051
120.1 -37064.629
120.2 -37423.512
120.3 -36254.578
120.4 -37105.5
120.5 -37243.648
120.6 -36947.461
120.7 -36944.793
120.8 -36546.898
120.9 -36519.441
121 -36883.836
121.1 -37110.832
121.2 -36858.836
121.3 -37778.664
121.4 -37392.191
121.5 -37119.094
121.6 -37512.691
121.7 -37371.062
121.8 -36958.086
121.9 -37302.902
122 -37654.832
122.1 -37716.664
122.2 -38192.695
122.3 -37461.102
122.4 -37323.59
122.5 -37402.984
122.6 -38366.367
122.7 -37823.23
122.8 -37268.508
122.9 -37181.016
123 -38283.422
123.1 -37047.797
123.2 -37581.332
123.3 -37254.375
123.4 -37768.559
123.5 -37684.508
123.6 -37780.52
123.7 -37903.926
123.8 -37737.602
123.9 -38020.941
124 -37073.785
124.1 -37252.797
124.2 -37614.316
124.3 -37552.941
124.4 -37375.691
124.5 -37821.305
124.6 -37394.75
124.7 -38075.434
124.8 -38473.426
124.9 -37901.172
125 -36909.879
125.1 -37298.699
125.2 -37587.527
125.3 -37132.746
125.4 -37466.156
125.5 -37843.203
125.6 -37800.621
125.7 -37661.664
125.8 -37422.203
125.9 -37704.207
126 -36786.602
126.1 -37401.84
126.2 -37445.668
126.3 -37677.391
126.4 -37744.613
126.5 -37352.527
126.6 -37331.703
126.7 -37714.102
126.8 -37419.41
126.9 -38290.938
127 -37292.133
127.1 -37663.004
127.2 -37971.176
127.3 -38498.164
127.4 -37233.133
127.5 -38507.195
127.6 -38098.57
127.7 -38399.754
127.8 -37960.785
127.9 -38013.23
128 -37077.453
128.1 -37960.391
128.2 -38024.754
128.3 -37761.949
128.4 -38213.555
128.5 -38248.27
128.6 -38161.867
128.7 -37992.367
128.8 -38523.711
128.9 -37562.02
129 -38813
129.1 -38508.758
129.2 -38123.355
129.3 -38374.367
129.4 -38766.375
129.5 -38175.332
129.6 -38081.66
129.7 -37911.074
129.8 -38190.203
129.9 -38322.406
130 -38616.98
130.1 -38473.984
130.2 -38427.461
130.3 -38888.613
130.4 -39371
130.5 -38390.582
130.6 -39026.484
130.7 -38836.016
130.8 -38680.148
130.9 -38292.543
131 -38815.629
131.1 -38718.871
131.2 -38496.27
131.3 -38560.805
131.4 -38168.73
131.5 -37981.492
131.6 -38525.223
131.7 -38718.805
131.8 -38700.188
131.9 -38180.727
132 -38160.438
132.1 -37950.805
132.2 -38296.879
132.3 -37917.312
132.4 -37703.871
132.5 -38091.312
132.6 -38386.387
132.7 -37998.473
132.8 -37662.652
132.9 -38164.043
133 -38033.699
133.1 -37612.852
133.2 -38000.281
133.3 -38561.961
133.4 -37934.895
133.5 -38020.68
133.6 -37658.527
133.7 -38316.945
133.8 -38289.922
133.9 -38018.637
134 -37832.855
134.1 -38311.969
134.2 -37606.715
134.3 -38206.094
134.4 -37565.684
134.5 -38450.996
134.6 -38288.102
134.7 -37657.031
134.8 -38312.723
134.9 -37943.648
135 -37776.383
135.1 -37925.25
135.2 -38152.867
135.3 -39102.219
135.4 -38212.164
135.5 -38121.059
135.6 -37999.996
135.7 -38457.152
135.8 -37612.609
135.9 -37946.613
136 -38123.879
136.1 -38464.879
136.2 -37929.863
136.3 -38090.039
136.4 -38332.57
136.5 -37487.242
136.6 -37206.352
136.7 -38079.051
136.8 -37762.109
136.9 -37297.211
137 -37658.629
137.1 -37959.461
137.2 -38092.738
137.3 -37432.98
137.4 -37744.594
137.5 -37688.125
137.6 -37823.324
137.7 -37083.168
137.8 -37280.422
137.9 -38157.891
138 -38250.961
138.1 -37916.262
138.2 -37986.105
138.3 -38160.359
138.4 -38474.402
138.5 -38815.5
138.6 -38004.18
138.7 -38589.105
138.8 -38029.199
138.9 -38342.078
139 -38951.07
139.1 -38731.09
139.2 -38375.148
139.3 -38654.824
139.4 -39146.23
139.5 -38537.07
139.6 -38683.535
139.7 -38224.684
139.8 -38427.781
139.9 -38717.508
140 -38457.848
140.1 -37959.559
140.2 -38178.324
140.3 -38108.406
140.4 -38005.719
140.5 -38418.402
140.6 -38774.66
140.7 -38179.973
140.8 -38193.184
140.9 -37621.648
141 -36940.406
141.1 -37543.906
141.2 -38035.863
141.3 -38793.906
141.4 -37680.859
141.5 -38033.656
141.6 -38232.09
141.7 -38050.887
141.8 -37982.629
141.9 -37547.238
142 -38294.852
142.1 -38030.035
142.2 -37628.57
142.3 -37685.25
142.4 -38546.16
142.5 -37977.816
142.6 -38043.059
142.7 -37775.117
142.8 -37791.492
142.9 -36705.68
143 -37851.039
143.1 -37228.891
143.2 -38514.41
143.3 -37713.371
143.4 -37065.406
143.5 -38170.953
143.6 -37962.426
143.7 -38545.859
143.8 -37298.289
143.9 -37441.785
144 -37144.871
144.1 -37381.602
144.2 -37632.191
144.3 -37720.457
144.4 -38655.344
144.5 -36993.688
144.6 -37963.09
144.7 -38269.145
144.8 -37600.781
144.9 -37012.762
145 -37611.281
145.1 -38609.609
145.2 -37958.855
145.3 -37723.742
145.4 -37956.969
145.5 -37737.852
145.6 -37907.23
145.7 -37760.824
145.8 -37325.223
145.9 -37402.02
146 -38182.633
146.1 -38079.887
146.2 -37636.996
146.3 -36872.859
146.4 -37209.348
146.5 -37192.98
146.6 -36748.949
146.7 -37556.996
146.8 -37550.922
146.9 -37413.203
147 -37608.965
147.1 -37513.938
147.2 -36959.246
147.3 -37617.586
147.4 -37477.066
147.5 -37638.027
147.6 -37652.117
147.7 -37869.566
147.8 -37940.133
147.9 -37742.52
148 -37369.406
148.1 -37806.934
148.2 -37660.402
148.3 -36714.992
148.4 -36918.32
148.5 -36829.402
148.6 -36407.785
148.7 -37149.086
148.8 -36153.969
148.9 -37629.016
149 -37561.707
149.1 -36760.125
149.2 -37573.91
149.3 -37390.16
149.4 -37483.109
149.5 -37260.613
149.6 -37568.844
149.7 -37345.422
149.8 -37248.98
149.9 -37104.781
150 -38034.383
150.1 -37412.805
150.2 -37869.176
150.3 -38254.965
150.4 -37261.812
150.5 -36682.395
150.6 -36946.246
150.7 -37432.828
150.8 -37528.145
150.9 -38019.867
151 -37690.484
151.1 -38041.668
151.2 -37229.812
151.3 -37874.012
151.4 -37863.066
151.5 -37365.504
151.6 -37111.027
151.7 -37056.516
151.8 -36984.387
151.9 -37492.02
152 -37177.512
152.1 -37425.707
152.2 -37148.652
152.3 -37729.602
152.4 -37611.527
152.5 -37508.133
152.6 -37098.363
152.7 -37992.871
152.8 -37568.809
152.9 -38055.148
153 -38277.387
153.1 -38201.012
153.2 -37604.609
153.3 -37726.348
153.4 -37740.52
153.5 -37387.887
153.6 -37722.707
153.7 -37402.504
153.8 -37311.238
153.9 -37115.691
154 -37680.645
154.1 -37749.242
154.2 -37559.914
154.3 -37414.203
154.4 -37656.902
154.5 -36918.918
154.6 -38011.883
154.7 -38152.844
154.8 -37799.273
154.9 -37267.082
155 -38088.773
155.1 -38142.246
155.2 -38084.41
155.3 -38260.719
155.4 -38509.395
155.5 -38477.543
155.6 -38106.051
155.7 -37837.301
155.8 -38661.621
155.9 -38641.82
156 -38075.516
156.1 -38152.605
156.2 -38482.344
156.3 -38112.898
156.4 -37487.207
156.5 -37622.227
156.6 -38795.578
156.7 -38504.195
156.8 -38828.625
156.9 -38703.613
157 -38518.918
157.1 -38183.148
157.2 -38027.508
157.3 -37829.465
157.4 -38508.223
157.5 -38271.168
157.6 -38801.965
157.7 -37842.426
157.8 -37875.938
157.9 -38077.828
158 -38884.137
158.1 -38483.262
158.2 -37769.809
158.3 -38385.73
158.4 -38688.852
158.5 -38772.477
158.6 -38548.902
158.7 -38282.832
158.8 -38175.617
158.9 -38387.414
159 -38348.113
159.1 -38195.801
159.2 -37933.992
159.3 -38297.688
159.4 -38291.875
159.5 -38362.766
159.6 -38416.293
159.7 -37860.555
159.8 -37625
159.9 -37870.969
160 -38155.043
160.1 -38279.734
160.2 -37840.742
160.3 -37628.207
160.4 -37547.871
160.5 -37663.316
160.6 -37981.719
160.7 -37587.305
160.8 -37053.691
160.9 -37044.062
161 -37448.23
161.1 -38205.062
161.2 -37384.078
161.3 -37395.992
161.4 -37415.801
161.5 -37103.855
161.6 -38782.566
161.7 -37924.348
161.8 -37545.023
161.9 -38721.332
162 -38529.438
162.1 -37816.578
162.2 -38077.332
162.3 -37968.703
162.4 -37762.234
162.5 -38607.102
162.6 -38572.59
162.7 -38038.422
162.8 -38496.043
162.9 -37966.004
163 -39045.008
163.1 -38289.32
163.2 -37881.352
163.3 -37929.227
163.4 -38041.883
163.5 -37701.773
163.6 -38069.57
163.7 -38100.266
163.8 -38554.176
163.9 -38060.898
164 -38454.379
164.1 -38011.172
164.2 -38240.75
164.3 -38077.574
164.4 -38430.906
164.5 -38507.008
164.6 -38560.977
164.7 -38255.664
164.8 -38586.488
164.9 -38458.383
165 -38110.047
165.1 -38377.383
165.2 -38002.734
165.3 -38442.332
165.4 -38383.977
165.5 -38140.371
165.6 -38728.914
165.7 -38634.914
165.8 -38055.465
165.9 -37562.441
166 -38869.703
166.1 -38544.004
166.2 -38462.93
166.3 -38169.648
166.4 -38721.832
166.5 -37870.211
166.6 -38050.504
166.7 -38576.375
166.8 -38908.102
166.9 -38907.742
167 -38242.676
167.1 -38125.758
167.2 -37709.32
167.3 -37775
167.4 -37539.414
167.5 -38097.883
167.6 -38591.965
167.7 -37854.086
167.8 -37593.156
167.9 -37702.113
168 -38113.664
168.1 -38105.438
168.2 -37422.48
168.3 -37841.469
168.4 -37857.672
168.5 -37803.406
168.6 -38010.363
168.7 -37772.477
168.8 -37559.805
168.9 -38094.801
169 -38109.582
169.1 -38165.012
169.2 -38435.656
169.3 -38505.145
169.4 -38563.004
169.5 -38537.594
169.6 -38472.191
169.7 -38601.281
169.8 -37856.625
169.9 -38344.336
170 -38582.824
170.1 -38538.32
170.2 -38543.922
170.3 -39404.816
170.4 -38597.004
170.5 -38400.996
170.6 -37501.809
170.7 -37939.242
170.8 -37372.582
170.9 -38013.945
171 -38828.898
171.1 -37917.273
171.2 -38273.066
171.3 -38294.711
171.4 -38630.301
171.5 -37961.852
171.6 -38178.367
171.7 -38293.848
171.8 -38723.164
171.9 -37774.512
172 -37686.891
172.1 -37720.27
172.2 -37862.574
172.3 -37490.73
172.4 -37985.738
172.5 -38178.605
172.6 -38501.984
172.7 -38386.203
172.8 -37825.738
172.9 -37757.543
173 -38587.867
173.1 -38871.062
173.2 -38717.34
173.3 -38728.973
173.4 -38384.789
173.5 -38237.762
173.6 -38567.594
173.7 -38611.555
173.8 -38507.531
173.9 -38171.953
174 -38435.59
174.1 -38434.152
174.2 -38396.914
174.3 -37827.879
174.4 -37510.738
174.5 -38366.824
174.6 -38906.375
174.7 -38467.551
174.8 -38648.184
174.9 -38024.734
175 -38965.012
175.1 -38390.176
175.2 -39437.402
175.3 -38339.512
175.4 -38764.934
175.5 -38189.27
175.6 -38195.27
175.7 -38977.902
175.8 -39035.828
175.9 -38254.914
176 -38486.902
176.1 -38116.828
176.2 -38515.98
176.3 -38365.883
176.4 -38337.137
176.5 -38576.262
176.6 -38507.418
176.7 -38590.578
176.8 -39143.367
176.9 -38493.121
177 -38258.055
177.1 -38750.594
177.2 -38867.391
177.3 -38291.027
177.4 -38727.027
177.5 -38205.777
177.6 -38763.773
177.7 -38118.016
177.8 -38144.574
177.9 -37821.531
178 -37509.742
178.1 -38665.391
178.2 -38110.695
178.3 -38434.512
178.4 -38153.742
178.5 -38542.391
178.6 -38392.57
178.7 -38212.875
178.8 -38284.105
178.9 -38491.742
179 -38908.867
179.1 -38698.664
179.2 -37994.445
179.3 -37627.992
179.4 -38006.625
179.5 -38703.977
179.6 -38656.309
179.7 -38556.914
179.8 -38957.496
179.9 -38277.164
180 -38437.629
180.1 -39232.023
180.2 -38713.211
180.3 -38687.105
180.4 -39141.977
180.5 -38553.676
180.6 -37920.797
180.7 -38660.668
180.8 -39216.266
180.9 -39039.047
181 -38326.48
181.1 -38384.07
181.2 -38660.168
181.3 -38085.086
181.4 -38656.473
181.5 -38366.754
181.6 -37816.652
181.7 -37980.875
181.8 -38412.555
181.9 -37466.746
182 -37879.676
182.1 -37777.879
182.2 -37901.699
182.3 -38557.336
182.4 -38429.945
182.5 -38259.148
182.6 -38867.227
182.7 -38611.535
182.8 -38515.148
182.9 -38538.016
183 -38852.855
183.1 -38920.184
183.2 -38842.367
183.3 -38588.133
183.4 -38119.195
183.5 -38169.535
183.6 -38500.211
183.7 -38194.176
183.8 -38537.113
183.9 -38211.094
184 -39216.977
184.1 -38369.562
184.2 -38108.273
184.3 -37878.906
184.4 -38434.633
184.5 -38206.285
184.6 -38309.855
184.7 -39518.492
184.8 -38069.469
184.9 -38565.383
185 -38996.898
185.1 -38171.094
185.2 -38426.727
185.3 -39185.285
185.4 -38445.574
185.5 -38504.461
185.6 -37767.867
185.7 -38287.68
185.8 -38375
185.9 -37904.691
186 -38523.004
186.1 -38682.855
186.2 -38587.543
186.3 -38171.629
186.4 -37888.355
186.5 -38850.383
186.6 -37665.676
186.7 -38317.277
186.8 -38063.578
186.9 -38069.977
187 -37935.543
187.1 -37995.168
187.2 -37719.426
187.3 -37483.234
187.4 -38070.57
187.5 -37900.773
187.6 -37965.562
187.7 -37837.086
187.8 -37753.648
187.9 -37925.562
188 -37877.711
188.1 -37343.48
188.2 -37657.5
188.3 -37644.918
188.4 -38478.168
188.5 -38456.438
188.6 -38760.242
188.7 -37992.562
188.8 -38072.023
188.9 -37911.023
189 -37599.359
189.1 -38373.914
189.2 -37590.023
189.3 -38110.801
189.4 -38136.09
189.5 -37973.176
189.6 -38341.59
189.7 -38603.492
189.8 -38288.77
189.9 -37779.957
190 -36955.25
190.1 -37588.031
190.2 -37515.141
190.3 -37949.207
190.4 -38022.73
190.5 -37569.395
190.6 -37793.613
190.7 -37771.949
190.8 -37770.867
190.9 -37615.531
191 -38153.773
191.1 -37571.48
191.2 -37194.012
191.3 -38439.668
191.4 -38242.66
191.5 -38624.73
191.6 -37445.004
191.7 -37553.629
191.8 -38208.383
191.9 -38230.734
192 -37590.5
192.1 -38048.73
192.2 -37502.418
192.3 -37748.656
192.4 -37831.832
192.5 -38204.043
192.6 -37109.812
192.7 -37915.562
192.8 -38675.574
192.9 -37917.793
193 -38146.195
193.1 -39129.324
193.2 -38730.039
193.3 -38359.695
193.4 -37893.773
193.5 -37734.652
193.6 -38247.473
193.7 -38569.938
193.8 -38079.215
193.9 -38291.129
194 -38317.102
194.1 -38611.695
194.2 -38133.348
194.3 -38428.656
194.4 -38700.059
194.5 -38345.32
194.6 -37636.387
194.7 -38646.199
194.8 -38744.145
194.9 -38420.898
195 -38897.195
195.1 -37855.711
195.2 -38618.121
195.3 -38649.336
195.4 -38365.734
195.5 -38446.328
195.6 -38255.145
195.7 -38426.457
195.8 -38433.137
195.9 -38188.781
196 -39100.332
196.1 -38747.352
196.2 -38654.172
196.3 -37924.375
196.4 -38183.852
196.5 -38055.344
196.6 -37909.453
196.7 -38354.305
196.8 -38284.539
196.9 -38109.574
197 -38494.484
197.1 -39050.527
197.2 -38313.25
197.3 -38320.488
197.4 -38711.5
197.5 -38212.594
197.6 -38307.309
197.7 -37987.703
197.8 -38541.512
197.9 -38299.965
198 -38049.371
198.1 -38257.812
198.2 -38382.074
198.3 -38507.02
198.4 -38836.844
198.5 -38369.543
198.6 -38663.613
198.7 -38483.18
198.8 -38328.586
198.9 -38322.656
199 -38778.141
199.1 -39190.91
199.2 -38345.391
199.3 -37776.031
199.4 -37892.234
199.5 -38655.645
199.6 -38318.668
199.7 -38631.172
199.8 -38484.754
199.9 -38597.281
200 -38437.285
200.1 -38608.457
200.2 -38544.633
200.3 -37915.438
200.4 -38304.328
200.5 -38018.215
200.6 -37878.27
200.7 -38066.547
200.8 -38219.473
200.9 -38776
201 -38586.453
201.1 -38558.188
201.2 -38879.594
201.3 -37686.594
201.4 -38200.34
201.5 -38785.496
201.6 -39015.914
201.7 -39236.277
201.8 -38241.777
201.9 -38903.93
202 -37974.141
202.1 -38855.055
202.2 -38256.016
202.3 -38398.199
202.4 -38211.215
202.5 -38004.434
202.6 -38403.039
202.7 -38604
202.8 -38318.973
202.9 -38089.594
203 -37460.523
203.1 -37813.836
203.2 -38205.891
203.3 -38306.645
203.4 -38221.715
203.5 -38147.168
203.6 -37842.152
203.7 -38090.215
203.8 -38346.922
203.9 -38129.203
204 -38359.234
204.1 -38051.949
204.2 -37953.602
204.3 -38180.742
204.4 -37956.578
204.5 -37834.891
204.6 -37706.551
204.7 -38177.625
204.8 -38244.367
204.9 -37544.918
205 -38499.367
205.1 -38428.035
205.2 -38268.562
205.3 -37440.355
205.4 -37586.285
205.5 -37946.883
205.6 -37598.93
205.7 -38175.629
205.8 -37069.324
205.9 -38217.711
206 -37909.949
206.1 -37729.438
206.2 -37818.383
206.3 -37954.664
206.4 -38355.469
206.5 -37810.246
206.6 -37307.355
206.7 -37368.773
206.8 -37534.48
206.9 -37263.141
207 -37577.164
207.1 -38070.363
207.2 -37082.738
207.3 -38110.086
207.4 -37801.09
207.5 -37974.719
207.6 -38178.254
207.7 -37705.832
207.8 -37311.527
207.9 -37398.184
208 -37061.051
208.1 -37425.078
208.2 -37622.852
208.3 -37467.906
208.4 -37265.508
208.5 -38834.816
208.6 -37538.137
208.7 -38163.383
208.8 -37826.418
208.9 -38015.629
209 -38044.109
209.1 -38132.051
209.2 -38192.332
209.3 -37577.047
209.4 -38353.219
209.5 -38559.242
209.6 -37575.535
209.7 -37840.098
209.8 -38410.648
209.9 -38266.84
210 -37881.113
210.1 -38233.953
210.2 -37938.977
210.3 -38085.555
210.4 -38658.812
210.5 -38546.988
210.6 -38295.645
210.7 -38038.805
210.8 -38276.305
210.9 -39096.25
211 -38595.422
211.1 -39151.711
211.2 -38083.066
211.3 -38677.438
211.4 -38119.445
211.5 -38492.402
211.6 -38689.926
211.7 -38648.887
211.8 -38092.156
211.9 -38574.504
212 -37873.375
212.1 -38285.867
212.2 -38067.883
212.3 -37913.656
212.4 -38714.074
212.5 -38451.195
212.6 -38136.703
212.7 -38562.949
212.8 -38256.73
212.9 -38787.844
213 -38478.609
213.1 -38632.492
213.2 -37888.242
213.3 -38157.668
213.4 -38071.066
213.5 -38415.172
213.6 -37803.523
213.7 -38213.172
213.8 -38187.305
213.9 -38464.371
214 -38419.262
214.1 -37979.309
214.2 -38679.805
214.3 -38249.672
214.4 -38528.34
214.5 -38502.621
214.6 -38154.082
214.7 -38408.934
214.8 -37551.172
214.9 -38038.602
215 -38030.793
215.1 -38386.668
215.2 -38295.723
215.3 -38743.953
215.4 -38434.637
215.5 -38073.078
215.6 -37946.066
215.7 -37955.863
215.8 -38322.324
215.9 -38470.324
216 -38335.215
216.1 -38525.289
216.2 -38515.68
216.3 -37919.363
216.4 -37997.27
216.5 -38136.406
216.6 -38240.391
216.7 -38160.957
216.8 -38636.094
216.9 -38656.773
217 -39058.457
217.1 -39337.125
217.2 -39272.891
217.3 -39394.688
217.4 -37989.125
217.5 -38224.914
217.6 -38660.914
217.7 -38602.68
217.8 -38023.574
217.9 -37444.492
218 -38626.207
218.1 -38576.422
218.2 -37703.648
218.3 -38810.781
218.4 -37929.754
218.5 -38200.078
218.6 -37971.867
218.7 -37991.07
218.8 -38020.562
218.9 -37930.098
219 -37773.215
219.1 -37548.457
219.2 -38064.281
219.3 -38084.902
219.4 -37470.41
219.5 -38203.953
219.6 -38124.078
219.7 -38485.746
219.8 -37579.719
219.9 -37830.512
220 -37727.168
220.1 -37819.461
220.2 -37884.039
220.3 -38146.43
220.4 -37911.883
220.5 -38246.664
220.6 -38265.211
220.7 -38096.602
220.8 -38004.992
220.9 -37837.621
221 -38190.453
221.1 -38011.703
221.2 -37708.785
221.3 -37838.711
221.4 -37593.359
221.5 -37667.625
221.6 -37328.352
221.7 -37160.789
221.8 -37875.539
221.9 -37497.906
222 -37729.012
222.1 -37985.414
222.2 -37496.16
222.3 -37634.875
222.4 -37588.957
222.5 -36868.688
222.6 -36976.219
222.7 -37981.445
222.8 -38021.012
222.9 -37792.965
223 -38067.062
223.1 -38056.969
223.2 -38292.164
223.3 -38482.254
223.4 -37846.57
223.5 -37865.305
223.6 -38720.051
223.7 -37853.305
223.8 -38263.531
223.9 -38245.441
224 -38329.699
224.1 -38320.465
224.2 -38529.465
224.3 -38631.16
224.4 -38377.633
224.5 -37969.719
224.6 -38502.883
224.7 -38349.543
224.8 -37877.266
224.9 -38345.781
225 -37992.398
225.1 -38078.719
225.2 -38142.945
225.3 -38022.727
225.4 -37619.406
225.5 -37766.305
225.6 -38354.371
225.7 -38561.613
225.8 -37945.84
225.9 -37862.168
226 -38509.617
226.1 -38034.367
226.2 -38522.242
226.3 -39148.02
226.4 -38563.633
226.5 -38383.242
226.6 -38658.34
226.7 -38545.398
226.8 -38483.145
226.9 -38943.074
227 -38108.098
227.1 -37770.871
227.2 -37498.703
227.3 -37939.211
227.4 -37854.102
227.5 -37621.465
227.6 -38340.98
227.7 -38040.641
227.8 -38067.789
227.9 -38291.801
228 -38235.875
228.1 -37328.801
228.2 -37443.113
228.3 -37702.922
228.4 -37881
228.5 -37958.371
228.6 -38540.918
228.7 -37746.387
228.8 -37681.273
228.9 -38740.461
229 -38563.164
229.1 -38643.98
229.2 -38183.891
229.3 -38292.672
229.4 -38311.98
229.5 -38672.82
229.6 -38510.762
229.7 -38422
229.8 -37631.555
229.9 -37751.453
230 -37886.551
230.1 -38588.48
230.2 -38238.648
230.3 -37880.543
230.4 -38072.836
230.5 -38006.047
230.6 -38375.703
230.7 -38349.359
230.8 -38462.301
230.9 -38025.469
231 -37857.242
231.1 -38835.754
231.2 -37823.008
231.3 -38134.875
231.4 -38516.141
231.5 -38231.523
231.6 -38238.078
231.7 -37701.297
231.8 -37354.887
231.9 -37708.34
232 -37953.074
232.1 -38745.086
232.2 -37362.605
232.3 -38195.777
232.4 -38046.559
232.5 -37369.328
232.6 -38455.516
232.7 -38035.777
232.8 -38777.516
232.9 -38342.984
233 -38541.934
233.1 -39166.402
233.2 -38901.102
233.3 -38600.652
233.4 -38418.301
233.5 -38162.66
233.6 -38608.543
233.7 -38645.215
233.8 -38618.91
233.9 -38162.395
234 -38278.883
234.1 -38321.586
234.2 -38465.172
234.3 -38679.742
234.4 -38111.742
234.5 -38657.746
234.6 -38596.895
234.7 -37305.195
234.8 -38195.797
234.9 -38197.875
235 -36989.617
235.1 -38182.105
235.2 -38405.07
235.3 -38579.355
235.4 -39112.887
235.5 -38550.262
235.6 -39046.406
235.7 -38671.344
235.8 -39154.426
235.9 -38613.875
236 -38737.723
236.1 -40046.406
236.2 -39517.117
236.3 -39409.094
236.4 -38810.898
236.5 -38504.32
236.6 -38487.188
236.7 -38991.656
236.8 -38953.477
236.9 -39168.223
237 -39408.07
237.1 -39013.125
237.2 -38980.902
237.3 -38953.145
237.4 -38393.102
237.5 -38190.91
237.6 -39107.062
237.7 -39125.723
237.8 -38268.031
237.9 -38327.508
238 -38666.266
238.1 -38771.371
238.2 -37628.617
238.3 -37742.398
238.4 -37657.773
238.5 -38721.266
238.6 -38159.109
238.7 -38039.363
238.8 -37730.367
238.9 -37829.605
239 -37801.598
239.1 -37990.961
239.2 -38592.547
239.3 -38632.945
239.4 -38289.559
239.5 -37934.559
239.6 -38000.871
239.7 -38310.07
239.8 -38432.68
239.9 -37848.996
240 -37476.141
240.1 -38513.242
240.2 -38091.418
240.3 -38553.57
240.4 -38557.203
240.5 -38624.469
240.6 -38317.762
240.7 -38789.285
240.8 -38345.887
240.9 -38303.801
241 -37893.199
241.1 -37815.484
241.2 -37342.734
241.3 -37948.469
241.4 -37480.93
241.5 -37316.867
241.6 -37627.766
241.7 -38015.918
241.8 -37883.969
241.9 -38123.59
242 -37516.855
242.1 -37772.578
242.2 -37348.406
242.3 -37443.957
242.4 -38570.68
242.5 -36782.418
242.6 -38195.742
242.7 -37252.613
242.8 -37813.633
242.9 -38277.57
243 -37606.711
243.1 -38239.605
243.2 -38207.809
243.3 -37609.562
243.4 -37643.719
243.5 -38222.484
243.6 -37889.617
243.7 -36645.449
243.8 -36617
243.9 -37111.047
244 -38278.551
244.1 -38188.859
244.2 -37791.566
244.3 -37865.125
244.4 -37501.391
244.5 -38311.824
244.6 -38017.094
244.7 -37462.609
244.8 -37083.945
244.9 -37813.406
245 -37002.707
245.1 -36804.211
245.2 -37144.891
245.3 -37259.406
245.4 -36828.73
245.5 -37198.906
245.6 -37852.086
245.7 -37436.285
245.8 -37748.902
245.9 -37796.105
246 -37771.832
246.1 -37571.414
246.2 -37729.465
246.3 -37845.086
246.4 -38061.359
246.5 -38012.719
246.6 -37334.668
246.7 -37798.816
246.8 -37967.914
246.9 -38387.211
247 -37683.336
247.1 -38635.953
247.2 -37835.195
247.3 -38471.992
247.4 -37917.402
247.5 -38406.66
247.6 -38419.758
247.7 -37393.629
247.8 -38290.48
247.9 -38045.531
248 -38246.918
248.1 -37958.547
248.2 -36723.934
248.3 -37593.418
248.4 -37475.336
248.5 -37477.418
248.6 -37376.164
248.7 -38525.426
248.8 -37548.07
248.9 -37508.078
249 -38058.012
249.1 -37687.324
249.2 -37670.816
249.3 -38718.539
249.4 -38111.125
249.5 -37904.711
249.6 -37359.965
249.7 -37714.621
249.8 -37526.852
249.9 -38146.719
250 -38274.668
250.1 -38129.16
250.2 -37871.57
250.3 -37979.645
250.4 -38200.914
250.5 -38098.578
250.6 -38199.816
250.7 -36878.805
250.8 -37878.977
250.9 -38458.367
251 -38398.566
251.1 -37906.758
251.2 -37974.613
251.3 -38171.648
251.4 -37765.918
251.5 -38065.031
251.6 -38170.805
251.7 -37521.711
251.8 -38329.844
251.9 -38450.238
252 -38001.691
252.1 -38027.055
252.2 -38199.418
252.3 -37908.809
252.4 -37889.738
252.5 -38456.375
252.6 -38027.766
252.7 -38205.785
252.8 -37889.656
252.9 -38461.211
253 -37716
253.1 -37823.18
253.2 -38528.477
253.3 -37478.805
253.4 -38454.742
253.5 -38136.113
253.6 -37783.77
253.7 -37839.32
253.8 -37109.074
253.9 -37164.996
254 -37311.801
254.1 -37103.211
254.2 -37586.812
254.3 -37578.047
254.4 -38083.57
254.5 -37300.938
254.6 -36971.121
254.7 -37506.32
254.8 -37255.074
254.9 -37669.527
255 -38162.152
255.1 -37483.289
255.2 -37684.184
255.3 -37435.324
255.4 -37311.871
255.5 -37554.168
255.6 -37326.094
255.7 -38400.75
255.8 -38268.922
255.9 -38645.773
256 -39048.758
256.1 -38273.062
256.2 -38098.605
256.3 -38126.836
256.4 -39306.137
256.5 -38241.734
256.6 -38292.207
256.7 -38893.66
256.8 -38244.898
256.9 -38500.703
257 -38175.641
257.1 -38711.703
257.2 -37728.465
257.3 -39256.977
257.4 -38885.254
257.5 -38489.445
257.6 -37899.551
257.7 -38049.188
257.8 -38293.785
257.9 -38438.449
258 -38667.266
258.1 -38292.246
258.2 -38519.547
258.3 -38622.824
258.4 -38057.805
258.5 -37770.371
258.6 -37926.656
258.7 -38454.84
258.8 -38213.051
258.9 -37592.059
259 -38133.559
259.1 -37981.738
259.2 -38096.453
259.3 -38036.133
259.4 -37814.105
259.5 -37924.727
259.6 -38165.906
259.7 -37392.781
259.8 -38162.891
259.9 -38175.418
260 -38455.426
260.1 -37918.496
260.2 -38936.691
260.3 -38699.066
260.4 -37720.605
260.5 -38091.762
260.6 -38803.035
260.7 -38531.824
260.8 -38570.824
260.9 -38124.613
261 -37920.945
261.1 -38432.766
261.2 -37590.332
261.3 -37415.031
261.4 -38625.836
261.5 -38389.523
261.6 -38214
261.7 -37488.188
261.8 -38176.254
261.9 -37016.367
262 -37346.141
262.1 -37346.371
262.2 -36390.531
262.3 -37657.566
262.4 -37693.008
262.5 -37372.199
262.6 -37768.637
262.7 -37176.523
262.8 -37487.113
262.9 -37801.012
263 -37694.438
263.1 -37266.555
263.2 -38686.188
263.3 -37705.152
263.4 -38285.508
263.5 -38170.781
263.6 -38772.805
263.7 -37473.258
263.8 -36821.219
263.9 -38109.109
264 -37001.574
264.1 -37917.711
264.2 -37309.344
264.3 -37294.664
264.4 -37547.945
264.5 -37755.461
264.6 -37927.762
264.7 -38365.105
264.8 -38555.207
264.9 -38357.809
265 -37811.234
265.1 -37920.059
265.2 -38276.676
265.3 -38093.641
265.4 -37560.703
265.5 -37995.969
265.6 -37910.426
265.7 -38237.094
265.8 -37626.277
265.9 -37470.242
266 -38283.98
266.1 -37476.738
266.2 -37517.512
266.3 -38752.547
266.4 -38523.609
266.5 -37844.027
266.6 -38153.781
266.7 -38615.844
266.8 -38670.629
266.9 -38268.016
267 -38807.703
267.1 -38673.387
267.2 -38883.879
267.3 -38456.168
267.4 -38162.848
267.5 -38150.984
267.6 -38211.961
267.7 -37974.832
267.8 -38430.168
267.9 -38044.652
268 -38569.879
268.1 -38143.734
268.2 -39188.68
268.3 -37640.844
268.4 -38242.672
268.5 -38956.762
268.6 -38810.23
268.7 -39120.121
268.8 -38124.633
268.9 -38367.777
269 -37382.176
269.1 -38120.137
269.2 -38891.441
269.3 -38452.398
269.4 -38377.395
269.5 -38242.613
269.6 -38340.41
269.7 -37979.059
269.8 -38553.539
269.9 -38044.887
270 -38019.434
270.1 -38046.988
270.2 -37890.781
270.3 -37307.852
270.4 -37954.066
270.5 -38777.543
270.6 -37902.066
270.7 -38416.426
270.8 -37755.57
270.9 -38359.297
271 -37963.699
271.1 -38453.062
271.2 -38358.059
271.3 -38472.258
271.4 -38167.957
271.5 -38344.938
271.6 -39126.484
271.7 -38516.328
271.8 -38711.562
271.9 -38774.441
272 -38774.148
272.1 -38538.52
272.2 -38885.5
272.3 -37445.117
272.4 -38255.695
272.5 -38760.797
272.6 -38199.277
272.7 -38764.273
272.8 -38516.535
272.9 -38434.789
273 -38061.473
273.1 -39360.078
273.2 -38797.914
273.3 -38009.777
273.4 -38366.867
273.5 -38404.707
273.6 -38848.152
273.7 -39159.977
273.8 -39127.594
273.9 -39325.258
274 -38684.25
274.1 -38512.984
274.2 -38148.902
274.3 -38038.809
274.4 -38086.52
274.5 -38229.672
274.6 -38888.176
274.7 -37901.859
274.8 -38639.156
274.9 -38071.129
275 -38035.109
275.1 -38252.199
275.2 -38753.949
275.3 -39004.52
275.4 -38035.859
275.5 -38233.77
275.6 -37578.727
275.7 -37890.141
275.8 -38031.316
275.9 -38559.477
276 -37947.227
276.1 -38389.441
276.2 -37639.641
276.3 -38119.754
276.4 -38746.527
276.5 -37556.059
276.6 -38499.07
276.7 -38457.289
276.8 -38188.395
276.9 -39355.07
277 -38535.859
277.1 -38011.75
277.2 -38178.219
277.3 -38085.504
277.4 -38377.121
277.5 -38129.172
277.6 -38096.898
277.7 -39179.668
277.8 -38558.395
277.9 -37971.879
278 -38297.602
278.1 -38860.145
278.2 -38169.934
278.3 -38876.664
278.4 -38559.105
278.5 -38137.652
278.6 -38437.961
278.7 -37841.617
278.8 -38594.145
278.9 -38733.387
279 -38023.773
279.1 -38097.637
279.2 -38698.66
279.3 -38249.336
279.4 -38589.641
279.5 -38418.203
279.6 -38289.012
279.7 -37990.707
279.8 -37576.898
279.9 -37900.07
280 -38622.629
280.1 -39041
280.2 -38492.605
280.3 -38063.008
280.4 -37917.027
280.5 -38943.805
280.6 -39343.055
280.7 -38698.555
280.8 -38395.371
280.9 -38506.797
281 -38658.5
281.1 -39004.898
281.2 -38789.863
281.3 -39198.801
281.4 -38973.012
281.5 -38764.438
281.6 -39381.652
281.7 -38988.684
281.8 -38831.195
281.9 -39077.016
282 -38590.82
282.1 -38622.867
282.2 -37561.801
282.3 -38183.863
282.4 -38220.242
282.5 -38283.844
282.6 -38349.539
282.7 -38035.324
282.8 -37529.551
282.9 -38199.004
283 -38407.91
283.1 -38453.055
283.2 -39104.555
283.3 -38429.41
283.4 -39384.5
283.5 -38950.492
283.6 -38701.297
283.7 -38765.754
283.8 -39482.652
283.9 -39521.578
284 -40033.195
284.1 -39534.16
284.2 -39560.156
284.3 -38936.539
284.4 -38312.578
284.5 -39041.195
284.6 -38569.66
284.7 -38309.016
284.8 -39690.789
284.9 -39462.441
285 -39145.559
285.1 -39044.07
285.2 -39354.844
285.3 -39283.086
285.4 -39006.805
285.5 -39186.059
285.6 -38911.109
285.7 -38865.387
285.8 -39388.133
285.9 -39339.633
286 -39754.055
286.1 -38944.395
286.2 -39400.848
286.3 -38541.797
286.4 -39460.539
286.5 -38980.5
286.6 -38803.863
286.7 -39322.293
286.8 -38751.062
286.9 -38961.199
287 -39413.754
287.1 -38755.875
287.2 -39099.41
287.3 -39353.41
287.4 -39871.586
287.5 -38571.273
287.6 -39390.84
287.7 -38653.293
287.8 -38968.352
287.9 -39034.125
288 -38334.039
288.1 -38976.637
288.2 -38841.215
288.3 -39163.633
288.4 -39049.91
288.5 -39852.812
288.6 -39015.211
288.7 -39094.75
288.8 -39280.664
288.9 -39434.113
289 -39344.25
289.1 -38850.699
289.2 -38553.566
289.3 -38999.312
289.4 -38791.902
289.5 -38611.969
289.6 -38295.625
289.7 -38787.875
289.8 -39062.777
289.9 -39372.621
290 -38360.156
290.1 -38231.172
290.2 -38826.391
290.3 -39331.918
290.4 -39015.34
290.5 -38957.129
290.6 -38467.895
290.7 -38344.82
290.8 -38873.75
290.9 -39044.477
291 -39299.781
291.1 -39257.762
291.2 -39269.922
291.3 -39453.113
291.4 -39684.773
291.5 -39392.109
291.6 -39006.332
291.7 -38590.027
291.8 -38776.023
291.9 -39164.945
292 -38457.094
292.1 -38780.734
292.2 -38743.344
292.3 -38826.367
292.4 -38377.527
292.5 -38371.125
292.6 -38329.215
292.7 -39336.785
292.8 -39457.59
292.9 -38905.109
293 -38516.781
293.1 -39006.184
293.2 -39007.258
293.3 -39922.492
293.4 -39078.965
293.5 -38422.805
293.6 -38000.535
293.7 -38711.684
293.8 -38503.695
293.9 -38793.402
294 -38470.562
294.1 -38506.09
294.2 -38524.125
294.3 -38214.738
294.4 -38005.918
294.5 -38936.48
294.6 -38765.422
294.7 -38613.07
294.8 -39221.812
294.9 -38587.422
295 -38939.242
295.1 -39318.867
295.2 -39427.691
295.3 -39569.102
295.4 -37657.117
295.5 -38266.824
295.6 -39167.164
295.7 -38061.152
295.8 -38677.23
295.9 -39504.66
296 -38747.918
296.1 -38174.105
296.2 -38232.137
296.3 -38857.789
296.4 -39286.672
296.5 -38740.945
296.6 -37649.367
296.7 -38147.035
296.8 -38006.406
296.9 -37987.18
297 -38315.875
297.1 -38280.734
297.2 -39097.984
297.3 -37878.523
297.4 -38467.023
297.5 -39121.355
297.6 -39173.535
297.7 -39495.457
297.8 -38875.074
297.9 -39356.469
298 -39175.641
298.1 -38838.523
298.2 -38649.855
298.3 -38539.949
298.4 -38337.246
298.5 -39712.082
298.6 -38515.738
298.7 -38810.961
298.8 -39234.352
298.9 -38307.324
299 -38420.957
299.1 -38841.598
299.2 -38858.449
299.3 -39030.281
299.4 -38577.852
299.5 -39474.887
299.6 -38529.863
299.7 -38141.875
299.8 -38034.379
299.9 -38398.09
300 -38917.469
300.1 -39105.855
300.2 -38961.703
300.3 -39737.688
300.4 -38636.676
300.5 -39470.039
300.6 -39566.152
300.7 -38362.891
300.8 -39310.621
300.9 -39360.402
301 -38674.465
301.1 -38945.938
301.2 -38945.047
301.3 -39325.828
301.4 -39591.176
301.5 -39039.086
301.6 -40019.809
301.7 -39592.738
301.8 -39087.734
301.9 -38229.84
302 -38988.691
302.1 -38385.254
302.2 -39300.152
302.3 -38792.27
302.4 -38792.605
302.5 -39294.68
302.6 -39269.992
302.7 -39595.152
302.8 -38398.418
302.9 -39086.047
303 -39509.316
303.1 -38951.625
303.2 -38702.902
303.3 -38935.23
303.4 -39239.074
303.5 -39547.031
303.6 -39510.613
303.7 -39663.188
303.8 -39513.109
303.9 -39438.191
304 -39710.34
304.1 -39775.176
304.2 -39164.086
304.3 -38638.988
304.4 -38854.316
304.5 -38851.914
304.6 -39229.922
304.7 -38454.988
304.8 -39056.648
304.9 -39355.926
305 -38906.152
305.1 -39828.48
305.2 -39312.523
305.3 -39726.039
305.4 -39361.352
305.5 -39204.234
305.6 -39520.703
305.7 -39648.562
305.8 -38867.855
305.9 -38564.273
306 -39377.629
306.1 -39758.562
306.2 -39503.793
306.3 -38890.609
306.4 -38865.91
306.5 -38992.402
306.6 -39380.828
306.7 -39300.941
306.8 -39786.688
306.9 -38727.219
307 -38724.062
307.1 -39059.664
307.2 -39041.199
307.3 -38417.82
307.4 -39556.836
307.5 -39631.59
307.6 -39947.844
307.7 -38756.844
307.8 -38638.082
307.9 -39009.66
308 -38406.551
308.1 -39276.285
308.2 -38063.07
308.3 -38453.281
308.4 -38567.18
308.5 -39350.672
308.6 -38969.051
308.7 -39202.828
308.8 -39311.773
308.9 -39204.68
309 -38882.184
309.1 -39063.895
309.2 -39442.535
309.3 -38678.836
309.4 -39091.812
309.5 -39248.555
309.6 -39072.242
309.7 -39457.973
309.8 -39362.301
309.9 -39591.207
310 -39764.875
310.1 -38885.906
310.2 -39458.836
310.3 -39615.383
310.4 -39193.523
310.5 -39992.852
310.6 -40577.398
310.7 -39654.906
310.8 -40084.973
310.9 -39808.684
311 -39407.539
311.1 -39609.07
311.2 -39406.199
311.3 -38955.152
311.4 -39298.344
311.5 -39571.023
311.6 -39121.551
311.7 -39115.262
311.8 -38934.117
311.9 -38565.879
312 -38903.805
312.1 -39771.449
312.2 -39014.945
312.3 -39069.434
312.4 -39234.293
312.5 -39658.695
312.6 -39339.996
312.7 -39389.891
312.8 -39615.438
312.9 -39586.703
313 -39522.242
313.1 -40250.598
313.2 -39800.477
313.3 -39505.285
313.4 -39715.719
313.5 -40069.547
313.6 -39530.438
313.7 -38900.047
313.8 -38972.02
313.9 -38776.914
314 -39317.109
314.1 -38348.219
314.2 -39220.348
314.3 -38381.391
314.4 -39354.582
314.5 -38915.863
314.6 -38391.484
314.7 -38892.324
314.8 -38865.312
314.9 -39227.156
315 -39243.191
315.1 -39500.629
315.2 -39150.137
315.3 -39687.293
315.4 -39604.691
315.5 -39128.133
315.6 -39352.734
315.7 -38879.375
315.8 -39505.578
315.9 -38562.301
316 -39411.246
316.1 -38806.789
316.2 -39358.234
316.3 -39613.715
316.4 -39164.02
316.5 -38619.031
316.6 -39130.641
316.7 -39793.289
316.8 -39072.43
316.9 -39084.93
317 -38945.109
317.1 -38827.281
317.2 -39956.094
317.3 -38661.953
317.4 -39742.691
317.5 -38581.449
317.6 -38436.574
317.7 -39469.262
317.8 -38917.629
317.9 -39895.031
318 -39058.25
318.1 -39074.137
318.2 -39009.02
318.3 -38880.051
318.4 -39404.691
318.5 -38781.969
318.6 -38974.289
318.7 -39170.441
318.8 -39387.871
318.9 -39241.375
319 -38936.266
319.1 -38326.941
319.2 -38091.621
319.3 -38461.434
319.4 -38325.68
319.5 -39147.277
319.6 -38978.215
319.7 -38691.898
319.8 -39431.672
319.9 -39095.406
320 -39690.941
320.1 -39182.199
320.2 -38534.754
320.3 -39298.16
320.4 -39059.145
320.5 -39033.953
320.6 -39827.488
320.7 -39770.48
320.8 -39304.871
320.9 -39256.559
321 -39286.938
321.1 -39270.164
321.2 -39834.457
321.3 -39112.883
321.4 -39300.578
321.5 -38516.094
321.6 -39301.797
321.7 -39534.336
321.8 -39019.141
321.9 -39145.594
322 -39026.098
322.1 -39359.172
322.2 -38725.695
322.3 -39621.059
322.4 -39230.453
322.5 -39672.977
322.6 -38432.141
322.7 -38350.293
322.8 -38361.883
322.9 -38304.902
323 -38563.086
323.1 -39007.844
323.2 -39874.469
323.3 -39100.961
323.4 -38715.309
323.5 -39179.816
323.6 -39364.688
323.7 -38363.957
323.8 -39052.391
323.9 -39242.883
324 -39309.285
324.1 -38814.316
324.2 -39387.68
324.3 -39259.594
324.4 -38732.93
324.5 -37721.832
324.6 -38821.637
324.7 -38574.562
324.8 -39056.652
324.9 -38676.004
325 -38854.695
325.1 -38493.746
325.2 -39328.02
325.3 -38694.984
325.4 -38192.703
325.5 -38778.277
325.6 -38385.406
325.7 -38825.543
325.8 -40066.383
325.9 -39597.266
326 -39699.52
326.1 -39599.012
326.2 -39714.727
326.3 -39042.406
326.4 -39796.297
326.5 -39613.414
326.6 -38857.199
326.7 -38383.031
326.8 -39766.949
326.9 -38928.531
327 -38821.371
327.1 -39878.234
327.2 -38980.379
327.3 -39649.898
327.4 -39994.262
327.5 -39920.832
327.6 -40587.309
327.7 -39560.199
327.8 -39330.711
327.9 -39020.219
328 -39273.508
328.1 -38698.547
328.2 -39162.129
328.3 -39100.703
328.4 -39162.367
328.5 -39078.828
328.6 -38492.852
328.7 -39253.309
328.8 -39779.484
328.9 -38772.5
329 -39080.086
329.1 -38571.43
329.2 -38995.855
329.3 -38764.035
329.4 -38712.68
329.5 -38859.719
329.6 -39132.172
329.7 -39287.25
329.8 -38927.832
329.9 -38767.078
330 -37884.32
330.1 -38114.004
330.2 -37579.539
330.3 -39004.059
330.4 -38765.207
330.5 -38113.723
330.6 -38349.109
330.7 -39038.859
330.8 -39087.523
330.9 -38292.836
331 -37437.25
331.1 -38306
331.2 -38138.926
331.3 -38151.84
331.4 -38234.652
331.5 -38063.34
331.6 -38400.332
331.7 -38307.953
331.8 -38788.453
331.9 -38622.188
332 -37352.703
332.1 -38516.82
332.2 -38019.965
332.3 -38548.758
332.4 -38854.203
332.5 -38158.891
332.6 -38776.805
332.7 -38640.656
332.8 -38852.43
332.9 -38490.469
333 -38180.988
333.1 -38376.773
333.2 -39134.258
333.3 -38709.113
333.4 -38114.973
333.5 -38846.172
333.6 -38924.035
333.7 -38268.141
333.8 -38276.578
333.9 -38244.164
334 -38515.523
334.1 -38694.246
334.2 -38702.504
334.3 -38752.961
334.4 -38945.031
334.5 -38411.328
334.6 -38401.625
334.7 -37978.641
334.8 -38722.016
334.9 -38332.176
335 -38204.375
335.1 -38641.223
335.2 -38271.82
335.3 -38307.289
335.4 -39072.844
335.5 -38576.891
335.6 -39006.57
335.7 -38010.156
335.8 -38622.918
335.9 -38610.977
336 -38737.934
336.1 -39142.582
336.2 -38868.957
336.3 -38560.41
336.4 -38892.637
336.5 -39146.254
336.6 -38287.484
336.7 -38027.043
336.8 -38024.465
336.9 -38760.996
337 -38996.992
337.1 -38565.523
337.2 -38706.398
337.3 -38842.168
337.4 -38796.547
337.5 -38315.754
337.6 -38722.762
337.7 -38471.902
337.8 -38135.781
337.9 -38673.82
338 -38143.453
338.1 -37659.574
338.2 -38100.543
338.3 -37776.254
338.4 -37756.156
338.5 -37752.082
338.6 -38200.746
338.7 -38499.949
338.8 -39076.453
338.9 -39349.309
339 -38370.195
339.1 -38686.004
339.2 -39271.605
339.3 -38637.289
339.4 -38405
339.5 -38729.984
339.6 -38162.488
339.7 -38922.59
339.8 -38939.41
339.9 -38337.297
340 -39278.391
340.1 -38627.898
340.2 -38414.258
340.3 -38653.34
340.4 -38696.625
340.5 -38570.352
340.6 -38523.793
340.7 -38287.766
340.8 -38487.934
340.9 -38043.957
341 -38767.395
341.1 -38476.234
341.2 -38059.641
341.3 -38509.855
341.4 -38544.535
341.5 -38590.074
341.6 -38869.125
341.7 -38972.297
341.8 -38629.004
341.9 -38712.004
342 -38276.391
342.1 -39034.488
342.2 -39185.516
342.3 -38727.102
342.4 -38338.496
342.5 -38890.219
342.6 -38555.109
342.7 -38920.98
342.8 -38928.207
342.9 -39111.344
343 -39013.406
343.1 -37905.945
343.2 -38087.812
343.3 -38428.516
343.4 -38813.859
343.5 -38847.254
343.6 -38196.188
343.7 -38198.734
343.8 -38583.086
343.9 -38184.512
344 -38721.816
344.1 -38313.664
344.2 -38501.66
344.3 -37461.105
344.4 -37978.094
344.5 -37847.418
344.6 -38501.68
344.7 -38376.16
344.8 -38072.332
344.9 -37986.781
345 -38116.152
345.1 -38387.953
345.2 -38751.234
345.3 -38702.281
345.4 -38427.742
345.5 -38441.457
345.6 -38002.066
345.7 -38773.602
345.8 -38448.172
345.9 -37986.984
346 -38375.449
346.1 -37920.609
346.2 -38112.816
346.3 -38529.969
346.4 -38673.641
346.5 -37975.379
346.6 -38587.664
346.7 -38331.98
346.8 -38670.816
346.9 -37670.98
347 -37886.391
347.1 -38862.891
347.2 -38173.73
347.3 -37853.383
347.4 -38135.617
347.5 -38343.875
347.6 -39375.996
347.7 -38630.133
347.8 -37900.914
347.9 -38510.547
348 -39337.867
348.1 -37809.055
348.2 -37841.961
348.3 -38102.578
348.4 -38072.793
348.5 -38402.059
348.6 -37894.008
348.7 -37513.773
348.8 -38001.227
348.9 -38018.215
349 -38716.953
349.1 -37824.672
349.2 -38652.148
349.3 -38614.227
349.4 -38573.391
349.5 -38382.98
349.6 -38293.406
349.7 -38030.816
349.8 -37859.055
349.9 -38794.066
350 -39158.07
350.1 -39251.613
350.2 -38351.32
350.3 -38700.305
350.4 -38688.977
350.5 -38111.953
350.6 -38843.395
350.7 -38897.254
350.8 -38328.336
350.9 -39669.277
351 -39144.52
351.1 -38761.664
351.2 -37881.199
351.3 -38404.379
351.4 -38787.477
351.5 -39170.105
351.6 -38667.887
351.7 -38309.246
351.8 -38473.062
351.9 -38553.879
352 -38774.949
352.1 -38342.582
352.2 -38814.184
352.3 -38255.43
352.4 -38652.5
352.5 -38493.367
352.6 -38369.727
352.7 -37163.062
352.8 -38852.379
352.9 -38382.535
353 -38248.23
353.1 -38306.328
353.2 -38564.824
353.3 -38884.938
353.4 -38705.062
353.5 -38885.055
353.6 -38521.234
353.7 -38610.891
353.8 -39263.16
353.9 -37932.246
354 -38597.859
354.1 -39064.016
354.2 -38706.938
354.3 -39344.25
354.4 -38399.258
354.5 -38979.105
354.6 -38898.559
354.7 -38762.426
354.8 -38864.969
354.9 -38564.609
355 -38661.867
355.1 -38333.273
355.2 -38807.855
355.3 -38427.348
355.4 -38669.402
355.5 -38243.324
355.6 -38776.09
355.7 -38865.555
355.8 -38473.09
355.9 -37916.902
356 -37288.445
356.1 -38082.582
356.2 -38056.73
356.3 -37577.816
356.4 -38690.938
356.5 -38408.148
356.6 -38333.375
356.7 -38405.023
356.8 -38869.688
356.9 -37867.258
357 -38862.125
357.1 -38588.383
357.2 -38303.059
357.3 -38482.938
357.4 -38788.207
357.5 -38455.641
357.6 -38898.859
357.7 -38788.191
357.8 -38802.973
357.9 -39021.828
358 -38999.609
358.1 -38677.242
358.2 -38988.18
358.3 -38701.594
358.4 -38996.102
358.5 -38751.512
358.6 -38578.859
358.7 -38348.516
358.8 -38402.547
358.9 -38320.535
359 -37945.965
359.1 -37790.094
359.2 -38564.973
359.3 -38814.367
359.4 -38537.945
359.5 -38701.191
359.6 -38954.25
359.7 -38840.844
359.8 -38493.941
359.9 -38715.457
360 -37730.168
360.1 -38102.309
360.2 -38258.082
360.3 -38731.379
360.4 -38181.672
360.5 -38749.887
360.6 -38442.605
360.7 -37612.523
360.8 -37684.367
360.9 -38101.43
361 -37990.594
361.1 -37830.629
361.2 -38230.512
361.3 -38801.797
361.4 -38355.645
361.5 -38249.625
361.6 -38180.523
361.7 -38089.281
361.8 -38088.055
361.9 -38328.094
362 -37922.227
362.1 -38318.602
362.2 -38026.594
362.3 -38213.77
362.4 -38429.133
362.5 -37681.789
362.6 -37659.312
362.7 -37876.484
362.8 -38235.074
362.9 -37914.914
363 -38333.973
363.1 -39268.938
363.2 -38123.281
363.3 -39166.367
363.4 -39086.887
363.5 -38687.332
363.6 -37695.062
363.7 -38489.957
363.8 -38834.793
363.9 -38455.191
364 -38603.398
364.1 -38013.266
364.2 -38330.43
364.3 -38025.109
364.4 -37501.426
364.5 -37633.285
364.6 -38610.578
364.7 -38452.242
364.8 -37973.48
364.9 -38557.02
365 -38569.469
365.1 -38655.93
365.2 -38544.797
365.3 -39181.125
365.4 -37872.672
365.5 -38318.094
365.6 -37988.531
365.7 -38771.34
365.8 -39343.586
365.9 -38701.82
366 -39127.07
366.1 -38489.895
366.2 -39188.605
366.3 -39127.781
366.4 -39942.645
366.5 -38660.047
366.6 -39460.973
366.7 -38858.387
366.8 -39391.047
366.9 -39245.25
367 -38876.68
367.1 -38734.93
367.2 -38543.535
367.3 -39475.828
367.4 -39404.469
367.5 -39489.059
367.6 -39153.57
367.7 -39449.102
367.8 -38951.605
367.9 -38328.438
368 -38554.641
368.1 -38453.57
368.2 -39046.305
368.3 -39096.523
368.4 -39298.758
368.5 -38075.457
368.6 -39266.535
368.7 -38596.418
368.8 -39237.766
368.9 -39189.547
369 -38833.504
369.1 -39348.867
369.2 -38404.156
369.3 -38139.035
369.4 -38816.98
369.5 -38421.109
369.6 -38357.391
369.7 -38861.508
369.8 -39749.254
369.9 -38772.07
370 -38888.23
370.1 -38226.414
370.2 -38457.484
370.3 -38065.211
370.4 -38608.152
370.5 -38182.605
370.6 -38250.512
370.7 -38382.125
370.8 -38763.207
370.9 -38169.547
371 -38336.125
371.1 -38882.793
371.2 -38423.57
371.3 -38410.496
371.4 -38728.363
371.5 -38504.32
371.6 -38660.359
371.7 -38158.863
371.8 -39428.719
371.9 -39015.391
372 -39250.145
372.1 -38824.543
372.2 -38381.27
372.3 -38547.203
372.4 -39670.945
372.5 -38514.16
372.6 -38464.395
372.7 -38125.34
372.8 -38334.383
372.9 -38198.609
373 -39234.676
373.1 -38401.965
373.2 -38801.902
373.3 -38338.02
373.4 -39111.781
373.5 -38925.758
373.6 -39158.129
373.7 -38481.055
373.8 -38947.465
373.9 -39926.297
374 -39026.062
374.1 -39719.227
374.2 -39303.809
374.3 -39060.574
374.4 -39411.18
374.5 -38856.777
374.6 -39791.605
374.7 -38891.648
374.8 -39205.234
374.9 -38472.988
375 -39293.758
375.1 -39198.199
375.2 -38971.125
375.3 -38574.758
375.4 -39428.574
375.5 -38870.621
375.6 -39205.629
375.7 -38849.078
375.8 -38852.898
375.9 -38766.586
376 -39363.707
376.1 -39414.609
376.2 -38359.359
376.3 -38678.039
376.4 -38383.445
376.5 -37974.625
376.6 -38123.863
376.7 -38281.031
376.8 -38400.266
376.9 -38551.703
377 -38739.719
377.1 -37844.895
377.2 -38706.418
377.3 -37672.102
377.4 -37218.324
377.5 -38320.492
377.6 -38167.699
377.7 -38244.492
377.8 -38532.727
377.9 -38789.625
378 -39363.211
378.1 -38621.062
378.2 -38665.789
378.3 -38501.738
378.4 -38178.898
378.5 -38738.871
378.6 -38886.242
378.7 -38767.363
378.8 -38400.809
378.9 -38296.535
379 -38788.91
379.1 -38520.09
379.2 -38936.766
379.3 -37962.02
379.4 -38338.297
379.5 -38375.523
379.6 -38249.828
379.7 -38871.293
379.8 -38359
379.9 -39153.977
380 -37484.469
380.1 -38262.855
380.2 -39756.688
380.3 -37935.785
380.4 -38874.277
380.5 -39350.195
380.6 -38378.48
380.7 -38566.668
380.8 -38878.398
380.9 -39048.25
381 -38998.965
381.1 -38681.16
381.2 -38311.113
381.3 -37474.355
381.4 -37587.492
381.5 -38583.664
381.6 -39162.613
381.7 -38200.262
381.8 -38379.375
381.9 -38272.484
382 -37538.625
382.1 -38324.98
382.2 -37504.262
382.3 -38538.719
382.4 -38776.656
382.5 -39112.234
382.6 -37911.078
382.7 -38502.891
382.8 -37324.27
382.9 -37835.527
383 -38761.953
383.1 -38525.141
383.2 -38099.914
383.3 -38515.824
383.4 -38057.844
383.5 -38584.418
383.6 -39403.875
383.7 -38930.082
383.8 -38107.586
383.9 -37946.887
384 -39080.699
384.1 -38182.098
384.2 -38321.793
384.3 -37645.336
384.4 -38100.043
384.5 -37125.129
384.6 -37795.949
384.7 -38559.34
384.8 -38584.16
384.9 -38336.25
385 -38282.965
385.1 -38512.016
385.2 -38370.715
385.3 -38976.777
385.4 -38937.25
385.5 -38358.602
385.6 -37795.164
385.7 -38973.766
385.8 -37690.484
385.9 -38312.273
386 -38716.188
386.1 -38722.266
386.2 -38115.887
386.3 -38525.379
386.4 -38497.781
386.5 -38651.266
386.6 -38856.414
386.7 -37406.699
386.8 -37897.039
386.9 -38861.633
387 -38119.672
387.1 -38692.285
387.2 -37923.098
387.3 -39316.625
387.4 -38657.129
387.5 -38252.008
387.6 -39147.953
387.7 -38269.754
387.8 -37987.445
387.9 -38522.422
388 -38274.488
388.1 -37613.57
388.2 -37924.789
388.3 -38693.562
388.4 -38073.203
388.5 -38478.285
388.6 -38405.387
388.7 -38469.332
388.8 -39153.164
388.9 -38676.996
389 -38953.973
389.1 -38408.031
389.2 -38677.48
389.3 -38853.016
389.4 -39081.164
389.5 -39077.168
389.6 -38469.25
389.7 -37683.215
389.8 -38360.227
389.9 -38215.262
390 -38300.531
390.1 -38948.18
390.2 -39020.27
390.3 -38084.383
390.4 -37883.062
390.5 -37725.836
390.6 -38257.875
390.7 -38531.492
390.8 -38130.887
390.9 -38588.484
391 -38193.352
391.1 -38390.207
391.2 -38131.598
391.3 -37712.215
391.4 -38438.387
391.5 -39107.094
391.6 -38978.145
391.7 -39197.375
391.8 -38774.324
391.9 -38454.062
392 -38840.988
392.1 -38633.188
392.2 -38759.742
392.3 -38189.664
392.4 -38087.93
392.5 -38255.988
392.6 -38224.773
392.7 -37917.523
392.8 -38090.422
392.9 -37753.309
393 -38398.57
393.1 -38583.09
393.2 -38251.828
393.3 -38421.293
393.4 -38240.168
393.5 -39045.07
393.6 -38057.98
393.7 -38371.137
393.8 -38076.926
393.9 -38857.438
394 -38275.309
394.1 -38252.496
394.2 -37536.492
394.3 -38370.727
394.4 -38739.25
394.5 -38645.219
394.6 -38197.102
394.7 -38740.531
394.8 -38385.648
394.9 -38766.801
395 -38876.883
395.1 -38363.57
395.2 -38391.684
395.3 -38770.621
395.4 -38523.164
395.5 -38694.691
395.6 -38614.582
395.7 -39618.703
395.8 -39073.094
395.9 -39152.383
396 -37908.355
396.1 -38351.418
396.2 -37817.875
396.3 -38063.992
396.4 -38689.25
396.5 -38745.453
396.6 -38919.262
396.7 -39110.637
396.8 -38977.656
396.9 -38821.539
397 -38810.559
397.1 -39345.492
397.2 -38487.305
397.3 -38823.586
397.4 -38836.984
397.5 -38613.836
397.6 -38724.488
397.7 -39081.277
397.8 -38308.109
397.9 -38364.16
398 -37999.379
398.1 -38520.477
398.2 -38838.582
398.3 -39431.906
398.4 -39448.84
398.5 -38918.168
398.6 -39302.441
398.7 -38544.312
398.8 -38281.797
398.9 -37958.98
399 -39149.027
399.1 -38844.508
399.2 -39254.211
399.3 -39067.469
399.4 -38458.301
399.5 -38775.41
399.6 -38368.832
399.7 -38489.562
399.8 -38918.758
399.9 -38103.438
400 -37874.137
400.1 -38638.223
400.2 -38074.344
400.3 -38310.012
400.4 -38708.988
400.5 -38137.16
400.6 -38308.199
400.7 -38670.418
400.8 -38218.898
400.9 -39251.504
401 -38131.578
401.1 -38760.758
401.2 -37789.938
401.3 -37949.457
401.4 -38577.453
401.5 -38208.562
401.6 -38359.648
401.7 -38638.102
401.8 -38010.18
401.9 -37896.004
402 -38706.145
402.1 -38151.27
402.2 -37984.336
402.3 -37544.965
402.4 -37468.523
402.5 -37209.457
402.6 -37836.223
402.7 -37703.727
402.8 -37953.902
402.9 -38236.086
403 -38223.289
403.1 -38566.797
403.2 -37653.219
403.3 -37849.477
403.4 -37714.727
403.5 -37825.699
403.6 -37841.457
403.7 -37337.383
403.8 -38278.152
403.9 -38511.148
404 -37738.727
404.1 -38924.984
404.2 -39002.859
404.3 -38009.039
404.4 -37009.355
404.5 -38434.492
404.6 -37815.746
404.7 -37938.672
404.8 -37301.496
404.9 -36955.645
405 -38737.738
405.1 -38088.727
405.2 -37360.094
405.3 -37706.551
405.4 -38186.477
405.5 -37542.746
405.6 -37979.98
405.7 -38623.797
405.8 -38156.91
405.9 -38285.93
406 -38076.875
406.1 -37804.828
406.2 -38420.176
406.3 -38284.676
406.4 -38532.273
406.5 -37846.562
406.6 -37906.41
406.7 -37627.605
406.8 -38292.348
406.9 -37883.805
407 -37668.852
407.1 -38267.93
407.2 -37723.266
407.3 -38029.18
407.4 -37818.82
407.5 -37383.891
407.6 -37320.793
407.7 -37615.859
407.8 -37510.59
407.9 -38100.262
408 -37603.023
408.1 -37144.086
408.2 -37349.438
408.3 -37840.402
408.4 -37137.816
408.5 -37738.383
408.6 -37661.586
408.7 -37784.328
408.8 -37481.957
408.9 -37276.793
409 -37594.465
409.1 -37108.488
409.2 -38196.434
409.3 -37163.309
409.4 -36695.961
409.5 -37215.406
409.6 -37567.844
409.7 -38483.914
409.8 -37042.875
409.9 -37684.258
410 -38416.891
410.1 -37153.84
410.2 -37858.355
410.3 -37479.707
410.4 -38261.301
410.5 -37562.504
410.6 -37556.023
410.7 -37774.953
410.8 -37907.469
410.9 -38815.551
411 -37664.195
411.1 -36940.074
411.2 -37833.406
411.3 -38210.375
411.4 -38307.961
411.5 -38159.828
411.6 -38059.164
411.7 -38302.285
411.8 -38838.398
411.9 -38297.07
412 -38484.785
412.1 -38396.566
412.2 -38406.293
412.3 -38547.562
412.4 -37974.414
412.5 -38789.828
412.6 -38584.574
412.7 -37826.305
412.8 -37937.086
412.9 -38623.207
413 -38603.445
413.1 -38810.164
413.2 -39089.535
413.3 -38634.93
413.4 -39366.281
413.5 -39669.949
413.6 -38331.316
413.7 -39005.566
413.8 -38539.918
413.9 -38845.172
414 -39248.797
414.1 -38867.125
414.2 -37483.824
414.3 -38561.27
414.4 -37988.379
414.5 -38635.539
414.6 -38264.555
414.7 -38639.246
414.8 -38271.055
414.9 -38468.133
415 -38544.539
415.1 -38307.074
415.2 -38108.789
415.3 -38070.738
415.4 -38523.352
415.5 -38355.895
415.6 -38124.07
415.7 -38076.477
415.8 -38219.555
415.9 -38360.414
416 -38465.703
416.1 -38859.191
416.2 -38898.398
416.3 -38593.508
416.4 -38662.512
416.5 -38292.164
416.6 -38508.363
416.7 -37857.438
416.8 -38934.551
416.9 -39230.141
417 -38439.523
417.1 -39191.664
417.2 -39672.168
417.3 -39313.367
417.4 -38565.953
417.5 -38895.285
417.6 -37965.031
417.7 -38427.965
417.8 -37628.621
417.9 -37943.676
418 -38374.637
418.1 -37997.312
418.2 -38036.59
418.3 -38106.344
418.4 -37561.27
418.5 -38116.172
418.6 -37891.098
418.7 -37518.926
418.8 -37776.441
418.9 -37865.652
419 -37747.809
419.1 -37695.348
419.2 -38743.285
419.3 -37738.117
419.4 -37862.621
419.5 -37978.891
419.6 -37327.168
419.7 -37394.008
419.8 -37700.297
419.9 -36730.004
420 -37210.43
420.1 -38474.465
420.2 -38054.391
420.3 -38059.926
420.4 -38412.91
420.5 -38609.809
420.6 -38683.477
420.7 -37825.68
420.8 -37977.039
420.9 -38672.836
421 -37908.367
421.1 -38151
421.2 -37958.023
421.3 -37419.809
421.4 -37936.391
421.5 -38712.047
421.6 -38212.156
421.7 -38527.246
421.8 -38297.727
421.9 -37921.957
422 -38265.379
422.1 -38029.906
422.2 -37410.609
422.3 -37822.488
422.4 -38505.344
422.5 -38412.586
422.6 -38502.207
422.7 -38613.301
422.8 -38528.227
422.9 -38085.098
423 -38173.625
423.1 -37589.922
423.2 -38433.043
423.3 -38837.133
423.4 -38749.871
423.5 -38266.055
423.6 -38383.602
423.7 -38361.211
423.8 -38216.191
423.9 -38128.473
424 -38123.508
424.1 -38842.82
424.2 -38753.531
424.3 -38773.117
424.4 -38697.16
424.5 -38490.355
424.6 -38376.656
424.7 -38590.324
424.8 -38502.957
424.9 -38831.617
425 -38722.91
425.1 -38977.18
425.2 -38302.984
425.3 -38527.211
425.4 -37695.961
425.5 -38041.965
425.6 -38530.781
425.7 -38697.348
425.8 -38281.035
425.9 -38575.512
426 -38886.023
426.1 -38782.125
426.2 -38408.234
426.3 -39147.773
426.4 -38432.25
426.5 -38861.098
426.6 -38254.199
426.7 -38655.93
426.8 -38049.113
426.9 -38030.418
427 -37809.605
427.1 -38330.836
427.2 -38762.688
427.3 -38365.832
427.4 -38259.078
427.5 -38696.926
427.6 -37818.391
427.7 -39070.969
427.8 -38868.766
427.9 -38547.168
428 -38082.188
428.1 -38150.543
428.2 -37590.562
428.3 -37883.691
428.4 -37546.055
428.5 -37786.051
428.6 -37684.234
428.7 -38025.938
428.8 -38613.105
428.9 -37790.848
429 -38424.93
429.1 -38065.496
429.2 -38631.633
429.3 -38358.812
429.4 -37644.867
429.5 -38013.27
429.6 -38037.535
429.7 -38762.785
429.8 -38973.832
429.9 -39320.484
430 -37708.652
430.1 -37758.145
430.2 -37867.82
430.3 -37912.988
430.4 -37637.691
430.5 -38278.016
430.6 -37590.41
430.7 -38338.711
430.8 -39090.691
430.9 -38650.145
431 -38515.281
431.1 -37794.125
431.2 -37931.277
431.3 -38339.668
431.4 -38279.059
431.5 -38098.488
431.6 -37494.594
431.7 -38565.938
431.8 -38120.281
431.9 -38135.75
432 -38247.566
432.1 -38050.82
432.2 -38369.285
432.3 -38838.672
432.4 -39520.762
432.5 -38168.43
432.6 -38886.812
432.7 -39033.066
432.8 -38388.832
432.9 -38065.812
433 -37809.121
433.1 -38895.543
433.2 -37666.891
433.3 -38262.551
433.4 -38210.344
433.5 -38469.543
433.6 -37769.418
433.7 -37726.25
433.8 -37053.953
433.9 -38173.102
434 -38707.691
434.1 -38840.574
434.2 -38675.664
434.3 -38188.832
434.4 -38688.574
434.5 -38063.84
434.6 -38735.242
434.7 -39046.102
434.8 -38475.848
434.9 -38584.621
435 -37986.102
435.1 -38510.684
435.2 -38462.996
435.3 -38398.539
435.4 -38211.398
435.5 -38234.418
435.6 -38142.215
435.7 -38603.137
435.8 -38094.152
435.9 -39035.992
436 -39221.434
436.1 -37456.809
436.2 -38840.832
436.3 -38656.234
436.4 -38056.777
436.5 -37940.641
436.6 -38769.688
436.7 -38413.316
436.8 -38716.617
436.9 -38624.102
437 -38402.07
437.1 -37457.84
437.2 -38882.551
437.3 -38319.789
437.4 -38480.184
437.5 -38430.332
437.6 -38280.703
437.7 -38408.078
437.8 -37609.629
437.9 -38253.363
438 -38093.035
438.1 -38201.008
438.2 -38375.801
438.3 -38174.621
438.4 -38656.484
438.5 -38830.469
438.6 -39033.223
438.7 -38696.562
438.8 -38925.113
438.9 -38318.75
439 -38047.168
439.1 -38856.809
439.2 -38566.449
439.3 -38206.176
439.4 -38456.871
439.5 -38365.492
439.6 -38880.508
439.7 -38819.164
439.8 -38338.035
439.9 -38410.406
440 -38590.582
440.1 -39132.223
440.2 -39094.531
440.3 -38508.742
440.4 -38392.887
440.5 -38607.203
440.6 -39059.223
440.7 -39271.82
440.8 -38889.312
440.9 -38834.73
441 -38248.062
441.1 -39330.781
441.2 -38938.125
441.3 -39236.551
441.4 -39546.828
441.5 -38439.172
441.6 -38462.773
441.7 -38614.254
441.8 -38318.531
441.9 -38712.742
442 -38718.371
442.1 -38528.391
442.2 -37687.207
442.3 -38842.008
442.4 -38357.68
442.5 -38168.445
442.6 -38154.734
442.7 -38229.184
442.8 -37625.59
442.9 -38140.535
443 -38697.164
443.1 -38069.844
443.2 -38095.859
443.3 -38346.184
443.4 -38555.461
443.5 -38979.773
443.6 -37777.258
443.7 -39131.578
443.8 -37822.016
443.9 -37800.223
444 -37594.512
444.1 -37890.055
444.2 -37916.836
444.3 -38552.633
444.4 -38475.055
444.5 -38841.004
444.6 -38830.117
444.7 -38672.789
444.8 -38922.25
444.9 -38411.98
445 -38511.879
445.1 -37571.871
445.2 -38215.879
445.3 -37547.219
445.4 -38141.734
445.5 -37957.047
445.6 -38188.969
445.7 -38197.281
445.8 -37724.453
445.9 -38138.863
446 -38281.449
446.1 -38138.34
446.2 -38322.844
446.3 -37880.547
446.4 -38158.492
446.5 -38322.484
446.6 -37723.332
446.7 -37659.551
446.8 -38011.234
446.9 -38296.645
447 -37987.422
447.1 -37499.004
447.2 -38459.688
447.3 -37103.234
447.4 -37818.266
447.5 -37691.547
447.6 -37957.512
447.7 -38394.863
447.8 -38526.289
447.9 -38146.031
448 -38090.246
448.1 -37677.562
448.2 -38070.777
448.3 -38808.805
448.4 -38653.086
448.5 -38557.414
448.6 -38500.254
448.7 -38470.961
448.8 -39226.609
448.9 -37875.305
449 -38526.16
449.1 -38103.012
449.2 -37878.398
449.3 -38292.969
449.4 -38071.133
449.5 -38290.078
449.6 -38606.336
449.7 -39748.402
449.8 -38373.316
449.9 -38415.258
450 -38511.016
450.1 -38797.555
450.2 -37855.328
450.3 -37609.711
450.4 -38115.262
450.5 -38086.961
450.6 -37818.711
450.7 -38229.039
450.8 -38233.145
450.9 -38124.602
451 -38396.82
451.1 -38401.027
451.2 -37913.633
451.3 -37401.711
451.4 -37977.453
451.5 -37998.531
451.6 -37907.27
451.7 -37493.301
451.8 -37975.273
451.9 -37840.996
452 -38212.445
452.1 -37853.406
452.2 -37965.707
452.3 -38911.516
452.4 -38365.445
452.5 -38039.5
452.6 -38319.383
452.7 -38374.602
452.8 -38656.746
452.9 -38789.832
453 -38402.812
453.1 -38792.172
453.2 -38688.266
453.3 -38402.5
453.4 -38800.043
453.5 -38293.543
453.6 -38078.793
453.7 -38990.891
453.8 -38131.434
453.9 -38266.32
454 -38120.391
454.1 -38630.848
454.2 -38140.266
454.3 -37885.195
454.4 -38266.781
454.5 -38620.652
454.6 -38201.395
454.7 -39209.719
454.8 -38649.047
454.9 -38229.172
455 -38675.082
455.1 -38955.758
455.2 -38562.211
455.3 -39097.898
455.4 -38815.734
455.5 -38851.055
455.6 -38466.289
455.7 -38390.641
455.8 -39090.914
455.9 -39882.578
456 -38264.918
456.1 -38299.891
456.2 -38977.715
456.3 -38280.5
456.4 -38801.371
456.5 -39170.289
456.6 -39671.742
456.7 -38886.016
456.8 -39488.691
456.9 -39389.934
457 -39268.461
457.1 -39316.531
457.2 -39144.641
457.3 -38804.609
457.4 -39280.98
457.5 -39141.453
457.6 -39158.676
457.7 -38785.367
457.8 -39024.465
457.9 -38029.516
458 -38298.488
458.1 -38649.398
458.2 -37689.539
458.3 -37611.812
458.4 -38818.277
458.5 -38476.723
458.6 -37394.039
458.7 -38333.586
458.8 -38550.906
458.9 -38370.094
459 -38839.238
459.1 -38912.48
459.2 -38509.004
459.3 -39090.594
459.4 -38823.637
459.5 -39621.227
459.6 -39111.414
459.7 -38479.207
459.8 -39317.688
459.9 -39397.895
460 -39183.352
460.1 -39104.137
460.2 -40274.773
460.3 -39176.938
460.4 -38941.305
460.5 -39973.402
460.6 -38958.227
460.7 -39446.383
460.8 -39360.617
460.9 -39392.801
461 -39345.184
461.1 -39176.473
461.2 -38767.391
461.3 -39209.27
461.4 -39471.379
461.5 -39609.727
461.6 -39075.516
461.7 -39233.34
461.8 -38512.555
461.9 -38510.609
462 -39232.301
462.1 -39009.285
462.2 -39663.207
462.3 -38688.184
462.4 -38791.32
462.5 -38333.891
462.6 -38432.98
462.7 -39668.727
462.8 -38182.18
462.9 -38289.656
463 -38497.133
463.1 -38217.57
463.2 -38804.52
463.3 -38871.273
463.4 -38635.23
463.5 -39249.195
463.6 -38617.566
463.7 -38031.895
463.8 -38929.438
463.9 -38351.426
464 -38067.5
464.1 -38433.25
464.2 -37891.57
464.3 -38237.824
464.4 -38467.672
464.5 -38770.922
464.6 -38877.801
464.7 -39060.316
464.8 -38085.547
464.9 -38512.801
465 -38375.723
465.1 -38301.953
465.2 -38516.254
465.3 -37908.801
465.4 -37946.605
465.5 -38935.281
465.6 -38878.996
465.7 -38241.926
465.8 -38004.203
465.9 -37836.457
466 -38368.398
466.1 -38378.121
466.2 -38011.004
466.3 -38048.508
466.4 -38483.848
466.5 -38670.617
466.6 -37777.176
466.7 -37687.469
466.8 -38012.656
466.9 -37449.828
467 -38268.469
467.1 -38069.805
467.2 -38464.535
467.3 -38280.383
467.4 -38846.352
467.5 -37833.156
467.6 -38704.055
467.7 -37953.867
467.8 -38800.246
467.9 -38192.461
468 -38443.297
468.1 -39404.039
468.2 -39104.023
468.3 -38790.152
468.4 -39415.516
468.5 -39226.305
468.6 -38827.551
468.7 -38987.324
468.8 -39212.223
468.9 -38052.902
469 -38694.934
469.1 -39042.566
469.2 -38590.762
469.3 -38652.672
469.4 -38668.055
469.5 -39196.941
469.6 -38447.898
469.7 -38817.059
469.8 -38264.922
469.9 -39087.91
470 -39735.016
470.1 -38892.914
470.2 -37952.863
470.3 -38855.109
470.4 -39383.191
470.5 -39588.41
470.6 -38505.852
470.7 -38948.398
470.8 -38642.133
470.9 -39354.473
471 -39366.648
471.1 -38158.938
471.2 -38554.242
471.3 -39310.152
471.4 -39276.684
471.5 -38904.07
471.6 -38671.723
471.7 -38858.391
471.8 -38987.398
471.9 -38599.785
472 -39148.992
472.1 -38383.574
472.2 -38715.934
472.3 -39676.219
472.4 -38188.25
472.5 -39080.777
472.6 -38510.695
472.7 -39527.234
472.8 -39384.273
472.9 -39012.047
473 -39199.914
473.1 -38328.809
473.2 -38012.668
473.3 -38076.938
473.4 -37859.988
473.5 -38454.98
473.6 -38072.004
473.7 -38830.98
473.8 -38552.199
473.9 -37860.809
474 -38187.656
474.1 -38749.449
474.2 -39208.727
474.3 -39559.16
474.4 -39179.348
474.5 -39056.273
474.6 -39098.23
474.7 -38790.949
474.8 -39040.781
474.9 -39167.191
475 -38848.137
475.1 -38855.395
475.2 -39524.578
475.3 -38849.547
475.4 -39473.574
475.5 -39683.516
475.6 -39056.016
475.7 -38814.777
475.8 -38837.113
475.9 -38143.48
476 -38833.312
476.1 -39289.938
476.2 -38389.363
476.3 -38782.965
476.4 -38997.82
476.5 -38380.281
476.6 -39526.121
476.7 -38560.672
476.8 -39020.789
476.9 -38996.531
477 -38653.043
477.1 -39203.164
477.2 -38627.016
477.3 -37806.613
477.4 -38257.199
477.5 -38338.355
477.6 -38692.582
477.7 -38405.672
477.8 -38423.812
477.9 -38100.676
478 -38489.844
478.1 -38507.891
478.2 -38398.504
478.3 -38409.621
478.4 -38482.535
478.5 -39038.227
478.6 -37844.129
478.7 -38377.023
478.8 -38502.617
478.9 -37657.574
479 -38162.172
479.1 -37831.578
479.2 -37481.609
479.3 -37446.348
479.4 -37932.066
479.5 -37809.742
479.6 -37326.883
479.7 -37836.672
479.8 -37951.414
479.9 -37806.672
480 -37785.223
480.1 -37601.547
480.2 -37978.852
480.3 -38191.383
480.4 -37538.84
480.5 -37912.555
480.6 -37876.754
480.7 -37069.422
480.8 -37403.695
480.9 -37552.957
481 -37067.219
481.1 -37749.957
481.2 -37442.758
481.3 -37373.195
481.4 -37631.781
481.5 -37564.238
481.6 -37636.152
481.7 -37665.684
481.8 -37534.633
481.9 -37649.32
482 -38305.32
482.1 -37283.891
482.2 -38545.668
482.3 -37524.797
482.4 -37686.445
482.5 -38075.68
482.6 -37662.758
482.7 -37244.312
482.8 -38051.516
482.9 -38325.277
483 -38878.32
483.1 -38306.121
483.2 -37848.934
483.3 -37646.359
483.4 -37470.594
483.5 -37670.602
483.6 -37068.523
483.7 -36963.605
483.8 -37168.469
483.9 -37488.59
484 -37597.062
484.1 -37883.957
484.2 -38158.664
484.3 -38247.871
484.4 -38368.453
484.5 -38297.828
484.6 -37283.352
484.7 -37909.551
484.8 -38473.359
484.9 -37151.43
485 -38151.641
485.1 -37388.332
485.2 -37963.656
485.3 -37473.297
485.4 -38029.375
485.5 -37679.984
485.6 -38589.516
485.7 -38427.078
485.8 -38148.688
485.9 -38043.789
486 -38297.828
486.1 -37564.125
486.2 -37646.02
486.3 -37293.781
486.4 -38243.18
486.5 -38073.949
486.6 -38045.008
486.7 -38771.93
486.8 -38218.102
486.9 -37534.371
487 -38405.852
487.1 -38061.117
487.2 -38512.031
487.3 -38009.133
487.4 -38195.039
487.5 -37200.48
487.6 -37223.785
487.7 -38002.441
487.8 -37991.461
487.9 -38291.379
488 -38474.961
488.1 -38945.074
488.2 -38381.93
488.3 -38494.199
488.4 -37677.59
488.5 -38369.102
488.6 -37802.754
488.7 -38583.262
488.8 -38554.758
488.9 -38578.398
489 -37342.043
489.1 -38198.219
489.2 -38304.5
489.3 -38382.836
489.4 -38934.957
489.5 -38537.934
&
