# Supplementary material for: Swapped and non-swapped TRAAK states co-exist in membranes at a ratio influenced by temperature
Source: Nat Commun. 2026 Mar 5;17:3522. doi: 10.1038/s41467-026-70027-9 (PMC13087257; doi:10.1038/s41467-026-70027-9)
Supplement: Supplementary file 4 — Source Data [file 41467_2026_70027_MOESM4_ESM.zip › Source data/Supplementary figure 14/rmsd_NS_40C.xvg]

# Grace project file
#
@version 50125
@page size 792, 612
@page scroll 5%
@page inout 5%
@link page off
@map font 8 to "Courier", "Courier"
@map font 10 to "Courier-Bold", "Courier-Bold"
@map font 11 to "Courier-BoldOblique", "Courier-BoldOblique"
@map font 9 to "Courier-Oblique", "Courier-Oblique"
@map font 4 to "Helvetica", "Helvetica"
@map font 6 to "Helvetica-Bold", "Helvetica-Bold"
@map font 7 to "Helvetica-BoldOblique", "Helvetica-BoldOblique"
@map font 5 to "Helvetica-Oblique", "Helvetica-Oblique"
@map font 18 to "NimbusMonoL-Bold", "NimbusMonoL-Bold"
@map font 19 to "NimbusMonoL-BoldOblique", "NimbusMonoL-BoldOblique"
@map font 20 to "NimbusMonoL-Regular", "NimbusMonoL-Regular"
@map font 21 to "NimbusMonoL-RegularOblique", "NimbusMonoL-RegularOblique"
@map font 22 to "NimbusMonoPS-Bold", "NimbusMonoPS-Bold"
@map font 23 to "NimbusMonoPS-BoldItalic", "NimbusMonoPS-BoldItalic"
@map font 24 to "NimbusMonoPS-Italic", "NimbusMonoPS-Italic"
@map font 25 to "NimbusMonoPS-Regular", "NimbusMonoPS-Regular"
@map font 26 to "NimbusRoman-Bold", "NimbusRoman-Bold"
@map font 27 to "NimbusRoman-BoldItalic", "NimbusRoman-BoldItalic"
@map font 28 to "NimbusRoman-Italic", "NimbusRoman-Italic"
@map font 29 to "NimbusRoman-Regular", "NimbusRoman-Regular"
@map font 30 to "NimbusRomanNo9L-Medium", "NimbusRomanNo9L-Medium"
@map font 31 to "NimbusRomanNo9L-MediumItalic", "NimbusRomanNo9L-MediumItalic"
@map font 32 to "NimbusRomanNo9L-Regular", "NimbusRomanNo9L-Regular"
@map font 33 to "NimbusRomanNo9L-RegularItalic", "NimbusRomanNo9L-RegularItalic"
@map font 34 to "NimbusSans-Bold", "NimbusSans-Bold"
@map font 35 to "NimbusSans-BoldItalic", "NimbusSans-BoldItalic"
@map font 36 to "NimbusSans-Italic", "NimbusSans-Italic"
@map font 37 to "NimbusSans-Regular", "NimbusSans-Regular"
@map font 38 to "NimbusSansL-Bold", "NimbusSansL-Bold"
@map font 39 to "NimbusSansL-BoldCondensed", "NimbusSansL-BoldCondensed"
@map font 40 to "NimbusSansL-BoldCondensedItalic", "NimbusSansL-BoldCondensedItalic"
@map font 41 to "NimbusSansL-BoldItalic", "NimbusSansL-BoldItalic"
@map font 42 to "NimbusSansL-Regular", "NimbusSansL-Regular"
@map font 43 to "NimbusSansL-RegularCondensed", "NimbusSansL-RegularCondensed"
@map font 44 to "NimbusSansL-RegularCondensedItalic", "NimbusSansL-RegularCondensedItalic"
@map font 45 to "NimbusSansL-RegularItalic", "NimbusSansL-RegularItalic"
@map font 46 to "NimbusSansNarrow-Bold", "NimbusSansNarrow-Bold"
@map font 47 to "NimbusSansNarrow-BoldOblique", "NimbusSansNarrow-BoldOblique"
@map font 48 to "NimbusSansNarrow-Oblique", "NimbusSansNarrow-Oblique"
@map font 49 to "NimbusSansNarrow-Regular", "NimbusSansNarrow-Regular"
@map font 50 to "P052-Bold", "P052-Bold"
@map font 51 to "P052-BoldItalic", "P052-BoldItalic"
@map font 52 to "P052-Italic", "P052-Italic"
@map font 53 to "P052-Roman", "P052-Roman"
@map font 54 to "StandardSymbolsL-Regular", "StandardSymbolsL-Regular"
@map font 55 to "StandardSymbolsPS-Regular", "StandardSymbolsPS-Regular"
@map font 12 to "Symbol", "Symbol"
@map font 2 to "Times-Bold", "Times-Bold"
@map font 3 to "Times-BoldItalic", "Times-BoldItalic"
@map font 1 to "Times-Italic", "Times-Italic"
@map font 0 to "Times-Roman", "Times-Roman"
@map font 61 to "URWBookman-Demi", "URWBookman-Demi"
@map font 62 to "URWBookman-DemiItalic", "URWBookman-DemiItalic"
@map font 63 to "URWBookman-Light", "URWBookman-Light"
@map font 64 to "URWBookman-LightItalic", "URWBookman-LightItalic"
@map font 65 to "URWBookmanL-DemiBold", "URWBookmanL-DemiBold"
@map font 66 to "URWBookmanL-DemiBoldItalic", "URWBookmanL-DemiBoldItalic"
@map font 67 to "URWBookmanL-Light", "URWBookmanL-Light"
@map font 68 to "URWBookmanL-LightItalic", "URWBookmanL-LightItalic"
@map font 69 to "URWChanceryL-MediumItalic", "URWChanceryL-MediumItalic"
@map font 70 to "URWGothic-Book", "URWGothic-Book"
@map font 71 to "URWGothic-BookOblique", "URWGothic-BookOblique"
@map font 72 to "URWGothic-Demi", "URWGothic-Demi"
@map font 73 to "URWGothic-DemiOblique", "URWGothic-DemiOblique"
@map font 74 to "URWGothicL-Book", "URWGothicL-Book"
@map font 75 to "URWGothicL-BookOblique", "URWGothicL-BookOblique"
@map font 76 to "URWGothicL-Demi", "URWGothicL-Demi"
@map font 77 to "URWGothicL-DemiOblique", "URWGothicL-DemiOblique"
@map font 78 to "URWPalladioL-Bold", "URWPalladioL-Bold"
@map font 79 to "URWPalladioL-BoldItalic", "URWPalladioL-BoldItalic"
@map font 80 to "URWPalladioL-Italic", "URWPalladioL-Italic"
@map font 81 to "URWPalladioL-Roman", "URWPalladioL-Roman"
@map font 82 to "Z003-MediumItalic", "Z003-MediumItalic"
@map font 13 to "ZapfDingbats", "ZapfDingbats"
@map color 0 to (255, 255, 255), "white"
@map color 1 to (0, 0, 0), "black"
@map color 2 to (255, 0, 0), "red"
@map color 3 to (0, 255, 0), "green"
@map color 4 to (0, 0, 255), "blue"
@map color 5 to (255, 255, 0), "yellow"
@map color 6 to (188, 143, 143), "brown"
@map color 7 to (220, 220, 220), "grey"
@map color 8 to (148, 0, 211), "violet"
@map color 9 to (0, 255, 255), "cyan"
@map color 10 to (255, 0, 255), "magenta"
@map color 11 to (255, 165, 0), "orange"
@map color 12 to (114, 33, 188), "indigo"
@map color 13 to (103, 7, 72), "maroon"
@map color 14 to (64, 224, 208), "turquoise"
@map color 15 to (0, 139, 0), "green4"
@reference date 0
@date wrap off
@date wrap year 1950
@default linewidth 1.0
@default linestyle 1
@default color 1
@default pattern 1
@default font 0
@default char size 1.000000
@default symbol size 1.000000
@default sformat "%.8g"
@background color 0
@page background fill on
@timestamp off
@timestamp 0.03, 0.03
@timestamp color 1
@timestamp rot 0
@timestamp font 0
@timestamp char size 1.000000
@timestamp def "Thu Sep 11 17:35:18 2025"
@r0 off
@link r0 to g0
@r0 type above
@r0 linestyle 1
@r0 linewidth 1.0
@r0 color 1
@r0 line 0, 0, 0, 0
@r1 off
@link r1 to g0
@r1 type above
@r1 linestyle 1
@r1 linewidth 1.0
@r1 color 1
@r1 line 0, 0, 0, 0
@r2 off
@link r2 to g0
@r2 type above
@r2 linestyle 1
@r2 linewidth 1.0
@r2 color 1
@r2 line 0, 0, 0, 0
@r3 off
@link r3 to g0
@r3 type above
@r3 linestyle 1
@r3 linewidth 1.0
@r3 color 1
@r3 line 0, 0, 0, 0
@r4 off
@link r4 to g0
@r4 type above
@r4 linestyle 1
@r4 linewidth 1.0
@r4 color 1
@r4 line 0, 0, 0, 0
@g0 on
@g0 hidden false
@g0 type XY
@g0 stacked false
@g0 bar hgap 0.000000
@g0 fixedpoint off
@g0 fixedpoint type 0
@g0 fixedpoint xy 0.000000, 0.000000
@g0 fixedpoint format general general
@g0 fixedpoint prec 6, 6
@with g0
@    world 0, 1, 400, 10
@    stack world 0, 0, 0, 0
@    znorm 1
@    view 0.150000, 0.150000, 1.150000, 0.850000
@    title "NS - 40 C\c0\C"
@    title font 4
@    title size 1.500000
@    title color 1
@    subtitle ""
@    subtitle font 0
@    subtitle size 1.000000
@    subtitle color 1
@    xaxes scale Normal
@    yaxes scale Normal
@    xaxes invert off
@    yaxes invert off
@    xaxis  on
@    xaxis  type zero false
@    xaxis  offset 0.000000 , 0.000000
@    xaxis  bar on
@    xaxis  bar color 1
@    xaxis  bar linestyle 1
@    xaxis  bar linewidth 1.0
@    xaxis  label "Time (ns)"
@    xaxis  label layout para
@    xaxis  label place auto
@    xaxis  label char size 1.500000
@    xaxis  label font 4
@    xaxis  label color 1
@    xaxis  label place normal
@    xaxis  tick on
@    xaxis  tick major 100
@    xaxis  tick minor ticks 1
@    xaxis  tick default 6
@    xaxis  tick place rounded true
@    xaxis  tick in
@    xaxis  tick major size 1.000000
@    xaxis  tick major color 1
@    xaxis  tick major linewidth 2.0
@    xaxis  tick major linestyle 1
@    xaxis  tick major grid off
@    xaxis  tick minor color 1
@    xaxis  tick minor linewidth 2.0
@    xaxis  tick minor linestyle 1
@    xaxis  tick minor grid off
@    xaxis  tick minor size 0.500000
@    xaxis  ticklabel on
@    xaxis  ticklabel format general
@    xaxis  ticklabel prec 5
@    xaxis  ticklabel formula ""
@    xaxis  ticklabel append ""
@    xaxis  ticklabel prepend ""
@    xaxis  ticklabel angle 0
@    xaxis  ticklabel skip 0
@    xaxis  ticklabel stagger 0
@    xaxis  ticklabel place normal
@    xaxis  ticklabel offset auto
@    xaxis  ticklabel offset 0.000000 , 0.010000
@    xaxis  ticklabel start type auto
@    xaxis  ticklabel start 0.000000
@    xaxis  ticklabel stop type auto
@    xaxis  ticklabel stop 0.000000
@    xaxis  ticklabel char size 1.500000
@    xaxis  ticklabel font 4
@    xaxis  ticklabel color 1
@    xaxis  tick place both
@    xaxis  tick spec type none
@    yaxis  on
@    yaxis  type zero false
@    yaxis  offset 0.000000 , 0.000000
@    yaxis  bar on
@    yaxis  bar color 1
@    yaxis  bar linestyle 1
@    yaxis  bar linewidth 1.0
@    yaxis  label "RMSD (\cE\C)"
@    yaxis  label layout para
@    yaxis  label place auto
@    yaxis  label char size 1.500000
@    yaxis  label font 4
@    yaxis  label color 1
@    yaxis  label place normal
@    yaxis  tick on
@    yaxis  tick major 2
@    yaxis  tick minor ticks 1
@    yaxis  tick default 6
@    yaxis  tick place rounded true
@    yaxis  tick in
@    yaxis  tick major size 1.000000
@    yaxis  tick major color 1
@    yaxis  tick major linewidth 2.0
@    yaxis  tick major linestyle 1
@    yaxis  tick major grid off
@    yaxis  tick minor color 1
@    yaxis  tick minor linewidth 2.0
@    yaxis  tick minor linestyle 1
@    yaxis  tick minor grid off
@    yaxis  tick minor size 0.500000
@    yaxis  ticklabel on
@    yaxis  ticklabel format general
@    yaxis  ticklabel prec 5
@    yaxis  ticklabel formula ""
@    yaxis  ticklabel append ""
@    yaxis  ticklabel prepend ""
@    yaxis  ticklabel angle 0
@    yaxis  ticklabel skip 0
@    yaxis  ticklabel stagger 0
@    yaxis  ticklabel place normal
@    yaxis  ticklabel offset auto
@    yaxis  ticklabel offset 0.000000 , 0.010000
@    yaxis  ticklabel start type auto
@    yaxis  ticklabel start 0.000000
@    yaxis  ticklabel stop type auto
@    yaxis  ticklabel stop 0.000000
@    yaxis  ticklabel char size 1.500000
@    yaxis  ticklabel font 4
@    yaxis  ticklabel color 1
@    yaxis  tick place both
@    yaxis  tick spec type none
@    altxaxis  off
@    altyaxis  off
@    legend on
@    legend loctype view
@    legend 0.85, 0.8
@    legend box color 1
@    legend box pattern 1
@    legend box linewidth 1.0
@    legend box linestyle 1
@    legend box fill color 0
@    legend box fill pattern 1
@    legend font 0
@    legend char size 1.000000
@    legend color 1
@    legend length 4
@    legend vgap 1
@    legend hgap 1
@    legend invert false
@    frame type 0
@    frame linestyle 1
@    frame linewidth 2.5
@    frame color 1
@    frame pattern 1
@    frame background color 0
@    frame background pattern 0
@    s0 hidden false
@    s0 type xy
@    s0 symbol 0
@    s0 symbol size 1.000000
@    s0 symbol color 1
@    s0 symbol pattern 1
@    s0 symbol fill color 1
@    s0 symbol fill pattern 0
@    s0 symbol linewidth 1.0
@    s0 symbol linestyle 1
@    s0 symbol char 65
@    s0 symbol char font 0
@    s0 symbol skip 0
@    s0 line type 1
@    s0 line linestyle 1
@    s0 line linewidth 1.0
@    s0 line color 1
@    s0 line pattern 1
@    s0 baseline type 0
@    s0 baseline off
@    s0 dropline off
@    s0 fill type 0
@    s0 fill rule 0
@    s0 fill color 1
@    s0 fill pattern 1
@    s0 avalue off
@    s0 avalue type 2
@    s0 avalue char size 1.000000
@    s0 avalue font 0
@    s0 avalue color 1
@    s0 avalue rot 0
@    s0 avalue format general
@    s0 avalue prec 3
@    s0 avalue prepend ""
@    s0 avalue append ""
@    s0 avalue offset 0.000000 , 0.000000
@    s0 errorbar on
@    s0 errorbar place both
@    s0 errorbar color 1
@    s0 errorbar pattern 1
@    s0 errorbar size 1.000000
@    s0 errorbar linewidth 1.0
@    s0 errorbar linestyle 1
@    s0 errorbar riser linewidth 1.0
@    s0 errorbar riser linestyle 1
@    s0 errorbar riser clip off
@    s0 errorbar riser clip length 0.100000
@    s0 comment "rmsd_3um7_40.xvg"
@    s0 legend  ""
@target G0.S0
@type xy
0 7e-06
0.1 1.380109
0.2 1.640581
0.3 1.78717
0.4 1.898038
0.5 2.460743
0.6 2.899269
0.7 2.958714
0.8 2.726873
0.9 3.056045
1 3.043646
1.1 2.847387
1.2 2.823322
1.3 3.040632
1.4 2.926217
1.5 3.020539
1.6 2.872905
1.7 3.198088
1.8 3.311048
1.9 3.590265
2 3.230436
2.1 3.259793
2.2 3.348664
2.3 3.118145
2.4 3.301748
2.5 3.428592
2.6 3.476509
2.7 3.550043
2.8 3.706762
2.9 3.534017
3 3.822047
3.1 3.4429
3.2 3.383477
3.3 3.696962
3.4 3.172967
3.5 3.447042
3.6 3.782224
3.7 3.82202
3.8 3.670443
3.9 3.8096
4 3.866581
4.1 3.977552
4.2 3.614869
4.3 3.651931
4.4 3.566636
4.5 3.630676
4.6 3.694328
4.7 3.805411
4.8 3.402385
4.9 3.742946
5 3.780729
5.1 3.957879
5.2 3.898208
5.3 3.961844
5.4 4.118347
5.5 3.931783
5.6 3.55992
5.7 3.570093
5.8 3.681619
5.9 3.77074
6 3.997284
6.1 3.719881
6.2 3.701464
6.3 3.655354
6.4 3.59717
6.5 3.803123
6.6 3.489917
6.7 3.521705
6.8 3.528114
6.9 3.87713
7 3.644593
7.1 3.591565
7.2 3.328475
7.3 3.434826
7.4 3.574501
7.5 3.452655
7.6 3.600527
7.7 3.528448
7.8 3.783407
7.9 3.968998
8 4.28144
8.1 4.1372
8.2 3.57087
8.3 3.503027
8.4 3.681561
8.5 3.788473
8.6 3.650185
8.7 3.483433
8.8 3.862475
8.9 3.795445
9 4.045193
9.1 4.085827
9.2 4.03774
9.3 4.061394
9.4 4.120818
9.5 3.972086
9.6 4.140317
9.7 3.874508
9.8 3.975993
9.9 3.798789
10 3.613774
10.1 3.739133
10.2 3.711952
10.3 4.105997
10.4 3.736356
10.5 3.985785
10.6 3.895428
10.7 3.689173
10.8 3.569502
10.9 3.704407
11 3.477534
11.1 3.436449
11.2 3.874581
11.3 3.702414
11.4 3.776285
11.5 3.641194
11.6 3.574064
11.7 3.581123
11.8 4.054151
11.9 3.915009
12 3.865151
12.1 3.671832
12.2 3.625
12.3 3.781004
12.4 3.564683
12.5 3.88876
12.6 3.518139
12.7 3.517619
12.8 3.578953
12.9 3.505948
13 3.435572
13.1 3.547107
13.2 3.476242
13.3 3.701155
13.4 3.729081
13.5 3.724259
13.6 3.529435
13.7 3.731632
13.8 3.739844
13.9 3.986856
14 3.973849
14.1 3.83957
14.2 3.845275
14.3 3.706974
14.4 3.805117
14.5 3.583181
14.6 3.573673
14.7 3.35072
14.8 3.520882
14.9 3.807109
15 3.595093
15.1 3.638562
15.2 3.904647
15.3 3.74755
15.4 3.866661
15.5 3.609018
15.6 3.790644
15.7 3.810377
15.8 3.671874
15.9 3.633015
16 3.509971
16.1 3.591661
16.2 3.566267
16.3 3.561154
16.4 3.76243
16.5 3.796313
16.6 3.981401
16.7 4.081007
16.8 4.031809
16.9 4.078551
17 4.220424
17.1 4.207041
17.2 4.198019
17.3 4.096231
17.4 3.93874
17.5 4.17833
17.6 3.99112
17.7 4.126807
17.8 4.147482
17.9 3.991866
18 4.173211
18.1 4.240657
18.2 4.064905
18.3 3.904255
18.4 4.053799
18.5 4.056427
18.6 3.853056
18.7 3.934877
18.8 3.865348
18.9 4.019827
19 3.947932
19.1 3.961171
19.2 3.879066
19.3 3.939385
19.4 4.233443
19.5 3.897181
19.6 4.042195
19.7 4.285559
19.8 4.055392
19.9 3.796895
20 3.826675
20.1 4.041511
20.2 3.846924
20.3 3.811318
20.4 4.015077
20.5 3.882004
20.6 3.69335
20.7 3.844395
20.8 3.890686
20.9 4.04425
21 4.092191
21.1 4.115324
21.2 3.797004
21.3 3.842354
21.4 3.922163
21.5 3.990393
21.6 4.07935
21.7 4.095264
21.8 4.167823
21.9 4.203282
22 4.184595
22.1 4.37323
22.2 4.367896
22.3 4.662114
22.4 4.11012
22.5 4.46
22.6 4.324618
22.7 4.616652
22.8 4.54804
22.9 4.319958
23 4.48502
23.1 4.319966
23.2 4.235398
23.3 4.153986
23.4 4.202035
23.5 4.23115
23.6 4.369505
23.7 4.078802
23.8 4.088862
23.9 3.87446
24 3.845766
24.1 3.843626
24.2 4.189361
24.3 3.988543
24.4 3.976085
24.5 4.095852
24.6 3.951525
24.7 4.163802
24.8 4.044475
24.9 4.117109
25 4.093032
25.1 4.144671
25.2 4.025768
25.3 3.952936
25.4 4.085251
25.5 4.249448
25.6 4.087282
25.7 3.90366
25.8 4.209595
25.9 4.280756
26 4.041408
26.1 4.15678
26.2 4.166332
26.3 4.138484
26.4 4.079047
26.5 4.091528
26.6 3.97466
26.7 4.301141
26.8 4.141896
26.9 4.071576
27 4.088206
27.1 4.074178
27.2 4.043261
27.3 3.963781
27.4 3.911431
27.5 4.120142
27.6 4.055218
27.7 4.105738
27.8 4.070455
27.9 4.157113
28 4.055723
28.1 3.876386
28.2 3.958848
28.3 4.04048
28.4 4.165565
28.5 3.975808
28.6 4.097306
28.7 4.041325
28.8 3.727587
28.9 3.946953
29 3.859399
29.1 3.77104
29.2 3.92897
29.3 3.823419
29.4 4.027596
29.5 3.847076
29.6 3.977397
29.7 3.842499
29.8 3.806543
29.9 3.799294
30 3.781676
30.1 3.756409
30.2 3.787647
30.3 3.899243
30.4 3.948273
30.5 3.992294
30.6 4.04351
30.7 4.01886
30.8 4.007167
30.9 3.999042
31 4.20052
31.1 3.935781
31.2 3.974547
31.3 4.063688
31.4 4.183482
31.5 4.18006
31.6 4.082084
31.7 4.355433
31.8 4.42072
31.9 4.286234
32 4.084755
32.1 4.419996
32.2 4.431579
32.3 4.265448
32.4 4.08591
32.5 4.134479
32.6 4.018106
32.7 4.146211
32.8 4.18429
32.9 4.112996
33 4.132311
33.1 4.22363
33.2 4.117134
33.3 4.077241
33.4 4.302858
33.5 4.072475
33.6 4.224408
33.7 4.281483
33.8 4.144529
33.9 4.504936
34 4.285685
34.1 4.444236
34.2 4.417266
34.3 4.187222
34.4 4.309777
34.5 4.409668
34.6 4.272586
34.7 4.409969
34.8 4.568371
34.9 4.35868
35 4.399268
35.1 4.31722
35.2 4.368831
35.3 4.424697
35.4 4.298415
35.5 4.489625
35.6 4.275143
35.7 4.512312
35.8 4.290005
35.9 4.139545
36 4.162536
36.1 4.089285
36.2 4.242883
36.3 4.165057
36.4 4.44914
36.5 4.449188
36.6 4.212783
36.7 4.169709
36.8 4.467115
36.9 4.596755
37 4.537072
37.1 4.584735
37.2 4.492534
37.3 4.473991
37.4 4.613842
37.5 4.650545
37.6 4.867361
37.7 4.670241
37.8 4.573031
37.9 4.563154
38 4.541173
38.1 4.479468
38.2 4.35888
38.3 4.781008
38.4 4.493379
38.5 4.508568
38.6 4.499646
38.7 4.768791
38.8 4.495392
38.9 4.280692
39 4.370332
39.1 4.493835
39.2 4.418057
39.3 4.401796
39.4 4.654039
39.5 4.583322
39.6 4.603265
39.7 4.830098
39.8 4.625299
39.9 4.631164
40 4.68798
40.1 4.696501
40.2 4.709197
40.3 4.667304
40.4 4.315594
40.5 4.431877
40.6 4.600167
40.7 4.558721
40.8 4.238416
40.9 4.213512
41 4.213563
41.1 4.333985
41.2 4.241669
41.3 4.397355
41.4 4.28901
41.5 4.337113
41.6 4.511558
41.7 4.168237
41.8 4.349312
41.9 4.264751
42 4.359918
42.1 4.172786
42.2 4.046698
42.3 4.237854
42.4 4.365765
42.5 4.33975
42.6 4.284129
42.7 4.122543
42.8 4.266533
42.9 4.281265
43 4.013942
43.1 4.038803
43.2 4.3096
43.3 4.418002
43.4 4.280415
43.5 4.213027
43.6 4.42684
43.7 4.487642
43.8 4.532938
43.9 4.336428
44 4.315384
44.1 4.342583
44.2 4.217559
44.3 4.264024
44.4 4.10281
44.5 4.099619
44.6 4.026038
44.7 4.256253
44.8 3.922889
44.9 4.063518
45 4.199356
45.1 4.1385
45.2 4.032708
45.3 4.339038
45.4 4.29734
45.5 4.213733
45.6 4.214945
45.7 3.989802
45.8 3.978029
45.9 4.294776
46 4.192238
46.1 4.307993
46.2 4.273384
46.3 4.311195
46.4 4.174286
46.5 4.212438
46.6 4.192311
46.7 4.042786
46.8 4.067184
46.9 4.035574
47 4.033325
47.1 3.949006
47.2 4.038639
47.3 4.04191
47.4 3.853447
47.5 3.742832
47.6 3.966064
47.7 3.865462
47.8 3.912718
47.9 4.074126
48 4.060589
48.1 4.077029
48.2 4.139329
48.3 3.926401
48.4 3.947515
48.5 3.947826
48.6 4.150094
48.7 4.163759
48.8 3.945668
48.9 4.200877
49 4.345289
49.1 4.053193
49.2 3.963969
49.3 4.105913
49.4 4.061697
49.5 4.122352
49.6 4.049305
49.7 4.151494
49.8 4.45109
49.9 4.127671
50 4.202122
50.1 4.185822
50.2 4.245037
50.3 3.986211
50.4 4.042807
50.5 3.813751
50.6 4.076802
50.7 3.931392
50.8 3.941131
50.9 4.226994
51 4.109285
51.1 4.31189
51.2 4.018355
51.3 4.017351
51.4 4.386705
51.5 4.312809
51.6 4.136385
51.7 4.354245
51.8 4.295469
51.9 4.205519
52 4.212636
52.1 4.278817
52.2 4.238888
52.3 4.117208
52.4 4.222972
52.5 4.214556
52.6 4.226503
52.7 4.057545
52.8 4.307636
52.9 4.351817
53 4.289631
53.1 4.086263
53.2 4.104317
53.3 3.976531
53.4 4.078163
53.5 4.219099
53.6 4.083314
53.7 4.263051
53.8 4.30776
53.9 4.138868
54 4.059625
54.1 3.954769
54.2 4.110145
54.3 3.923862
54.4 4.309131
54.5 4.158737
54.6 4.273027
54.7 4.107586
54.8 4.287052
54.9 4.050161
55 4.195934
55.1 4.081319
55.2 4.289338
55.3 4.025478
55.4 4.09858
55.5 4.069206
55.6 4.128761
55.7 4.076878
55.8 4.242505
55.9 4.082813
56 4.327217
56.1 4.257462
56.2 4.046495
56.3 4.192564
56.4 4.182978
56.5 4.31542
56.6 4.299106
56.7 4.433878
56.8 4.464046
56.9 4.555941
57 4.539539
57.1 4.439785
57.2 4.406234
57.3 4.394778
57.4 4.196732
57.5 4.377771
57.6 4.326381
57.7 4.29972
57.8 4.700874
57.9 4.744646
58 4.548563
58.1 4.691535
58.2 4.617524
58.3 4.553052
58.4 4.470793
58.5 4.307296
58.6 4.585527
58.7 4.703457
58.8 4.524288
58.9 4.629182
59 4.531162
59.1 4.565372
59.2 4.658638
59.3 4.78014
59.4 4.378356
59.5 4.636395
59.6 4.457083
59.7 4.388892
59.8 4.711902
59.9 4.763601
60 4.590978
60.1 4.558733
60.2 4.538058
60.3 4.581653
60.4 4.531285
60.5 4.760724
60.6 4.93801
60.7 4.936563
60.8 4.902259
60.9 4.551959
61 4.735455
61.1 4.68362
61.2 4.746805
61.3 4.836051
61.4 4.451994
61.5 4.876599
61.6 4.80207
61.7 4.654893
61.8 4.611468
61.9 4.75996
62 4.697576
62.1 4.689595
62.2 4.66373
62.3 4.743168
62.4 4.675539
62.5 4.503293
62.6 4.440449
62.7 4.646331
62.8 4.610143
62.9 4.610124
63 4.548211
63.1 4.434682
63.2 4.401235
63.3 4.514651
63.4 4.405551
63.5 4.555494
63.6 4.537173
63.7 4.394631
63.8 4.58368
63.9 4.734533
64 4.842701
64.1 4.804901
64.2 4.892306
64.3 4.98842
64.4 4.750576
64.5 4.981712
64.6 4.867961
64.7 4.843904
64.8 4.564207
64.9 4.599341
65 4.56707
65.1 4.706325
65.2 4.866751
65.3 4.70375
65.4 4.838608
65.5 4.808805
65.6 4.610193
65.7 4.726391
65.8 4.697886
65.9 4.528454
66 4.745987
66.1 4.496748
66.2 4.680992
66.3 4.524533
66.4 4.584541
66.5 4.782939
66.6 4.423389
66.7 4.488719
66.8 4.293582
66.9 4.440245
67 4.497533
67.1 4.442416
67.2 4.634436
67.3 4.525716
67.4 4.594434
67.5 4.680673
67.6 4.56204
67.7 4.708242
67.8 4.444408
67.9 4.676808
68 4.422779
68.1 4.587888
68.2 4.538912
68.3 4.301139
68.4 4.346213
68.5 4.364901
68.6 4.434775
68.7 4.457802
68.8 4.460606
68.9 4.506637
69 4.282195
69.1 4.43355
69.2 4.410251
69.3 4.398728
69.4 4.568904
69.5 4.572169
69.6 4.211036
69.7 4.358983
69.8 4.310381
69.9 4.318052
70 4.457133
70.1 4.49876
70.2 4.46514
70.3 4.385816
70.4 4.487944
70.5 4.246882
70.6 4.563453
70.7 4.34837
70.8 4.617961
70.9 4.509136
71 4.704289
71.1 4.961224
71.2 4.709435
71.3 4.887214
71.4 4.899892
71.5 4.65838
71.6 4.611748
71.7 4.644947
71.8 4.325832
71.9 4.588647
72 4.525357
72.1 4.174059
72.2 4.279754
72.3 4.45637
72.4 4.373955
72.5 4.265387
72.6 4.305421
72.7 4.272792
72.8 4.123331
72.9 4.371687
73 4.180325
73.1 4.29311
73.2 4.620373
73.3 4.349187
73.4 4.295603
73.5 4.337708
73.6 4.501888
73.7 4.484336
73.8 4.437155
73.9 4.345787
74 4.572899
74.1 4.514819
74.2 4.349699
74.3 4.306048
74.4 4.288155
74.5 4.608008
74.6 4.495216
74.7 4.61434
74.8 4.610358
74.9 4.687776
75 4.396783
75.1 4.401437
75.2 4.109032
75.3 4.297566
75.4 4.481249
75.5 4.279679
75.6 4.326227
75.7 4.247762
75.8 4.486962
75.9 4.314437
76 4.428133
76.1 4.536681
76.2 4.485649
76.3 4.411726
76.4 4.456043
76.5 4.823048
76.6 4.649726
76.7 5.152875
76.8 4.950992
76.9 4.853487
77 5.002486
77.1 4.635242
77.2 4.937162
77.3 5.042809
77.4 5.103239
77.5 4.869534
77.6 4.986567
77.7 4.7384
77.8 4.810278
77.9 4.832573
78 4.775758
78.1 4.472648
78.2 4.568762
78.3 4.754043
78.4 4.827714
78.5 4.644665
78.6 4.754955
78.7 4.495188
78.8 4.668275
78.9 4.952934
79 4.55411
79.1 4.671288
79.2 4.653336
79.3 4.696243
79.4 4.852364
79.5 4.924869
79.6 4.782047
79.7 4.94244
79.8 4.93344
79.9 4.897248
80 4.65268
80.1 4.522867
80.2 4.464334
80.3 4.586152
80.4 4.641805
80.5 4.516655
80.6 4.48083
80.7 4.722849
80.8 4.470879
80.9 4.820103
81 4.527109
81.1 4.718758
81.2 4.711018
81.3 4.511522
81.4 4.673359
81.5 4.788277
81.6 4.804109
81.7 4.785047
81.8 4.853773
81.9 4.561133
82 4.63113
82.1 4.57344
82.2 4.630745
82.3 4.648882
82.4 4.822165
82.5 4.825169
82.6 4.751498
82.7 4.828784
82.8 4.70881
82.9 4.646195
83 4.755235
83.1 4.679131
83.2 4.605357
83.3 4.666441
83.4 4.774643
83.5 4.82989
83.6 4.722123
83.7 4.521497
83.8 4.91945
83.9 4.781691
84 4.824305
84.1 5.294862
84.2 5.393478
84.3 5.534521
84.4 5.12704
84.5 5.197987
84.6 4.941216
84.7 4.761302
84.8 4.622251
84.9 4.826617
85 4.902089
85.1 5.163164
85.2 4.995292
85.3 4.660783
85.4 4.697919
85.5 4.614037
85.6 4.83996
85.7 4.615532
85.8 4.845583
85.9 4.634649
86 4.879355
86.1 4.653954
86.2 4.885277
86.3 4.776125
86.4 5.004649
86.5 5.164122
86.6 4.85565
86.7 4.535158
86.8 4.81175
86.9 4.816155
87 4.700252
87.1 4.434193
87.2 4.605531
87.3 4.554913
87.4 4.664934
87.5 4.603725
87.6 4.819496
87.7 4.700933
87.8 4.807129
87.9 4.543966
88 4.68206
88.1 4.743595
88.2 4.62641
88.3 4.51199
88.4 4.717489
88.5 4.456109
88.6 4.338594
88.7 4.449847
88.8 4.481575
88.9 4.680288
89 4.480057
89.1 4.677393
89.2 4.410415
89.3 4.817381
89.4 4.558814
89.5 4.664521
89.6 4.724758
89.7 4.85625
89.8 4.507585
89.9 4.481639
90 4.311694
90.1 4.539507
90.2 4.380643
90.3 4.411711
90.4 4.882097
90.5 4.690335
90.6 4.630096
90.7 4.634584
90.8 4.784421
90.9 4.649612
91 4.587707
91.1 4.75395
91.2 4.732073
91.3 4.874293
91.4 4.630847
91.5 4.690019
91.6 4.522726
91.7 4.859066
91.8 4.742927
91.9 4.804898
92 4.829892
92.1 4.727582
92.2 4.906583
92.3 4.973055
92.4 4.803725
92.5 4.60015
92.6 4.542972
92.7 4.402753
92.8 4.373854
92.9 4.440509
93 4.482619
93.1 4.54055
93.2 4.642586
93.3 4.59911
93.4 4.494869
93.5 4.806698
93.6 4.864411
93.7 4.816256
93.8 5.055115
93.9 5.092055
94 5.083909
94.1 4.724001
94.2 4.817262
94.3 5.182065
94.4 5.020295
94.5 4.874852
94.6 4.779361
94.7 4.7271
94.8 4.846014
94.9 4.687012
95 4.72001
95.1 4.877748
95.2 4.914176
95.3 4.954203
95.4 5.008023
95.5 5.093182
95.6 4.812698
95.7 5.022852
95.8 5.192053
95.9 5.103542
96 4.936692
96.1 4.916093
96.2 4.937126
96.3 5.032266
96.4 4.936089
96.5 4.982347
96.6 5.039282
96.7 5.039207
96.8 5.093512
96.9 4.893785
97 4.769242
97.1 4.598798
97.2 4.768616
97.3 4.865803
97.4 4.773912
97.5 4.922471
97.6 4.889525
97.7 5.024095
97.8 4.65603
97.9 4.644147
98 4.643907
98.1 4.719615
98.2 4.604803
98.3 4.682872
98.4 4.649115
98.5 4.514746
98.6 4.597993
98.7 4.408508
98.8 4.45013
98.9 4.65064
99 4.688199
99.1 4.423709
99.2 4.597536
99.3 4.611368
99.4 4.741429
99.5 4.458491
99.6 4.538364
99.7 4.414499
99.8 4.520756
99.9 4.46674
100 4.549065
100.1 4.440546
100.2 4.571376
100.3 4.688535
100.4 4.871323
100.5 4.761678
100.6 4.787619
100.7 4.578428
100.8 4.484384
100.9 4.294948
101 4.404714
101.1 4.227758
101.2 4.098336
101.3 4.028167
101.4 4.089365
101.5 3.979973
101.6 4.033429
101.7 4.160749
101.8 4.188611
101.9 4.127941
102 4.319355
102.1 4.369095
102.2 4.312111
102.3 4.345759
102.4 4.220452
102.5 4.290881
102.6 4.278258
102.7 4.274329
102.8 4.400881
102.9 4.156238
103 4.299996
103.1 4.239387
103.2 4.350453
103.3 4.581761
103.4 4.32449
103.5 4.193764
103.6 4.262945
103.7 4.374935
103.8 4.200662
103.9 4.15869
104 4.400333
104.1 4.420019
104.2 4.323437
104.3 4.326937
104.4 4.27547
104.5 4.278789
104.6 4.167991
104.7 4.333267
104.8 4.239366
104.9 4.579373
105 4.461727
105.1 4.505334
105.2 4.147425
105.3 4.316415
105.4 4.117627
105.5 4.417019
105.6 4.484838
105.7 4.465408
105.8 4.380859
105.9 4.358085
106 4.447668
106.1 4.348825
106.2 4.344767
106.3 4.590742
106.4 4.285471
106.5 4.048052
106.6 4.271227
106.7 4.183151
106.8 4.158474
106.9 4.074438
107 4.377208
107.1 4.248717
107.2 4.189698
107.3 4.012074
107.4 4.021409
107.5 4.117696
107.6 4.089981
107.7 4.225326
107.8 4.335263
107.9 4.185728
108 4.425772
108.1 4.590965
108.2 4.015982
108.3 4.165027
108.4 4.164512
108.5 4.192074
108.6 4.127259
108.7 4.392022
108.8 4.17726
108.9 4.147261
109 4.135119
109.1 4.206829
109.2 4.203391
109.3 4.453487
109.4 4.571139
109.5 4.53663
109.6 4.379037
109.7 4.513496
109.8 4.246219
109.9 4.369736
110 4.362116
110.1 4.393871
110.2 4.358382
110.3 4.651692
110.4 4.476785
110.5 4.332035
110.6 4.59712
110.7 4.618203
110.8 4.379247
110.9 4.24845
111 4.262889
111.1 4.537311
111.2 4.475005
111.3 4.536345
111.4 4.56009
111.5 4.484535
111.6 4.858181
111.7 4.810238
111.8 4.671711
111.9 4.367238
112 4.390311
112.1 4.460661
112.2 4.383152
112.3 4.232509
112.4 4.552967
112.5 4.578944
112.6 4.441248
112.7 4.462056
112.8 4.184856
112.9 4.21942
113 4.606036
113.1 4.398253
113.2 4.491869
113.3 4.477507
113.4 4.204192
113.5 4.447729
113.6 4.452959
113.7 4.382099
113.8 4.357417
113.9 4.31121
114 4.42113
114.1 4.521406
114.2 4.463381
114.3 4.249526
114.4 4.55794
114.5 4.193844
114.6 3.987105
114.7 4.319417
114.8 4.194522
114.9 4.131304
115 4.286288
115.1 4.529317
115.2 4.351471
115.3 4.528793
115.4 4.587639
115.5 4.438474
115.6 4.336202
115.7 4.091604
115.8 4.300179
115.9 4.237083
116 4.0028
116.1 4.119854
116.2 4.367407
116.3 4.328026
116.4 4.308158
116.5 4.226271
116.6 4.332138
116.7 4.198003
116.8 4.261406
116.9 4.340832
117 4.283848
117.1 4.245479
117.2 4.398009
117.3 4.34506
117.4 4.609859
117.5 4.462138
117.6 4.294695
117.7 4.378498
117.8 4.415585
117.9 4.273445
118 4.153211
118.1 4.390894
118.2 4.22278
118.3 4.465607
118.4 4.364526
118.5 4.047694
118.6 4.368073
118.7 4.289521
118.8 4.300896
118.9 4.233192
119 4.163402
119.1 4.356837
119.2 4.324026
119.3 4.184619
119.4 4.214803
119.5 4.448875
119.6 4.243617
119.7 4.242311
119.8 4.312534
119.9 4.597213
120 4.348792
120.1 4.478584
120.2 4.497733
120.3 4.414281
120.4 4.496234
120.5 4.123506
120.6 4.289536
120.7 4.491437
120.8 4.298717
120.9 4.214355
121 4.084988
121.1 4.068045
121.2 4.156457
121.3 4.083236
121.4 4.232413
121.5 4.124042
121.6 4.382699
121.7 4.248078
121.8 4.105088
121.9 4.043954
122 3.794459
122.1 4.106051
122.2 4.119091
122.3 4.076458
122.4 4.116552
122.5 4.321644
122.6 4.268414
122.7 4.224498
122.8 4.057569
122.9 4.063292
123 4.230402
123.1 4.226614
123.2 4.112073
123.3 4.158486
123.4 4.229432
123.5 4.443284
123.6 4.285552
123.7 4.336087
123.8 4.244246
123.9 4.166582
124 4.378104
124.1 4.589231
124.2 4.293744
124.3 4.174322
124.4 4.269822
124.5 4.287881
124.6 4.340075
124.7 4.24493
124.8 4.363002
124.9 4.614097
125 4.325133
125.1 4.481642
125.2 4.429671
125.3 4.478703
125.4 4.56041
125.5 4.56881
125.6 4.555994
125.7 4.46536
125.8 4.630363
125.9 4.497557
126 4.678526
126.1 4.598563
126.2 4.821604
126.3 4.676424
126.4 4.481294
126.5 4.620631
126.6 4.769621
126.7 4.345393
126.8 4.659988
126.9 4.476961
127 4.427326
127.1 4.279572
127.2 4.073972
127.3 4.412182
127.4 4.34918
127.5 4.30391
127.6 4.184412
127.7 4.425464
127.8 4.269548
127.9 4.220231
128 4.179251
128.1 4.240187
128.2 4.275777
128.3 4.498519
128.4 4.354769
128.5 4.15631
128.6 4.182635
128.7 4.470142
128.8 4.199764
128.9 4.327019
129 4.309844
129.1 4.257061
129.2 4.324746
129.3 4.204803
129.4 4.095593
129.5 4.163491
129.6 4.329734
129.7 4.382168
129.8 4.306588
129.9 4.146016
130 4.179456
130.1 4.200306
130.2 4.151717
130.3 4.151957
130.4 4.31916
130.5 4.114829
130.6 4.379102
130.7 4.403008
130.8 4.294335
130.9 4.321239
131 4.46095
131.1 4.345964
131.2 4.338646
131.3 4.317799
131.4 4.36607
131.5 4.487837
131.6 4.409516
131.7 4.252137
131.8 4.47374
131.9 4.507365
132 4.624453
132.1 4.27956
132.2 4.174386
132.3 4.079755
132.4 4.243424
132.5 4.14272
132.6 4.117967
132.7 4.091082
132.8 4.019317
132.9 4.430881
133 4.473763
133.1 4.303213
133.2 4.048718
133.3 4.146678
133.4 4.350149
133.5 3.851348
133.6 3.874831
133.7 3.843377
133.8 3.906858
133.9 4.01042
134 3.978913
134.1 4.354279
134.2 4.311502
134.3 4.355281
134.4 4.395182
134.5 4.156455
134.6 4.090847
134.7 4.246124
134.8 4.102282
134.9 4.102786
135 4.189349
135.1 4.259674
135.2 4.126751
135.3 4.215984
135.4 4.282494
135.5 4.400853
135.6 4.335786
135.7 4.135379
135.8 4.074529
135.9 3.955201
136 3.978278
136.1 4.144869
136.2 4.105592
136.3 3.920707
136.4 4.010975
136.5 3.743547
136.6 4.155364
136.7 3.957607
136.8 3.977553
136.9 4.145451
137 3.953701
137.1 4.096696
137.2 3.977435
137.3 4.166022
137.4 4.240677
137.5 3.912831
137.6 4.0218
137.7 4.153438
137.8 4.085237
137.9 4.148932
138 4.009435
138.1 4.189624
138.2 4.035636
138.3 4.265188
138.4 4.140155
138.5 4.229764
138.6 3.885462
138.7 3.960002
138.8 4.071768
138.9 4.101474
139 4.047121
139.1 4.080202
139.2 4.179704
139.3 3.823151
139.4 3.956625
139.5 4.068645
139.6 4.22811
139.7 4.320818
139.8 4.339149
139.9 4.560235
140 4.294673
140.1 4.140884
140.2 3.920218
140.3 4.228209
140.4 3.966888
140.5 4.124292
140.6 4.119739
140.7 4.24533
140.8 4.131411
140.9 4.245894
141 4.310265
141.1 4.07775
141.2 4.084029
141.3 4.389457
141.4 4.442028
141.5 4.241213
141.6 4.208262
141.7 4.100517
141.8 4.187829
141.9 4.202311
142 4.29856
142.1 4.255675
142.2 4.358372
142.3 4.070179
142.4 4.278928
142.5 4.093315
142.6 4.395804
142.7 4.26378
142.8 4.19918
142.9 4.204905
143 4.268852
143.1 4.336959
143.2 4.220536
143.3 4.328656
143.4 4.179898
143.5 4.036971
143.6 4.140581
143.7 4.166211
143.8 4.157984
143.9 4.202489
144 4.205106
144.1 4.303957
144.2 4.088426
144.3 4.372869
144.4 4.141445
144.5 4.484433
144.6 4.376979
144.7 4.32054
144.8 4.33534
144.9 4.490238
145 4.466608
145.1 4.262686
145.2 4.268133
145.3 4.34667
145.4 4.241206
145.5 4.296091
145.6 4.259835
145.7 4.243496
145.8 4.432591
145.9 4.334629
146 4.119499
146.1 4.148122
146.2 4.209979
146.3 4.169465
146.4 4.030805
146.5 4.124358
146.6 4.268222
146.7 4.245073
146.8 4.409757
146.9 4.423912
147 4.312888
147.1 4.509774
147.2 4.30756
147.3 4.283603
147.4 4.496676
147.5 4.225914
147.6 4.218987
147.7 4.173884
147.8 4.367368
147.9 4.562029
148 4.225397
148.1 4.4037
148.2 4.28117
148.3 4.271889
148.4 4.322742
148.5 4.427055
148.6 4.261363
148.7 4.206721
148.8 4.078936
148.9 4.226902
149 4.194435
149.1 4.303793
149.2 4.329469
149.3 4.379203
149.4 4.198307
149.5 4.170009
149.6 4.150826
149.7 4.318739
149.8 4.308547
149.9 4.010707
150 4.079953
150.1 4.367371
150.2 4.226064
150.3 4.35577
150.4 4.528854
150.5 4.759143
150.6 4.411671
150.7 4.467728
150.8 4.49665
150.9 4.474761
151 4.127736
151.1 4.327499
151.2 4.154376
151.3 4.202844
151.4 4.090629
151.5 4.137942
151.6 4.104361
151.7 4.263261
151.8 4.033725
151.9 4.104311
152 4.079503
152.1 4.335633
152.2 4.511839
152.3 4.5366
152.4 4.472554
152.5 4.404675
152.6 4.2317
152.7 4.611039
152.8 4.28735
152.9 4.383886
153 4.288316
153.1 4.499126
153.2 4.326085
153.3 4.449183
153.4 4.551328
153.5 4.475841
153.6 4.456868
153.7 4.383492
153.8 4.349963
153.9 4.373856
154 4.242315
154.1 4.356906
154.2 4.310656
154.3 4.348473
154.4 4.215082
154.5 4.187551
154.6 4.163743
154.7 4.167956
154.8 4.093889
154.9 4.247853
155 4.269314
155.1 4.226088
155.2 4.313005
155.3 4.385132
155.4 4.413178
155.5 4.230133
155.6 4.221312
155.7 4.294596
155.8 4.15124
155.9 4.324269
156 4.40764
156.1 4.287933
156.2 4.353911
156.3 4.585665
156.4 4.4662
156.5 4.146867
156.6 4.31457
156.7 4.628124
156.8 4.357646
156.9 4.459052
157 4.247453
157.1 4.298514
157.2 4.265287
157.3 4.18575
157.4 4.156006
157.5 4.07274
157.6 4.137443
157.7 4.076761
157.8 4.229609
157.9 3.945806
158 4.017524
158.1 4.041294
158.2 4.073455
158.3 4.155852
158.4 3.977596
158.5 4.048373
158.6 4.070761
158.7 4.126477
158.8 4.081666
158.9 4.099376
159 4.019266
159.1 4.085431
159.2 4.050649
159.3 4.218285
159.4 4.370001
159.5 3.974447
159.6 4.220507
159.7 4.129877
159.8 4.254579
159.9 4.155366
160 4.050477
160.1 4.105229
160.2 4.247765
160.3 4.162451
160.4 4.163023
160.5 4.0152
160.6 4.077406
160.7 4.026262
160.8 3.916982
160.9 4.1673
161 4.396544
161.1 4.07758
161.2 4.093128
161.3 4.155607
161.4 4.207852
161.5 4.160427
161.6 4.263413
161.7 4.240043
161.8 4.260962
161.9 4.46383
162 4.35415
162.1 4.354875
162.2 4.373269
162.3 4.481949
162.4 4.264619
162.5 4.313234
162.6 4.547267
162.7 4.27384
162.8 4.21324
162.9 4.207924
163 4.271233
163.1 4.218532
163.2 4.202486
163.3 4.107653
163.4 4.278832
163.5 4.130984
163.6 4.179497
163.7 4.262163
163.8 4.102998
163.9 4.036533
164 4.093993
164.1 3.988929
164.2 4.024434
164.3 4.306577
164.4 4.109995
164.5 4.026103
164.6 4.325625
164.7 4.408698
164.8 4.251617
164.9 4.188784
165 4.143506
165.1 4.232994
165.2 3.982094
165.3 4.319109
165.4 4.229823
165.5 4.032103
165.6 4.208279
165.7 4.231064
165.8 4.352553
165.9 4.252547
166 4.355868
166.1 4.530017
166.2 4.451692
166.3 4.249399
166.4 4.327163
166.5 4.358993
166.6 4.524267
166.7 4.335948
166.8 4.475625
166.9 4.450088
167 4.472111
167.1 4.205339
167.2 4.466128
167.3 4.450132
167.4 4.241908
167.5 4.544525
167.6 3.928067
167.7 4.177866
167.8 4.038968
167.9 4.019978
168 4.156073
168.1 4.116781
168.2 4.004531
168.3 4.016068
168.4 4.153737
168.5 4.20211
168.6 4.138215
168.7 4.055716
168.8 4.148384
168.9 4.403302
169 4.25021
169.1 4.253106
169.2 4.150158
169.3 4.155367
169.4 3.976761
169.5 4.03289
169.6 4.08628
169.7 4.005853
169.8 3.990587
169.9 4.135677
170 4.144468
170.1 4.113331
170.2 4.169353
170.3 3.921874
170.4 3.913327
170.5 3.92783
170.6 4.144865
170.7 4.103941
170.8 4.108675
170.9 4.2034
171 4.185565
171.1 4.22285
171.2 4.000256
171.3 4.124413
171.4 4.191592
171.5 4.065588
171.6 4.317794
171.7 4.249059
171.8 4.120522
171.9 4.215158
172 4.188968
172.1 3.99196
172.2 4.085287
172.3 4.303617
172.4 4.116853
172.5 4.153897
172.6 4.283574
172.7 4.109502
172.8 4.104528
172.9 4.364111
173 4.282586
173.1 4.315096
173.2 4.21231
173.3 4.498093
173.4 4.295411
173.5 4.304068
173.6 4.249452
173.7 4.270191
173.8 4.654084
173.9 4.659663
174 4.198316
174.1 4.40514
174.2 4.138575
174.3 4.578855
174.4 4.561088
174.5 4.5893
174.6 4.576853
174.7 4.357803
174.8 4.181326
174.9 4.401837
175 4.211725
175.1 4.125242
175.2 4.283175
175.3 4.145381
175.4 4.169188
175.5 4.229426
175.6 4.265013
175.7 4.26563
175.8 4.495136
175.9 4.370949
176 4.418795
176.1 4.351525
176.2 4.257612
176.3 4.500948
176.4 4.459049
176.5 4.244536
176.6 4.818538
176.7 4.395352
176.8 4.467109
176.9 4.382732
177 4.699107
177.1 4.680234
177.2 4.521848
177.3 4.478679
177.4 4.291024
177.5 4.337036
177.6 4.369698
177.7 4.242657
177.8 4.508474
177.9 4.226446
178 4.37426
178.1 4.518301
178.2 4.317805
178.3 4.21464
178.4 4.080273
178.5 4.1164
178.6 4.289883
178.7 4.492276
178.8 4.245087
178.9 4.15832
179 4.38195
179.1 4.612978
179.2 4.483142
179.3 4.312792
179.4 4.233954
179.5 4.383605
179.6 4.211963
179.7 4.270826
179.8 4.193456
179.9 4.318883
180 4.526147
180.1 4.222349
180.2 4.305126
180.3 4.190307
180.4 3.990778
180.5 4.234979
180.6 4.225183
180.7 4.447033
180.8 4.284508
180.9 4.035705
181 4.14035
181.1 4.129758
181.2 3.979318
181.3 3.974297
181.4 4.119948
181.5 4.217696
181.6 4.22209
181.7 4.0698
181.8 4.081483
181.9 4.272512
182 4.307249
182.1 4.050214
182.2 4.002264
182.3 4.231591
182.4 4.376053
182.5 4.271111
182.6 4.229272
182.7 4.147656
182.8 4.309947
182.9 4.275927
183 4.208793
183.1 4.37674
183.2 4.720002
183.3 4.499629
183.4 4.608774
183.5 4.514623
183.6 4.395027
183.7 4.393074
183.8 4.363107
183.9 4.582008
184 4.433139
184.1 4.390533
184.2 4.389083
184.3 4.167994
184.4 4.401928
184.5 4.501724
184.6 4.320123
184.7 4.30011
184.8 4.285313
184.9 4.271572
185 4.17334
185.1 4.321415
185.2 4.269674
185.3 4.268112
185.4 4.299138
185.5 4.405464
185.6 4.166211
185.7 4.293298
185.8 4.342265
185.9 4.284422
186 4.148064
186.1 4.450961
186.2 4.543092
186.3 4.202658
186.4 4.234298
186.5 4.451405
186.6 4.375937
186.7 4.564967
186.8 4.369474
186.9 4.306907
187 4.50022
187.1 4.399761
187.2 4.339904
187.3 4.312657
187.4 4.432632
187.5 4.38063
187.6 4.565176
187.7 4.546077
187.8 4.41234
187.9 4.712628
188 4.438822
188.1 4.712195
188.2 4.644382
188.3 4.504213
188.4 4.404813
188.5 4.515626
188.6 4.314944
188.7 4.316933
188.8 4.494033
188.9 4.30062
189 4.340214
189.1 4.445285
189.2 4.381265
189.3 4.494361
189.4 4.617001
189.5 4.539989
189.6 4.570399
189.7 4.504467
189.8 4.30876
189.9 4.193588
190 4.26304
190.1 4.302135
190.2 4.40713
190.3 4.483241
190.4 4.615235
190.5 4.488414
190.6 4.714383
190.7 4.679515
190.8 4.4605
190.9 4.358309
191 4.644146
191.1 4.798398
191.2 4.693247
191.3 4.632406
191.4 4.812218
191.5 4.699113
191.6 4.729146
191.7 4.690782
191.8 4.881215
191.9 4.774392
192 4.71238
192.1 4.953972
192.2 4.550702
192.3 4.572834
192.4 4.648199
192.5 4.427945
192.6 4.384505
192.7 4.529101
192.8 4.444173
192.9 4.42316
193 4.56421
193.1 4.483272
193.2 4.43527
193.3 4.47171
193.4 4.594208
193.5 4.746234
193.6 4.561754
193.7 4.4149
193.8 4.786837
193.9 4.791602
194 4.660607
194.1 4.750369
194.2 4.640087
194.3 4.795077
194.4 4.505028
194.5 4.493213
194.6 4.602889
194.7 4.358045
194.8 4.538985
194.9 4.27226
195 4.334156
195.1 4.27194
195.2 4.081209
195.3 4.465962
195.4 4.35344
195.5 4.334204
195.6 4.275539
195.7 4.295432
195.8 4.347244
195.9 4.305222
196 4.378869
196.1 4.25959
196.2 4.194955
196.3 4.210583
196.4 4.206476
196.5 4.335786
196.6 4.338188
196.7 4.296766
196.8 4.285311
196.9 4.403251
197 4.39634
197.1 4.542973
197.2 4.549241
197.3 4.724333
197.4 4.637921
197.5 4.550478
197.6 4.47434
197.7 4.349749
197.8 4.407251
197.9 4.373017
198 4.257015
198.1 4.30855
198.2 4.411745
198.3 4.377638
198.4 4.440686
198.5 4.335875
198.6 4.363731
198.7 4.361095
198.8 4.421094
198.9 4.54095
199 4.4818
199.1 4.448197
199.2 4.311529
199.3 4.49123
199.4 4.495824
199.5 4.479399
199.6 4.317664
199.7 4.5318
199.8 4.42271
199.9 4.397011
200 4.545107
200.1 4.523197
200.2 4.741802
200.3 4.703676
200.4 4.678988
200.5 4.497089
200.6 4.560822
200.7 4.514843
200.8 4.59949
200.9 4.61039
201 4.404607
201.1 4.450192
201.2 4.53701
201.3 4.563754
201.4 4.638655
201.5 4.570199
201.6 4.549194
201.7 4.451097
201.8 4.497143
201.9 4.449433
202 4.489887
202.1 4.371648
202.2 4.299564
202.3 4.312606
202.4 4.265263
202.5 4.311715
202.6 4.273418
202.7 4.303221
202.8 4.334256
202.9 4.322394
203 4.668738
203.1 4.553
203.2 4.398375
203.3 4.558869
203.4 4.32187
203.5 4.426186
203.6 4.352773
203.7 4.5554
203.8 4.566941
203.9 4.522122
204 4.362595
204.1 4.386761
204.2 4.314208
204.3 4.591201
204.4 4.553707
204.5 4.657462
204.6 4.431436
204.7 4.273965
204.8 4.370348
204.9 4.482763
205 4.443089
205.1 4.537477
205.2 4.407951
205.3 4.472251
205.4 4.310896
205.5 4.24564
205.6 4.212473
205.7 4.39987
205.8 4.271281
205.9 4.31116
206 4.286621
206.1 4.273065
206.2 4.282982
206.3 4.268511
206.4 4.166243
206.5 4.334965
206.6 4.265076
206.7 4.264677
206.8 4.506482
206.9 4.368981
207 4.520371
207.1 4.528003
207.2 4.325428
207.3 4.256485
207.4 4.319529
207.5 4.39331
207.6 4.193893
207.7 4.162995
207.8 4.266884
207.9 4.228736
208 4.357859
208.1 4.305488
208.2 4.374177
208.3 4.273386
208.4 4.313851
208.5 4.345198
208.6 4.322979
208.7 4.390536
208.8 4.400945
208.9 4.395199
209 4.476871
209.1 4.329514
209.2 4.405557
209.3 4.442869
209.4 4.349462
209.5 4.396518
209.6 4.44999
209.7 4.393299
209.8 4.254421
209.9 4.34801
210 4.186203
210.1 4.351895
210.2 4.440784
210.3 4.509812
210.4 4.308866
210.5 4.535796
210.6 4.499268
210.7 4.642021
210.8 4.475699
210.9 4.556401
211 4.415655
211.1 4.361117
211.2 4.347913
211.3 4.559594
211.4 4.36604
211.5 4.490036
211.6 4.384752
211.7 4.296724
211.8 4.545804
211.9 4.610676
212 4.56953
212.1 4.523381
212.2 4.636196
212.3 4.486785
212.4 4.504924
212.5 4.296372
212.6 4.524761
212.7 4.546033
212.8 4.486587
212.9 4.453593
213 4.483935
213.1 4.477533
213.2 4.485113
213.3 4.645683
213.4 4.708834
213.5 4.708524
213.6 4.644217
213.7 4.705861
213.8 4.678073
213.9 4.665654
214 4.543219
214.1 4.730019
214.2 4.453425
214.3 4.542988
214.4 4.661066
214.5 4.343747
214.6 4.363638
214.7 4.509298
214.8 4.503433
214.9 4.334916
215 4.361724
215.1 4.330623
215.2 4.274489
215.3 4.525751
215.4 4.386101
215.5 4.317964
215.6 4.550641
215.7 4.628569
215.8 4.595673
215.9 4.579798
216 4.751309
216.1 4.571486
216.2 4.686721
216.3 4.567179
216.4 4.43509
216.5 4.499096
216.6 4.526775
216.7 4.611734
216.8 4.472717
216.9 4.626667
217 4.610353
217.1 4.625527
217.2 4.600978
217.3 4.378809
217.4 4.607559
217.5 4.626413
217.6 4.58914
217.7 4.135779
217.8 4.443062
217.9 4.651771
218 4.449736
218.1 4.397208
218.2 4.634846
218.3 4.44863
218.4 4.335341
218.5 4.408959
218.6 4.285734
218.7 4.528813
218.8 4.442647
218.9 4.455162
219 4.276884
219.1 4.481412
219.2 4.429641
219.3 4.445912
219.4 4.23605
219.5 4.314603
219.6 4.123185
219.7 4.411407
219.8 4.43423
219.9 4.318587
220 4.35095
220.1 4.432895
220.2 4.42263
220.3 4.456927
220.4 4.347245
220.5 4.494557
220.6 4.466227
220.7 4.316164
220.8 4.349126
220.9 4.311698
221 4.261602
221.1 4.27847
221.2 4.273549
221.3 4.260719
221.4 4.282053
221.5 4.260471
221.6 4.271305
221.7 4.231305
221.8 4.097449
221.9 4.121446
222 4.011456
222.1 4.177915
222.2 4.074027
222.3 4.045599
222.4 4.236213
222.5 4.064268
222.6 4.062486
222.7 4.192291
222.8 4.264588
222.9 4.196124
223 4.02592
223.1 4.135425
223.2 4.01105
223.3 3.950716
223.4 4.082189
223.5 4.213264
223.6 4.265733
223.7 4.213638
223.8 4.044492
223.9 4.348283
224 4.151684
224.1 4.138029
224.2 4.270836
224.3 4.062431
224.4 4.125538
224.5 4.173643
224.6 4.463875
224.7 4.449409
224.8 4.501774
224.9 4.363867
225 4.19629
225.1 4.146633
225.2 4.20182
225.3 4.169537
225.4 4.227086
225.5 4.128247
225.6 4.350627
225.7 4.298521
225.8 4.101031
225.9 4.227541
226 4.284568
226.1 4.303629
226.2 4.221631
226.3 4.189383
226.4 4.164575
226.5 4.055327
226.6 4.078006
226.7 4.109646
226.8 4.067286
226.9 4.10598
227 3.954859
227.1 4.043969
227.2 3.991545
227.3 4.14194
227.4 4.174213
227.5 3.918877
227.6 4.100116
227.7 3.977847
227.8 3.948567
227.9 4.144207
228 4.195831
228.1 4.148466
228.2 3.977464
228.3 3.898945
228.4 4.043415
228.5 4.056936
228.6 4.031333
228.7 4.068877
228.8 4.082219
228.9 4.280271
229 3.977365
229.1 4.067061
229.2 4.150347
229.3 4.031456
229.4 4.184225
229.5 4.105192
229.6 4.011768
229.7 4.219936
229.8 4.174394
229.9 4.33821
230 4.345953
230.1 4.321152
230.2 4.342435
230.3 4.22423
230.4 4.435629
230.5 4.280942
230.6 4.250654
230.7 4.329894
230.8 4.137773
230.9 3.951519
231 4.164473
231.1 4.057164
231.2 4.233929
231.3 4.226859
231.4 4.346263
231.5 4.157144
231.6 4.213153
231.7 4.30013
231.8 4.374808
231.9 4.253736
232 3.971483
232.1 4.084496
232.2 4.168433
232.3 4.136628
232.4 4.201798
232.5 4.373894
232.6 4.298432
232.7 4.315479
232.8 4.191574
232.9 4.277903
233 4.195022
233.1 4.198
233.2 4.235791
233.3 4.285391
233.4 4.21282
233.5 4.344265
233.6 4.411096
233.7 4.398524
233.8 4.177158
233.9 4.284117
234 4.342422
234.1 4.222246
234.2 4.325174
234.3 4.108609
234.4 4.057425
234.5 4.163547
234.6 4.145816
234.7 4.212584
234.8 4.19921
234.9 4.189103
235 4.096398
235.1 4.161585
235.2 4.339524
235.3 4.044781
235.4 4.136885
235.5 4.234691
235.6 4.017049
235.7 4.263456
235.8 4.130042
235.9 3.895245
236 4.094605
236.1 4.172401
236.2 4.260053
236.3 4.270987
236.4 4.39433
236.5 4.37121
236.6 4.184367
236.7 4.19444
236.8 3.990677
236.9 4.28103
237 4.140264
237.1 4.131431
237.2 3.990605
237.3 4.171745
237.4 4.155906
237.5 3.932091
237.6 4.090599
237.7 4.376564
237.8 4.199877
237.9 4.194842
238 4.312622
238.1 4.152135
238.2 4.115711
238.3 4.455168
238.4 4.407585
238.5 4.329074
238.6 4.282552
238.7 4.170221
238.8 4.103915
238.9 4.217897
239 4.26391
239.1 4.180014
239.2 4.386508
239.3 4.233372
239.4 4.418138
239.5 4.176122
239.6 4.151701
239.7 4.047995
239.8 4.264498
239.9 4.235593
240 4.168639
240.1 4.047703
240.2 4.022485
240.3 3.997616
240.4 3.944139
240.5 4.089911
240.6 4.041019
240.7 4.231617
240.8 4.109825
240.9 4.197305
241 4.024788
241.1 4.185137
241.2 4.196194
241.3 4.131735
241.4 4.295344
241.5 4.088317
241.6 4.161519
241.7 4.347155
241.8 4.223005
241.9 4.207439
242 4.1822
242.1 4.010735
242.2 4.164259
242.3 4.037972
242.4 4.135197
242.5 4.201582
242.6 3.954846
242.7 4.11167
242.8 3.738556
242.9 3.952751
243 3.883059
243.1 3.842606
243.2 3.865018
243.3 3.836744
243.4 3.839471
243.5 3.874047
243.6 3.98265
243.7 3.7847
243.8 3.918162
243.9 4.079751
244 3.99686
244.1 3.993435
244.2 3.917543
244.3 4.065898
244.4 3.968097
244.5 3.841137
244.6 4.003986
244.7 4.035023
244.8 3.857189
244.9 3.896187
245 3.907533
245.1 4.057727
245.2 4.033664
245.3 4.035854
245.4 3.960158
245.5 3.991417
245.6 3.908307
245.7 3.979879
245.8 4.040991
245.9 4.046746
246 3.922816
246.1 3.880586
246.2 4.120163
246.3 3.970322
246.4 3.981237
246.5 3.955432
246.6 4.05349
246.7 4.065532
246.8 3.97704
246.9 4.01971
247 3.953922
247.1 3.906257
247.2 3.987271
247.3 3.909828
247.4 3.966607
247.5 3.838668
247.6 4.077399
247.7 4.013848
247.8 3.889536
247.9 3.917059
248 3.979158
248.1 4.092161
248.2 3.981338
248.3 3.975819
248.4 4.06173
248.5 3.931345
248.6 3.964711
248.7 4.048146
248.8 4.01447
248.9 4.217458
249 4.053302
249.1 3.966659
249.2 3.959009
249.3 4.019279
249.4 3.885289
249.5 3.944443
249.6 3.858083
249.7 3.882312
249.8 3.845059
249.9 3.948262
250 3.938606
250.1 4.021526
250.2 4.169814
250.3 4.100219
250.4 4.190814
250.5 4.174365
250.6 4.004203
250.7 3.790388
250.8 3.91167
250.9 3.790829
251 3.949766
251.1 3.871512
251.2 3.962401
251.3 4.135275
251.4 3.968059
251.5 4.208412
251.6 4.038322
251.7 4.021904
251.8 3.906457
251.9 4.145618
252 3.957886
252.1 4.078954
252.2 4.107098
252.3 3.942282
252.4 4.193041
252.5 4.046678
252.6 3.9454
252.7 3.894394
252.8 3.971593
252.9 3.963773
253 4.009259
253.1 3.967308
253.2 4.110199
253.3 4.034943
253.4 4.011886
253.5 4.301254
253.6 4.006327
253.7 4.097765
253.8 4.034322
253.9 4.053777
254 3.955436
254.1 4.146135
254.2 3.984952
254.3 4.041737
254.4 3.993262
254.5 4.1351
254.6 3.912882
254.7 4.036722
254.8 4.094423
254.9 3.98273
255 3.852378
255.1 3.956257
255.2 4.121973
255.3 3.991848
255.4 4.000846
255.5 4.11643
255.6 3.979661
255.7 3.949016
255.8 4.12037
255.9 3.955533
256 3.944079
256.1 4.205287
256.2 4.101635
256.3 4.113781
256.4 4.064569
256.5 4.154584
256.6 4.103524
256.7 4.163352
256.8 3.970515
256.9 4.065188
257 4.025957
257.1 4.054686
257.2 4.179431
257.3 3.908738
257.4 4.000837
257.5 4.102793
257.6 4.046771
257.7 4.120495
257.8 4.043398
257.9 4.018398
258 4.082833
258.1 3.958849
258.2 3.925141
258.3 3.906512
258.4 3.84546
258.5 3.961847
258.6 3.8612
258.7 4.101906
258.8 3.932593
258.9 4.062665
259 4.100204
259.1 4.027205
259.2 3.963047
259.3 4.091007
259.4 4.12137
259.5 4.069752
259.6 4.326094
259.7 4.180596
259.8 3.951908
259.9 4.099966
260 3.957005
260.1 3.914339
260.2 4.00508
260.3 4.116829
260.4 4.171263
260.5 4.227912
260.6 4.124677
260.7 4.266677
260.8 4.27301
260.9 4.066775
261 4.130374
261.1 4.184833
261.2 4.132508
261.3 4.073704
261.4 4.13548
261.5 4.135768
261.6 4.29423
261.7 4.246103
261.8 4.108998
261.9 4.242415
262 4.0042
262.1 4.038898
262.2 4.044859
262.3 4.063027
262.4 3.963716
262.5 4.036343
262.6 4.27695
262.7 4.092887
262.8 4.109719
262.9 4.147387
263 4.227543
263.1 4.087459
263.2 4.108917
263.3 4.078695
263.4 4.087464
263.5 4.217529
263.6 4.311411
263.7 4.099066
263.8 4.059381
263.9 4.253222
264 4.087529
264.1 4.142413
264.2 4.024
264.3 3.994653
264.4 4.155623
264.5 4.076289
264.6 4.113339
264.7 4.125305
264.8 3.918922
264.9 4.042256
265 3.989128
265.1 4.032955
265.2 4.118404
265.3 4.192148
265.4 4.176729
265.5 4.233144
265.6 4.136459
265.7 4.06267
265.8 4.078959
265.9 4.037817
266 4.173467
266.1 4.251935
266.2 4.166996
266.3 4.185675
266.4 3.978178
266.5 4.094824
266.6 4.259317
266.7 4.100608
266.8 4.371037
266.9 4.278476
267 4.366047
267.1 4.161927
267.2 4.281333
267.3 4.299692
267.4 4.16417
267.5 4.329358
267.6 4.190458
267.7 4.382249
267.8 4.166692
267.9 4.303107
268 4.358391
268.1 4.347221
268.2 4.394703
268.3 4.153085
268.4 4.127794
268.5 4.188443
268.6 4.243251
268.7 4.228502
268.8 4.269955
268.9 4.275663
269 4.351033
269.1 4.362016
269.2 4.183232
269.3 4.139577
269.4 4.143844
269.5 4.174661
269.6 4.189452
269.7 4.266171
269.8 4.06675
269.9 3.875135
270 4.145278
270.1 4.1839
270.2 4.297976
270.3 4.08672
270.4 4.079125
270.5 4.318625
270.6 4.065438
270.7 4.023049
270.8 4.248365
270.9 4.243834
271 4.187734
271.1 4.133539
271.2 4.20281
271.3 4.263659
271.4 4.074918
271.5 4.307257
271.6 4.203163
271.7 4.33286
271.8 4.193763
271.9 4.082898
272 4.306398
272.1 4.191117
272.2 4.108618
272.3 4.190992
272.4 4.253712
272.5 4.162691
272.6 4.20545
272.7 4.208795
272.8 4.101489
272.9 4.155306
273 4.213814
273.1 4.156924
273.2 4.323273
273.3 4.315003
273.4 4.333538
273.5 4.326166
273.6 4.124838
273.7 4.167931
273.8 4.238585
273.9 4.327657
274 4.326641
274.1 4.106495
274.2 4.162018
274.3 4.266417
274.4 4.195316
274.5 4.22349
274.6 4.325223
274.7 4.331421
274.8 4.302148
274.9 4.471113
275 4.571768
275.1 4.666417
275.2 4.541418
275.3 4.300222
275.4 4.452243
275.5 4.665522
275.6 4.581866
275.7 4.530663
275.8 4.565746
275.9 4.562165
276 4.537871
276.1 4.497076
276.2 4.386589
276.3 4.35179
276.4 4.433239
276.5 4.516144
276.6 4.678321
276.7 4.469458
276.8 4.56131
276.9 4.543617
277 4.543356
277.1 4.572861
277.2 4.65947
277.3 4.735509
277.4 4.762198
277.5 4.645934
277.6 4.505933
277.7 4.523947
277.8 4.51226
277.9 4.414858
278 4.245072
278.1 4.340459
278.2 4.550684
278.3 4.416765
278.4 4.491838
278.5 4.272283
278.6 4.216831
278.7 4.227328
278.8 4.315586
278.9 4.38429
279 4.226367
279.1 4.314587
279.2 4.409876
279.3 4.459382
279.4 4.39833
279.5 4.659771
279.6 4.609886
279.7 4.670081
279.8 4.732542
279.9 4.871486
280 4.538519
280.1 4.433246
280.2 4.597993
280.3 4.571047
280.4 4.678316
280.5 4.635857
280.6 4.500806
280.7 4.52841
280.8 4.46314
280.9 4.659248
281 4.419357
281.1 4.442728
281.2 4.470901
281.3 4.377028
281.4 4.43726
281.5 4.576529
281.6 4.39534
281.7 4.417067
281.8 4.322905
281.9 4.421666
282 4.420726
282.1 4.203267
282.2 4.215232
282.3 4.055791
282.4 4.179005
282.5 4.263493
282.6 4.132032
282.7 4.183301
282.8 4.064681
282.9 4.230198
283 3.936575
283.1 4.146604
283.2 4.134474
283.3 4.362528
283.4 4.347973
283.5 4.300401
283.6 4.273483
283.7 3.994344
283.8 3.924997
283.9 4.151345
284 4.077011
284.1 4.335156
284.2 4.226101
284.3 4.113441
284.4 4.284037
284.5 4.180163
284.6 4.069226
284.7 4.038041
284.8 4.25801
284.9 4.025147
285 4.102312
285.1 4.461819
285.2 4.075078
285.3 4.187066
285.4 4.204789
285.5 4.147261
285.6 4.171792
285.7 4.231502
285.8 4.332111
285.9 4.614259
286 4.383407
286.1 4.316856
286.2 4.341496
286.3 4.420237
286.4 4.293435
286.5 4.39108
286.6 4.44255
286.7 4.348127
286.8 4.10988
286.9 4.128848
287 4.209479
287.1 4.269885
287.2 4.288865
287.3 4.275614
287.4 4.167918
287.5 4.173795
287.6 4.194901
287.7 4.342089
287.8 4.481598
287.9 4.585696
288 4.510458
288.1 4.406492
288.2 4.487067
288.3 4.213685
288.4 4.437723
288.5 4.584641
288.6 4.599532
288.7 4.48738
288.8 4.452085
288.9 4.229821
289 4.354245
289.1 4.326335
289.2 4.210187
289.3 4.290487
289.4 4.27248
289.5 4.257031
289.6 4.228921
289.7 4.223408
289.8 4.307853
289.9 4.395434
290 4.243899
290.1 4.021515
290.2 4.064021
290.3 4.239013
290.4 4.308858
290.5 4.284612
290.6 4.137115
290.7 4.23634
290.8 4.257504
290.9 4.322751
291 4.145092
291.1 4.315594
291.2 4.15419
291.3 4.388731
291.4 4.234537
291.5 4.584592
291.6 4.420564
291.7 4.27108
291.8 4.014689
291.9 4.31484
292 4.167215
292.1 4.181555
292.2 4.13503
292.3 3.988295
292.4 3.955268
292.5 3.884266
292.6 3.948365
292.7 3.958988
292.8 3.919844
292.9 4.114451
293 4.072071
293.1 4.02225
293.2 4.160564
293.3 3.992786
293.4 4.078445
293.5 4.293547
293.6 4.173515
293.7 4.030643
293.8 3.878036
293.9 4.136221
294 4.168123
294.1 4.154491
294.2 3.983583
294.3 4.236158
294.4 4.162079
294.5 4.138554
294.6 4.163828
294.7 4.00705
294.8 4.021544
294.9 4.293353
295 4.33252
295.1 4.250695
295.2 4.360802
295.3 4.185256
295.4 4.127683
295.5 4.274945
295.6 4.290226
295.7 4.197835
295.8 4.060783
295.9 4.044125
296 4.026637
296.1 4.093244
296.2 3.976199
296.3 4.156433
296.4 4.369136
296.5 4.170668
296.6 4.118317
296.7 4.07003
296.8 4.093155
296.9 4.094871
297 4.249989
297.1 4.292453
297.2 4.277415
297.3 4.415557
297.4 4.188844
297.5 4.227049
297.6 4.298885
297.7 4.215292
297.8 4.245944
297.9 4.284754
298 4.329558
298.1 4.382211
298.2 4.282503
298.3 4.307454
298.4 4.340681
298.5 4.300787
298.6 4.307256
298.7 4.253055
298.8 4.259679
298.9 4.080473
299 4.21496
299.1 4.25289
299.2 4.189548
299.3 4.178492
299.4 4.241146
299.5 4.332452
299.6 4.407974
299.7 4.341673
299.8 4.331599
299.9 4.210154
300 4.338362
300.1 4.559937
300.2 4.372839
300.3 4.279417
300.4 4.416424
300.5 4.368909
300.6 4.522668
300.7 4.469351
300.8 4.564124
300.9 4.343846
301 4.47344
301.1 4.401055
301.2 4.604278
301.3 4.479405
301.4 4.317304
301.5 4.47179
301.6 4.420545
301.7 4.681757
301.8 4.411172
301.9 4.407794
302 4.22962
302.1 4.329957
302.2 4.476378
302.3 4.72813
302.4 4.515421
302.5 4.341873
302.6 4.372768
302.7 4.469057
302.8 4.502635
302.9 4.505187
303 4.654206
303.1 4.574809
303.2 4.426125
303.3 4.448369
303.4 4.351526
303.5 4.629344
303.6 4.590012
303.7 4.431351
303.8 4.532253
303.9 4.46689
304 4.43131
304.1 4.604523
304.2 4.566832
304.3 4.53527
304.4 4.575461
304.5 4.651777
304.6 4.596215
304.7 4.476137
304.8 4.5872
304.9 4.627738
305 4.563316
305.1 4.536672
305.2 4.48748
305.3 4.66572
305.4 4.506997
305.5 4.430571
305.6 4.854616
305.7 4.910693
305.8 4.697245
305.9 4.698502
306 4.793199
306.1 4.786467
306.2 4.746234
306.3 4.679004
306.4 4.760732
306.5 4.513983
306.6 4.517536
306.7 4.547525
306.8 4.546092
306.9 4.499419
307 4.537663
307.1 4.622623
307.2 4.603701
307.3 4.596417
307.4 4.470277
307.5 4.570436
307.6 4.652878
307.7 4.606056
307.8 4.552119
307.9 4.519033
308 4.823496
308.1 4.607116
308.2 4.635294
308.3 4.751896
308.4 4.686501
308.5 4.917383
308.6 4.723185
308.7 4.711395
308.8 4.59678
308.9 4.467826
309 4.631812
309.1 4.477464
309.2 4.69047
309.3 4.806882
309.4 4.639308
309.5 4.86517
309.6 4.599439
309.7 4.739182
309.8 4.817156
309.9 4.750744
310 4.694865
310.1 4.656099
310.2 4.67589
310.3 4.690287
310.4 4.544293
310.5 4.603239
310.6 4.43716
310.7 4.51506
310.8 4.545228
310.9 4.52382
311 4.468657
311.1 4.462599
311.2 4.593013
311.3 4.636078
311.4 4.458236
311.5 4.605989
311.6 4.55338
311.7 4.641486
311.8 4.700662
311.9 4.625783
312 4.709245
312.1 4.669259
312.2 4.684857
312.3 4.714727
312.4 4.582916
312.5 4.735139
312.6 4.623485
312.7 4.624122
312.8 4.641299
312.9 4.718636
313 4.659774
313.1 4.78174
313.2 4.764152
313.3 4.663622
313.4 4.462523
313.5 4.811254
313.6 4.76344
313.7 4.691993
313.8 4.56668
313.9 4.613279
314 4.539118
314.1 4.545845
314.2 4.560774
314.3 4.705977
314.4 4.492124
314.5 4.439773
314.6 4.442239
314.7 4.395199
314.8 4.488731
314.9 4.458876
315 4.449691
315.1 4.543631
315.2 4.490323
315.3 4.584469
315.4 4.306967
315.5 4.346074
315.6 4.526498
315.7 4.401662
315.8 4.425849
315.9 4.383921
316 4.28026
316.1 4.376499
316.2 4.480377
316.3 4.382933
316.4 4.786411
316.5 4.47928
316.6 4.461294
316.7 4.277735
316.8 4.328552
316.9 4.229898
317 4.120152
317.1 4.337337
317.2 4.434821
317.3 4.418365
317.4 4.421192
317.5 4.431012
317.6 4.453315
317.7 4.486695
317.8 4.488911
317.9 4.581985
318 4.17786
318.1 4.441088
318.2 4.355349
318.3 4.311371
318.4 4.43967
318.5 4.275911
318.6 4.36304
318.7 4.402007
318.8 4.307752
318.9 4.331771
319 4.317157
319.1 4.316007
319.2 4.217197
319.3 4.284027
319.4 4.241261
319.5 4.261397
319.6 4.403492
319.7 4.281838
319.8 3.837107
319.9 4.278285
320 4.171937
320.1 4.146212
320.2 4.418509
320.3 4.008063
320.4 4.045718
320.5 4.111612
320.6 3.884785
320.7 3.79398
320.8 3.719521
320.9 3.854438
321 3.896374
321.1 3.861155
321.2 3.9358
321.3 4.018247
321.4 4.100814
321.5 4.157839
321.6 4.133253
321.7 4.224948
321.8 4.12442
321.9 4.077907
322 3.991644
322.1 4.188648
322.2 4.13087
322.3 3.880448
322.4 4.08008
322.5 3.974807
322.6 4.220474
322.7 4.207731
322.8 4.067567
322.9 4.25529
323 4.091054
323.1 4.271445
323.2 4.145412
323.3 4.351336
323.4 4.263408
323.5 4.160309
323.6 4.168481
323.7 4.144261
323.8 4.16954
323.9 4.333214
324 4.250263
324.1 4.241475
324.2 4.368047
324.3 4.247151
324.4 4.335288
324.5 4.348019
324.6 4.430723
324.7 4.254916
324.8 4.256101
324.9 4.121317
325 4.304013
325.1 4.14896
325.2 4.117037
325.3 4.245676
325.4 4.425946
325.5 4.650937
325.6 4.553317
325.7 4.591749
325.8 4.454384
325.9 4.515302
326 4.527707
326.1 4.535334
326.2 4.405488
326.3 4.444626
326.4 4.196649
326.5 4.624256
326.6 4.503715
326.7 4.705953
326.8 4.644765
326.9 4.649181
327 4.295123
327.1 4.498607
327.2 4.381486
327.3 4.444496
327.4 4.486842
327.5 4.456095
327.6 4.359866
327.7 4.591476
327.8 4.703723
327.9 4.857183
328 4.579434
328.1 4.406812
328.2 4.50588
328.3 4.426586
328.4 4.784983
328.5 4.702426
328.6 4.709012
328.7 4.612999
328.8 4.619199
328.9 4.691635
329 4.392061
329.1 4.629689
329.2 4.611295
329.3 4.434041
329.4 4.454125
329.5 4.310556
329.6 4.555612
329.7 4.513422
329.8 4.53565
329.9 4.344599
330 4.412529
330.1 4.403604
330.2 4.419439
330.3 4.544375
330.4 4.36627
330.5 4.421163
330.6 4.401841
330.7 4.562236
330.8 4.407431
330.9 4.255902
331 4.237266
331.1 4.28744
331.2 4.368684
331.3 4.482906
331.4 4.606602
331.5 4.605888
331.6 4.566049
331.7 4.59296
331.8 4.623555
331.9 4.570098
332 4.709673
332.1 4.603187
332.2 4.813246
332.3 4.798603
332.4 4.705119
332.5 4.4378
332.6 4.730169
332.7 4.657277
332.8 4.631147
332.9 4.667681
333 4.821063
333.1 4.728244
333.2 4.634157
333.3 4.626598
333.4 4.652962
333.5 4.722362
333.6 4.681883
333.7 4.690429
333.8 4.602179
333.9 4.761012
334 4.488525
334.1 4.678918
334.2 4.388987
334.3 4.460934
334.4 4.433042
334.5 4.522908
334.6 4.370648
334.7 4.543902
334.8 4.335876
334.9 4.456268
335 4.415636
335.1 4.616973
335.2 4.623708
335.3 4.859258
335.4 4.669
335.5 4.607601
335.6 4.622943
335.7 4.615718
335.8 4.554507
335.9 4.858902
336 4.720896
336.1 4.717239
336.2 4.688554
336.3 4.787209
336.4 4.705755
336.5 4.724201
336.6 4.761711
336.7 4.658045
336.8 4.604748
336.9 4.81394
337 4.848706
337.1 4.706167
337.2 4.944431
337.3 4.898099
337.4 4.797591
337.5 4.727947
337.6 4.692936
337.7 4.626448
337.8 4.586999
337.9 4.682872
338 4.59537
338.1 4.804096
338.2 4.89283
338.3 4.735215
338.4 4.67198
338.5 4.609415
338.6 4.739867
338.7 4.752642
338.8 4.952829
338.9 4.803015
339 4.621817
339.1 4.630838
339.2 4.643922
339.3 4.861971
339.4 4.577781
339.5 4.695817
339.6 4.722047
339.7 4.817132
339.8 4.774089
339.9 5.068539
340 4.90991
340.1 4.850646
340.2 4.679264
340.3 4.457345
340.4 4.454803
340.5 4.551023
340.6 4.733753
340.7 4.513482
340.8 4.605262
340.9 4.624463
341 4.726557
341.1 4.560541
341.2 4.602018
341.3 4.557045
341.4 4.676875
341.5 4.860181
341.6 5.131086
341.7 4.861004
341.8 4.639595
341.9 4.629758
342 4.613383
342.1 4.756065
342.2 4.884275
342.3 5.022963
342.4 4.845293
342.5 5.001889
342.6 4.84759
342.7 4.656428
342.8 4.629835
342.9 4.729285
343 4.629493
343.1 4.776578
343.2 4.853132
343.3 4.819502
343.4 4.700067
343.5 4.808367
343.6 4.947631
343.7 4.825301
343.8 4.913246
343.9 4.666738
344 4.712518
344.1 4.851707
344.2 4.703019
344.3 4.770386
344.4 4.880304
344.5 4.843102
344.6 4.930317
344.7 4.689177
344.8 4.749842
344.9 4.805671
345 4.714158
345.1 4.714794
345.2 4.49869
345.3 4.670551
345.4 4.847488
345.5 4.894798
345.6 4.711296
345.7 4.598199
345.8 4.741908
345.9 4.674982
346 4.560459
346.1 4.98661
346.2 4.710478
346.3 4.467746
346.4 4.559955
346.5 4.620916
346.6 4.849704
346.7 4.817091
346.8 4.64557
346.9 4.904539
347 4.943958
347.1 4.708074
347.2 4.658551
347.3 4.708276
347.4 4.855752
347.5 4.976372
347.6 4.972299
347.7 4.802257
347.8 4.584617
347.9 4.975449
348 4.830928
348.1 4.882426
348.2 4.876547
348.3 4.536636
348.4 4.575621
348.5 4.627059
348.6 4.583906
348.7 4.463839
348.8 4.588033
348.9 4.657332
349 4.728453
349.1 4.626078
349.2 4.954868
349.3 4.801269
349.4 4.959347
349.5 4.659534
349.6 4.696047
349.7 4.723068
349.8 4.827607
349.9 4.865877
350 4.949975
350.1 4.796402
350.2 4.787055
350.3 4.574741
350.4 4.73088
350.5 4.71947
350.6 4.79963
350.7 5.234519
350.8 4.701126
350.9 4.646452
351 4.45364
351.1 4.554939
351.2 4.587434
351.3 4.534141
351.4 4.46894
351.5 4.763987
351.6 4.734055
351.7 4.784235
351.8 4.964892
351.9 4.875095
352 4.861386
352.1 4.820888
352.2 4.929351
352.3 4.867736
352.4 4.693094
352.5 4.746237
352.6 4.644276
352.7 4.474986
352.8 4.670919
352.9 4.703982
353 4.683086
353.1 4.653594
353.2 4.783801
353.3 4.666374
353.4 4.785106
353.5 4.898211
353.6 4.713756
353.7 4.763546
353.8 4.73408
353.9 4.736768
354 4.744376
354.1 4.604703
354.2 4.526666
354.3 4.576519
354.4 4.771975
354.5 4.754758
354.6 4.803975
354.7 4.850627
354.8 5.027097
354.9 4.722613
355 5.126999
355.1 4.946802
355.2 4.778488
355.3 4.651867
355.4 4.750737
355.5 4.783297
355.6 4.526897
355.7 4.583087
355.8 4.361828
355.9 4.537714
356 4.429143
356.1 4.318255
356.2 4.448459
356.3 4.628973
356.4 4.573627
356.5 4.316264
356.6 4.649214
356.7 4.538934
356.8 4.523409
356.9 4.560835
357 4.658055
357.1 4.808906
357.2 4.654761
357.3 4.61134
357.4 4.609163
357.5 4.574823
357.6 5.074289
357.7 4.969253
357.8 4.846105
357.9 4.771692
358 4.779564
358.1 4.737729
358.2 4.708692
358.3 4.713391
358.4 4.801211
358.5 4.735233
358.6 4.862328
358.7 5.072932
358.8 4.8588
358.9 4.820608
359 4.832185
359.1 4.551771
359.2 4.513255
359.3 4.616469
359.4 4.589603
359.5 4.6557
359.6 4.431558
359.7 4.547927
359.8 4.381194
359.9 4.371683
360 4.440775
360.1 4.449601
360.2 4.429173
360.3 4.340619
360.4 4.171446
360.5 4.260662
360.6 4.461851
360.7 4.393734
360.8 4.30617
360.9 4.440498
361 4.448058
361.1 4.427946
361.2 4.605666
361.3 4.497138
361.4 4.40446
361.5 4.536712
361.6 4.315063
361.7 4.422291
361.8 4.717836
361.9 4.545651
362 4.624286
362.1 4.491133
362.2 4.559677
362.3 4.596177
362.4 4.459359
362.5 4.424573
362.6 4.438458
362.7 4.523183
362.8 4.554627
362.9 4.592503
363 4.619299
363.1 4.594921
363.2 4.410418
363.3 4.491735
363.4 4.574217
363.5 4.376679
363.6 4.434418
363.7 4.324297
363.8 4.461177
363.9 4.513364
364 4.355167
364.1 4.269581
364.2 4.249438
364.3 4.371062
364.4 4.369981
364.5 4.257288
364.6 4.394469
364.7 4.19499
364.8 4.295395
364.9 4.27773
365 4.152516
365.1 4.135432
365.2 4.524186
365.3 4.603825
365.4 4.253579
365.5 4.264125
365.6 4.098455
365.7 4.266143
365.8 4.202914
365.9 4.448428
366 4.519566
366.1 4.456807
366.2 4.583417
366.3 4.405096
366.4 4.338512
366.5 4.228398
366.6 4.469265
366.7 4.400907
366.8 4.363271
366.9 4.461779
367 4.28227
367.1 4.425555
367.2 4.429622
367.3 4.470403
367.4 4.470592
367.5 4.508012
367.6 4.572956
367.7 4.602786
367.8 4.302811
367.9 4.631751
368 4.691884
368.1 4.817816
368.2 4.31718
368.3 4.312344
368.4 4.206352
368.5 4.259195
368.6 4.553347
368.7 4.64563
368.8 4.329163
368.9 4.298756
369 4.454913
369.1 4.412338
369.2 4.555336
369.3 4.606965
369.4 4.558953
369.5 4.536266
369.6 4.554628
369.7 4.535525
369.8 4.442255
369.9 4.533053
370 4.346451
370.1 4.384575
370.2 4.365944
370.3 4.267627
370.4 4.453535
370.5 4.399059
370.6 4.334753
370.7 4.531312
370.8 4.299812
370.9 4.223625
371 4.463495
371.1 4.256459
371.2 4.261462
371.3 4.441104
371.4 4.464652
371.5 4.556546
371.6 4.296475
371.7 4.492122
371.8 4.465891
371.9 4.47066
372 4.592023
372.1 4.397073
372.2 4.383537
372.3 4.555476
372.4 4.600536
372.5 4.632076
372.6 4.53299
372.7 4.907192
372.8 4.589102
372.9 4.625061
373 4.702696
373.1 4.825811
373.2 4.694041
373.3 4.731983
373.4 4.542507
373.5 4.662233
373.6 4.428329
373.7 4.594204
373.8 4.664202
373.9 4.607663
374 4.58719
374.1 4.336701
374.2 4.493599
374.3 4.567679
374.4 4.590902
374.5 4.547856
374.6 4.711755
374.7 4.442138
374.8 4.23062
374.9 4.400267
375 4.441437
375.1 4.206449
375.2 4.239716
375.3 4.157539
375.4 4.107563
375.5 4.185375
375.6 4.496691
375.7 4.410936
375.8 4.519459
&
