# Supplementary material for: Swapped and non-swapped TRAAK states co-exist in membranes at a ratio influenced by temperature
Source: Nat Commun. 2026 Mar 5;17:3522. doi: 10.1038/s41467-026-70027-9 (PMC13087257; doi:10.1038/s41467-026-70027-9)
Supplement: Supplementary file 4 — Source Data [file 41467_2026_70027_MOESM4_ESM.zip › Source data/Supplementary figure 14/rmsd_S_19C.xvg]

# Grace project file
#
@version 50125
@page size 792, 612
@page scroll 5%
@page inout 5%
@link page off
@map font 8 to "Courier", "Courier"
@map font 10 to "Courier-Bold", "Courier-Bold"
@map font 11 to "Courier-BoldOblique", "Courier-BoldOblique"
@map font 9 to "Courier-Oblique", "Courier-Oblique"
@map font 4 to "Helvetica", "Helvetica"
@map font 6 to "Helvetica-Bold", "Helvetica-Bold"
@map font 7 to "Helvetica-BoldOblique", "Helvetica-BoldOblique"
@map font 5 to "Helvetica-Oblique", "Helvetica-Oblique"
@map font 18 to "NimbusMonoL-Bold", "NimbusMonoL-Bold"
@map font 19 to "NimbusMonoL-BoldOblique", "NimbusMonoL-BoldOblique"
@map font 20 to "NimbusMonoL-Regular", "NimbusMonoL-Regular"
@map font 21 to "NimbusMonoL-RegularOblique", "NimbusMonoL-RegularOblique"
@map font 22 to "NimbusMonoPS-Bold", "NimbusMonoPS-Bold"
@map font 23 to "NimbusMonoPS-BoldItalic", "NimbusMonoPS-BoldItalic"
@map font 24 to "NimbusMonoPS-Italic", "NimbusMonoPS-Italic"
@map font 25 to "NimbusMonoPS-Regular", "NimbusMonoPS-Regular"
@map font 26 to "NimbusRoman-Bold", "NimbusRoman-Bold"
@map font 27 to "NimbusRoman-BoldItalic", "NimbusRoman-BoldItalic"
@map font 28 to "NimbusRoman-Italic", "NimbusRoman-Italic"
@map font 29 to "NimbusRoman-Regular", "NimbusRoman-Regular"
@map font 30 to "NimbusRomanNo9L-Medium", "NimbusRomanNo9L-Medium"
@map font 31 to "NimbusRomanNo9L-MediumItalic", "NimbusRomanNo9L-MediumItalic"
@map font 32 to "NimbusRomanNo9L-Regular", "NimbusRomanNo9L-Regular"
@map font 33 to "NimbusRomanNo9L-RegularItalic", "NimbusRomanNo9L-RegularItalic"
@map font 34 to "NimbusSans-Bold", "NimbusSans-Bold"
@map font 35 to "NimbusSans-BoldItalic", "NimbusSans-BoldItalic"
@map font 36 to "NimbusSans-Italic", "NimbusSans-Italic"
@map font 37 to "NimbusSans-Regular", "NimbusSans-Regular"
@map font 38 to "NimbusSansL-Bold", "NimbusSansL-Bold"
@map font 39 to "NimbusSansL-BoldCondensed", "NimbusSansL-BoldCondensed"
@map font 40 to "NimbusSansL-BoldCondensedItalic", "NimbusSansL-BoldCondensedItalic"
@map font 41 to "NimbusSansL-BoldItalic", "NimbusSansL-BoldItalic"
@map font 42 to "NimbusSansL-Regular", "NimbusSansL-Regular"
@map font 43 to "NimbusSansL-RegularCondensed", "NimbusSansL-RegularCondensed"
@map font 44 to "NimbusSansL-RegularCondensedItalic", "NimbusSansL-RegularCondensedItalic"
@map font 45 to "NimbusSansL-RegularItalic", "NimbusSansL-RegularItalic"
@map font 46 to "NimbusSansNarrow-Bold", "NimbusSansNarrow-Bold"
@map font 47 to "NimbusSansNarrow-BoldOblique", "NimbusSansNarrow-BoldOblique"
@map font 48 to "NimbusSansNarrow-Oblique", "NimbusSansNarrow-Oblique"
@map font 49 to "NimbusSansNarrow-Regular", "NimbusSansNarrow-Regular"
@map font 50 to "P052-Bold", "P052-Bold"
@map font 51 to "P052-BoldItalic", "P052-BoldItalic"
@map font 52 to "P052-Italic", "P052-Italic"
@map font 53 to "P052-Roman", "P052-Roman"
@map font 54 to "StandardSymbolsL-Regular", "StandardSymbolsL-Regular"
@map font 55 to "StandardSymbolsPS-Regular", "StandardSymbolsPS-Regular"
@map font 12 to "Symbol", "Symbol"
@map font 2 to "Times-Bold", "Times-Bold"
@map font 3 to "Times-BoldItalic", "Times-BoldItalic"
@map font 1 to "Times-Italic", "Times-Italic"
@map font 0 to "Times-Roman", "Times-Roman"
@map font 61 to "URWBookman-Demi", "URWBookman-Demi"
@map font 62 to "URWBookman-DemiItalic", "URWBookman-DemiItalic"
@map font 63 to "URWBookman-Light", "URWBookman-Light"
@map font 64 to "URWBookman-LightItalic", "URWBookman-LightItalic"
@map font 65 to "URWBookmanL-DemiBold", "URWBookmanL-DemiBold"
@map font 66 to "URWBookmanL-DemiBoldItalic", "URWBookmanL-DemiBoldItalic"
@map font 67 to "URWBookmanL-Light", "URWBookmanL-Light"
@map font 68 to "URWBookmanL-LightItalic", "URWBookmanL-LightItalic"
@map font 69 to "URWChanceryL-MediumItalic", "URWChanceryL-MediumItalic"
@map font 70 to "URWGothic-Book", "URWGothic-Book"
@map font 71 to "URWGothic-BookOblique", "URWGothic-BookOblique"
@map font 72 to "URWGothic-Demi", "URWGothic-Demi"
@map font 73 to "URWGothic-DemiOblique", "URWGothic-DemiOblique"
@map font 74 to "URWGothicL-Book", "URWGothicL-Book"
@map font 75 to "URWGothicL-BookOblique", "URWGothicL-BookOblique"
@map font 76 to "URWGothicL-Demi", "URWGothicL-Demi"
@map font 77 to "URWGothicL-DemiOblique", "URWGothicL-DemiOblique"
@map font 78 to "URWPalladioL-Bold", "URWPalladioL-Bold"
@map font 79 to "URWPalladioL-BoldItalic", "URWPalladioL-BoldItalic"
@map font 80 to "URWPalladioL-Italic", "URWPalladioL-Italic"
@map font 81 to "URWPalladioL-Roman", "URWPalladioL-Roman"
@map font 82 to "Z003-MediumItalic", "Z003-MediumItalic"
@map font 13 to "ZapfDingbats", "ZapfDingbats"
@map color 0 to (255, 255, 255), "white"
@map color 1 to (0, 0, 0), "black"
@map color 2 to (255, 0, 0), "red"
@map color 3 to (0, 255, 0), "green"
@map color 4 to (0, 0, 255), "blue"
@map color 5 to (255, 255, 0), "yellow"
@map color 6 to (188, 143, 143), "brown"
@map color 7 to (220, 220, 220), "grey"
@map color 8 to (148, 0, 211), "violet"
@map color 9 to (0, 255, 255), "cyan"
@map color 10 to (255, 0, 255), "magenta"
@map color 11 to (255, 165, 0), "orange"
@map color 12 to (114, 33, 188), "indigo"
@map color 13 to (103, 7, 72), "maroon"
@map color 14 to (64, 224, 208), "turquoise"
@map color 15 to (0, 139, 0), "green4"
@reference date 0
@date wrap off
@date wrap year 1950
@default linewidth 1.0
@default linestyle 1
@default color 1
@default pattern 1
@default font 0
@default char size 1.000000
@default symbol size 1.000000
@default sformat "%.8g"
@background color 0
@page background fill on
@timestamp off
@timestamp 0.03, 0.03
@timestamp color 1
@timestamp rot 0
@timestamp font 0
@timestamp char size 1.000000
@timestamp def "Thu Sep 11 17:12:36 2025"
@r0 off
@link r0 to g0
@r0 type above
@r0 linestyle 1
@r0 linewidth 1.0
@r0 color 1
@r0 line 0, 0, 0, 0
@r1 off
@link r1 to g0
@r1 type above
@r1 linestyle 1
@r1 linewidth 1.0
@r1 color 1
@r1 line 0, 0, 0, 0
@r2 off
@link r2 to g0
@r2 type above
@r2 linestyle 1
@r2 linewidth 1.0
@r2 color 1
@r2 line 0, 0, 0, 0
@r3 off
@link r3 to g0
@r3 type above
@r3 linestyle 1
@r3 linewidth 1.0
@r3 color 1
@r3 line 0, 0, 0, 0
@r4 off
@link r4 to g0
@r4 type above
@r4 linestyle 1
@r4 linewidth 1.0
@r4 color 1
@r4 line 0, 0, 0, 0
@g0 on
@g0 hidden false
@g0 type XY
@g0 stacked false
@g0 bar hgap 0.000000
@g0 fixedpoint off
@g0 fixedpoint type 0
@g0 fixedpoint xy 0.000000, 0.000000
@g0 fixedpoint format general general
@g0 fixedpoint prec 6, 6
@with g0
@    world 0, 1, 400, 10
@    stack world 0, 0, 0, 0
@    znorm 1
@    view 0.150000, 0.150000, 1.150000, 0.850000
@    title "S - 19 C\c0\C"
@    title font 4
@    title size 1.500000
@    title color 1
@    subtitle ""
@    subtitle font 0
@    subtitle size 1.000000
@    subtitle color 1
@    xaxes scale Normal
@    yaxes scale Normal
@    xaxes invert off
@    yaxes invert off
@    xaxis  on
@    xaxis  type zero false
@    xaxis  offset 0.000000 , 0.000000
@    xaxis  bar on
@    xaxis  bar color 1
@    xaxis  bar linestyle 1
@    xaxis  bar linewidth 1.0
@    xaxis  label "Time (ns)"
@    xaxis  label layout para
@    xaxis  label place auto
@    xaxis  label char size 1.500000
@    xaxis  label font 4
@    xaxis  label color 1
@    xaxis  label place normal
@    xaxis  tick on
@    xaxis  tick major 100
@    xaxis  tick minor ticks 1
@    xaxis  tick default 6
@    xaxis  tick place rounded true
@    xaxis  tick in
@    xaxis  tick major size 1.000000
@    xaxis  tick major color 1
@    xaxis  tick major linewidth 2.0
@    xaxis  tick major linestyle 1
@    xaxis  tick major grid off
@    xaxis  tick minor color 1
@    xaxis  tick minor linewidth 2.0
@    xaxis  tick minor linestyle 1
@    xaxis  tick minor grid off
@    xaxis  tick minor size 0.500000
@    xaxis  ticklabel on
@    xaxis  ticklabel format general
@    xaxis  ticklabel prec 5
@    xaxis  ticklabel formula ""
@    xaxis  ticklabel append ""
@    xaxis  ticklabel prepend ""
@    xaxis  ticklabel angle 0
@    xaxis  ticklabel skip 0
@    xaxis  ticklabel stagger 0
@    xaxis  ticklabel place normal
@    xaxis  ticklabel offset auto
@    xaxis  ticklabel offset 0.000000 , 0.010000
@    xaxis  ticklabel start type auto
@    xaxis  ticklabel start 0.000000
@    xaxis  ticklabel stop type auto
@    xaxis  ticklabel stop 0.000000
@    xaxis  ticklabel char size 1.500000
@    xaxis  ticklabel font 4
@    xaxis  ticklabel color 1
@    xaxis  tick place both
@    xaxis  tick spec type none
@    yaxis  on
@    yaxis  type zero false
@    yaxis  offset 0.000000 , 0.000000
@    yaxis  bar on
@    yaxis  bar color 1
@    yaxis  bar linestyle 1
@    yaxis  bar linewidth 1.0
@    yaxis  label "RMSD (\cE\C)"
@    yaxis  label layout para
@    yaxis  label place auto
@    yaxis  label char size 1.500000
@    yaxis  label font 4
@    yaxis  label color 1
@    yaxis  label place normal
@    yaxis  tick on
@    yaxis  tick major 2
@    yaxis  tick minor ticks 1
@    yaxis  tick default 6
@    yaxis  tick place rounded true
@    yaxis  tick in
@    yaxis  tick major size 1.000000
@    yaxis  tick major color 1
@    yaxis  tick major linewidth 2.0
@    yaxis  tick major linestyle 1
@    yaxis  tick major grid off
@    yaxis  tick minor color 1
@    yaxis  tick minor linewidth 2.0
@    yaxis  tick minor linestyle 1
@    yaxis  tick minor grid off
@    yaxis  tick minor size 0.500000
@    yaxis  ticklabel on
@    yaxis  ticklabel format general
@    yaxis  ticklabel prec 5
@    yaxis  ticklabel formula ""
@    yaxis  ticklabel append ""
@    yaxis  ticklabel prepend ""
@    yaxis  ticklabel angle 0
@    yaxis  ticklabel skip 0
@    yaxis  ticklabel stagger 0
@    yaxis  ticklabel place normal
@    yaxis  ticklabel offset auto
@    yaxis  ticklabel offset 0.000000 , 0.010000
@    yaxis  ticklabel start type auto
@    yaxis  ticklabel start 0.000000
@    yaxis  ticklabel stop type auto
@    yaxis  ticklabel stop 0.000000
@    yaxis  ticklabel char size 1.500000
@    yaxis  ticklabel font 4
@    yaxis  ticklabel color 1
@    yaxis  tick place both
@    yaxis  tick spec type none
@    altxaxis  off
@    altyaxis  off
@    legend on
@    legend loctype view
@    legend 0.85, 0.8
@    legend box color 1
@    legend box pattern 1
@    legend box linewidth 1.0
@    legend box linestyle 1
@    legend box fill color 0
@    legend box fill pattern 1
@    legend font 0
@    legend char size 1.000000
@    legend color 1
@    legend length 4
@    legend vgap 1
@    legend hgap 1
@    legend invert false
@    frame type 0
@    frame linestyle 1
@    frame linewidth 2.5
@    frame color 1
@    frame pattern 1
@    frame background color 0
@    frame background pattern 0
@    s0 hidden false
@    s0 type xy
@    s0 symbol 0
@    s0 symbol size 1.000000
@    s0 symbol color 1
@    s0 symbol pattern 1
@    s0 symbol fill color 1
@    s0 symbol fill pattern 0
@    s0 symbol linewidth 1.0
@    s0 symbol linestyle 1
@    s0 symbol char 65
@    s0 symbol char font 0
@    s0 symbol skip 0
@    s0 line type 1
@    s0 line linestyle 1
@    s0 line linewidth 1.0
@    s0 line color 1
@    s0 line pattern 1
@    s0 baseline type 0
@    s0 baseline off
@    s0 dropline off
@    s0 fill type 0
@    s0 fill rule 0
@    s0 fill color 1
@    s0 fill pattern 1
@    s0 avalue off
@    s0 avalue type 2
@    s0 avalue char size 1.000000
@    s0 avalue font 0
@    s0 avalue color 1
@    s0 avalue rot 0
@    s0 avalue format general
@    s0 avalue prec 3
@    s0 avalue prepend ""
@    s0 avalue append ""
@    s0 avalue offset 0.000000 , 0.000000
@    s0 errorbar on
@    s0 errorbar place both
@    s0 errorbar color 1
@    s0 errorbar pattern 1
@    s0 errorbar size 1.000000
@    s0 errorbar linewidth 1.0
@    s0 errorbar linestyle 1
@    s0 errorbar riser linewidth 1.0
@    s0 errorbar riser linestyle 1
@    s0 errorbar riser clip off
@    s0 errorbar riser clip length 0.100000
@    s0 comment "rmsd_4wff_19.xvg"
@    s0 legend  ""
@target G0.S0
@type xy
0 2.327486
0.1 2.182194
0.2 2.298792
0.3 2.503488
0.4 2.471362
0.5 2.405036
0.6 2.441806
0.7 2.366088
0.8 2.474296
0.9 2.561906
1 2.417727
1.1 2.369547
1.2 2.319126
1.3 2.454379
1.4 2.539555
1.5 2.693408
1.6 2.857861
1.7 2.794798
1.8 2.80366
1.9 2.929941
2 2.666104
2.1 2.651989
2.2 2.6075
2.3 2.744925
2.4 2.841758
2.5 2.905247
2.6 2.677268
2.7 2.795275
2.8 2.881678
2.9 2.698384
3 2.971186
3.1 2.856155
3.2 2.687554
3.3 2.66368
3.4 2.634434
3.5 2.979298
3.6 2.648048
3.7 2.562216
3.8 2.67728
3.9 2.706434
4 2.600715
4.1 2.518166
4.2 2.393259
4.3 2.688307
4.4 2.786215
4.5 2.530115
4.6 2.639408
4.7 2.620776
4.8 2.663019
4.9 2.501072
5 2.590422
5.1 2.63278
5.2 2.686211
5.3 2.647885
5.4 2.575769
5.5 2.840772
5.6 2.615612
5.7 2.719471
5.8 2.77169
5.9 2.755982
6 2.615074
6.1 2.534452
6.2 2.50984
6.3 2.625417
6.4 2.699976
6.5 2.675783
6.6 2.591644
6.7 2.628622
6.8 2.825594
6.9 2.681746
7 2.730841
7.1 2.687261
7.2 2.510195
7.3 2.537684
7.4 2.628127
7.5 2.5892
7.6 2.511918
7.7 2.434273
7.8 2.543527
7.9 2.509643
8 2.514167
8.1 2.502959
8.2 2.449288
8.3 2.514348
8.4 2.722184
8.5 2.496463
8.6 2.466638
8.7 2.65585
8.8 2.549789
8.9 2.694635
9 2.663359
9.1 2.484934
9.2 2.451564
9.3 2.627199
9.4 2.398812
9.5 2.511819
9.6 2.521643
9.7 2.517564
9.8 2.536921
9.9 2.477074
10 2.489941
10.1 2.486707
10.2 2.532905
10.3 2.574642
10.4 2.542475
10.5 2.418222
10.6 2.333734
10.7 2.389928
10.8 2.478896
10.9 2.473971
11 2.429079
11.1 2.562054
11.2 2.577332
11.3 2.474269
11.4 2.678475
11.5 2.596773
11.6 2.561103
11.7 2.560158
11.8 2.617786
11.9 2.589185
12 2.560384
12.1 2.684199
12.2 2.437214
12.3 2.440468
12.4 2.467166
12.5 2.423912
12.6 2.354955
12.7 2.359575
12.8 2.320811
12.9 2.47108
13 2.457913
13.1 2.379458
13.2 2.380285
13.3 2.46902
13.4 2.446899
13.5 2.403446
13.6 2.418064
13.7 2.588389
13.8 2.478188
13.9 2.583533
14 2.66388
14.1 2.345412
14.2 2.358382
14.3 2.501917
14.4 2.292034
14.5 2.510218
14.6 2.440994
14.7 2.584819
14.8 2.447476
14.9 2.699061
15 2.525936
15.1 2.906749
15.2 3.084164
15.3 2.66731
15.4 2.544836
15.5 2.729235
15.6 2.900317
15.7 2.686264
15.8 2.62781
15.9 2.748033
16 2.565503
16.1 2.687249
16.2 2.731842
16.3 2.676438
16.4 2.690624
16.5 2.673708
16.6 2.906437
16.7 3.024083
16.8 2.802005
16.9 2.625137
17 2.677344
17.1 2.56305
17.2 2.543013
17.3 2.652608
17.4 2.848935
17.5 2.84512
17.6 2.853101
17.7 2.902293
17.8 2.680145
17.9 2.571929
18 2.846403
18.1 2.694406
18.2 2.538519
18.3 2.552932
18.4 2.462466
18.5 2.533764
18.6 2.498199
18.7 2.537403
18.8 2.405696
18.9 2.467858
19 2.53373
19.1 2.519718
19.2 2.511585
19.3 2.53593
19.4 2.519682
19.5 2.524523
19.6 2.548728
19.7 2.46823
19.8 2.434649
19.9 2.63005
20 2.388595
20.1 2.820972
20.2 2.752652
20.3 2.980368
20.4 2.878629
20.5 2.629206
20.6 2.707778
20.7 2.630797
20.8 2.670808
20.9 2.630675
21 2.573685
21.1 2.505786
21.2 2.439208
21.3 2.376523
21.4 2.226499
21.5 2.504738
21.6 2.349713
21.7 2.364923
21.8 2.659411
21.9 2.487302
22 2.379211
22.1 2.224313
22.2 2.23263
22.3 2.603483
22.4 2.404196
22.5 2.81132
22.6 2.699147
22.7 3.035611
22.8 2.5874
22.9 2.689649
23 2.694921
23.1 2.650883
23.2 2.51953
23.3 2.483903
23.4 2.327817
23.5 2.384909
23.6 2.492485
23.7 2.450273
23.8 2.783341
23.9 2.581024
24 2.667657
24.1 2.631224
24.2 2.769619
24.3 2.703066
24.4 2.740201
24.5 3.257341
24.6 2.941883
24.7 2.628334
24.8 2.886881
24.9 2.653897
25 2.763954
25.1 2.661118
25.2 2.556726
25.3 2.741493
25.4 2.702022
25.5 2.718754
25.6 2.830458
25.7 2.788959
25.8 2.808895
25.9 2.740965
26 2.678202
26.1 2.676403
26.2 2.651139
26.3 2.51729
26.4 2.707787
26.5 2.702463
26.6 2.738985
26.7 2.942742
26.8 2.715771
26.9 2.585459
27 2.535037
27.1 2.798187
27.2 2.645631
27.3 2.69043
27.4 2.70902
27.5 2.674282
27.6 2.849823
27.7 2.686489
27.8 2.741227
27.9 2.735347
28 2.622275
28.1 2.719643
28.2 2.785648
28.3 2.686241
28.4 3.036369
28.5 2.909385
28.6 2.874353
28.7 2.931563
28.8 2.885021
28.9 2.778201
29 2.590673
29.1 2.926795
29.2 2.754049
29.3 2.72945
29.4 2.765127
29.5 2.688046
29.6 2.745681
29.7 2.481387
29.8 2.635625
29.9 2.76154
30 2.714627
30.1 2.651652
30.2 2.47813
30.3 2.775895
30.4 2.720764
30.5 2.861044
30.6 2.828988
30.7 2.959218
30.8 2.760381
30.9 2.723927
31 2.610463
31.1 2.585929
31.2 2.689871
31.3 2.673989
31.4 2.600351
31.5 2.681779
31.6 2.709353
31.7 2.694679
31.8 2.583503
31.9 2.69055
32 2.628315
32.1 2.661748
32.2 2.649809
32.3 2.83778
32.4 2.870603
32.5 2.653404
32.6 2.789533
32.7 2.536829
32.8 2.476502
32.9 2.689787
33 2.577807
33.1 2.29017
33.2 2.351064
33.3 2.296987
33.4 2.45032
33.5 2.374255
33.6 2.327314
33.7 2.499443
33.8 2.566833
33.9 2.557391
34 2.67396
34.1 2.623424
34.2 2.503823
34.3 2.57609
34.4 2.574141
34.5 2.437421
34.6 2.376949
34.7 2.443525
34.8 2.487277
34.9 2.586266
35 2.55407
35.1 2.82384
35.2 3.007957
35.3 2.824723
35.4 2.86693
35.5 3.107236
35.6 2.774927
35.7 2.809273
35.8 2.614501
35.9 2.835384
36 2.896987
36.1 2.488931
36.2 2.48979
36.3 2.476578
36.4 2.500602
36.5 2.368375
36.6 2.497433
36.7 2.440552
36.8 2.451592
36.9 2.447966
37 2.510617
37.1 2.433447
37.2 2.214101
37.3 2.482087
37.4 2.404835
37.5 2.334168
37.6 2.401147
37.7 2.686202
37.8 2.555587
37.9 2.490886
38 2.407475
38.1 2.49231
38.2 2.375621
38.3 2.779098
38.4 2.781702
38.5 2.770118
38.6 2.663093
38.7 2.697225
38.8 2.803622
38.9 2.635214
39 2.813295
39.1 2.79713
39.2 2.874972
39.3 2.639606
39.4 2.993138
39.5 2.782492
39.6 2.876101
39.7 2.72135
39.8 2.650181
39.9 2.792248
40 2.59885
40.1 2.666014
40.2 2.682603
40.3 2.738572
40.4 2.579564
40.5 2.650393
40.6 2.762018
40.7 2.759706
40.8 2.826733
40.9 2.833417
41 2.616003
41.1 2.698413
41.2 2.555425
41.3 2.706548
41.4 2.574873
41.5 2.574419
41.6 2.520338
41.7 2.780928
41.8 2.787357
41.9 2.709875
42 2.868819
42.1 2.757412
42.2 2.727655
42.3 2.754948
42.4 2.789445
42.5 2.803979
42.6 2.966169
42.7 2.597124
42.8 2.632036
42.9 2.796289
43 2.638972
43.1 2.751822
43.2 2.731257
43.3 2.661487
43.4 2.728369
43.5 2.588668
43.6 2.472077
43.7 2.630022
43.8 2.753684
43.9 2.640136
44 2.75895
44.1 2.71221
44.2 2.652804
44.3 2.574473
44.4 2.662988
44.5 2.80182
44.6 2.603365
44.7 2.808223
44.8 2.792074
44.9 2.999773
45 2.879812
45.1 2.771231
45.2 2.656288
45.3 2.931069
45.4 2.809186
45.5 2.61983
45.6 2.597202
45.7 2.650073
45.8 2.655161
45.9 2.726901
46 2.684978
46.1 2.62933
46.2 2.617234
46.3 2.699515
46.4 2.747849
46.5 2.826762
46.6 2.751924
46.7 2.5579
46.8 2.664449
46.9 2.478089
47 2.717164
47.1 2.673882
47.2 2.885946
47.3 2.6787
47.4 2.637568
47.5 2.658163
47.6 2.780465
47.7 2.525751
47.8 2.824341
47.9 2.652433
48 2.754923
48.1 2.849464
48.2 2.649653
48.3 2.71794
48.4 2.810038
48.5 2.861976
48.6 3.014283
48.7 2.874598
48.8 3.035186
48.9 2.928112
49 2.902371
49.1 2.968524
49.2 2.707426
49.3 2.857002
49.4 2.827823
49.5 2.752714
49.6 2.760702
49.7 2.619124
49.8 2.776797
49.9 2.864297
50 2.860187
50.1 2.656416
50.2 2.789031
50.3 2.924475
50.4 2.984478
50.5 3.007078
50.6 2.708168
50.7 2.700758
50.8 2.857598
50.9 2.788559
51 2.950379
51.1 2.989205
51.2 2.865578
51.3 3.184069
51.4 2.780474
51.5 2.749861
51.6 3.249068
51.7 3.156651
51.8 3.165342
51.9 3.041488
52 2.593963
52.1 2.338838
52.2 2.516115
52.3 2.721947
52.4 2.605543
52.5 2.544884
52.6 2.567576
52.7 2.648675
52.8 2.553058
52.9 2.633006
53 2.567956
53.1 2.642562
53.2 2.765427
53.3 2.651936
53.4 2.650257
53.5 2.563924
53.6 2.713304
53.7 2.806484
53.8 2.680875
53.9 2.982634
54 2.706046
54.1 2.63394
54.2 2.756566
54.3 2.637464
54.4 2.87358
54.5 2.619046
54.6 2.642555
54.7 2.716309
54.8 2.598131
54.9 2.720131
55 2.69732
55.1 3.008615
55.2 2.969366
55.3 2.991135
55.4 2.735591
55.5 2.773547
55.6 2.751171
55.7 2.842997
55.8 3.051612
55.9 2.945401
56 2.885968
56.1 2.695014
56.2 2.649789
56.3 2.561651
56.4 2.655528
56.5 2.678879
56.6 2.550588
56.7 2.798873
56.8 2.772809
56.9 2.717949
57 2.573141
57.1 2.764364
57.2 2.548307
57.3 2.621432
57.4 2.583414
57.5 2.669886
57.6 2.862422
57.7 2.71646
57.8 2.969331
57.9 2.878563
58 2.912146
58.1 2.800979
58.2 2.677951
58.3 2.884741
58.4 2.773561
58.5 2.955977
58.6 2.811687
58.7 2.764902
58.8 2.835622
58.9 2.778568
59 3.025389
59.1 2.765019
59.2 2.830281
59.3 2.893767
59.4 2.932115
59.5 2.655331
59.6 2.915559
59.7 2.935634
59.8 3.134287
59.9 3.202938
60 2.859304
60.1 2.927448
60.2 2.742116
60.3 2.814999
60.4 2.911723
60.5 3.078061
60.6 2.753071
60.7 2.776725
60.8 3.013834
60.9 2.810658
61 2.743928
61.1 2.671568
61.2 2.840296
61.3 2.829551
61.4 3.049906
61.5 3.10567
61.6 2.881433
61.7 2.920418
61.8 2.914692
61.9 2.900249
62 2.78736
62.1 2.882877
62.2 3.136757
62.3 2.620423
62.4 2.486633
62.5 2.896189
62.6 2.813639
62.7 2.636909
62.8 2.670236
62.9 2.545947
63 2.595238
63.1 2.474621
63.2 2.559519
63.3 2.599313
63.4 2.738259
63.5 2.750827
63.6 2.702865
63.7 2.575464
63.8 2.680083
63.9 2.740452
64 2.767127
64.1 2.774278
64.2 2.718375
64.3 2.669737
64.4 2.661536
64.5 2.680409
64.6 2.824353
64.7 2.906473
64.8 2.69724
64.9 2.622831
65 2.640447
65.1 2.603524
65.2 2.759967
65.3 2.605559
65.4 2.968965
65.5 3.027708
65.6 2.806061
65.7 2.602472
65.8 2.592704
65.9 2.644356
66 2.637179
66.1 2.455551
66.2 2.483217
66.3 2.502214
66.4 2.466159
66.5 2.511082
66.6 2.699073
66.7 2.57206
66.8 2.501581
66.9 2.345919
67 2.456398
67.1 2.462706
67.2 2.577416
67.3 2.510231
67.4 2.457939
67.5 2.525231
67.6 2.613164
67.7 2.55775
67.8 2.426018
67.9 2.492807
68 2.536337
68.1 2.42547
68.2 2.508842
68.3 2.441259
68.4 2.657441
68.5 2.643577
68.6 2.435986
68.7 2.438675
68.8 2.435472
68.9 2.393021
69 2.32981
69.1 2.591673
69.2 2.671959
69.3 2.624275
69.4 2.730262
69.5 2.790786
69.6 3.01101
69.7 2.906128
69.8 2.938603
69.9 2.765122
70 2.801685
70.1 2.820228
70.2 2.731807
70.3 2.66313
70.4 2.795536
70.5 2.773372
70.6 2.73196
70.7 2.923491
70.8 2.648744
70.9 2.746799
71 2.724617
71.1 2.80996
71.2 2.740548
71.3 2.698202
71.4 2.535015
71.5 2.625684
71.6 2.83754
71.7 2.866108
71.8 2.725401
71.9 2.78364
72 2.880676
72.1 2.966679
72.2 2.79392
72.3 2.646852
72.4 2.845808
72.5 2.796664
72.6 2.777355
72.7 2.741774
72.8 2.443393
72.9 2.358254
73 2.407783
73.1 2.605321
73.2 2.558197
73.3 2.332609
73.4 2.292559
73.5 2.357403
73.6 2.462738
73.7 2.376724
73.8 2.334956
73.9 2.330319
74 2.314273
74.1 2.427592
74.2 2.420511
74.3 2.380911
74.4 2.366806
74.5 2.417267
74.6 2.556172
74.7 2.422288
74.8 2.484876
74.9 2.419546
75 2.373462
75.1 2.378321
75.2 2.646578
75.3 2.470013
75.4 2.75811
75.5 2.850469
75.6 2.678664
75.7 2.789571
75.8 2.553057
75.9 2.425158
76 2.468522
76.1 2.474455
76.2 2.421871
76.3 2.405072
76.4 2.540247
76.5 2.529215
76.6 2.40824
76.7 2.509566
76.8 2.456048
76.9 2.396084
77 2.3894
77.1 2.326792
77.2 2.555718
77.3 2.415558
77.4 2.534882
77.5 2.586085
77.6 2.423603
77.7 2.596088
77.8 2.4634
77.9 2.570261
78 2.422812
78.1 2.388504
78.2 2.453524
78.3 2.505252
78.4 2.617684
78.5 2.548814
78.6 2.428514
78.7 2.389395
78.8 2.609393
78.9 2.53151
79 2.68853
79.1 2.657875
79.2 2.753869
79.3 2.691782
79.4 2.674416
79.5 2.568251
79.6 2.598916
79.7 2.484654
79.8 2.564082
79.9 2.57181
80 2.446456
80.1 2.506049
80.2 2.550951
80.3 2.909076
80.4 2.676499
80.5 2.656993
80.6 2.62724
80.7 2.597923
80.8 2.837531
80.9 2.597055
81 2.63067
81.1 2.715171
81.2 2.530714
81.3 2.536995
81.4 2.611635
81.5 2.45405
81.6 2.659236
81.7 2.680197
81.8 2.545137
81.9 2.652567
82 2.64477
82.1 2.599688
82.2 2.641922
82.3 2.673492
82.4 2.800121
82.5 2.861022
82.6 2.773399
82.7 2.720677
82.8 2.767983
82.9 2.804275
83 2.942225
83.1 3.009027
83.2 3.023731
83.3 2.775391
83.4 2.720481
83.5 2.563354
83.6 2.587547
83.7 2.51328
83.8 2.417837
83.9 2.380789
84 2.418785
84.1 2.460671
84.2 2.420663
84.3 2.517065
84.4 2.549921
84.5 2.526338
84.6 2.607805
84.7 2.579857
84.8 2.613187
84.9 2.652916
85 2.702326
85.1 2.623389
85.2 2.698511
85.3 2.740873
85.4 2.694314
85.5 2.651683
85.6 2.694955
85.7 2.592991
85.8 2.429472
85.9 2.522984
86 2.451896
86.1 2.582023
86.2 2.538069
86.3 2.523436
86.4 2.440879
86.5 2.473353
86.6 2.458555
86.7 2.37213
86.8 2.488807
86.9 2.446969
87 2.469435
87.1 2.503799
87.2 2.50529
87.3 2.435901
87.4 2.679574
87.5 2.486528
87.6 2.8659
87.7 2.807172
87.8 2.923543
87.9 2.77585
88 2.939793
88.1 3.22572
88.2 3.101288
88.3 2.724423
88.4 2.333767
88.5 2.6473
88.6 2.777559
88.7 2.709575
88.8 2.770182
88.9 2.559541
89 2.610773
89.1 2.410202
89.2 2.518879
89.3 2.663996
89.4 2.659811
89.5 2.55089
89.6 2.672615
89.7 2.709494
89.8 2.594868
89.9 2.502716
90 2.487746
90.1 2.424467
90.2 2.614087
90.3 2.672774
90.4 2.535438
90.5 2.714092
90.6 2.617998
90.7 2.595301
90.8 2.544887
90.9 2.499113
91 2.599525
91.1 2.690743
91.2 2.617124
91.3 2.572094
91.4 2.446476
91.5 2.574131
91.6 2.465298
91.7 2.597372
91.8 2.639751
91.9 2.492949
92 2.580849
92.1 2.643054
92.2 2.491114
92.3 2.731559
92.4 2.540106
92.5 2.593121
92.6 2.504861
92.7 2.592231
92.8 2.487448
92.9 2.637684
93 2.599623
93.1 2.680431
93.2 2.619322
93.3 2.686949
93.4 2.64314
93.5 2.412749
93.6 2.487368
93.7 2.547141
93.8 2.51574
93.9 2.530541
94 2.507629
94.1 2.386597
94.2 2.410348
94.3 2.411415
94.4 2.689106
94.5 2.43641
94.6 2.546431
94.7 2.405011
94.8 2.612643
94.9 2.660649
95 2.494173
95.1 2.5676
95.2 2.529761
95.3 2.466131
95.4 2.374801
95.5 2.367331
95.6 2.430976
95.7 2.519543
95.8 2.54486
95.9 2.690465
96 2.552298
96.1 2.583435
96.2 2.479725
96.3 2.445599
96.4 2.525006
96.5 2.474684
96.6 2.565739
96.7 2.516231
96.8 2.492162
96.9 2.488416
97 2.476965
97.1 2.489424
97.2 2.440514
97.3 2.344653
97.4 2.314741
97.5 2.397586
97.6 2.450701
97.7 2.563232
97.8 2.460504
97.9 2.514394
98 2.327831
98.1 2.453195
98.2 2.529352
98.3 2.524242
98.4 2.456302
98.5 2.559305
98.6 2.625447
98.7 2.681131
98.8 2.471462
98.9 2.644408
99 2.736223
99.1 2.793367
99.2 2.994118
99.3 2.737338
99.4 2.884296
99.5 2.693128
99.6 2.733133
99.7 2.888012
99.8 2.993446
99.9 2.831153
100 2.79452
100.1 2.751047
100.2 2.917465
100.3 2.898998
100.4 2.68349
100.5 2.689192
100.6 2.837565
100.7 2.64103
100.8 2.827954
100.9 2.682562
101 2.585333
101.1 2.534499
101.2 2.447606
101.3 2.576578
101.4 2.739122
101.5 2.527023
101.6 2.511932
101.7 2.353912
101.8 2.38443
101.9 2.465613
102 2.423493
102.1 2.561225
102.2 2.452767
102.3 2.402831
102.4 2.430479
102.5 2.597869
102.6 2.572972
102.7 2.404105
102.8 2.411842
102.9 2.522759
103 2.658452
103.1 2.433351
103.2 2.599201
103.3 2.463488
103.4 2.396968
103.5 2.553793
103.6 2.472671
103.7 2.481529
103.8 2.559941
103.9 2.544457
104 2.397625
104.1 2.727152
104.2 2.710863
104.3 2.491908
104.4 2.702555
104.5 2.660396
104.6 2.505264
104.7 2.637363
104.8 2.507604
104.9 2.559116
105 2.608607
105.1 2.566832
105.2 2.548149
105.3 2.692459
105.4 2.76609
105.5 2.575265
105.6 2.69151
105.7 2.5959
105.8 2.520514
105.9 2.487532
106 2.455069
106.1 2.607486
106.2 2.633291
106.3 2.555252
106.4 2.676827
106.5 2.653648
106.6 2.591858
106.7 2.57443
106.8 2.756102
106.9 2.681585
107 2.521492
107.1 2.704249
107.2 2.689443
107.3 2.66735
107.4 2.867476
107.5 2.671584
107.6 2.794361
107.7 2.638321
107.8 2.657159
107.9 2.660973
108 2.899834
108.1 2.94356
108.2 2.960907
108.3 2.865382
108.4 2.688871
108.5 2.642532
108.6 2.655261
108.7 2.514716
108.8 2.885776
108.9 2.723098
109 2.900594
109.1 2.741326
109.2 2.738712
109.3 2.661138
109.4 2.863176
109.5 2.702404
109.6 2.73733
109.7 2.703517
109.8 2.82569
109.9 2.741444
110 2.769752
110.1 2.842169
110.2 2.721022
110.3 2.589353
110.4 2.55865
110.5 2.585045
110.6 2.66016
110.7 2.619685
110.8 2.582821
110.9 2.629099
111 2.477776
111.1 2.652167
111.2 2.608882
111.3 2.594372
111.4 2.54657
111.5 2.446894
111.6 2.486459
111.7 2.540464
111.8 2.535635
111.9 2.462525
112 2.530583
112.1 2.414709
112.2 2.477613
112.3 2.443764
112.4 2.468841
112.5 2.335289
112.6 2.341011
112.7 2.299057
112.8 2.370057
112.9 2.321915
113 2.517916
113.1 2.386953
113.2 2.462063
113.3 2.502154
113.4 2.422586
113.5 2.475356
113.6 2.632819
113.7 2.476169
113.8 2.473227
113.9 2.476288
114 2.46726
114.1 2.406504
114.2 2.479787
114.3 2.578111
114.4 2.439606
114.5 2.501558
114.6 2.480725
114.7 2.517942
114.8 2.46897
114.9 2.459283
115 2.555501
115.1 2.559226
115.2 2.487372
115.3 2.471534
115.4 2.443255
115.5 2.557619
115.6 2.541792
115.7 2.606218
115.8 2.5559
115.9 2.464153
116 2.498556
116.1 2.277028
116.2 2.428512
116.3 2.761967
116.4 2.600696
116.5 2.598699
116.6 2.73924
116.7 2.630417
116.8 2.6784
116.9 2.59385
117 2.60361
117.1 2.529665
117.2 2.497198
117.3 2.466351
117.4 2.619223
117.5 2.573247
117.6 2.549612
117.7 2.592143
117.8 2.563275
117.9 2.543332
118 2.54028
118.1 2.555823
118.2 2.615717
118.3 2.520738
118.4 2.621752
118.5 2.516998
118.6 2.549581
118.7 2.773059
118.8 2.659503
118.9 2.616063
119 2.834537
119.1 2.767594
119.2 2.697799
119.3 2.522506
119.4 2.550762
119.5 2.673662
119.6 2.571751
119.7 2.476159
119.8 2.421991
119.9 2.551757
120 2.550226
120.1 2.669056
120.2 2.596736
120.3 2.689968
120.4 2.596477
120.5 2.718629
120.6 2.495364
120.7 2.599488
120.8 2.542339
120.9 2.471371
121 2.722832
121.1 2.580913
121.2 2.59393
121.3 2.648253
121.4 2.652383
121.5 2.559477
121.6 2.563569
121.7 2.631069
121.8 2.571256
121.9 2.660744
122 2.482238
122.1 2.41224
122.2 2.496577
122.3 2.54961
122.4 2.625391
122.5 2.541787
122.6 2.574209
122.7 2.347366
122.8 2.44115
122.9 2.520968
123 2.59234
123.1 2.435845
123.2 2.59154
123.3 2.682966
123.4 2.545711
123.5 2.64437
123.6 2.544091
123.7 2.444862
123.8 2.570599
123.9 2.489562
124 2.562585
124.1 2.512434
124.2 2.445552
124.3 2.351182
124.4 2.356733
124.5 2.449218
124.6 2.399982
124.7 2.569633
124.8 2.685088
124.9 2.470149
125 2.540642
125.1 2.40606
125.2 2.548036
125.3 2.542128
125.4 2.661484
125.5 2.680618
125.6 2.614225
125.7 2.555074
125.8 2.599614
125.9 2.688841
126 2.61344
126.1 2.61771
126.2 2.616846
126.3 2.589581
126.4 2.728896
126.5 2.678723
126.6 2.53846
126.7 2.653154
126.8 2.46918
126.9 2.563797
127 2.573088
127.1 2.566331
127.2 2.594506
127.3 2.59024
127.4 2.562899
127.5 2.567599
127.6 2.632779
127.7 2.587707
127.8 2.507052
127.9 2.535109
128 2.657342
128.1 2.698995
128.2 2.928778
128.3 2.450493
128.4 2.633744
128.5 2.734985
128.6 2.552674
128.7 2.745582
128.8 2.753412
128.9 2.64008
129 2.669851
129.1 2.633922
129.2 2.706596
129.3 2.697577
129.4 2.733652
129.5 2.672184
129.6 2.854179
129.7 2.712344
129.8 2.625375
129.9 2.732438
130 2.782885
130.1 2.745377
130.2 2.645638
130.3 2.686323
130.4 2.626513
130.5 2.583366
130.6 2.665807
130.7 2.4084
130.8 2.646781
130.9 2.693594
131 2.524464
131.1 2.574235
131.2 2.54758
131.3 2.620002
131.4 2.535659
131.5 2.529462
131.6 2.603649
131.7 2.744467
131.8 2.55113
131.9 2.560827
132 2.397263
132.1 2.408184
132.2 2.550697
132.3 2.498674
132.4 2.460392
132.5 2.443389
132.6 2.520633
132.7 2.608169
132.8 2.648151
132.9 2.542376
133 2.651727
133.1 2.741935
133.2 2.485273
133.3 2.651102
133.4 2.55922
133.5 2.620322
133.6 2.577637
133.7 2.547187
133.8 2.622118
133.9 2.533382
134 2.469081
134.1 2.584215
134.2 2.565695
134.3 2.510161
134.4 2.412917
134.5 2.4003
134.6 2.632743
134.7 2.438495
134.8 2.528923
134.9 2.43319
135 2.612493
135.1 2.530526
135.2 2.748778
135.3 2.630699
135.4 2.497419
135.5 2.630998
135.6 2.704012
135.7 2.701094
135.8 2.723762
135.9 2.607889
136 2.622005
136.1 2.61884
136.2 2.391518
136.3 2.395285
136.4 2.460496
136.5 2.487094
136.6 2.404983
136.7 2.522218
136.8 2.631636
136.9 2.609712
137 2.501711
137.1 2.500286
137.2 2.617188
137.3 2.603001
137.4 2.571837
137.5 2.438056
137.6 2.336372
137.7 2.469485
137.8 2.315738
137.9 2.342643
138 2.366662
138.1 2.411152
138.2 2.33905
138.3 2.366015
138.4 2.516585
138.5 2.361431
138.6 2.381828
138.7 2.433501
138.8 2.464341
138.9 2.469005
139 2.789159
139.1 2.832797
139.2 2.890918
139.3 2.916915
139.4 2.953027
139.5 2.932788
139.6 2.67842
139.7 2.664018
139.8 3.100866
139.9 2.814279
140 2.938262
140.1 3.014497
140.2 3.168527
140.3 3.109362
140.4 2.885318
140.5 2.825077
140.6 3.162241
140.7 2.986579
140.8 2.637939
140.9 3.054233
141 2.762987
141.1 2.831278
141.2 2.806589
141.3 2.822303
141.4 2.764166
141.5 2.650113
141.6 2.585759
141.7 2.599865
141.8 2.495804
141.9 2.661124
142 2.489325
142.1 2.557291
142.2 2.39024
142.3 2.441947
142.4 2.649788
142.5 2.58822
142.6 2.772364
142.7 2.865663
142.8 2.897882
142.9 2.788135
143 2.818898
143.1 2.968283
143.2 2.957822
143.3 2.941851
143.4 2.816527
143.5 2.797733
143.6 2.789908
143.7 2.890282
143.8 3.066569
143.9 2.758286
144 2.727514
144.1 2.898843
144.2 2.757481
144.3 2.704217
144.4 2.648891
144.5 2.676874
144.6 2.468041
144.7 2.620282
144.8 2.678592
144.9 2.693203
145 2.796903
145.1 2.785302
145.2 2.810799
145.3 2.690239
145.4 2.644873
145.5 2.567051
145.6 2.688343
145.7 2.557307
145.8 2.460233
145.9 2.589475
146 2.658196
146.1 2.563345
146.2 2.60362
146.3 2.748272
146.4 2.694976
146.5 2.667888
146.6 2.65436
146.7 2.763807
146.8 2.735098
146.9 2.778073
147 2.785744
147.1 2.73037
147.2 2.808617
147.3 2.859893
147.4 3.031877
147.5 2.932794
147.6 2.897207
147.7 2.794523
147.8 2.767915
147.9 2.696453
148 2.73152
148.1 2.925946
148.2 2.873024
148.3 2.809232
148.4 2.784936
148.5 2.857964
148.6 2.761755
148.7 2.832473
148.8 2.728733
148.9 2.851827
149 3.065416
149.1 2.910144
149.2 2.992388
149.3 3.07691
149.4 2.956006
149.5 2.858257
149.6 2.891287
149.7 2.885154
149.8 2.786334
149.9 2.769638
150 2.760717
150.1 2.8816
150.2 3.044789
150.3 3.100964
150.4 2.848192
150.5 2.904471
150.6 3.011158
150.7 3.213345
150.8 2.973369
150.9 2.913518
151 2.757579
151.1 2.822673
151.2 2.762505
151.3 2.962124
151.4 2.751736
151.5 2.880219
151.6 2.880825
151.7 2.891558
151.8 2.849771
151.9 2.822938
152 2.733806
152.1 2.745331
152.2 3.004266
152.3 3.15256
152.4 2.946999
152.5 2.770537
152.6 2.936248
152.7 2.815789
152.8 2.831829
152.9 2.844111
153 2.859399
153.1 3.006691
153.2 2.912579
153.3 3.05316
153.4 2.948682
153.5 2.820674
153.6 2.974196
153.7 3.019576
153.8 3.003031
153.9 3.030514
154 3.031634
154.1 2.918141
154.2 2.618457
154.3 2.783126
154.4 2.792026
154.5 2.73566
154.6 2.779314
154.7 2.75375
154.8 2.856581
154.9 3.042252
155 2.890165
155.1 2.820284
155.2 2.89411
155.3 2.912042
155.4 2.863868
155.5 2.90624
155.6 2.930538
155.7 2.768051
155.8 2.941174
155.9 2.694387
156 2.767583
156.1 2.907331
156.2 2.814794
156.3 2.718523
156.4 2.874026
156.5 3.006117
156.6 2.889184
156.7 2.969409
156.8 2.939759
156.9 2.831148
157 2.694586
157.1 2.969899
157.2 2.824778
157.3 2.698872
157.4 2.803439
157.5 2.827077
157.6 2.809089
157.7 2.875116
157.8 2.826746
157.9 3.036026
158 2.93463
158.1 2.998885
158.2 3.125543
158.3 2.85589
158.4 2.701316
158.5 2.825686
158.6 2.872404
158.7 2.73197
158.8 2.764802
158.9 2.564303
159 2.597303
159.1 2.722435
159.2 2.659311
159.3 2.63324
159.4 2.678909
159.5 2.667214
159.6 2.631975
159.7 2.69614
159.8 2.589796
159.9 2.576461
160 2.581289
160.1 2.704516
160.2 2.823452
160.3 2.649151
160.4 2.683928
160.5 2.641923
160.6 2.902573
160.7 2.732359
160.8 2.808549
160.9 2.791597
161 2.809204
161.1 2.699781
161.2 2.81687
161.3 2.666781
161.4 2.834788
161.5 2.632743
161.6 2.64085
161.7 2.767756
161.8 2.862294
161.9 2.740961
162 3.050472
162.1 2.885294
162.2 2.760448
162.3 2.646796
162.4 2.715194
162.5 2.639372
162.6 2.665074
162.7 2.737888
162.8 2.739096
162.9 2.77069
163 2.561372
163.1 2.648114
163.2 2.540819
163.3 2.66724
163.4 2.577957
163.5 2.640892
163.6 2.903295
163.7 2.680827
163.8 2.760998
163.9 2.71422
164 2.733318
164.1 2.703847
164.2 2.793845
164.3 2.766508
164.4 2.640845
164.5 2.636622
164.6 2.645906
164.7 2.572449
164.8 2.662101
164.9 2.6026
165 2.806606
165.1 2.852456
165.2 3.050762
165.3 2.824393
165.4 3.03744
165.5 3.021259
165.6 2.947092
165.7 2.715906
165.8 2.740548
165.9 2.759
166 2.599453
166.1 2.637647
166.2 2.542914
166.3 2.627757
166.4 2.49487
166.5 2.578736
166.6 2.668006
166.7 2.740206
166.8 2.650149
166.9 2.563297
167 2.555808
167.1 2.739622
167.2 2.82662
167.3 2.76541
167.4 2.566681
167.5 2.634617
167.6 2.698107
167.7 2.669998
167.8 2.677492
167.9 2.74022
168 2.854955
168.1 2.535875
168.2 2.569405
168.3 2.736593
168.4 2.572992
168.5 2.584899
168.6 2.617297
168.7 2.429978
168.8 2.613966
168.9 2.58045
169 2.627348
169.1 2.703017
169.2 2.616352
169.3 2.657884
169.4 2.436084
169.5 2.467054
169.6 2.514153
169.7 2.691966
169.8 2.588315
169.9 2.675444
170 2.63927
170.1 2.746677
170.2 2.588907
170.3 2.51506
170.4 2.526944
170.5 2.636414
170.6 2.673988
170.7 2.828861
170.8 2.80028
170.9 2.843
171 2.656505
171.1 2.705085
171.2 2.699358
171.3 2.747876
171.4 2.739271
171.5 2.587536
171.6 2.691848
171.7 2.730411
171.8 2.853461
171.9 2.876523
172 2.691171
172.1 2.749855
172.2 2.654397
172.3 2.676666
172.4 2.644421
172.5 2.6312
172.6 2.642874
172.7 2.733347
172.8 2.63133
172.9 2.719059
173 2.860095
173.1 2.66016
173.2 2.67944
173.3 2.73396
173.4 2.697585
173.5 2.651836
173.6 2.635222
173.7 2.587214
173.8 2.668205
173.9 2.736364
174 2.612327
174.1 2.636979
174.2 2.884844
174.3 2.900776
174.4 3.0332
174.5 3.031069
174.6 2.93882
174.7 2.906711
174.8 2.873639
174.9 2.609486
175 2.822414
175.1 2.688308
175.2 2.600696
175.3 2.741307
175.4 2.767066
175.5 2.550965
175.6 2.642906
175.7 2.721646
175.8 2.612374
175.9 2.484153
176 2.708149
176.1 2.659319
176.2 2.579196
176.3 2.592598
176.4 2.664804
176.5 2.624261
176.6 2.610905
176.7 2.558118
176.8 2.510167
176.9 2.372612
177 2.359396
177.1 2.57505
177.2 2.41176
177.3 2.477127
177.4 2.461198
177.5 2.470964
177.6 2.408571
177.7 2.384846
177.8 2.607188
177.9 2.508308
178 2.474463
178.1 2.498871
178.2 2.59347
178.3 2.603742
178.4 2.894969
178.5 2.755159
178.6 2.674194
178.7 2.632892
178.8 2.599436
178.9 2.619239
179 2.605315
179.1 2.612996
179.2 2.595535
179.3 2.677455
179.4 2.529154
179.5 2.610644
179.6 2.74246
179.7 2.689405
179.8 2.681892
179.9 2.641491
180 2.655455
180.1 2.64058
180.2 2.810535
180.3 2.732081
180.4 2.606891
180.5 2.606632
180.6 2.729948
180.7 2.780079
180.8 2.660501
180.9 2.620845
181 2.714913
181.1 2.869643
181.2 2.779709
181.3 2.812357
181.4 2.507856
181.5 2.650169
181.6 2.659785
181.7 2.570933
181.8 2.666809
181.9 2.577629
182 2.81408
182.1 2.676269
182.2 2.805585
182.3 2.812611
182.4 2.784622
182.5 2.692459
182.6 2.735159
182.7 2.639138
182.8 2.849841
182.9 2.741845
183 2.708995
183.1 2.671077
183.2 2.853575
183.3 2.725388
183.4 2.978236
183.5 2.869491
183.6 2.911223
183.7 2.897794
183.8 2.612993
183.9 2.680234
184 2.698413
184.1 2.665397
184.2 2.806302
184.3 2.674811
184.4 2.751883
184.5 2.702949
184.6 2.740257
184.7 2.569584
184.8 2.66477
184.9 2.656201
185 2.612335
185.1 2.547112
185.2 2.779538
185.3 2.851205
185.4 2.723658
185.5 2.863627
185.6 2.574884
185.7 2.622805
185.8 2.621839
185.9 2.707942
186 2.68979
186.1 2.73882
186.2 2.965779
186.3 2.70152
186.4 2.68589
186.5 2.732563
186.6 2.720824
186.7 2.772387
186.8 2.734387
186.9 2.941277
187 2.925304
187.1 2.781705
187.2 2.668612
187.3 2.772986
187.4 2.730176
187.5 2.562154
187.6 2.589087
187.7 2.474857
187.8 2.511196
187.9 2.507764
188 2.52893
188.1 2.513878
188.2 2.646165
188.3 2.684329
188.4 2.630505
188.5 2.699979
188.6 2.658389
188.7 2.603643
188.8 2.683008
188.9 2.572217
189 2.728578
189.1 2.729834
189.2 2.741442
189.3 2.719773
189.4 2.575339
189.5 2.715986
189.6 2.716802
189.7 2.702623
189.8 2.768583
189.9 2.781223
190 2.623875
190.1 3.013783
190.2 2.945394
190.3 2.99608
190.4 3.053663
190.5 2.802484
190.6 2.854346
190.7 2.902534
190.8 2.765673
190.9 2.6858
191 2.744983
191.1 2.89207
191.2 2.847264
191.3 2.878993
191.4 2.776522
191.5 2.759585
191.6 2.799925
191.7 2.565282
191.8 2.569066
191.9 2.61758
192 2.931885
192.1 2.693312
192.2 2.852743
192.3 3.007733
192.4 2.980831
192.5 2.894697
192.6 2.969536
192.7 2.844739
192.8 2.878882
192.9 2.818433
193 2.85062
193.1 2.815134
193.2 2.728064
193.3 2.640558
193.4 2.680596
193.5 2.56835
193.6 2.854267
193.7 2.762906
193.8 2.608857
193.9 2.772934
194 2.837402
194.1 2.747615
194.2 2.694878
194.3 2.720394
194.4 2.849411
194.5 2.996026
194.6 2.652095
194.7 2.775373
194.8 2.624322
194.9 2.716807
195 2.648937
195.1 2.593369
195.2 2.943403
195.3 3.078499
195.4 2.78853
195.5 2.860065
195.6 2.980995
195.7 3.098465
195.8 2.802182
195.9 2.731851
196 2.792803
196.1 2.714599
196.2 2.653559
196.3 2.673908
196.4 2.866163
196.5 2.87075
196.6 2.714716
196.7 2.685779
196.8 2.709144
196.9 2.676651
197 2.70647
197.1 2.838213
197.2 2.763253
197.3 2.84731
197.4 2.602552
197.5 2.505226
197.6 2.493483
197.7 2.548136
197.8 2.591454
197.9 2.539038
198 2.63217
198.1 2.934136
198.2 2.868473
198.3 2.658514
198.4 2.714965
198.5 2.69461
198.6 2.859201
198.7 2.760988
198.8 2.758826
198.9 2.727096
199 2.741497
199.1 2.571815
199.2 2.614363
199.3 2.71169
199.4 2.773337
199.5 2.638326
199.6 2.642344
199.7 2.582737
199.8 2.673806
199.9 2.667562
200 2.607643
200.1 2.756697
200.2 2.734435
200.3 2.781422
200.4 2.689597
200.5 2.75894
200.6 2.761446
200.7 2.656401
200.8 2.734867
200.9 2.744132
201 2.730113
201.1 2.562256
201.2 2.744998
201.3 2.732415
201.4 2.783797
201.5 2.835843
201.6 2.672274
201.7 2.501895
201.8 2.696857
201.9 2.81496
202 2.8165
202.1 2.978271
202.2 2.846012
202.3 2.749858
202.4 2.79414
202.5 2.884747
202.6 2.791401
202.7 2.961106
202.8 2.783011
202.9 2.826307
203 2.871433
203.1 2.732995
203.2 2.856603
203.3 2.95239
203.4 3.213321
203.5 3.001616
203.6 2.794257
203.7 3.041481
203.8 3.308045
203.9 3.067233
204 3.138493
204.1 3.016081
204.2 3.076452
204.3 3.090988
204.4 2.999299
204.5 3.040648
204.6 2.997802
204.7 3.123076
204.8 2.866909
204.9 2.969872
205 2.752208
205.1 2.87986
205.2 2.765893
205.3 2.707424
205.4 2.594991
205.5 2.764472
205.6 2.815259
205.7 2.702785
205.8 2.991239
205.9 2.938294
206 2.80779
206.1 2.84013
206.2 2.885638
206.3 2.77754
206.4 2.916208
206.5 2.87529
206.6 2.77905
206.7 2.895288
206.8 2.992778
206.9 2.838951
207 2.995619
207.1 2.874534
207.2 2.818125
207.3 3.090833
207.4 3.040658
207.5 2.788641
207.6 2.858176
207.7 3.09094
207.8 3.093171
207.9 3.111457
208 3.194838
208.1 3.103018
208.2 2.946561
208.3 2.899251
208.4 2.931876
208.5 2.934864
208.6 3.177301
208.7 2.955023
208.8 3.049063
208.9 3.176046
209 2.98366
209.1 2.895897
209.2 2.835042
209.3 2.725091
209.4 2.836869
209.5 2.661418
209.6 2.69932
209.7 2.745431
209.8 2.72126
209.9 3.056847
210 2.879115
210.1 2.777916
210.2 2.731076
210.3 2.7795
210.4 2.743218
210.5 2.631266
210.6 2.64822
210.7 2.925871
210.8 2.552963
210.9 2.509025
211 2.633518
211.1 2.683091
211.2 2.993959
211.3 2.762281
211.4 2.633893
211.5 2.675335
211.6 2.550424
211.7 2.416758
211.8 2.504483
211.9 2.622965
212 2.360754
212.1 2.449947
212.2 2.554059
212.3 2.49388
212.4 2.383649
212.5 2.375929
212.6 2.408264
212.7 2.396852
212.8 2.462505
212.9 2.334385
213 2.418729
213.1 2.408182
213.2 2.494922
213.3 2.325347
213.4 2.546969
213.5 2.451369
213.6 2.386405
213.7 2.430374
213.8 2.384987
213.9 2.411731
214 2.446403
214.1 2.442989
214.2 2.582701
214.3 2.543168
214.4 2.548413
214.5 2.531472
214.6 2.642647
214.7 2.585249
214.8 2.605589
214.9 2.551372
215 2.436827
215.1 2.353662
215.2 2.255574
215.3 2.549292
215.4 2.507432
215.5 2.430945
215.6 2.556911
215.7 2.498781
215.8 2.48741
215.9 2.455872
216 2.36249
216.1 2.421272
216.2 2.541978
216.3 2.386237
216.4 2.591009
216.5 2.663749
216.6 2.469922
216.7 2.489177
216.8 2.631121
216.9 2.376221
217 2.39785
217.1 2.436687
217.2 2.699773
217.3 2.512801
217.4 2.442977
217.5 2.346221
217.6 2.425341
217.7 2.285009
217.8 2.370752
217.9 2.367824
218 2.360559
218.1 2.42475
218.2 2.350865
218.3 2.41657
218.4 2.320944
218.5 2.319715
218.6 2.378808
218.7 2.342082
218.8 2.555675
218.9 2.377781
219 2.407224
219.1 2.455798
219.2 2.569613
219.3 2.606423
219.4 2.51481
219.5 2.29907
219.6 2.577731
219.7 2.556122
219.8 2.54119
219.9 2.598015
220 2.506631
220.1 2.312087
220.2 2.468235
220.3 2.3933
220.4 2.480305
220.5 2.451755
220.6 2.534119
220.7 2.594957
220.8 2.6941
220.9 2.587203
221 2.826609
221.1 2.617397
221.2 2.605278
221.3 2.825262
221.4 2.805769
221.5 2.666351
221.6 2.625772
221.7 2.608336
221.8 2.695539
221.9 2.514509
222 2.576014
222.1 2.836007
222.2 2.711089
222.3 2.494638
222.4 2.587548
222.5 2.574577
222.6 2.543092
222.7 2.610809
222.8 2.778435
222.9 2.640994
223 2.6847
223.1 2.662942
223.2 2.692138
223.3 2.684368
223.4 2.564069
223.5 2.63126
223.6 2.713826
223.7 2.593329
223.8 2.606812
223.9 2.705777
224 2.756741
224.1 2.649281
224.2 2.756324
224.3 2.625144
224.4 2.635624
224.5 2.603545
224.6 2.738354
224.7 2.864431
224.8 2.868144
224.9 2.928222
225 2.877002
225.1 3.0712
225.2 2.947141
225.3 2.814554
225.4 2.898736
225.5 2.871149
225.6 2.743419
225.7 2.643481
225.8 2.502053
225.9 2.62141
226 2.88308
226.1 2.779246
226.2 2.745299
226.3 2.702968
226.4 2.47918
226.5 2.560008
226.6 2.510948
226.7 2.6793
226.8 2.637269
226.9 2.514625
227 2.690602
227.1 2.617247
227.2 2.590322
227.3 2.804294
227.4 2.572772
227.5 2.501852
227.6 2.487422
227.7 2.471499
227.8 2.482052
227.9 2.367773
228 2.385597
228.1 2.376417
228.2 2.605044
228.3 2.576846
228.4 2.539528
228.5 2.464429
228.6 2.487882
228.7 2.549011
228.8 2.524668
228.9 2.49026
229 2.515706
229.1 2.574694
229.2 2.500882
229.3 2.503948
229.4 2.571682
229.5 2.554557
229.6 2.562986
229.7 2.696373
229.8 2.678547
229.9 2.649862
230 2.847719
230.1 2.653334
230.2 2.800762
230.3 2.99125
230.4 2.740777
230.5 2.829331
230.6 2.707503
230.7 2.534518
230.8 2.501625
230.9 2.517066
231 2.704298
231.1 2.584782
231.2 2.565242
231.3 2.572402
231.4 2.613913
231.5 2.566135
231.6 2.636423
231.7 2.522312
231.8 2.506456
231.9 2.628696
232 2.537557
232.1 2.387479
232.2 2.537714
232.3 2.444639
232.4 2.660717
232.5 2.793497
232.6 2.874574
232.7 2.880152
232.8 2.812977
232.9 2.606921
233 2.749212
233.1 2.583103
233.2 2.594532
233.3 2.519347
233.4 2.643664
233.5 2.796636
233.6 2.642455
233.7 2.480185
233.8 2.533321
233.9 2.672679
234 2.586455
234.1 2.599636
234.2 2.941807
234.3 2.858981
234.4 2.707752
234.5 2.789091
234.6 2.775795
234.7 2.905869
234.8 2.77562
234.9 2.606205
235 2.824314
235.1 2.747518
235.2 2.506256
235.3 2.507798
235.4 2.565642
235.5 2.550474
235.6 2.594354
235.7 2.926302
235.8 2.534915
235.9 2.769202
236 2.622878
236.1 2.624634
236.2 2.643422
236.3 2.601794
236.4 2.941694
236.5 2.710539
236.6 2.781795
236.7 2.74014
236.8 2.701744
236.9 2.546337
237 2.690132
237.1 2.680372
237.2 2.611453
237.3 2.667851
237.4 2.721815
237.5 2.764603
237.6 2.603579
237.7 2.807642
237.8 2.554757
237.9 2.56524
238 2.69153
238.1 2.602301
238.2 2.671462
238.3 2.612139
238.4 2.717942
238.5 2.691227
238.6 2.700006
238.7 2.73028
238.8 2.690217
238.9 2.662019
239 2.848317
239.1 2.67648
239.2 2.708603
239.3 2.691946
239.4 2.844534
239.5 2.585476
239.6 2.602037
239.7 2.530079
239.8 2.687491
239.9 2.76317
240 2.702796
240.1 3.109693
240.2 3.108364
240.3 2.980867
240.4 2.861466
240.5 3.075875
240.6 3.230972
240.7 2.891153
240.8 2.793739
240.9 2.861764
241 2.772188
241.1 2.775853
241.2 2.682272
241.3 2.78263
241.4 2.97759
241.5 2.852666
241.6 2.806951
241.7 2.89365
241.8 2.802316
241.9 3.050589
242 2.897981
242.1 3.027763
242.2 2.782606
242.3 2.620912
242.4 2.649228
242.5 2.666029
242.6 2.753424
242.7 2.80865
242.8 2.947018
242.9 2.84292
243 2.795512
243.1 2.789
243.2 2.627058
243.3 2.660252
243.4 2.627269
243.5 2.556962
243.6 2.740329
243.7 2.592705
243.8 2.619895
243.9 2.588965
244 2.989925
244.1 2.916719
244.2 2.874632
244.3 2.640015
244.4 2.638354
244.5 2.624853
244.6 2.712047
244.7 2.65362
244.8 2.5235
244.9 2.550629
245 2.599674
245.1 2.53271
245.2 2.661888
245.3 2.95011
245.4 2.821457
245.5 2.927479
245.6 2.82046
245.7 3.08462
245.8 3.182
245.9 2.978363
246 2.647978
246.1 2.747939
246.2 2.831662
246.3 2.685434
246.4 2.803319
246.5 2.922871
246.6 2.821428
246.7 2.874093
246.8 2.702423
246.9 2.817846
247 2.960083
247.1 2.708851
247.2 2.709746
247.3 2.904229
247.4 2.784837
247.5 2.866302
247.6 2.807693
247.7 2.796165
247.8 2.806635
247.9 2.600888
248 2.665632
248.1 2.662694
248.2 2.736933
248.3 2.582099
248.4 2.655311
248.5 2.559373
248.6 2.742262
248.7 2.70736
248.8 2.634305
248.9 2.614859
249 2.758625
249.1 2.668711
249.2 2.594873
249.3 2.803479
249.4 2.877063
249.5 2.712627
249.6 2.748002
249.7 2.62324
249.8 2.77066
249.9 2.572266
250 2.525736
250.1 2.529385
250.2 2.580925
250.3 2.470849
250.4 2.425275
250.5 2.536021
250.6 2.677044
250.7 2.44711
250.8 2.490889
250.9 2.440365
251 2.546526
251.1 2.518372
251.2 2.336516
251.3 2.44385
251.4 2.364483
251.5 2.366152
251.6 2.589568
251.7 2.553218
251.8 2.64646
251.9 2.472898
252 2.579535
252.1 2.495786
252.2 2.44076
252.3 2.312902
252.4 2.311015
252.5 2.387644
252.6 2.545488
252.7 2.448313
252.8 2.462348
252.9 2.58777
253 2.571205
253.1 2.636497
253.2 2.612655
253.3 2.515585
253.4 2.611338
253.5 2.545941
253.6 2.596306
253.7 2.520272
253.8 2.440829
253.9 2.425924
254 2.637382
254.1 2.692701
254.2 2.773383
254.3 2.890955
254.4 2.897813
254.5 2.628047
254.6 2.758797
254.7 2.910565
254.8 2.988116
254.9 2.819902
255 2.723529
255.1 2.767167
255.2 3.035373
255.3 3.018785
255.4 3.068838
255.5 2.852414
255.6 2.898908
255.7 2.889735
255.8 2.777396
255.9 2.726914
256 2.693932
256.1 2.866727
256.2 2.966675
256.3 2.978787
256.4 2.931651
256.5 2.983688
256.6 2.864205
256.7 2.778617
256.8 2.568093
256.9 2.597539
257 2.712824
257.1 2.67516
257.2 2.674951
257.3 2.761239
257.4 2.884707
257.5 2.630892
257.6 2.971417
257.7 3.108855
257.8 2.611665
257.9 2.638721
258 2.535535
258.1 2.614115
258.2 2.84328
258.3 2.778846
258.4 2.898752
258.5 3.27866
258.6 3.201548
258.7 2.866055
258.8 2.852889
258.9 2.816709
259 2.718216
259.1 2.880951
259.2 2.826721
259.3 2.814305
259.4 2.826659
259.5 2.685529
259.6 2.843171
259.7 2.775747
259.8 2.815046
259.9 2.917267
260 2.913756
260.1 3.139488
260.2 3.021254
260.3 3.087682
260.4 2.984011
260.5 2.948601
260.6 2.747317
260.7 2.821088
260.8 2.744242
260.9 2.813206
261 2.705215
261.1 2.815452
261.2 2.65374
261.3 2.614604
261.4 2.824158
261.5 2.676569
261.6 2.649978
261.7 2.59228
261.8 2.738393
261.9 2.810468
262 2.668439
262.1 2.671111
262.2 2.744802
262.3 2.916122
262.4 2.6551
262.5 2.714444
262.6 2.790119
262.7 2.869062
262.8 2.717892
262.9 2.750354
263 2.597093
263.1 2.55654
263.2 2.584242
263.3 2.56846
263.4 2.697824
263.5 2.6447
263.6 2.642182
263.7 2.592017
263.8 2.63422
263.9 2.712961
264 2.538274
264.1 2.64064
264.2 2.612563
264.3 2.557257
264.4 2.600272
264.5 2.566014
264.6 2.720178
264.7 2.555276
264.8 2.728203
264.9 2.579433
265 2.688806
265.1 2.643255
265.2 2.710611
265.3 2.908573
265.4 2.718564
265.5 2.717365
265.6 2.790442
265.7 2.950007
265.8 2.786614
265.9 2.784198
266 2.751907
266.1 2.728882
266.2 2.794434
266.3 2.889624
266.4 2.81483
266.5 2.608594
266.6 2.707457
266.7 2.660761
266.8 2.587771
266.9 2.760151
267 2.723057
267.1 2.796676
267.2 2.828115
267.3 2.702495
267.4 2.625785
267.5 2.844011
267.6 2.820775
267.7 3.051269
267.8 2.611773
267.9 2.87323
268 2.796772
268.1 2.715949
268.2 2.778182
268.3 2.754046
268.4 2.809701
268.5 2.61296
268.6 2.798138
268.7 2.961884
268.8 2.756833
268.9 2.650397
269 2.592691
269.1 2.799024
269.2 2.608044
269.3 2.717269
269.4 2.670989
269.5 2.671161
269.6 2.625961
269.7 2.502144
269.8 2.519543
269.9 2.531046
270 2.517866
270.1 2.625902
270.2 2.60187
270.3 2.658623
270.4 2.911795
270.5 3.172729
270.6 2.827805
270.7 2.545934
270.8 2.610337
270.9 2.591198
271 2.600071
271.1 2.498306
271.2 2.526185
271.3 2.720952
271.4 2.643934
271.5 2.874672
271.6 3.114364
271.7 3.041856
271.8 3.195556
271.9 2.973009
272 2.910677
272.1 2.902558
272.2 3.002568
272.3 2.987989
272.4 2.944995
272.5 3.028501
272.6 2.810361
272.7 2.899166
272.8 2.961007
272.9 3.075605
273 2.834986
273.1 2.851157
273.2 2.979854
273.3 3.034056
273.4 3.202825
273.5 2.984192
273.6 2.986358
273.7 2.728619
273.8 2.613251
273.9 2.966831
274 2.851942
274.1 2.781354
274.2 2.549889
274.3 2.864062
274.4 2.912225
274.5 2.819625
274.6 3.153814
274.7 2.804706
274.8 2.983511
274.9 2.907203
275 2.756944
275.1 2.839892
275.2 2.778188
275.3 2.911076
275.4 2.884431
275.5 2.931942
275.6 2.768512
275.7 2.703067
275.8 2.811248
275.9 3.130701
276 3.046001
276.1 2.777513
276.2 2.956452
276.3 2.967881
276.4 2.755662
276.5 2.753253
276.6 2.730463
276.7 2.804655
276.8 2.870958
276.9 2.742237
277 2.561463
277.1 2.693967
277.2 2.87379
277.3 2.927082
277.4 3.02858
277.5 3.020871
277.6 2.950057
277.7 2.843606
277.8 2.754752
277.9 2.780969
278 2.811275
278.1 2.876019
278.2 2.915347
278.3 2.993677
278.4 2.683895
278.5 2.705647
278.6 2.64402
278.7 2.672461
278.8 3.055472
278.9 2.809772
279 2.839909
279.1 3.228316
279.2 3.232132
279.3 3.043763
279.4 2.934455
279.5 3.188476
279.6 3.3466
279.7 3.26931
279.8 3.182836
279.9 3.539478
280 3.204134
280.1 3.206874
280.2 3.291549
280.3 3.283631
280.4 3.293951
280.5 3.169978
280.6 2.897104
280.7 2.724639
280.8 3.16574
280.9 3.412744
281 3.264378
281.1 3.596953
281.2 3.124167
281.3 3.489054
281.4 3.343936
281.5 3.325129
281.6 3.404473
281.7 3.356557
281.8 3.034967
281.9 3.026258
282 3.037072
282.1 2.964924
282.2 2.980711
282.3 3.144588
282.4 2.911244
282.5 2.97717
282.6 2.966374
282.7 2.923503
282.8 3.259888
282.9 2.776744
283 2.75414
283.1 3.046055
283.2 2.790311
283.3 3.059037
283.4 3.161628
283.5 3.102425
283.6 3.081977
283.7 3.169939
283.8 2.91198
283.9 2.777905
284 2.879815
284.1 2.93092
284.2 2.873714
284.3 2.96584
284.4 2.982617
284.5 2.800809
284.6 2.899196
284.7 3.092514
284.8 3.176516
284.9 3.0806
285 2.993689
285.1 3.266561
285.2 3.375586
285.3 3.146916
285.4 2.997052
285.5 2.753318
285.6 2.837732
285.7 2.690326
285.8 2.860932
285.9 3.331382
286 3.096317
286.1 3.069949
286.2 3.014544
286.3 2.613701
286.4 2.628298
286.5 2.829256
286.6 3.008451
286.7 3.027171
286.8 2.860811
286.9 2.705719
287 2.744678
287.1 2.809665
287.2 2.918392
287.3 2.841326
287.4 2.847704
287.5 2.779152
287.6 2.829816
287.7 2.86257
287.8 3.116319
287.9 2.773578
288 2.927557
288.1 3.040384
288.2 3.116893
288.3 2.831642
288.4 2.671841
288.5 2.698743
288.6 2.598026
288.7 2.652449
288.8 2.685064
288.9 2.565371
289 2.65769
289.1 2.733051
289.2 2.890997
289.3 2.674714
289.4 2.855833
289.5 2.742737
289.6 2.616128
289.7 2.72223
289.8 2.844855
289.9 3.059179
290 2.956431
290.1 2.811209
290.2 2.885314
290.3 2.955976
290.4 2.838735
290.5 2.726494
290.6 2.846952
290.7 2.819653
290.8 2.706362
290.9 2.628582
291 2.64481
291.1 2.792733
291.2 2.892569
291.3 2.954372
291.4 2.980845
291.5 2.837707
291.6 2.897782
291.7 3.108799
291.8 3.0922
291.9 3.010354
292 3.3902
292.1 2.956303
292.2 2.926372
292.3 3.073136
292.4 2.985726
292.5 3.081625
292.6 2.903742
292.7 2.966239
292.8 2.901173
292.9 2.747715
293 2.928126
293.1 2.770949
293.2 2.774517
293.3 2.876149
293.4 2.768627
293.5 2.749786
293.6 2.931579
293.7 2.775365
293.8 2.652417
293.9 2.648796
294 2.573057
294.1 2.650651
294.2 2.837567
294.3 2.707164
294.4 2.750702
294.5 2.762089
294.6 2.898646
294.7 2.807886
294.8 2.915133
294.9 2.846305
295 2.921317
295.1 2.646646
295.2 2.888069
295.3 2.647802
295.4 2.85578
295.5 2.713723
295.6 2.721817
295.7 3.042417
295.8 2.910494
295.9 2.944601
296 3.013813
296.1 2.880473
296.2 2.856497
296.3 2.825719
296.4 2.72957
296.5 2.681267
296.6 2.57668
296.7 2.661594
296.8 2.687649
296.9 2.793088
297 2.687758
297.1 2.797467
297.2 2.697976
297.3 2.774104
297.4 2.798786
297.5 3.220681
297.6 3.02003
297.7 2.806525
297.8 2.793679
297.9 2.910182
298 2.725307
298.1 3.02022
298.2 2.855542
298.3 2.79641
298.4 2.8651
298.5 2.802686
298.6 2.589289
298.7 2.468528
298.8 2.534102
298.9 2.774916
299 2.730363
299.1 2.802902
299.2 2.875183
299.3 2.84826
299.4 2.819103
299.5 2.843049
299.6 2.865968
299.7 2.938595
299.8 2.926916
299.9 2.766432
300 2.747831
300.1 2.89336
300.2 2.824281
300.3 2.714667
300.4 2.816548
300.5 2.817492
300.6 2.987353
300.7 2.818069
300.8 2.885366
300.9 2.835152
301 2.784634
301.1 2.820887
301.2 2.810219
301.3 3.023243
301.4 2.775431
301.5 2.821244
301.6 2.744555
301.7 2.841104
301.8 2.881202
301.9 2.729273
302 2.736902
302.1 2.586279
302.2 2.850638
302.3 2.792795
302.4 2.610187
302.5 2.869956
302.6 2.814767
302.7 2.741156
302.8 2.674998
302.9 2.602474
303 2.694196
303.1 2.838306
303.2 2.658092
303.3 2.750783
303.4 2.880761
303.5 2.69537
303.6 2.674066
303.7 2.555085
303.8 2.805772
303.9 2.735992
304 2.780592
304.1 2.674381
304.2 2.657678
304.3 2.727438
304.4 2.81921
304.5 2.715312
304.6 2.745028
304.7 2.859212
304.8 2.912769
304.9 2.825755
305 2.863727
305.1 2.730698
305.2 2.856177
305.3 2.811469
305.4 2.710332
305.5 2.852128
305.6 2.678269
305.7 2.4913
305.8 2.663444
305.9 2.935498
306 2.925145
306.1 2.775822
306.2 2.68727
306.3 2.771167
306.4 2.849877
306.5 2.770078
306.6 2.615471
306.7 2.801344
306.8 2.750266
306.9 2.843993
307 2.96315
307.1 2.832469
307.2 2.978674
307.3 2.899752
307.4 2.796082
307.5 2.774618
307.6 2.898808
307.7 2.944741
307.8 2.882732
307.9 2.985382
308 2.751631
308.1 2.730121
308.2 2.581425
308.3 2.772396
308.4 2.739548
308.5 2.88483
308.6 2.878049
308.7 2.831588
308.8 2.828214
308.9 2.796366
309 2.638999
309.1 2.583409
309.2 2.511047
309.3 2.630087
309.4 2.593304
309.5 2.82374
309.6 2.612871
309.7 2.555262
309.8 2.718199
309.9 2.822353
310 3.076915
310.1 2.907795
310.2 2.707091
310.3 2.826308
310.4 2.683896
310.5 2.647355
310.6 2.739613
310.7 2.74484
310.8 2.577088
310.9 2.649353
311 2.795941
311.1 2.645268
311.2 2.690594
311.3 2.583511
311.4 2.673364
311.5 2.840306
311.6 3.034535
311.7 3.109719
311.8 2.919807
311.9 2.891966
312 2.833359
312.1 2.780079
312.2 2.943991
312.3 2.961832
312.4 2.896741
312.5 2.779626
312.6 2.991225
312.7 2.803197
312.8 2.821958
312.9 2.96443
313 2.726542
313.1 3.057616
313.2 2.889509
313.3 2.79559
313.4 2.809205
313.5 2.677302
313.6 2.94751
313.7 2.880985
313.8 2.956142
313.9 2.802784
314 2.944778
314.1 2.8921
314.2 3.047285
314.3 2.881864
314.4 2.911667
314.5 2.872091
314.6 2.947202
314.7 2.790954
314.8 2.771984
314.9 2.934436
315 2.872714
315.1 3.172059
315.2 3.070323
315.3 3.051369
315.4 3.18241
315.5 3.047814
315.6 2.988512
315.7 3.033393
315.8 2.862259
315.9 2.759235
316 2.879084
316.1 2.797498
316.2 2.753938
316.3 2.788856
316.4 2.844844
316.5 3.003282
316.6 3.121513
316.7 3.053963
316.8 3.187126
316.9 2.85153
317 3.036463
317.1 3.017435
317.2 3.104756
317.3 3.000498
317.4 2.995107
317.5 2.984131
317.6 2.960902
317.7 2.949121
317.8 2.782169
317.9 2.88179
318 2.920943
318.1 2.883527
318.2 3.15808
318.3 2.958193
318.4 2.728958
318.5 2.709838
318.6 2.954085
318.7 2.811618
318.8 2.74028
318.9 2.945335
319 3.079577
319.1 2.825661
319.2 2.868049
319.3 2.703039
319.4 2.890035
319.5 2.97063
319.6 2.843378
319.7 2.780866
319.8 2.894135
319.9 3.125451
320 3.103022
320.1 3.058189
320.2 3.049642
320.3 2.675977
320.4 2.836727
320.5 2.871763
320.6 2.990059
320.7 2.941562
320.8 2.83317
320.9 3.012586
321 2.9707
321.1 3.043851
321.2 3.012871
321.3 2.899043
321.4 2.830344
321.5 3.233885
321.6 3.062552
321.7 3.116389
321.8 3.243509
321.9 3.394596
322 3.253175
322.1 3.257025
322.2 2.931521
322.3 3.226718
322.4 2.971787
322.5 2.844312
322.6 2.922015
322.7 2.797436
322.8 2.669814
322.9 2.90648
323 2.800995
323.1 3.101777
323.2 3.204789
323.3 2.989519
323.4 3.299215
323.5 3.10869
323.6 3.039304
323.7 3.021254
323.8 3.086925
323.9 3.363533
324 2.954796
324.1 3.04505
324.2 2.949839
324.3 2.886628
324.4 2.808241
324.5 2.891948
324.6 2.859426
324.7 3.017127
324.8 2.981611
324.9 2.953159
325 3.01053
325.1 3.06685
325.2 3.021409
325.3 3.228568
325.4 3.202946
325.5 2.906934
325.6 3.120382
325.7 3.094945
325.8 3.091339
325.9 2.678998
326 2.790364
326.1 2.907793
326.2 2.860659
326.3 2.937043
326.4 3.146609
326.5 3.164999
326.6 2.841559
326.7 3.040589
326.8 3.034749
326.9 2.882378
327 2.879554
327.1 2.871585
327.2 3.020479
327.3 2.98228
327.4 3.077134
327.5 2.771491
327.6 2.760318
327.7 2.930412
327.8 2.766502
327.9 2.910132
328 3.09814
328.1 3.015257
328.2 2.834002
328.3 3.117651
328.4 3.152569
328.5 3.256716
328.6 3.008163
328.7 3.019359
328.8 3.133184
328.9 3.17614
329 3.10812
329.1 2.979653
&
