# Supplementary material for: Swapped and non-swapped TRAAK states co-exist in membranes at a ratio influenced by temperature
Source: Nat Commun. 2026 Mar 5;17:3522. doi: 10.1038/s41467-026-70027-9 (PMC13087257; doi:10.1038/s41467-026-70027-9)
Supplement: Supplementary file 4 — Source Data [file 41467_2026_70027_MOESM4_ESM.zip › Source data/source data.xlsx]

## Sheet: Figure 1
Figure 1b					Figure 1c
NS E67R1	Probability	S E67R1	Probability		NS E67R1_L144R1	Probability		S E67R1_L144R1	Probability
Distance / nm	Normalised	Distance / nm	Normalised		Distance / nm	Normalised		Distance / nm	Normalised
0.05	0	0.05	0		0.05	0		0.05	0
0.15	0	0.15	0		0.15	0		0.15	0
0.25	0	0.25	0		0.25	0		0.25	0
0.35	0	0.35	0		0.35	0		0.35	0
0.45	0	0.45	0		0.45	0		0.45	0
0.55	0	0.55	0		0.55	0		0.55	0
0.65	0	0.65	0		0.65	0		0.65	0
0.75	0	0.75	0		0.75	0		0.75	0
0.85	0	0.85	0		0.85	0		0.85	0
0.95	0	0.95	0		0.95	0		0.95	0
1.05	0	1.05	0		1.05	0		1.05	0
1.15	0	1.15	0		1.15	0		1.15	0
1.25	0	1.25	0		1.25	0		1.25	0
1.35	0	1.35	0		1.35	0		1.35	0
1.45	0	1.45	0		1.45	0		1.45	0
1.55	0	1.55	0		1.55	0		1.55	0
1.65	0	1.65	0		1.65	0		1.65	0
1.75	0	1.75	0		1.75	0		1.75	0
1.85	0	1.85	0		1.85	0		1.85	0
1.95	0	1.95	0		1.95	0		1.95	0
2.05	0	2.05	0		2.05	0		2.05	0
2.15	0	2.15	0		2.15	0		2.15	0
2.25	0	2.25	0		2.25	0		2.25	0
2.35	0	2.35	0.02		2.35	0.02		2.35	0
2.45	0.01	2.45	0.03		2.45	0.08		2.45	0
2.55	0.02	2.55	0.06		2.55	0.18		2.55	0
2.65	0.03	2.65	0.09		2.65	0.3		2.65	0
2.75	0.06	2.75	0.16		2.75	0.45		2.75	0
2.85	0.11	2.85	0.28		2.85	0.64		2.85	0
2.95	0.18	2.95	0.43		2.95	0.82		2.95	0
3.05	0.27	3.05	0.57		3.05	0.92		3.05	0
3.15	0.38	3.15	0.69		3.15	0.98		3.15	0
3.25	0.5	3.25	0.79		3.25	0.98		3.25	0
3.35	0.62	3.35	0.91		3.35	1		3.35	0
3.45	0.75	3.45	0.99		3.45	1		3.45	0
3.55	0.93	3.55	1		3.55	0.93		3.55	0
3.65	0.99	3.65	0.89		3.65	0.86		3.65	0
3.75	1	3.75	0.73		3.75	0.77		3.75	0
3.85	0.87	3.85	0.51		3.85	0.66		3.85	0
3.95	0.66	3.95	0.31		3.95	0.52		3.95	0.01
4.05	0.4	4.05	0.15		4.05	0.35		4.05	0.02
4.15	0.15	4.15	0.04		4.15	0.2		4.15	0.05
4.25	0.03	4.25	0		4.25	0.07		4.25	0.1
4.35	0	4.35	0		4.35	0.01		4.35	0.18
4.45	0	4.45	0		4.45	0		4.45	0.28
4.55	0	4.55	0		4.55	0		4.55	0.43
4.65	0	4.65	0		4.65	0		4.65	0.62
4.75	0	4.75	0		4.75	0		4.75	0.81
4.85	0	4.85	0		4.85	0		4.85	0.94
4.95	0	4.95	0		4.95	0		4.95	1
5.05	0	5.05	0		5.05	0		5.05	0.96
5.15	0	5.15	0		5.15	0		5.15	0.82
5.25	0	5.25	0		5.25	0		5.25	0.61
5.35	0	5.35	0		5.35	0		5.35	0.38
5.45	0	5.45	0		5.45	0		5.45	0.19
5.55	0	5.55	0		5.55	0		5.55	0.06
5.65	0	5.65	0		5.65	0		5.65	0.01
5.75	0	5.75	0		5.75	0		5.75	0
5.85	0	5.85	0		5.85	0		5.85	0
5.95	0	5.95	0		5.95	0		5.95	0
6.05	0	6.05	0		6.05	0		6.05	0
6.15	0	6.15	0		6.15	0		6.15	0
6.25	0	6.25	0		6.25	0		6.25	0
6.35	0	6.35	0		6.35	0		6.35	0
6.45	0	6.45	0		6.45	0		6.45	0
6.55	0	6.55	0		6.55	0		6.55	0
6.65	0	6.65	0		6.65	0		6.65	0
6.75	0	6.75	0		6.75	0		6.75	0
6.85	0	6.85	0		6.85	0		6.85	0
6.95	0	6.95	0		6.95	0		6.95	0
7.05	0	7.05	0		7.05	0		7.05	0
7.15	0	7.15	0		7.15	0		7.15	0
7.25	0	7.25	0		7.25	0		7.25	0
7.35	0	7.35	0		7.35	0		7.35	0
7.45	0	7.45	0		7.45	0		7.45	0
7.55	0	7.55	0		7.55	0		7.55	0
7.65	0	7.65	0		7.65	0		7.65	0
7.75	0	7.75	0		7.75	0		7.75	0
7.85	0	7.85	0		7.85	0		7.85	0
7.95	0	7.95	0		7.95	0		7.95	0
8.05	0	8.05	0		8.05	0		8.05	0
8.15	0	8.15	0		8.15	0		8.15	0
8.25	0	8.25	0		8.25	0		8.25	0
8.35	0	8.35	0		8.35	0		8.35	0
8.45	0	8.45	0		8.45	0		8.45	0
8.55	0	8.55	0		8.55	0		8.55	0
8.65	0	8.65	0		8.65	0		8.65	0
8.75	0	8.75	0		8.75	0		8.75	0
8.85	0	8.85	0		8.85	0		8.85	0
8.95	0	8.95	0		8.95	0		8.95	0
9.05	0	9.05	0		9.05	0		9.05	0
9.15	0	9.15	0		9.15	0		9.15	0
9.25	0	9.25	0		9.25	0		9.25	0
9.35	0	9.35	0		9.35	0		9.35	0
9.45	0	9.45	0		9.45	0		9.45	0
9.55	0	9.55	0		9.55	0		9.55	0
9.65	0	9.65	0		9.65	0		9.65	0
9.75	0	9.75	0		9.75	0		9.75	0
9.85	0	9.85	0		9.85	0		9.85	0

## Sheet: Figure 2
Figure 2d I-V curve					Figure 2g I-V curve
Holding potential (mv)	current(pA)	Pressure applied/current(pA)			Holding potential (mv)	current(pA)	with MTSSL/current(pA)
-100	-164.403	-311.892			-100	-58.8473	-53.4672
-90	-125.564	-226.599			-90	-45.6433	-47.6928
-80	-120.36	-191.457			-80	-35.4509	-37.1536
-70	-73.971	-112.558			-70	-18.7879	-22.3203
-60	-21.571	-20.5251			-60	-3.32952	-4.59772
-50	39.7664	52.3351			-50	14.6263	15.0453
-40	88.2925	138.691			-40	33.5678	34.59
-30	148.842	234.084			-30	53.07	52.8082
-20	217.642	338.942			-20	72.7831	71.815
-10	281.334	417.911			-10	94.1533	95.1817
0	337.687	522.195			0	115.774	112.12
10	411.03	611			10	137.624	127.891
20	462.213	661.959			20	158.199	150.121
30	544.325	771.024			30	158.46	168.234
40	590.889	822.626			40	186.691	182.538
50	668.202	926.438			50	204.135	198.558
60	721.672	971.176			60	227.302	210.652
70	777.001	1024.91			70	249.474	225.111
80	825.044	1071.26			80	261.238	245.622
90	847.211	1127.58			90	273.023	257.081
100	890.391	1193.86			100	300.529	279.43

## Sheet: Figure 3
Figure b I-V curve				Figure c I-V curve				Figure d I-V curve				Figure e I-V curve
Holding potential (mv)	current(pA)	with PI/current(pA)		Holding potential (mv)	current(pA)	with PIP2/current(pA)		Holding potential (mv)	current(pA)	with DOPE/current(pA)		Holding potential (mv)	current(pA)	with POPS/current(pA)
-100	-12.9095	-21.7518		-100	-4.76153	-7.87285		-100	-7.87285	-4.76153		-100	-8.08499	-7.17108
-90	-11.6351	-16.524		-90	-3.32012	-5.91016		-90	-5.91016	-3.32012		-90	-5.21819	-3.82331
-80	-7.28555	-11.5411		-80	-2.36631	-4.5797		-80	-4.5797	-2.36631		-80	-3.64197	-2.76501
-70	-4.52075	-7.40439		-70	-1.48456	-2.45802		-70	-2.45802	-1.48456		-70	-2.15567	-1.52047
-60	-1.59419	-2.04295		-60	-0.32871	-0.70472		-60	-0.704719	-0.328708		-60	-0.16691	0.60132
-50	1.32072	3.88741		-50	0.48358	0.96078		-50	0.960778	0.483584		-50	2.09922	2.38882
-40	5.20367	7.53935		-40	1.02342	2.08933		-40	2.08933	1.02342		-40	4.59744	4.38777
-30	8.91761	14.9818		-30	1.85498	3.81107		-30	3.81107	1.85498		-30	6.16228	5.95016
-20	14.7004	17.9731		-20	2.5661	4.97379		-20	4.97379	2.5661		-20	9.57819	9.15174
-10	15.16	23.1441		-10	3.42453	6.02176		-10	6.02176	3.42453		-10	11.8741	10.6764
0	20.0692	28.5638		0	3.75293	7.89067		0	7.89067	3.75293		0	13.4627	14.1783
10	21.877	38.5377		10	5.35342	9.54479		10	9.54479	5.35342		10	16.5868	15.5579
20	29.4378	44.0198		20	5.95149	11.1875		20	11.1875	5.95149		20	19.2262	17.8629
30	30.5041	44.9595		30	6.55653	12.2032		30	12.2032	6.55653		30	24.707	24.2292
40	35.8223	53.28		40	6.60989	15.2753		40	15.2753	6.60989		40	26.4992	25.4377
50	36.8204	57.9349		50	8.53772	17.5146		50	17.5146	8.53772		50	28.7629	28.5668
60	44.1584	71.8703		60	9.92363	17.6966		60	17.6966	9.92363		60	31.7413	32.0562
70	43.1468	76.4529		70	9.78919	20.5497		70	20.5497	9.78919		70	36.5094	35.9993
80	58.1033	83.7016		80	11.7632	22.1634		80	22.1634	11.7632		80	37.3768	38.1311
90	59.8713	82.8278		90	12.9455	23.4035		90	23.4035	12.9455		90	40.3663	39.0796
100	64.9488	86.0158		100	15.3842	24.173		100	24.173	15.3843		100	43.2799	43.8597

## Sheet: Figure 4
19°C time traces and distance distribution																								40°C time traces and distance distribution
4.26 µs time trace				5.25 µs time trace				6.26 µs time trace				7.76 µs time trace				2 Gaussian fit			Global fit					4.26 µs time trace				5.25 µs time trace				2 Gaussian fit			Global fit
Time / microsecond	Experiment / arb. units	Fit / arb. units		Time / microsecond	Experiment / arb. units	Background / arb. units		Time / microsecond	Experiment / arb. units	Background / arb. units		Time / microsecond	Experiment / arb. units	Background / arb. units		Distance / nm			Distance / nm	P(r) / arb. units	lower bound / arb. units	upper bound / arb. units		Time / microsecond	Experiment / arb. units	Fit / arb. units		Time / microsecond	Experiment / arb. units	Background / arb. units		Distance / nm			Distance / nm	P(r) / arb. units	lower bound / arb. units	upper bound / arb. units
0.1	0.811537	0.808495		0.1	0.831886	0.830499		0.1	0.816903	0.830126		0.1	0.849778	0.837641		1.5	0.0613871		1.5	0.0803149	0.046692	0.113938		0.1	0.843897	0.836254		0.1	0.849473	0.845522		1.5	0.0438041		1.5	0.055369	0.0315785	0.0791595
0.112	0.816082	0.812694		0.116	0.849058	0.835486		0.116	0.819704	0.835146		0.124	0.846675	0.84481		1.55	0.0663607		1.55	0.083375	0.0530511	0.113699		0.112	0.840987	0.84122		0.116	0.856688	0.851759		1.55	0.0467287		1.55	0.0568309	0.0349214	0.0787404
0.124	0.822628	0.816951		0.132	0.850298	0.840613		0.132	0.830669	0.840312		0.148	0.846811	0.852299		1.6	0.0715115		1.6	0.0864376	0.0593468	0.113528		0.124	0.849802	0.846271		0.132	0.85884	0.858134		1.6	0.0497245		1.6	0.0582951	0.0382345	0.0783557
0.136	0.820565	0.821313		0.148	0.837939	0.845904		0.148	0.845571	0.845647		0.172	0.863853	0.860289		1.65	0.0768196		1.65	0.0895029	0.0655486	0.113457		0.136	0.854012	0.851403		0.148	0.872386	0.864661		1.65	0.0527809		1.65	0.0597688	0.0415137	0.0780239
0.148	0.82603	0.82578		0.164	0.858517	0.851463		0.164	0.852414	0.851258		0.196	0.858812	0.868774		1.7	0.0822622		1.7	0.0925744	0.0716163	0.113532		0.148	0.854869	0.856637		0.164	0.871349	0.8714		1.7	0.055886		1.7	0.061259	0.0447508	0.0777672
0.16	0.833258	0.830402		0.18	0.86091	0.857263		0.18	0.855677	0.857104		0.22	0.88014	0.877946		1.75	0.0878133		1.75	0.095665	0.0775046	0.113825		0.16	0.862967	0.862005		0.18	0.882846	0.878276		1.75	0.0590271		1.75	0.062777	0.0479388	0.0776153
0.172	0.836622	0.835212		0.196	0.85722	0.86327		0.196	0.854408	0.863162		0.244	0.889277	0.888209		1.8	0.093444		1.8	0.0987905	0.0831527	0.114428		0.172	0.864571	0.867462		0.196	0.890928	0.885281		1.8	0.0621905		1.8	0.0643371	0.0510701	0.0776042
0.184	0.841986	0.840152		0.212	0.865673	0.869606		0.212	0.860447	0.869569		0.268	0.906127	0.899357		1.85	0.0991231		1.85	0.101968	0.0884817	0.115454		0.184	0.873969	0.872984		0.212	0.888984	0.892525		1.85	0.0653616		1.85	0.0659539	0.0541355	0.0777723
0.196	0.849269	0.84522		0.228	0.861343	0.876468		0.228	0.863806	0.876513		0.292	0.914254	0.912167		1.9	0.104817		1.9	0.105211	0.0933937	0.117029		0.196	0.881404	0.878597		0.228	0.900144	0.900095		1.9	0.0685253		1.9	0.0676409	0.0571229	0.078159
0.208	0.853556	0.85048		0.244	0.894651	0.883819		0.244	0.887026	0.883934		0.316	0.92603	0.927009		1.95	0.110488		1.95	0.108537	0.0978044	0.119269		0.208	0.887091	0.884356		0.244	0.910204	0.907864		1.95	0.0716659		1.95	0.0694085	0.0600163	0.0788008
0.22	0.861504	0.856027		0.26	0.891943	0.891525		0.26	0.888489	0.891715		0.34	0.929255	0.943359		2	0.116101		2	0.111958	0.10169	0.122226		0.22	0.887754	0.890317		0.26	0.911742	0.915761		2	0.0747673		2	0.0712696	0.0628055	0.0797336
0.232	0.868092	0.861933		0.276	0.891321	0.899847		0.276	0.888826	0.900154		0.364	0.960729	0.964727		2.05	0.121615		2.05	0.115487	0.105137	0.125838		0.232	0.894331	0.896446		0.276	0.924938	0.924047		2.05	0.0778133		2.05	0.0732349	0.0654865	0.0809834
0.244	0.873486	0.868142		0.292	0.905455	0.909204		0.292	0.902915	0.909654		0.388	1	0.988828		2.1	0.126991		2.1	0.119136	0.108317	0.129954		0.244	0.905297	0.90266		0.292	0.932351	0.932922		2.1	0.0807879		2.1	0.0753082	0.0680605	0.0825559
0.256	0.883731	0.874574		0.308	0.92046	0.919527		0.308	0.92131	0.92009		0.412	0.998311	0.991335		2.15	0.132188		2.15	0.122899	0.111409	0.13439		0.256	0.911198	0.908943		0.308	0.943912	0.942105		2.15	0.0836753		2.15	0.0774905	0.0705444	0.0844365
0.268	0.889579	0.881276		0.324	0.920034	0.93037		0.324	0.92668	0.931038		0.436	0.958216	0.966748		2.2	0.137165		2.2	0.126769	0.114545	0.138993		0.268	0.916423	0.915416		0.324	0.941993	0.951327		2.2	0.0864603		2.2	0.0797791	0.0729692	0.086589
0.28	0.894675	0.888474		0.34	0.944778	0.942309		0.34	0.94016	0.943199		0.46	0.947333	0.945221		2.25	0.141883		2.25	0.130733	0.117817	0.143649		0.28	0.922229	0.922236		0.34	0.955926	0.961325		2.25	0.0891286		2.25	0.0821671	0.0753719	0.0889623
0.292	0.907422	0.896365		0.356	0.952867	0.956728		0.356	0.948426	0.957942		0.484	0.933761	0.928502		2.3	0.146303		2.3	0.13477	0.121264	0.148276		0.292	0.930573	0.929387		0.356	0.966251	0.973018		2.3	0.091667		2.3	0.0846408	0.0777834	0.0914983
0.304	0.91727	0.904903		0.372	0.959279	0.973761		0.372	0.969665	0.975234		0.508	0.912912	0.913544		2.35	0.150389		2.35	0.13885	0.124892	0.152809		0.304	0.939281	0.93672		0.372	0.978626	0.9861		2.35	0.0940638		2.35	0.0871853	0.0802267	0.094144
0.316	0.923312	0.91389		0.388	0.97914	0.990486		0.388	0.990734	0.991524		0.532	0.899838	0.900482		2.4	0.154104		2.4	0.142935	0.128677	0.157193		0.316	0.944929	0.944048		0.388	1	0.996283		2.4	0.0963091		2.4	0.0897817	0.0827107	0.0968527
0.328	0.930979	0.923171		0.404	1	0.994363		0.404	1	0.993797		0.556	0.875055	0.88926		2.45	0.157419		2.45	0.146987	0.132581	0.161392		0.328	0.951705	0.951508		0.404	0.996993	0.994348		2.45	0.098395		2.45	0.0924121	0.0852349	0.0995892
0.34	0.939967	0.933168		0.42	0.978529	0.981276		0.42	0.969582	0.979629		0.58	0.872859	0.878893		2.5	0.160305		2.5	0.150954	0.136543	0.165366		0.34	0.962957	0.959716		0.42	0.985809	0.982287		2.5	0.100316		2.5	0.0950612	0.0877924	0.10233
0.352	0.952851	0.94472		0.436	0.954633	0.963575		0.436	0.961776	0.961937		0.604	0.857956	0.86962		2.55	0.162737		2.55	0.154782	0.140485	0.16908		0.352	0.972195	0.968944		0.436	0.969913	0.969501		2.55	0.102069		2.55	0.0977118	0.0903665	0.105057
0.364	0.964947	0.958023		0.452	0.954576	0.94797		0.452	0.939154	0.9465		0.628	0.849164	0.861098		2.6	0.164695		2.6	0.158407	0.144315	0.172499		0.364	0.975606	0.979111		0.452	0.961925	0.958317		2.6	0.103655		2.6	0.100347	0.0929359	0.107759
0.376	0.977802	0.972838		0.468	0.926862	0.935142		0.468	0.927765	0.93382		0.652	0.850862	0.853037		2.65	0.166164		2.65	0.161746	0.147924	0.175569		0.376	0.986737	0.989531		0.468	0.949448	0.948662		2.65	0.105076		2.65	0.102938	0.0954654	0.110411
0.388	0.995339	0.98728		0.484	0.913155	0.92399		0.484	0.914116	0.922693		0.676	0.839519	0.845521		2.7	0.167136		2.7	0.164727	0.151205	0.17825		0.388	0.990302	0.996582		0.484	0.941512	0.939484		2.7	0.10634		2.7	0.105462	0.0979257	0.112998
0.4	1	0.9952		0.5	0.916428	0.913419		0.5	0.906523	0.912113		0.7	0.839576	0.838336		2.75	0.167605		2.75	0.167286	0.15406	0.180511		0.4	1	0.995687		0.5	0.9268	0.930335		2.75	0.107457		2.75	0.107892	0.100288	0.115496
0.412	0.998987	0.990847		0.516	0.897054	0.903613		0.516	0.892126	0.902351		0.724	0.835972	0.831406		2.8	0.167574		2.8	0.169357	0.1564	0.182314		0.412	0.990559	0.987529		0.516	0.919819	0.921621		2.8	0.108443		2.8	0.110196	0.102524	0.117868
0.424	0.985523	0.977597		0.532	0.88059	0.894896		0.532	0.885123	0.89368		0.748	0.83261	0.82471		2.85	0.16705		2.85	0.170877	0.158146	0.183608		0.424	0.977302	0.976997		0.532	0.915924	0.913481		2.85	0.109315		2.85	0.112351	0.104618	0.120084
0.436	0.965838	0.962494		0.548	0.893069	0.886988		0.548	0.88184	0.885782		0.772	0.808398	0.818257		2.9	0.16605		2.9	0.171786	0.15924	0.184331		0.436	0.96537	0.967007		0.548	0.90792	0.905636		2.9	0.110096		2.9	0.114347	0.106566	0.122128
0.448	0.955549	0.948701		0.564	0.86675	0.879486		0.564	0.876299	0.878273		0.796	0.814532	0.811921		2.95	0.164592		2.95	0.17203	0.159643	0.184416		0.448	0.961005	0.957976		0.564	0.890642	0.897905		2.95	0.110813		2.95	0.116171	0.108366	0.123976
0.46	0.944955	0.936583		0.58	0.862282	0.8724		0.58	0.876173	0.871198		0.82	0.804761	0.805706		3	0.162706		3	0.171577	0.159339	0.183815		0.46	0.954641	0.949967		0.58	0.884108	0.890422		3	0.111498		3	0.117821	0.110024	0.125618
0.472	0.935134	0.926169		0.596	0.880632	0.865862		0.596	0.867694	0.864674		0.844	0.807402	0.799756		3.05	0.160426		3.05	0.170419	0.158328	0.18251		0.472	0.94679	0.942574		0.596	0.882649	0.883263		3.05	0.112184		3.05	0.119296	0.111547	0.127045
0.484	0.927303	0.916757		0.612	0.851186	0.859741		0.612	0.863867	0.858549		0.868	0.791738	0.793787		3.1	0.157792		3.1	0.168575	0.156625	0.180526		0.484	0.936467	0.935237		0.612	0.876047	0.876301		3.1	0.112911		3.1	0.120604	0.112947	0.128261
0.496	0.915342	0.907674		0.628	0.858036	0.853858		0.628	0.842649	0.852655		0.892	0.785254	0.788033		3.15	0.154853		3.15	0.166087	0.154259	0.177914		0.496	0.929773	0.927925		0.628	0.864685	0.869458		3.15	0.11372		3.15	0.121761	0.114238	0.129284
0.508	0.907743	0.898969		0.644	0.83386	0.848187		0.644	0.842613	0.846979		0.916	0.779334	0.782459		3.2	0.151662		3.2	0.16301	0.151275	0.174745		0.508	0.922367	0.920831		0.644	0.850787	0.862776		3.2	0.114654		3.2	0.122788	0.115434	0.130141
0.52	0.89884	0.890862		0.66	0.835829	0.842798		0.66	0.84024	0.841586		0.94	0.784324	0.776871		3.25	0.148279		3.25	0.159405	0.14773	0.171081		0.52	0.910788	0.914087		0.66	0.860173	0.856301		3.25	0.115761		3.25	0.123704	0.116545	0.130863
0.532	0.89097	0.883456		0.676	0.8355	0.837605		0.676	0.837023	0.836381		0.964	0.774636	0.771551		3.3	0.14477		3.3	0.155339	0.143693	0.166985		0.532	0.909571	0.907667		0.676	0.855705	0.849964		3.3	0.117089		3.3	0.124539	0.117579	0.131498
0.544	0.885107	0.87663		0.692	0.827266	0.832569		0.692	0.829508	0.831333		0.988	0.773769	0.766406		3.35	0.141205		3.35	0.150891	0.13925	0.162532		0.544	0.901228	0.901403		0.692	0.837731	0.84376		3.35	0.118686		3.35	0.125342	0.118553	0.132131
0.556	0.877856	0.870129		0.708	0.821214	0.827634		0.708	0.815394	0.826385		1.012	0.780613	0.76116		3.4	0.13766		3.4	0.146157	0.134501	0.157813		0.556	0.892982	0.895201		0.708	0.836147	0.837673		3.4	0.120601		3.4	0.126182	0.119497	0.132867
0.568	0.871076	0.863845		0.724	0.825073	0.822863		0.724	0.81163	0.821603		1.036	0.76786	0.756382		3.45	0.134216		3.45	0.141254	0.129565	0.152942		0.568	0.888192	0.889099		0.724	0.830929	0.831749		3.45	0.122879		3.45	0.127139	0.120452	0.133826
0.58	0.86329	0.857834		0.74	0.800458	0.818156		0.74	0.807213	0.816878		1.06	0.754531	0.751614		3.5	0.130954		3.5	0.136314	0.124581	0.148046		0.58	0.883273	0.88318		0.74	0.817741	0.825919		3.5	0.125566		3.5	0.1283	0.121478	0.135122
0.592	0.857132	0.852175		0.756	0.815563	0.813588		0.756	0.810646	0.812301		1.084	0.74984	0.746807		3.55	0.127962		3.55	0.131473	0.11969	0.143255		0.592	0.877322	0.877456		0.756	0.820834	0.820258		3.55	0.128702		3.55	0.12976	0.122665	0.136856
0.604	0.851942	0.846839		0.772	0.790359	0.809082		0.772	0.804694	0.807776		1.108	0.746327	0.742532		3.6	0.125326		3.6	0.12685	0.115011	0.138689		0.604	0.871425	0.871865		0.772	0.814911	0.814694		3.6	0.132322		3.6	0.131612	0.124118	0.139106
0.616	0.846108	0.841719		0.788	0.819453	0.804664		0.788	0.800869	0.803345		1.132	0.748196	0.738243		3.65	0.123133		3.65	0.122564	0.110646	0.134482		0.616	0.863304	0.866358		0.788	0.81133	0.809269		3.65	0.136457		3.65	0.13395	0.125963	0.141937
0.628	0.838444	0.836743		0.804	0.797459	0.800287		0.804	0.800827	0.798948		1.156	0.744866	0.733787		3.7	0.12147		3.7	0.118755	0.10672	0.130789		0.628	0.86048	0.860913		0.804	0.800672	0.80393		3.7	0.141127		3.7	0.136866	0.128337	0.145395
0.64	0.834289	0.831887		0.82	0.784948	0.79597		0.82	0.798818	0.794622		1.18	0.7334	0.730095		3.75	0.120421		3.75	0.115578	0.103383	0.127773		0.64	0.853493	0.855571		0.82	0.797209	0.798746		3.75	0.146347		3.75	0.140448	0.131379	0.149517
0.652	0.831061	0.827203		0.836	0.795061	0.791819		0.836	0.79583	0.79046		1.204	0.736411	0.726283		3.8	0.120064		3.8	0.113184	0.100779	0.12559		0.652	0.850018	0.850363		0.836	0.797141	0.793737		3.8	0.152119		3.8	0.144769	0.135205	0.154334
0.664	0.829093	0.822696		0.852	0.783902	0.787638		0.852	0.791728	0.786254		1.228	0.732744	0.722174		3.85	0.120472		3.85	0.111711	0.0990378	0.124385		0.664	0.843897	0.845246		0.852	0.788957	0.788759		3.85	0.158437		3.85	0.149883	0.139899	0.159868
0.676	0.821531	0.818302		0.868	0.795929	0.783503		0.868	0.783827	0.782109		1.252	0.719477	0.718974		3.9	0.121712		3.9	0.111289	0.098289	0.124289		0.676	0.837153	0.840214		0.868	0.780572	0.783926		3.9	0.165281		3.9	0.155827	0.145522	0.166133
0.688	0.815558	0.814013		0.884	0.780608	0.779461		0.884	0.767575	0.778054		1.276	0.708867	0.715734		3.95	0.123839		3.95	0.112044	0.0986785	0.12541		0.688	0.829848	0.83526		0.884	0.78372	0.779236		3.95	0.172621		3.95	0.162623	0.152122	0.173125
0.7	0.81219	0.809802		0.9	0.777313	0.775514		0.9	0.771044	0.774098		1.3	0.695834	0.712011		4	0.126895		4	0.1141	0.100373	0.127827		0.7	0.82799	0.830365		0.9	0.774348	0.774706		4	0.180414		4	0.170279	0.159734	0.180824
0.712	0.804838	0.805654		0.916	0.764735	0.771663		0.916	0.767544	0.77023		1.324	0.700308	0.709062		4.05	0.130911		4.05	0.117569	0.103553	0.131584		0.712	0.823094	0.825574		0.916	0.773738	0.770285		4.05	0.188603		4.05	0.178778	0.168359	0.189197
0.724	0.804843	0.80162		0.932	0.795602	0.767738		0.932	0.765744	0.76628		1.348	0.694224	0.706442		4.1	0.1359		4.1	0.122539	0.108384	0.136694		0.724	0.818133	0.820864		0.932	0.762392	0.765877		4.1	0.197119		4.1	0.188069	0.17794	0.198199
0.736	0.800712	0.79764		0.948	0.743588	0.763877		0.948	0.763829	0.762419		1.372	0.71499	0.703329		4.15	0.141859		4.15	0.129059	0.114977	0.143141		0.736	0.814342	0.816201		0.948	0.772139	0.761665		4.15	0.205884		4.15	0.198059	0.188341	0.207777
0.748	0.792974	0.793697		0.964	0.763766	0.760268		0.964	0.7688	0.75881		1.396	0.690385	0.700398		4.2	0.148764		4.2	0.137121	0.123353	0.15089		0.748	0.81061	0.811648		0.964	0.751026	0.757694		4.2	0.214806		4.2	0.208608	0.199342	0.217873
0.76	0.790127	0.789864		0.98	0.751316	0.756689		0.98	0.745279	0.755203		1.42	0.690359	0.698145		4.25	0.156575		4.25	0.146648	0.133416	0.15988		0.76	0.808964	0.807174		0.98	0.755141	0.753739		4.25	0.223783		4.25	0.219534	0.210648	0.22842
0.772	0.785812	0.786067		0.996	0.7416	0.752975		0.996	0.752457	0.751467		1.444	0.704307	0.695872		4.3	0.165226		4.3	0.157493	0.144951	0.170035		0.772	0.802146	0.802744		0.996	0.75486	0.749785		4.3	0.232707		4.3	0.230623	0.221925	0.239321
0.784	0.781681	0.782293		1.012	0.767549	0.749383		1.012	0.742283	0.74788		1.468	0.704567	0.693202		4.35	0.174634		4.35	0.169443	0.157628	0.181257		0.784	0.795279	0.798416		1.012	0.734261	0.746055		4.35	0.241463		4.35	0.241643	0.232855	0.250432
0.796	0.777499	0.778604		1.028	0.752778	0.746032		1.028	0.744311	0.74453		1.492	0.704147	0.69089		4.4	0.184695		4.4	0.182226	0.171035	0.193418		0.796	0.791165	0.794142		1.028	0.739382	0.742553		4.4	0.24993		4.4	0.252355	0.243179	0.26153
0.808	0.774764	0.774911		1.044	0.731278	0.742762		1.044	0.738845	0.74124		1.516	0.702613	0.68907		4.45	0.195283		4.45	0.195535	0.184736	0.206334		0.808	0.789924	0.789909		1.044	0.737021	0.739114		4.45	0.257985		4.45	0.26252	0.252713	0.272328
0.82	0.772964	0.771247		1.06	0.736827	0.739379		1.06	0.735151	0.737831		1.54	0.696915	0.68724		4.5	0.206256		4.5	0.209045	0.198355	0.219735		0.82	0.783852	0.785816		1.06	0.737993	0.735635		4.5	0.265508		4.5	0.271917	0.261324	0.28251
0.832	0.765553	0.767722		1.076	0.734553	0.73599		1.076	0.731576	0.734438		1.564	0.673238	0.685111		4.55	0.217454		4.55	0.222447	0.211619	0.233276		0.832	0.782155	0.781819		1.076	0.726924	0.732277		4.55	0.27238		4.55	0.28034	0.268907	0.291773
0.844	0.763812	0.764229		1.092	0.734902	0.732842		1.092	0.739269	0.731302		1.588	0.68259	0.683075		4.6	0.228705		4.6	0.235463	0.224343	0.246583		0.844	0.775507	0.77783		1.092	0.724851	0.729202		4.6	0.278485		4.6	0.287607	0.275369	0.299846
0.856	0.760003	0.760687		1.108	0.718798	0.72995		1.108	0.733101	0.728406		1.612	0.681211	0.681637		4.65	0.239825		4.65	0.24786	0.23639	0.259329		0.856	0.773971	0.773901		1.108	0.732863	0.72631		4.65	0.283719		4.65	0.293566	0.280629	0.306503
0.868	0.760477	0.757191		1.124	0.729274	0.726984		1.124	0.731931	0.725405		1.636	0.686355	0.680381		4.7	0.250626		4.7	0.259444	0.247629	0.27126		0.868	0.766762	0.770071		1.124	0.724671	0.723321		4.7	0.287986		4.7	0.298093	0.284618	0.311568
0.88	0.756069	0.753767		1.14	0.72865	0.723793		1.14	0.716221	0.722192		1.66	0.669872	0.678596		4.75	0.260914		4.75	0.270061	0.257928	0.282193		0.88	0.765445	0.76632		1.14	0.721074	0.720272		4.75	0.291202		4.75	0.301101	0.287286	0.314915
0.892	0.75362	0.750384		1.156	0.716361	0.72078		1.156	0.718529	0.7192		1.684	0.671764	0.676886		4.8	0.270502		4.8	0.279577	0.267153	0.292		0.892	0.767272	0.762663		1.156	0.722776	0.717524		4.8	0.293299		4.8	0.302535	0.288599	0.316471
0.904	0.750185	0.747075		1.172	0.721698	0.71819		1.172	0.718369	0.716628		1.708	0.67861	0.675667		4.85	0.279204		4.85	0.287876	0.275176	0.300576		0.904	0.759163	0.759106		1.172	0.713261	0.715111		4.85	0.294222		4.85	0.302381	0.288542	0.31622
0.916	0.743834	0.743829		1.188	0.724515	0.715721		1.188	0.705767	0.714132		1.732	0.673787	0.67466		4.9	0.286848		4.9	0.294856	0.281881	0.30783		0.916	0.75905	0.755583		1.188	0.713702	0.712684		4.9	0.293936		4.9	0.300661	0.287122	0.314199
0.928	0.74271	0.740546		1.204	0.710236	0.712898		1.204	0.716096	0.711264		1.756	0.666841	0.673646		4.95	0.293279		4.95	0.30042	0.287172	0.313668		0.928	0.755671	0.752057		1.204	0.71566	0.710009		4.95	0.292423		4.95	0.297432	0.284363	0.310501
0.94	0.739707	0.737219		1.22	0.72348	0.709976		1.22	0.707762	0.708348		1.78	0.666378	0.672129		5	0.298358		5	0.304484	0.290975	0.317992		0.94	0.75027	0.748626		1.22	0.719863	0.707454		5	0.289683		5	0.292785	0.280308	0.305262
0.952	0.735906	0.734		1.236	0.706381	0.707477		1.236	0.698701	0.705884		1.804	0.656842	0.670774		5.05	0.301972		5.05	0.306976	0.29324	0.320712		0.952	0.748095	0.745369		1.236	0.702903	0.705318		5.05	0.285734		5.05	0.286835	0.275019	0.298651
0.964	0.733041	0.730956		1.252	0.710793	0.705373		1.252	0.693872	0.703784		1.828	0.675565	0.670186		5.1	0.304031		5.1	0.307845	0.293941	0.321748		0.964	0.747102	0.742222		1.252	0.701886	0.703405		5.1	0.280613		5.1	0.279718	0.268575	0.290861
0.976	0.730971	0.727965		1.268	0.714249	0.703165		1.268	0.700196	0.701535		1.852	0.674802	0.669494		5.15	0.304477		5.15	0.307058	0.29307	0.321047		0.976	0.740999	0.739071		1.268	0.701775	0.701318		5.15	0.274374		5.15	0.271581	0.261065	0.282096
0.988	0.726565	0.724886		1.284	0.717432	0.70058		1.284	0.705264	0.698917		1.876	0.664385	0.668457		5.2	0.30328		5.2	0.304612	0.290639	0.318586		0.988	0.741021	0.735893		1.284	0.706712	0.69903		5.2	0.267085		5.2	0.262576	0.252596	0.272555
1	0.72372	0.721745		1.3	0.706747	0.698043		1.3	0.707184	0.696397		1.9	0.671468	0.667449		5.25	0.30044		5.25	0.30053	0.286679	0.314381		1	0.73676	0.732796		1.3	0.698692	0.696952		5.25	0.25883		5.25	0.252856	0.243284	0.262429
1.012	0.721513	0.718704		1.316	0.692318	0.69594		1.316	0.691201	0.694323		1.924	0.67128	0.666447		5.3	0.295989		5.3	0.294863	0.281238	0.308489		1.012	0.729837	0.729864		1.316	0.690041	0.695242		5.3	0.249704		5.3	0.24257	0.233259	0.251882
1.024	0.716011	0.715835		1.332	0.688043	0.694138		1.332	0.688083	0.692522		1.948	0.67219	0.66584		5.35	0.289986		5.35	0.287693	0.274382	0.301004		1.024	0.732485	0.727064		1.332	0.695173	0.69369		5.35	0.239812		5.35	0.231859	0.222662	0.241057
1.036	0.715427	0.713068		1.348	0.692178	0.69226		1.348	0.695252	0.690613		1.972	0.67538	0.665641		5.4	0.282518		5.4	0.279125	0.266195	0.292056		1.036	0.726336	0.724323		1.348	0.68895	0.692018		5.4	0.229268		5.4	0.220852	0.21164	0.230064
1.048	0.709797	0.710303		1.364	0.692277	0.690094		1.364	0.696132	0.688417		1.996	0.668653	0.664882		5.45	0.273698		5.45	0.269292	0.256782	0.281802		1.048	0.722076	0.721565		1.364	0.690772	0.690173		5.45	0.218189		5.45	0.209667	0.200342	0.218993
1.06	0.708669	0.707458		1.38	0.695515	0.687882		1.38	0.683677	0.68621		2.02	0.652496	0.663845		5.5	0.263659		5.5	0.258345	0.246268	0.270422		1.06	0.722644	0.718787		1.38	0.680856	0.688419		5.5	0.206696		5.5	0.19841	0.188905	0.207915
1.072	0.704313	0.704569		1.396	0.693231	0.685967		1.396	0.689077	0.684319		2.044	0.662054	0.663249		5.55	0.252551		5.55	0.246452	0.234791	0.258112		1.072	0.71894	0.716095		1.396	0.691201	0.686951		5.55	0.194911		5.55	0.187171	0.177453	0.196889
1.084	0.701767	0.701788		1.412	0.694219	0.684378		1.412	0.677364	0.682743		2.068	0.666221	0.662801		5.6	0.240538		5.6	0.233795	0.222507	0.245082		1.084	0.716578	0.713568		1.412	0.690649	0.685704		5.6	0.182952		5.6	0.176029	0.166092	0.185966
1.096	0.699642	0.699193		1.428	0.68837	0.682887		1.428	0.682139	0.681239		2.092	0.649247	0.662376		5.65	0.227794		5.65	0.220563	0.209576	0.23155		1.096	0.713108	0.711203		1.428	0.684394	0.684473		5.65	0.170936		5.65	0.165048	0.154906	0.175191
1.108	0.695203	0.696754		1.444	0.688738	0.681229		1.444	0.673512	0.679552		2.116	0.660025	0.662168		5.7	0.214494		5.7	0.206951	0.196165	0.217738		1.108	0.709141	0.708908		1.444	0.677274	0.683088		5.7	0.158971		5.7	0.154282	0.143961	0.164603
1.12	0.695108	0.694319		1.46	0.683309	0.679353		1.46	0.679078	0.677659		2.14	0.661121	0.661632		5.75	0.200817		5.75	0.193152	0.182441	0.203863		1.12	0.708017	0.70653		1.46	0.67545	0.68161		5.75	0.14716		5.75	0.143772	0.133304	0.15424
1.132	0.69064	0.691711		1.476	0.666023	0.677571		1.476	0.677188	0.675891		2.164	0.665942	0.660693		5.8	0.186937		5.8	0.179351	0.168574	0.190127		1.132	0.705857	0.704075		1.476	0.68296	0.680297		5.8	0.135594		5.8	0.133551	0.122969	0.144133
1.144	0.685894	0.689008		1.492	0.680303	0.676064		1.492	0.672255	0.674402		2.188	0.661277	0.660175		5.85	0.17302		5.85	0.165723	0.154738	0.176707		1.144	0.701164	0.701718		1.492	0.668049	0.679208		5.85	0.124358		5.85	0.123645	0.112977	0.134312
1.156	0.688142	0.686456		1.508	0.681191	0.674788		1.508	0.668899	0.673133		2.212	0.669348	0.660155		5.9	0.15922		5.9	0.152428	0.141104	0.163751		1.156	0.700104	0.699582		1.508	0.674192	0.678266		5.9	0.113522		5.9	0.114072	0.103342	0.124801
1.168	0.682468	0.684181		1.524	0.664247	0.673566		1.524	0.678855	0.671902		2.236	0.660731	0.659897		5.95	0.14568		5.95	0.139605	0.127835	0.151375		1.168	0.701424	0.697652		1.524	0.676407	0.677328		5.95	0.103149		5.95	0.104848	0.0940711	0.115625
1.18	0.682198	0.682114		1.54	0.679853	0.672256		1.54	0.661978	0.670574		2.26	0.662579	0.65951		6	0.132526		6	0.127371	0.115079	0.139664		1.18	0.69739	0.695768		1.54	0.663983	0.676307		6	0.0932867		6	0.0959861	0.0851697	0.106802
1.192	0.678754	0.680005		1.556	0.667771	0.670777		1.556	0.66964	0.669075		2.284	0.646161	0.659122		6.05	0.119867		6.05	0.11582	0.102963	0.128676		1.192	0.691895	0.693735		1.556	0.6729	0.67518		6.05	0.0839741		6.05	0.0874977	0.0766433	0.0983521
1.204	0.676325	0.677638		1.572	0.667206	0.669254		1.572	0.674577	0.667553		2.308	0.656095	0.658473		6.1	0.107794		6.1	0.10502	0.0915915	0.118448		1.204	0.694295	0.691578		1.572	0.671924	0.674088		6.1	0.0752384		6.1	0.0793945	0.0684991	0.0902898
1.216	0.674	0.675132		1.588	0.678152	0.667918		1.588	0.660471	0.666236		2.332	0.650463	0.657874		6.15	0.0963787		6.15	0.0950162	0.0810425	0.10899		1.216	0.693373	0.689519		1.588	0.665821	0.673192		6.15	0.0670968		6.15	0.0716885	0.060747	0.08263
1.228	0.67012	0.672799		1.604	0.666668	0.666885		1.604	0.670204	0.665224		2.356	0.647996	0.657755		6.2	0.0856765		6.2	0.0858334	0.0713722	0.100295		1.228	0.68944	0.68771		1.604	0.679801	0.67253		6.2	0.0595567		6.2	0.0643932	0.0533998	0.0753866
1.24	0.66805	0.670794		1.62	0.661058	0.666067		1.62	0.656406	0.664408		2.38	0.663445	0.65785		6.25	0.0757242		6.25	0.0774763	0.0626158	0.0923368		1.24	0.689472	0.686126		1.62	0.667026	0.671962		6.25	0.0526167		6.25	0.0575232	0.0464731	0.0685734
1.252	0.666502	0.669028		1.636	0.663122	0.665123		1.636	0.669597	0.663435		2.404	0.653925	0.657669		6.3	0.0665425		6.3	0.0699339	0.0547897	0.0850781		1.252	0.685228	0.684604		1.636	0.665708	0.671222		6.3	0.0462681		6.3	0.0510946	0.0399844	0.0622049
1.264	0.662913	0.667252		1.652	0.659634	0.663892		1.652	0.657108	0.662179		2.428	0.663369	0.656966		6.35	0.0581373		6.35	0.0631825	0.0478931	0.0784719		1.264	0.683318	0.682955		1.652	0.66911	0.670302		6.35	0.0404951		6.35	0.0451243	0.0339523	0.0562963
1.276	0.663524	0.66524		1.668	0.666355	0.662589		1.668	0.652343	0.660879		2.452	0.668243	0.656333		6.4	0.0505011		6.4	0.0571889	0.0419096	0.0724683		1.276	0.681604	0.681145		1.668	0.66419	0.669421		6.4	0.0352765		6.4	0.0396298	0.0283957	0.0508638
1.288	0.661305	0.663019		1.684	0.659576	0.661489		1.684	0.657577	0.659798		2.476	0.673425	0.656128		6.45	0.043615		6.45	0.0519136	0.0368085	0.0670187		1.288	0.678511	0.679346		1.684	0.663774	0.668732		6.45	0.0305866		6.45	0.0346287	0.0233328	0.0459245
1.3	0.656766	0.660864		1.7	0.650401	0.660626		1.7	0.652384	0.658946		2.5	0.662353	0.65579		6.5	0.0374508		6.5	0.0473131	0.0325459	0.0620802		1.3	0.678395	0.677745		1.7	0.661959	0.668187		6.5	0.026396		6.5	0.0301381	0.0187804	0.0414959
1.312	0.656078	0.658991		1.716	0.660717	0.659865		1.716	0.64638	0.658188		2.524	0.652527	0.655589		6.55	0.0319724		6.55	0.0433424	0.0290658	0.0576191		1.312	0.676941	0.676367		1.716	0.662752	0.6677		6.55	0.0226728		6.55	0.0261741	0.0147527	0.0375955
1.324	0.657183	0.657381		1.732	0.662055	0.65921		1.732	0.653702	0.657539		2.548	0.659827	0.655724		6.6	0.027138		6.6	0.0399572	0.0263007	0.0536138		1.324	0.677666	0.675119		1.732	0.677483	0.667291		6.6	0.0193835		6.6	0.0227509	0.0112611	0.0342408
1.336	0.65519	0.655888		1.748	0.652548	0.65854		1.748	0.659473	0.656853		2.572	0.65629	0.655373		6.65	0.0229018		6.65	0.0371147	0.0241723	0.050057		1.336	0.670474	0.673868		1.748	0.67228	0.666817		6.65	0.0164937		6.65	0.0198808	0.00831381	0.0314478
1.348	0.653057	0.654325		1.764	0.648728	0.657632		1.764	0.645509	0.655915		2.596	0.668725	0.654618		6.7	0.0192154		6.7	0.0347748	0.0225917	0.0469579		1.348	0.671035	0.672501		1.764	0.662105	0.666137		6.7	0.013969		6.7	0.0175733	0.00591537	0.0292313
1.36	0.648816	0.652567		1.78	0.658768	0.656503		1.78	0.655557	0.654776		2.62	0.658057	0.654024		6.75	0.0160293		6.75	0.0329011	0.0214591	0.044343		1.36	0.66921	0.671029		1.78	0.668468	0.665356		6.75	0.0117752		6.75	0.0158351	0.00406698	0.0276031
1.372	0.649336	0.650679		1.796	0.653594	0.655504		1.796	0.650682	0.653801		2.644	0.655718	0.653692		6.8	0.0132945		6.8	0.0314605	0.0206666	0.0422544		1.372	0.669516	0.669577		1.796	0.659154	0.664772		6.8	0.00987944		6.8	0.0146695	0.00276674	0.0265724
1.384	0.648134	0.648851		1.812	0.655348	0.654911		1.812	0.655609	0.653242		2.668	0.655827	0.653718		6.85	0.0109626		6.85	0.0304239	0.0201044	0.0407435		1.384	0.66736	0.668267		1.812	0.662497	0.664501		6.85	0.00825		6.85	0.0140769	0.00201036	0.0261435
1.396	0.649987	0.647231		1.828	0.668573	0.654588		1.828	0.658376	0.652922		2.692	0.661333	0.653654		6.9	0.00898762		6.9	0.0297656	0.0196749	0.0398563		1.396	0.665708	0.667141		1.828	0.670129	0.664328		6.9	0.006857		6.9	0.014054	0.00179181	0.0263161
1.408	0.644635	0.64584		1.844	0.655248	0.654134		1.844	0.646546	0.652445		2.716	0.667402	0.653201		6.95	0.00732593		6.95	0.0294631	0.0193123	0.0396138		1.408	0.666729	0.666142		1.844	0.664185	0.663984		6.95	0.00567246		6.95	0.0145941	0.00210404	0.0270842
1.42	0.647136	0.644579		1.86	0.683373	0.653464		1.86	0.635448	0.651759		2.74	0.665962	0.65283		7	0.00593701		7	0.0294965	0.0189968	0.0399961		1.42	0.662691	0.665177		1.86	0.65399	0.663512		7	0.00467054		7	0.0156877	0.00293962	0.0284357
1.432	0.643861	0.643319		1.876	0.650409	0.652735		1.876	0.649797	0.651029		2.764	0.669453	0.652477		7.05	0.00478366		7.05	0.0298483	0.0187525	0.0409442		1.432	0.663631	0.664158		1.876	0.660505	0.663043		7.05	0.00382755		7.05	0.0173218	0.00429109	0.0303525
1.444	0.640557	0.641941		1.892	0.659386	0.652039		1.892	0.644154	0.650333		2.788	0.657928	0.651777		7.1	0.00383213		7.1	0.0305029	0.0186302	0.0423756		1.444	0.660462	0.663022		1.892	0.651993	0.662599		7.1	0.00312199		7.1	0.0194809	0.00615111	0.0328107
1.456	0.636867	0.640396		1.908	0.63603	0.651341		1.908	0.645771	0.649629		2.812	0.652806	0.65118		7.15	0.00305216		7.15	0.0314457	0.0186883	0.0442032		1.456	0.663164	0.661836		1.908	0.660934	0.662129		7.15	0.00253454		7.15	0.022147	0.00851229	0.0357817
1.468	0.637518	0.638814		1.924	0.658552	0.650648		1.924	0.644011	0.648942		2.836	0.643506	0.651138		7.2	0.00241691		7.2	0.0326633	0.0189795	0.0463471		1.468	0.660341	0.660732		1.924	0.658539	0.661695		7.2	0.00204798		7.2	0.0252997	0.0113668	0.0392326
1.48	0.636962	0.637364		1.94	0.649263	0.650186		1.94	0.650755	0.648508		2.86	0.65339	0.65115		7.25	0.00190284		7.25	0.0341424	0.0195463	0.0487385		1.48	0.662386	0.659765		1.94	0.65513	0.661488		7.25	0.00164705		7.25	0.028917	0.0147062	0.0431277
1.492	0.635659	0.636096		1.956	0.665525	0.650028		1.956	0.651658	0.648367		2.884	0.658963	0.650852		7.3	0.00148946		7.3	0.03587	0.02042	0.05132		1.492	0.659491	0.658926		1.956	0.666123	0.661461		7.3	0.0013184		7.3	0.0329752	0.0185208	0.0474296
1.504	0.63234	0.634987		1.972	0.637613	0.649869		1.972	0.644069	0.648187		2.908	0.647367	0.650395		7.35	0.00115916		7.35	0.037833	0.0216219	0.0540441		1.504	0.656988	0.658173		1.972	0.660333	0.661321		7.35	0.00105038		7.35	0.0374495	0.0227993	0.0520997
1.516	0.630712	0.633965		1.988	0.650714	0.649377		1.988	0.63896	0.647661		2.932	0.655062	0.649761		7.4	0.000896903		7.4	0.040018	0.023165	0.056871		1.516	0.655152	0.657435		1.988	0.666682	0.660901		7.4	0.000832912		7.4	0.0423143	0.027529	0.0570996
1.528	0.628256	0.632936		2.004	0.643195	0.64863		2.004	0.643807	0.646905		2.956	0.648492	0.649109		7.45	0.000689976		7.45	0.0424111	0.0250551	0.059767		1.528	0.657632	0.656666		2.004	0.649508	0.66037		7.45	0.000657371		7.45	0.0475434	0.0326952	0.0623916
1.54	0.631401	0.631845		2.02	0.648415	0.647963		2.02	0.644543	0.646254		2.98	0.652798	0.648824		7.5	0.000527727		7.5	0.0449979	0.0272925	0.0627032		1.54	0.654197	0.655836		2.02	0.655888	0.65997		7.5	0.000516393		7.5	0.0531106	0.0382816	0.0679396
1.552	0.63096	0.630648		2.036	0.635072	0.647533		2.036	0.642799	0.645841		3.004	0.636325	0.648467		7.55	0.000401301		7.55	0.0477636	0.0298723	0.0656548		1.552	0.652035	0.654936		2.036	0.656683	0.659738		7.55	0.000403744		7.55	0.0589895	0.0442699	0.0737092
1.564	0.62859	0.629361		2.052	0.643334	0.64724		2.052	0.633179	0.645549		3.028	0.648019	0.647936		7.6	0.000303403		7.6	0.050693	0.0327859	0.0686001		1.564	0.654767	0.654036		2.052	0.653716	0.659544		7.6	0.000314189		7.6	0.0651544	0.0506402	0.0796685
1.576	0.625292	0.6281		2.068	0.646463	0.6469		2.068	0.629181	0.645203		3.052	0.65421	0.647865		7.65	0.000228063		7.65	0.0537706	0.0360209	0.0715203		1.576	0.651207	0.653223		2.068	0.667002	0.659295		7.65	0.000243351		7.65	0.0715797	0.0573709	0.0857886
1.588	0.625106	0.626976		2.084	0.660563	0.646592		2.084	0.636692	0.644904		3.076	0.651731	0.647833		7.7	0.000170442		7.7	0.0569808	0.0395625	0.0743991		1.588	0.648613	0.65254		2.084	0.659424	0.659109		7.7	0.0001876		7.7	0.0782412	0.0644389	0.0920434
1.6	0.625884	0.626038		2.1	0.64456	0.646422		2.1	0.63951	0.644744		3.1	0.633857	0.647252		7.75	0.000126644		7.75	0.0603079	0.043393	0.0772227		1.6	0.649417	0.652003		2.1	0.664333	0.659018		7.75	0.000143943		7.75	0.085115	0.0718192	0.0984108
1.612	0.623467	0.625288		2.116	0.635288	0.646279		2.116	0.648454	0.644594		3.124	0.649815	0.646398		7.8	9.35579e-05		7.8	0.0637363	0.0474926	0.07998		1.612	0.650645	0.651556		2.116	0.653293	0.658892		7.8	0.000109927		7.8	0.0921787	0.0794849	0.104873
1.624	0.622563	0.62462		2.132	0.657697	0.645948		2.132	0.645337	0.644237		3.148	0.64443	0.645684		7.85	6.87167e-05		7.85	0.067251	0.0518396	0.0826625		1.624	0.649025	0.651067		2.132	0.669042	0.658576		7.85	8.35566e-05		7.85	0.0994111	0.0874063	0.111416
1.636	0.622083	0.623847		2.148	0.652745	0.64535		2.148	0.649952	0.643619		3.172	0.639787	0.645277		7.9	5.018e-05		7.9	0.0708375	0.0564095	0.0852654		1.636	0.64771	0.65044		2.148	0.655697	0.658081		7.9	6.32141e-05		7.9	0.106792	0.0955501	0.118034
1.648	0.620616	0.622874		2.164	0.656841	0.644696		2.164	0.632385	0.642973		3.196	0.651689	0.64503		7.95	3.64322e-05		7.95	0.0744817	0.0611752	0.0877882		1.648	0.644839	0.649707		2.164	0.657667	0.657624		7.95	4.76e-05		7.95	0.114303	0.103877	0.124729
1.66	0.619638	0.621778		2.18	0.65079	0.644293		2.18	0.636733	0.6426		3.22	0.6519	0.644705		8	2.62983e-05		8	0.0781708	0.0661045	0.0902371		1.66	0.648496	0.648972		2.18	0.66035	0.657405		8	3.56746e-05		8	0.121927	0.112339	0.131515
1.672	0.618646	0.620707		2.196	0.656354	0.644214		2.196	0.642183	0.642541		3.244	0.654333	0.644465		8.05	1.88737e-05		8.05	0.0818928	0.071157	0.0926286		1.672	0.65164	0.648328		2.196	0.663787	0.657382		8.05	2.66116e-05		8.05	0.129647	0.120873	0.138421
1.684	0.616199	0.619778		2.212	0.646404	0.644215		2.212	0.628656	0.642535		3.268	0.639997	0.644097		8.1	1.3467e-05		8.1	0.0856369	0.0762768	0.0949969		1.684	0.645247	0.64781		2.212	0.667022	0.657328		8.1	1.9758e-05		8.1	0.137451	0.1294	0.145501
1.696	0.61556	0.619019		2.228	0.637148	0.644053		2.228	0.645331	0.642356		3.292	0.636301	0.643475		8.15	9.55374e-06		8.15	0.0893935	0.0813774	0.0974095		1.696	0.644863	0.647372		2.228	0.653064	0.657124		8.15	1.46008e-05		8.15	0.145323	0.137812	0.152835
1.708	0.616833	0.618353		2.244	0.652059	0.643773		2.244	0.639993	0.642074		3.316	0.653657	0.643006		8.2	6.73848e-06		8.2	0.0931543	0.086313	0.0999955		1.708	0.643265	0.646965		2.244	0.651548	0.656874		8.2	1.07392e-05		8.2	0.153254	0.145988	0.16052
1.72	0.614432	0.617736		2.26	0.645623	0.643533		2.26	0.634787	0.641838		3.34	0.648225	0.642359		8.25	4.72538e-06		8.25	0.0969124	0.0908442	0.102981		1.72	0.642811	0.646608		2.26	0.649944	0.656668		8.25	7.86193e-06		8.25	0.161232	0.153824	0.168641
1.732	0.614991	0.617191		2.276	0.640133	0.643281		2.276	0.637263	0.641578		3.364	0.650765	0.641373		8.3	3.29457e-06		8.3	0.100662	0.0946762	0.106648		1.732	0.64574	0.646288		2.276	0.646455	0.656419		8.3	5.72861e-06		8.3	0.16925	0.161271	0.177228
1.744	0.612035	0.616667		2.292	0.646435	0.642912		2.292	0.639481	0.641194		3.388	0.648379	0.640911		8.35	2.28374e-06		8.35	0.1044	0.0976723	0.111127		1.744	0.646586	0.64592		2.292	0.656956	0.656061		8.35	4.15464e-06		8.35	0.177298	0.168356	0.186239
1.756	0.611145	0.616038		2.308	0.639277	0.642421		2.308	0.644983	0.640698		3.412	0.642577	0.640937		8.4	1.57392e-06		8.4	0.108121	0.0999727	0.11627		1.756	0.642018	0.645432		2.308	0.64748	0.655631		8.4	2.99904e-06		8.4	0.18537	0.175144	0.195595
1.768	0.613531	0.615228		2.324	0.625977	0.641977		2.324	0.63355	0.640266		3.436	0.653039	0.640777		8.45	1.07846e-06		8.45	0.111826	0.101804	0.121848		1.768	0.646611	0.644827		2.324	0.656674	0.655287		8.45	2.15475e-06		8.45	0.19346	0.181704	0.205216
1.78	0.61493	0.614283		2.34	0.649518	0.64176		2.34	0.630812	0.64007		3.46	0.629616	0.640334		8.5	7.34704e-07		8.5	0.115513	0.103332	0.127694		1.78	0.644075	0.64421		2.34	0.649102	0.655123		8.5	1.54092e-06		8.5	0.201565	0.188094	0.215036
1.792	0.611978	0.613377		2.356	0.651741	0.641748		2.356	0.641601	0.640072		3.484	0.639334	0.639727		8.55	4.97631e-07		8.55	0.119183	0.104655	0.13371		1.792	0.643338	0.643725		2.356	0.663324	0.655076		8.55	1.09681e-06		8.55	0.209679	0.194354	0.225004
1.804	0.611847	0.612692		2.372	0.646959	0.641828		2.372	0.64558	0.640154		3.508	0.638562	0.639002		8.6	3.35112e-07		8.6	0.122836	0.105833	0.139839		1.804	0.642791	0.643439		2.372	0.656517	0.655057		8.6	7.77053e-07		8.6	0.217801	0.200517	0.235085
1.816	0.609176	0.612278		2.388	0.648133	0.641842		2.388	0.64424	0.640154		3.532	0.647098	0.63832		8.65	2.24367e-07		8.65	0.126475	0.106903	0.146046		1.816	0.64087	0.643296		2.388	0.664632	0.654941		8.65	5.47952e-07		8.65	0.225927	0.206604	0.24525
1.828	0.607106	0.612021		2.404	0.638255	0.641633		2.404	0.625458	0.639921		3.556	0.630976	0.637724		8.7	1.49353e-07		8.7	0.130102	0.107895	0.152309		1.828	0.640476	0.643147		2.404	0.664151	0.654627		8.7	3.846e-07		8.7	0.234056	0.212632	0.25548
1.84	0.612404	0.611712		2.42	0.628051	0.641156		2.42	0.640516	0.639424		3.58	0.65032	0.637144		8.75	9.88453e-08		8.75	0.13372	0.108828	0.158611		1.84	0.644456	0.642881		2.42	0.670016	0.654135		8.75	2.6869e-07		8.75	0.242187	0.218617	0.265757
1.852	0.609548	0.611238		2.436	0.640764	0.640604		2.436	0.640778	0.638878		3.604	0.641257	0.636694		8.8	6.50407e-08		8.8	0.13733	0.109718	0.164942		1.852	0.640824	0.64252		2.436	0.658446	0.653664		8.8	1.86841e-07		8.8	0.250318	0.224567	0.27607
1.864	0.60344	0.610656		2.452	0.636753	0.640256		2.452	0.640693	0.638552		3.628	0.641543	0.636377		8.85	4.25502e-08		8.85	0.140937	0.11058	0.171294		1.864	0.64014	0.642136		2.452	0.649462	0.653384		8.85	1.29322e-07		8.85	0.25845	0.230492	0.286409
1.876	0.608832	0.610052		2.468	0.637586	0.640124		2.468	0.64769	0.638429		3.652	0.639374	0.635995		8.9	2.76761e-08		8.9	0.144542	0.111423	0.177661		1.876	0.639294	0.641766		2.468	0.653057	0.653211		8.9	8.90962e-08		8.9	0.266583	0.236399	0.296766
1.888	0.610699	0.609465		2.484	0.638469	0.639971		2.484	0.64255	0.638264		3.676	0.639854	0.635719		8.95	1.78976e-08		8.95	0.148146	0.112253	0.184039		1.888	0.639471	0.641414		2.484	0.662116	0.652949		8.95	6.10989e-08		8.95	0.274715	0.242291	0.307138
1.9	0.605796	0.608897		2.5	0.666616	0.639686		2.5	0.642293	0.637975		3.7	0.633589	0.635473										1.9	0.644685	0.64105		2.5	0.657653	0.652614
1.912	0.607227	0.608314		2.516	0.650531	0.639519		2.516	0.635988	0.637829		3.724	0.633574	0.634576										1.912	0.638799	0.640665		2.516	0.657905	0.652437
1.924	0.606234	0.607732		2.532	0.643951	0.639595		2.532	0.637622	0.63792		3.748	0.639802	0.633434										1.924	0.640795	0.64034		2.532	0.662872	0.65241
1.936	0.604228	0.607273		2.548	0.646758	0.639672		2.548	0.640315	0.637982		3.772	0.634792	0.632905										1.936	0.640626	0.640161		2.548	0.654583	0.652292
1.948	0.607009	0.607029		2.564	0.640663	0.639469		2.564	0.628154	0.63775		3.796	0.638825	0.632566										1.948	0.642561	0.640119		2.564	0.668519	0.651929
1.96	0.60557	0.606943		2.58	0.631074	0.638996		2.58	0.641259	0.637261		3.82	0.628008	0.632137										1.96	0.642047	0.640094		2.58	0.657319	0.65141
1.972	0.604396	0.606831		2.596	0.640774	0.638472		2.596	0.629543	0.63674		3.844	0.633261	0.631766										1.972	0.634847	0.639946		2.596	0.648969	0.650911
1.984	0.603434	0.60652		2.612	0.64419	0.638049		2.612	0.645847	0.636325		3.868	0.629121	0.631333										1.984	0.639589	0.639621		2.612	0.646454	0.650493
1.996	0.603288	0.60598		2.628	0.635979	0.637728		2.628	0.635057	0.636014		3.892	0.62547	0.630904										1.996	0.63733	0.639195		2.628	0.641557	0.650145
2.008	0.60302	0.605345		2.644	0.642091	0.637561		2.644	0.641822	0.635863		3.916	0.623624	0.630489										2.008	0.638884	0.638799		2.644	0.654293	0.649924
2.02	0.600098	0.604784		2.66	0.640197	0.637578		2.66	0.641884	0.635893		3.94	0.634742	0.629891										2.02	0.6384	0.638508		2.66	0.656852	0.649822
2.032	0.604442	0.604376		2.676	0.635574	0.637634		2.676	0.63329	0.635942		3.964	0.631602	0.629241										2.032	0.644261	0.638318		2.676	0.665048	0.649686
2.044	0.603738	0.604102		2.692	0.63784	0.63752		2.692	0.638717	0.635808		3.988	0.627972	0.628508										2.044	0.63648	0.638171		2.692	0.63808	0.649384
2.056	0.602902	0.60387		2.708	0.637313	0.637208		2.708	0.632762	0.635485		4.012	0.623612	0.627743										2.056	0.641866	0.637995		2.708	0.644243	0.648966
2.068	0.600588	0.603596		2.724	0.643065	0.636891		2.724	0.632534	0.635175		4.036	0.627637	0.627147										2.068	0.639578	0.637793		2.724	0.645275	0.648598
2.08	0.601383	0.603316		2.74	0.634205	0.636675		2.74	0.640138	0.634964		4.06	0.627865	0.626692										2.08	0.636921	0.637639		2.74	0.657445	0.648301
2.092	0.603268	0.603123		2.756	0.652478	0.636457		2.756	0.636	0.634737		4.084	0.627747	0.626522										2.092	0.637571	0.637551		2.756	0.643326	0.647957
2.104	0.601313	0.603012		2.772	0.637743	0.63608		2.772	0.623049	0.634342		4.108	0.627907	0.626498										2.104	0.63332	0.637485		2.772	0.658656	0.64746
2.116	0.602507	0.602907		2.788	0.622535	0.635539		2.788	0.639475	0.633793		4.132	0.626453	0.62594										2.116	0.638318	0.637367		2.788	0.653677	0.646882
2.128	0.600834	0.602704		2.804	0.635196	0.63509		2.804	0.629565	0.633363		4.156	0.626796	0.625063										2.128	0.636354	0.637127		2.804	0.64892	0.646442
2.14	0.6018	0.602322		2.82	0.656537	0.634919		2.82	0.642346	0.633217		4.18	0.61988	0.624527										2.14	0.642311	0.636761		2.82	0.661316	0.646219
2.152	0.600856	0.601791		2.836	0.629659	0.634963		2.836	0.626809	0.633271		4.204	0.63852	0.624062										2.152	0.638305	0.636351		2.836	0.650781	0.646102
2.164	0.601763	0.601243		2.852	0.62704	0.634996		2.852	0.633431	0.633294		4.228	0.643144	0.62335										2.164	0.634174	0.636009		2.852	0.643982	0.645917
2.176	0.59918	0.60083		2.868	0.636485	0.634881		2.868	0.622955	0.633164		4.252	0.629165	0.622661										2.176	0.63382	0.635821		2.868	0.648238	0.64561
2.188	0.600502	0.600642		2.884	0.638377	0.634631		2.884	0.637256	0.632906		4.276	0.620048	0.622135										2.188	0.638457	0.635774		2.884	0.650082	0.645226
2.2	0.601312	0.600629		2.9	0.634212	0.634329		2.9	0.636153	0.6326		4.3	0.614042	0.621602										2.2	0.637446	0.635771		2.9	0.642825	0.644817
2.212	0.597474	0.600646		2.916	0.624559	0.633959		2.916	0.641748	0.63222		4.324	0.622173	0.621215										2.212	0.635968	0.635709		2.916	0.643427	0.64434
2.224	0.597828	0.60057		2.932	0.629713	0.633477		2.932	0.634385	0.631729		4.348	0.622316	0.621041										2.224	0.636538	0.635549		2.932	0.655342	0.643786
2.236	0.600709	0.600374		2.948	0.632296	0.633001		2.948	0.6413	0.631261		4.372	0.617429	0.620757										2.236	0.637244	0.635345		2.948	0.644277	0.643287
2.248	0.597339	0.600145		2.964	0.634727	0.632705		2.964	0.631551	0.630983		4.396	0.614705	0.620383										2.248	0.637622	0.635164		2.964	0.635121	0.642945
2.26	0.597632	0.599954		2.98	0.635998	0.632558		2.98	0.634619	0.630838		4.42	0.622381	0.619919										2.26	0.633287	0.635002		2.98	0.634316	0.642666
2.272	0.59924	0.59977		2.996	0.640515	0.632337		2.996	0.632969	0.630602		4.444	0.617897	0.619083										2.272	0.634048	0.634808		2.996	0.649282	0.642273
2.284	0.599254	0.599529		3.012	0.633643	0.631953		3.012	0.623814	0.630209		4.468	0.625853	0.618191										2.284	0.632673	0.634552		3.012	0.631775	0.641783
2.296	0.597574	0.599202		3.028	0.628328	0.631627		3.028	0.627588	0.629901		4.492	0.622622	0.617525										2.296	0.636669	0.63423		3.028	0.643609	0.641412
2.308	0.599399	0.598799		3.044	0.622091	0.631564		3.044	0.631587	0.62986		4.516	0.62151	0.617015										2.308	0.635239	0.633885		3.044	0.645683	0.641246
2.32	0.598537	0.5984		3.06	0.618701	0.631628		3.06	0.634074	0.629921		4.54	0.627091	0.616847										2.32	0.634354	0.633601		3.06	0.6517	0.6411
2.332	0.599416	0.598113		3.076	0.621336	0.631536		3.076	0.635494	0.629807		4.564	0.608863	0.616646										2.332	0.633927	0.633427		3.076	0.647343	0.640779
2.344	0.600261	0.597987		3.092	0.650648	0.631162		3.092	0.627809	0.629409		4.588	0.616235	0.615993										2.344	0.634561	0.633347		3.092	0.651017	0.640252
2.356	0.599294	0.597985		3.108	0.638734	0.630595		3.108	0.634331	0.62883		4.612	0.61634	0.615541										2.356	0.632115	0.63332		3.108	0.637595	0.63963
2.368	0.598618	0.598054		3.124	0.631063	0.630011		3.124	0.627932	0.628249		4.636	0.608749	0.615451										2.368	0.633216	0.633309		3.124	0.644177	0.639033
2.38	0.599184	0.598129		3.14	0.621599	0.629495		3.14	0.632928	0.62774		4.66	0.612305	0.615151										2.38	0.6323	0.633253		3.14	0.645895	0.638502
2.392	0.599625	0.598122		3.156	0.63954	0.629119		3.156	0.623377	0.627377		4.684	0.627698	0.614568										2.392	0.632941	0.633099		3.156	0.643868	0.638087
2.404	0.598704	0.597964		3.172	0.644686	0.628891		3.172	0.622519	0.627159		4.708	0.60997	0.613889										2.404	0.634721	0.632818		3.172	0.645259	0.63777
2.416	0.597366	0.59763		3.188	0.620426	0.628732		3.188	0.631058	0.626999		4.732	0.600185	0.613222										2.416	0.632493	0.632427		3.188	0.634988	0.63747
2.428	0.597149	0.597172		3.204	0.630581	0.62853		3.204	0.614933	0.626791		4.756	0.608683	0.61254										2.428	0.633973	0.63202		3.204	0.644023	0.637122
2.44	0.596447	0.596734		3.22	0.626756	0.6283		3.22	0.637049	0.626564		4.78	0.602257	0.611871										2.44	0.632923	0.631706		3.22	0.634448	0.636783
2.452	0.597824	0.596443		3.236	0.618639	0.62814		3.236	0.637357	0.626409		4.804	0.60661	0.611478										2.452	0.636617	0.631509		3.236	0.651098	0.636504
2.464	0.597057	0.596308		3.252	0.618211	0.627975		3.252	0.630827	0.626235		4.828	0.608503	0.611318										2.464	0.63177	0.631375		3.252	0.64142	0.63618
2.476	0.59663	0.596233		3.268	0.648493	0.627658		3.268	0.623401	0.625902		4.852	0.613853	0.611124										2.476	0.634481	0.631202		3.268	0.63098	0.635724
2.488	0.601139	0.59609		3.284	0.620754	0.627219		3.284	0.628245	0.625459		4.876	0.614	0.610964										2.488	0.632407	0.630945		3.284	0.630634	0.635219
2.5	0.59729	0.595856		3.3	0.621321	0.626839		3.3	0.619364	0.625089		4.9	0.601646	0.610763										2.5	0.633497	0.630685		3.3	0.635726	0.634803
2.512	0.596466	0.595667		3.316	0.623701	0.626546		3.316	0.628085	0.624794		4.924	0.601876	0.610207										2.512	0.633637	0.630533		3.316	0.630739	0.634419
2.524	0.596888	0.595642		3.332	0.616578	0.626134		3.332	0.621535	0.624361		4.948	0.615782	0.609497										2.524	0.633367	0.630493		3.332	0.639523	0.633886
2.536	0.598466	0.595746		3.348	0.634495	0.625481		3.348	0.625466	0.623689		4.972	0.607429	0.608931										2.536	0.633845	0.63047		3.348	0.638267	0.63319
2.548	0.598963	0.595832		3.364	0.635838	0.624812		3.364	0.621047	0.623034		4.996	0.60383	0.60848										2.548	0.633692	0.630346		3.364	0.627724	0.632578
2.56	0.59817	0.595753		3.38	0.624401	0.624452		3.38	0.623833	0.622706		5.02	0.619626	0.608049										2.56	0.630969	0.630067		3.38	0.63241	0.632247
2.572	0.597746	0.595467		3.396	0.61023	0.624408		3.396	0.628583	0.62268		5.044	0.599997	0.60764										2.572	0.63314	0.629673		3.396	0.637226	0.632104
2.584	0.597177	0.595048		3.412	0.613641	0.624438		3.412	0.623378	0.622706		5.068	0.599733	0.607025										2.584	0.632325	0.62925		3.412	0.631778	0.631947
2.596	0.594792	0.594612		3.428	0.616359	0.624352		3.428	0.623497	0.622606		5.092	0.607775	0.60635										2.596	0.630053	0.628864		3.428	0.62907	0.63168
2.608	0.597397	0.594238		3.444	0.612283	0.624118		3.444	0.63135	0.62236		5.116	0.604794	0.60621										2.608	0.631192	0.628528		3.444	0.637662	0.631312
2.62	0.595165	0.593935		3.46	0.620955	0.623778		3.46	0.626881	0.622012		5.14	0.59881	0.606309										2.62	0.628737	0.628228		3.46	0.624563	0.630885
2.632	0.594257	0.593696		3.476	0.63533	0.62337		3.476	0.620811	0.621597		5.164	0.600522	0.606022										2.632	0.628046	0.627987		3.476	0.62321	0.630411
2.644	0.593862	0.593558		3.492	0.614112	0.622891		3.492	0.618351	0.621111		5.188	0.603329	0.605695										2.644	0.625822	0.627833		3.492	0.633371	0.629891
2.656	0.595249	0.593547		3.508	0.63291	0.622386		3.508	0.620837	0.620604		5.212	0.600975	0.605473										2.656	0.627616	0.62775		3.508	0.625687	0.629371
2.668	0.591843	0.593614		3.524	0.638021	0.621906		3.524	0.613693	0.620126		5.236	0.615061	0.605008										2.668	0.631437	0.627669		3.524	0.633245	0.62888
2.68	0.592322	0.593656		3.54	0.617108	0.621472		3.54	0.618452	0.619695		5.26	0.588146	0.604399										2.68	0.627828	0.627511		3.54	0.626667	0.628427
2.692	0.595693	0.593579		3.556	0.597773	0.621073		3.556	0.622305	0.619296		5.284	0.597299	0.603713										2.692	0.625623	0.627243		3.556	0.624242	0.627989
2.704	0.593712	0.593361		3.572	0.612661	0.620667		3.572	0.615908	0.618888		5.308	0.590754	0.603074										2.704	0.625955	0.626908		3.572	0.636335	0.627545
2.716	0.594637	0.593078		3.588	0.600813	0.620301		3.588	0.61689	0.618528		5.332	0.600503	0.602751										2.716	0.631906	0.626591		3.588	0.620589	0.627156
2.728	0.59711	0.592838		3.604	0.622996	0.620027		3.604	0.610892	0.618261		5.356	0.588609	0.602473										2.728	0.622177	0.626332		3.604	0.625987	0.626839
2.74	0.591257	0.592668		3.62	0.622878	0.619816		3.62	0.618214	0.618051		5.38	0.595483	0.60217										2.74	0.625156	0.626097		3.62	0.629502	0.626549
2.752	0.592308	0.592511		3.636	0.611828	0.619578		3.636	0.617851	0.617807		5.404	0.596008	0.602038										2.752	0.622597	0.62583		3.636	0.622157	0.62622
2.764	0.593007	0.592292		3.652	0.618279	0.619304		3.652	0.624798	0.617534		5.428	0.606455	0.601795										2.764	0.62261	0.625477		3.652	0.62991	0.625884
2.776	0.593424	0.591948		3.668	0.620429	0.619101		3.668	0.618889	0.617341		5.452	0.592166	0.601363										2.776	0.626202	0.625029		3.668	0.618576	0.625635
2.788	0.592185	0.5915		3.684	0.619506	0.618993		3.684	0.620152	0.617234		5.476	0.584786	0.601036										2.788	0.626227	0.624573		3.684	0.630883	0.625434
2.8	0.591704	0.59108		3.7	0.608271	0.618767		3.7	0.617554	0.616984		5.5	0.614872	0.600887										2.8	0.623771	0.62421		3.7	0.628623	0.625068
2.812	0.591796	0.590815		3.716	0.593638	0.618182		3.716	0.61159	0.616363		5.524	0.601412	0.60076										2.812	0.622671	0.623981		3.716	0.623993	0.62441
2.824	0.591394	0.590734		3.732	0.624481	0.617337		3.732	0.617752	0.615508		5.548	0.583969	0.600463										2.824	0.626816	0.62386		3.732	0.627826	0.623646
2.836	0.592215	0.590782		3.748	0.609157	0.616619		3.748	0.613972	0.614814		5.572	0.578761	0.599948										2.836	0.626656	0.623769		3.748	0.621108	0.623077
2.848	0.590282	0.590846		3.764	0.609975	0.616231		3.764	0.616882	0.614451		5.596	0.59512	0.599253										2.848	0.625499	0.623628		3.764	0.630678	0.622752
2.86	0.591117	0.590831		3.78	0.62678	0.616012		3.78	0.618384	0.614234		5.62	0.605565	0.598528										2.86	0.621159	0.623413		3.78	0.621568	0.622483
2.872	0.59381	0.590715		3.796	0.608998	0.615755		3.796	0.618808	0.61397		5.644	0.592188	0.59809										2.872	0.621133	0.623133		3.796	0.626282	0.622158
2.884	0.593319	0.590517		3.812	0.608139	0.615457		3.812	0.620312	0.613671		5.668	0.598433	0.597983										2.884	0.619118	0.62282		3.812	0.623058	0.621825
2.896	0.590681	0.590279		3.828	0.624114	0.615189		3.828	0.611258	0.613406		5.692	0.602797	0.597823										2.896	0.621059	0.622497		3.828	0.624404	0.621528
2.908	0.589192	0.590019		3.844	0.618262	0.614938		3.844	0.607123	0.613152		5.716	0.595762	0.597476										2.908	0.623952	0.622141		3.844	0.615735	0.621229
2.92	0.589455	0.589699		3.86	0.593729	0.614642		3.86	0.619112	0.612851		5.74	0.58495	0.597313										2.92	0.624774	0.621726		3.86	0.624834	0.620891
2.932	0.58801	0.589304		3.876	0.606	0.614328		3.876	0.622338	0.612538		5.764	0.590056	0.597427										2.932	0.616603	0.62128		3.876	0.620514	0.620559
2.944	0.587673	0.588891		3.892	0.605499	0.614051		3.892	0.611054	0.612264		5.788	0.592142	0.597272										2.944	0.618484	0.620873		3.892	0.611069	0.620265
2.956	0.588571	0.588558		3.908	0.62228	0.613779		3.908	0.612326	0.611986		5.812	0.58706	0.596778										2.956	0.620627	0.620561		3.908	0.614166	0.619949
2.968	0.590591	0.588359		3.924	0.59342	0.613413		3.924	0.612176	0.61161		5.836	0.583264	0.5964										2.968	0.618104	0.620331		3.924	0.6171	0.619555
2.98	0.588657	0.588248		3.94	0.632482	0.612984		3.94	0.61245	0.611178		5.86	0.584226	0.596026										2.98	0.615396	0.620103		3.94	0.613655	0.619136
2.992	0.588039	0.588112		3.956	0.628988	0.612539		3.956	0.610128	0.610729		5.884	0.593857	0.595568										2.992	0.622369	0.619798		3.956	0.612176	0.618711
3.004	0.588118	0.587865		3.972	0.603039	0.612063		3.972	0.601301	0.610248		5.908	0.608039	0.595275										3.004	0.615062	0.619413		3.972	0.610492	0.618258
3.016	0.585434	0.587536		3.988	0.618716	0.611539		3.988	0.61057	0.609718		5.932	0.594741	0.594902										3.016	0.615149	0.619037		3.988	0.611722	0.61777
3.028	0.589529	0.587261		4.004	0.606504	0.610999		4.004	0.608745	0.609179		5.956	0.591221	0.594417										3.028	0.617097	0.618773		4.004	0.610953	0.617294
3.04	0.585513	0.587155		4.02	0.606064	0.610534		4.02	0.599525	0.60872		5.98	0.589482	0.594105										3.04	0.615779	0.618636		4.02	0.611855	0.616892
3.052	0.585195	0.587197		4.036	0.615502	0.610152		4.036	0.606689	0.608343		6.004	0.582586	0.5937										3.052	0.617178	0.61854		4.036	0.62183	0.616542
3.064	0.587614	0.587256		4.052	0.613663	0.609823		4.052	0.616332	0.608019		6.028	0.589194	0.593257										3.064	0.61047	0.618377		4.052	0.616207	0.616231
3.076	0.582274	0.587198		4.068	0.606778	0.609602		4.068	0.615608	0.60781		6.052	0.595655	0.593196										3.076	0.612716	0.618089		4.068	0.606868	0.616029
3.088	0.586546	0.586961		4.084	0.619302	0.609553		4.084	0.608919	0.607776		6.076	0.584631	0.593352										3.088	0.613087	0.617675		4.084	0.611676	0.61596
3.1	0.587136	0.58656		4.1	0.599295	0.60957		4.1	0.606537	0.607787		6.1	0.580939	0.593411										3.1	0.614732	0.617187		4.1	0.614839	0.61588
3.112	0.585691	0.586075		4.116	0.61885	0.609385		4.116	0.606821	0.607574		6.124	0.599173	0.593319										3.112	0.615747	0.616693		4.116	0.619847	0.615586
3.124	0.584763	0.585592		4.132	0.605069	0.608884		4.132	0.61979	0.607048		6.148	0.58714	0.592978										3.124	0.612775	0.616224		4.132	0.604877	0.615073
3.136	0.584303	0.585149		4.148	0.613386	0.608258		4.148	0.593416	0.606423		6.172	0.607856	0.592489										3.136	0.614276	0.615793		4.148	0.595853	0.614549
3.148	0.581084	0.58477		4.164	0.59172	0.607774		4.164	0.607601	0.605956		6.196	0.582723	0.591969										3.148	0.613292	0.61543		4.164	0.607249	0.614181
3.16	0.58469	0.584494		4.18	0.625943	0.607463		4.18	0.603856	0.605653		6.22	0.581363	0.591494										3.16	0.612556	0.615141		4.18	0.59993	0.613915
3.172	0.583576	0.584312		4.196	0.603066	0.607161		4.196	0.605794	0.605342		6.244	0.599539	0.591159										3.172	0.61468	0.614896		4.196	0.610004	0.613607
3.184	0.582539	0.584183		4.212	0.6085	0.606733		4.212	0.601024	0.604901		6.268	0.587065	0.590824										3.184	0.61071	0.614661		4.212	0.600749	0.61319
3.196	0.580451	0.584054		4.228	0.616899	0.606216		4.228	0.60527	0.604379		6.292	0.589962	0.590383										3.196	0.611978	0.614395		4.228	0.615707	0.612737
3.208	0.581877	0.583882		4.244	0.601391	0.605725		4.244	0.612807	0.603894		6.316	0.581642	0.590024										3.208	0.610752	0.614108		4.244	0.608349	0.612337
3.22	0.581669	0.583696		4.26	0.599448	0.605331		4.26	0.606833	0.603507		6.34	0.587554	0.589976										3.22	0.612717	0.613847		4.26	0.608954	0.612013
3.232	0.58322	0.583553		4.276	0.590474	0.604979		4.276	0.606004	0.603153		6.364	0.586313	0.59004										3.232	0.610254	0.613625		4.276	0.61525	0.611696
3.244	0.578639	0.583446		4.292	0.61737	0.604608		4.292	0.605893	0.602779		6.388	0.57642	0.589822										3.244	0.611504	0.613392		4.292	0.602359	0.611363
3.256	0.581789	0.583301		4.308	0.597732	0.604269		4.308	0.604492	0.602447		6.412	0.59873	0.589456										3.256	0.609075	0.61309		4.308	0.623895	0.611083
3.268	0.580233	0.583051		4.324	0.614377	0.604055		4.324	0.604613	0.602245		6.436	0.605577	0.589277										3.268	0.607187	0.612707		4.324	0.612899	0.610913
3.28	0.579773	0.582705		4.34	0.596681	0.603942		4.34	0.600331	0.602136		6.46	0.582404	0.589262										3.28	0.613245	0.6123		4.34	0.612921	0.610792
3.292	0.578412	0.582349		4.356	0.611302	0.6038		4.356	0.604045	0.601985		6.484	0.590759	0.589175										3.292	0.606737	0.611941		4.356	0.603331	0.610618
3.304	0.57842	0.582062		4.372	0.613723	0.603577		4.372	0.606778	0.601757		6.508	0.576151	0.588915										3.304	0.609908	0.611639		4.372	0.608395	0.61039
3.316	0.579061	0.581829		4.388	0.600073	0.60332		4.388	0.596378	0.601499		6.532	0.58913	0.588649										3.316	0.606844	0.611325		4.388	0.614969	0.610157
3.328	0.578728	0.581546		4.404	0.601346	0.603058		4.404	0.598655	0.601233		6.556	0.582605	0.588348										3.328	0.607376	0.610911		4.404	0.610726	0.609915
3.34	0.579719	0.581112		4.42	0.596062	0.602696		4.42	0.599908	0.600855		6.58	0.589943	0.587732										3.34	0.609759	0.610379		4.42	0.601753	0.609559
3.352	0.580616	0.580541		4.436	0.589353	0.602129		4.436	0.605341	0.600269		6.604	0.594832	0.587119										3.352	0.607562	0.609818		4.436	0.599677	0.609049
3.364	0.578921	0.579977		4.452	0.59027	0.601469		4.452	0.601025	0.599608		6.628	0.582776	0.586736										3.364	0.604327	0.609363		4.452	0.596835	0.608526
3.376	0.578424	0.579592		4.468	0.592345	0.600893		4.468	0.598468	0.599041		6.652	0.585493	0.586322										3.376	0.607079	0.609086		4.468	0.605274	0.608096
3.388	0.576295	0.579446		4.484	0.5985	0.600427		4.484	0.601171	0.59858		6.676	0.599564	0.586186										3.388	0.609225	0.608946		4.484	0.59969	0.607734
3.4	0.577061	0.579458		4.5	0.604618	0.600015		4.5	0.597733	0.598172		6.7	0.587739	0.586424										3.4	0.602691	0.608847		4.5	0.607496	0.607407
3.412	0.577323	0.579498		4.516	0.577035	0.599706		4.516	0.598327	0.597876		6.724	0.581599	0.586402										3.412	0.610349	0.608709		4.516	0.602394	0.607188
3.424	0.575543	0.579472		4.532	0.598396	0.599582		4.532	0.597133	0.597767		6.748	0.586796	0.586161										3.424	0.602097	0.608502		4.532	0.611378	0.607115
3.436	0.577662	0.579349		4.548	0.584364	0.599541		4.548	0.599094	0.597722		6.772	0.591643	0.586034										3.436	0.60481	0.60823		4.548	0.607541	0.607045
3.448	0.576592	0.579139		4.564	0.595211	0.599324		4.564	0.604091	0.597481		6.796	0.597682	0.585865										3.448	0.601332	0.607912		4.564	0.596244	0.606785
3.46	0.574336	0.578866		4.58	0.59579	0.598873		4.58	0.590466	0.597016		6.82	0.580745	0.585622										3.46	0.604135	0.607564		4.58	0.604013	0.606385
3.472	0.572561	0.578549		4.596	0.600893	0.598429		4.596	0.597234	0.596585		6.844	0.593652	0.585431										3.472	0.605819	0.60719		4.596	0.604941	0.606074
3.484	0.576022	0.57819		4.612	0.584025	0.598213		4.612	0.605481	0.596389		6.868	0.589572	0.585195										3.484	0.604174	0.606784		4.612	0.604155	0.605958
3.496	0.577057	0.577786		4.628	0.582062	0.59816		4.628	0.588894	0.596341		6.892	0.580984	0.58486										3.496	0.606481	0.606362		4.628	0.605454	0.605913
3.508	0.573919	0.57737		4.644	0.591675	0.598054		4.644	0.585581	0.596222		6.916	0.586318	0.584453										3.508	0.60639	0.605951		4.644	0.613677	0.605777
3.52	0.573552	0.57697		4.66	0.598662	0.59779		4.66	0.594829	0.595944		6.94	0.592611	0.584041										3.52	0.604535	0.605557		4.66	0.606535	0.605519
3.532	0.573291	0.576593		4.676	0.601161	0.597398		4.676	0.589918	0.595543		6.964	0.585742	0.583747										3.532	0.602081	0.605186		4.676	0.603224	0.605182
3.544	0.574581	0.576248		4.692	0.590787	0.596944		4.692	0.588597	0.595084		6.988	0.576078	0.583586										3.544	0.599911	0.604836		4.692	0.60221	0.604815
3.556	0.574259	0.575925		4.708	0.585619	0.596469		4.708	0.589144	0.594607		7.012	0.592606	0.583356										3.556	0.599288	0.604484		4.708	0.605965	0.604444
3.568	0.573621	0.575595		4.724	0.588881	0.596009		4.724	0.589684	0.594147		7.036	0.574962	0.582903										3.568	0.600608	0.604128		4.724	0.602365	0.604093
3.58	0.572013	0.575269		4.74	0.603016	0.595555		4.74	0.589821	0.59369		7.06	0.581324	0.582474										3.58	0.604327	0.603799		4.74	0.599731	0.603736
3.592	0.57611	0.574988		4.756	0.591815	0.595071		4.756	0.587744	0.593203		7.084	0.567701	0.582344										3.592	0.600672	0.603515		4.756	0.607875	0.603355
3.604	0.57597	0.574766		4.772	0.600291	0.594595		4.772	0.596057	0.59273		7.108	0.582539	0.582451										3.604	0.60036	0.603271		4.772	0.599999	0.603001
3.616	0.572217	0.574592		4.788	0.602492	0.594222		4.788	0.589332	0.59237		7.132	0.56859	0.582552										3.616	0.60374	0.603042		4.788	0.596809	0.602755
3.628	0.571781	0.574424		4.804	0.601661	0.594018		4.804	0.594238	0.592179		7.156	0.585851	0.582491										3.628	0.601301	0.602792		4.804	0.597581	0.602637
3.64	0.571049	0.574225		4.82	0.588949	0.593911		4.82	0.585482	0.592074		7.18	0.573577	0.582392										3.64	0.600291	0.602516		4.82	0.612493	0.60256
3.652	0.571393	0.574003		4.836	0.587528	0.593796		4.836	0.590575	0.591956		7.204	0.592551	0.582342										3.652	0.597702	0.602255		4.836	0.59863	0.602459
3.664	0.570961	0.573815		4.852	0.59778	0.593658		4.852	0.588202	0.591818		7.228	0.578232	0.582048										3.664	0.599979	0.602051		4.852	0.609281	0.602351
3.676	0.5719	0.573702		4.868	0.593755	0.593547		4.868	0.590829	0.591711		7.252	0.580337	0.581514										3.676	0.601252	0.601895		4.868	0.603128	0.60228
3.688	0.573937	0.573626		4.884	0.597736	0.593464		4.884	0.5892	0.591626		7.276	0.575073	0.581007										3.688	0.598851	0.601706		4.884	0.598101	0.60221
3.7	0.57045	0.57346		4.9	0.592892	0.593283		4.9	0.574245	0.59143		7.3	0.577683	0.580591										3.7	0.599015	0.601374		4.9	0.596705	0.602029
3.712	0.572328	0.573074		4.916	0.590107	0.592917		4.916	0.589432	0.591047		7.324	0.572447	0.580355										3.712	0.602283	0.600859		4.916	0.605384	0.601707
3.724	0.570641	0.572453		4.932	0.583094	0.592431		4.932	0.593187	0.590556		7.348	0.578315	0.580187										3.724	0.598393	0.600242		4.932	0.597662	0.601328
3.736	0.572672	0.571741		4.948	0.600185	0.591951		4.948	0.584641	0.590079		7.372	0.596805	0.579948										3.736	0.600803	0.599674		4.948	0.596219	0.600983
3.748	0.572049	0.571136		4.964	0.59417	0.591551		4.964	0.592861	0.589685		7.396	0.579461	0.5798										3.748	0.604558	0.599262		4.964	0.600828	0.600709
3.76	0.570751	0.570747		4.98	0.591588	0.591227		4.98	0.577364	0.589365		7.42	0.575272	0.579541										3.76	0.602827	0.598997		4.98	0.599418	0.60048
3.772	0.568992	0.570531		4.996	0.579729	0.590918		4.996	0.589643	0.589055		7.444	0.573161	0.579111										3.772	0.596116	0.598788		4.996	0.599461	0.60025
3.784	0.571493	0.570364		5.012	0.601828	0.590618		5.012	0.575432	0.588756		7.468	0.57727	0.579039										3.784	0.598734	0.598555		5.012	0.603478	0.600035
3.796	0.570371	0.57016		5.028	0.581306	0.590346		5.028	0.580114	0.588484		7.492	0.575992	0.579137										3.796	0.596849	0.598289		5.028	0.611623	0.599843
3.808	0.571432	0.569921		5.044	0.595385	0.590055		5.044	0.581429	0.588187		7.516	0.587592	0.578947										3.808	0.599746	0.598021		5.044	0.600485	0.599614
3.82	0.570073	0.569687		5.06	0.600986	0.589648		5.06	0.582269	0.587765		7.54	0.577466	0.578782										3.82	0.601168	0.597776		5.06	0.604576	0.599277
3.832	0.570845	0.569481		5.076	0.593827	0.589134		5.076	0.594874	0.587248		7.564	0.574589	0.578776										3.832	0.598703	0.597548		5.076	0.603049	0.598893
3.844	0.569066	0.569283		5.092	0.60057	0.58872		5.092	0.594478	0.586852		7.588	0.587249	0.578639										3.844	0.597617	0.597303		5.092	0.608604	0.598652
3.856	0.570043	0.569058		5.108	0.600456	0.588595		5.108	0.58024	0.586755		7.612	0.573721	0.578395										3.856	0.599348	0.597034		5.108	0.603147	0.598657
3.868	0.57009	0.568804		5.124	0.589103	0.588691		5.124	0.584748	0.586858		7.636	0.576829	0.578253										3.868	0.595714	0.596762		5.124	0.605266	0.598767
3.88	0.571693	0.568554		5.14	0.588798	0.58872		5.14	0.582845	0.586871		7.66	0.583557	0.578102										3.88	0.600934	0.59651		5.14	0.606143	0.598749
3.892	0.568885	0.568331		5.156	0.576711	0.588536		5.156	0.57772	0.586671		7.684	0.558937	0.577764										3.892	0.59772	0.59628		5.156	0.604013	0.598573
3.904	0.571188	0.568124		5.172	0.603919	0.588271		5.172	0.584744	0.586407		7.708	0.591224	0.577275										3.904	0.592493	0.596033		5.172	0.609744	0.598393
3.916	0.570275	0.567877		5.188	0.604992	0.588086		5.188	0.588186	0.586231		7.732	0.593534	0.576685										3.916	0.596695	0.595735		5.188	0.595814	0.598299
3.928	0.568965	0.567561		5.204	0.584577	0.58795		5.204	0.584405	0.586092		7.756	0.589814	0.576135										3.928	0.59655	0.595405		5.204	0.589567	0.598203
3.94	0.569769	0.567211		5.22	0.582463	0.58771		5.22	0.580478	0.585839														3.94	0.595401	0.595071		5.22	0.592283	0.598001
3.952	0.568525	0.566852		5.236	0.599295	0.58735		5.236	0.58844	0.58547														3.952	0.600154	0.594733		5.236	0.602156	0.597723
3.964	0.569044	0.56648		5.252	0.590347	0.586936		5.252	0.586916	0.585052														3.964	0.599564	0.594381		5.252	0.608088	0.597423
3.976	0.57155	0.566083						5.268	0.590017	0.584601														3.976	0.597508	0.594007
3.988	0.569038	0.565655						5.284	0.592741	0.584105														3.988	0.596024	0.593613
4	0.569611	0.565208						5.3	0.570329	0.58365														4	0.599563	0.59323
4.012	0.567971	0.564785						5.316	0.582879	0.583356														4.012	0.593738	0.59289
4.024	0.564391	0.564423						5.332	0.580429	0.583185														4.024	0.599115	0.592592
4.036	0.566238	0.564113						5.348	0.581216	0.582996														4.036	0.594844	0.592316
4.048	0.566017	0.563834						5.364	0.577999	0.582766														4.048	0.595129	0.592064
4.06	0.565644	0.563599						5.38	0.572504	0.582591														4.06	0.592894	0.591868
4.072	0.568641	0.563452						5.396	0.578998	0.582512														4.072	0.592525	0.591757
4.084	0.569267	0.563418						5.412	0.586622	0.582412														4.084	0.596193	0.591717
4.096	0.568124	0.563452						5.428	0.574503	0.582183														4.096	0.597512	0.591663
4.108	0.568288	0.56343						5.444	0.587655	0.581883														4.108	0.595937	0.591495
4.12	0.563997	0.563228						5.46	0.58731	0.581615														4.12	0.595121	0.59117
4.132	0.565008	0.562822						5.476	0.576208	0.581431														4.132	0.596661	0.59074
4.144	0.566335	0.562306						5.492	0.569631	0.581332														4.144	0.592707	0.590314
4.156	0.56613	0.561823						5.508	0.584153	0.581264														4.156	0.594335	0.589978
4.168	0.563586	0.561466						5.524	0.580122	0.581159														4.168	0.593873	0.589735
4.18	0.561514	0.561216						5.54	0.590185	0.580961														4.18	0.592458	0.589528
4.192	0.563866	0.56099						5.556	0.575246	0.580662														4.192	0.592512	0.589288
4.204	0.562329	0.560706						5.572	0.585303	0.580261														4.204	0.593116	0.58898
4.216	0.565151	0.560332						5.588	0.587612	0.579783														4.216	0.594182	0.588624
4.228	0.566913	0.559908						5.604	0.579189	0.579261														4.228	0.591795	0.588264
4.24	0.566178	0.55949						5.62	0.585149	0.578789														4.24	0.593412	0.58794
4.252	0.56515	0.559125						5.636	0.581928	0.578479														4.252	0.586482	0.587667
4.264	0.563724	0.558821						5.652	0.574226	0.578352														4.264	0.59208	0.58742
								5.668	0.592529	0.578312
								5.684	0.575468	0.578212
								5.7	0.582897	0.577999
								5.716	0.585118	0.577759
								5.732	0.585066	0.577639
								5.748	0.582864	0.577692
								5.764	0.574837	0.577777
								5.78	0.591045	0.577684
								5.796	0.588906	0.577382
								5.812	0.586327	0.577034
								5.828	0.586997	0.576779
								5.844	0.579149	0.576559
								5.86	0.581847	0.576259
								5.876	0.578347	0.575936
								5.892	0.576712	0.575699
								5.908	0.576521	0.575521
								5.924	0.590798	0.575269
								5.94	0.58381	0.574921
								5.956	0.582881	0.574618
								5.972	0.583257	0.574413
								5.988	0.588582	0.57419
								6.004	0.575734	0.573861
								6.02	0.576236	0.573543
								6.036	0.583029	0.573396
								6.052	0.581114	0.573444
								6.068	0.582039	0.573562
								6.084	0.582229	0.57364
								6.1	0.579002	0.573662
								6.116	0.583623	0.573611
								6.132	0.574699	0.573441
								6.148	0.574527	0.573159
								6.164	0.571029	0.572823
								6.18	0.578431	0.572468
								6.196	0.570927	0.572108
								6.212	0.572371	0.571776
								6.228	0.586396	0.571516
								6.244	0.587708	0.571305
								6.26	0.573635	0.571081

## Sheet: Supplementary Figure 1
Figure c				Figure f				Figure i				Figure l				Figure o
Holding potential (mv)	current(pA)	Pressure applied/current(pA)		Holding potential (mv)	current(pA)	AA applied/current(pA)		Holding potential (mv)	current(pA)	Pressure applied/current(pA)		Holding potential (mv)	current(pA)	AA applied/current(pA)		Holding potential (mv)	current(pA)	AA applied/current(pA)
-100	-48.9618	-93.0172		-100	-45.1164	-89.3902		-100	-395.354	-652.404		-100	-393.18	-296.722		-100	-19.6466	-39.5728
-90	-39.7548	-85.5433		-90	-36.8523	-71.0277		-90	-348.709	-538.273		-90	-310.548	-223.544		-90	-13.5796	-33.8944
-80	-26.0875	-62.067		-80	-25.9793	-47.8156		-80	-276.366	-409.183		-80	-225.508	-152.254		-80	-8.75447	-24.8107
-70	-14.7623	-40.7508		-70	-15.475	-25.7684		-70	-192.711	-300.947		-70	-126.25	-83.5012		-70	-4.80399	-13.2469
-60	-3.39244	-6.04642		-60	-3.35372	-3.73016		-60	-106.934	-158.309		-60	-18.0812	-13.2887		-60	0.00798	-0.842
-50	7.94263	17.3142		-50	8.94037	18.3765		-50	-13.5605	-1.1322		-50	92.7193	55.9478		-50	5.44045	10.4332
-40	21.2049	46.6211		-40	21.5927	39.25		-40	84.5862	155.784		-40	207.017	126.856		-40	10.3943	18.4638
-30	34.3593	82.5139		-30	37.1819	61.1824		-30	184.937	314.573		-30	323.547	194.284		-30	15.8156	27.4324
-20	52.5759	123		-20	47.4482	82.5857		-20	283.025	466.516		-20	430.555	264.691		-20	21.155	35.0306
-10	65.5482	149.207		-10	59.9222	107.701		-10	388.839	614.991		-10	540.985	339.796		-10	26.7349	45.1948
0	86.9032	190.917		0	73.7384	128.673		0	484.022	766.914		0	636.627	416.256		0	30.9992	54.0811
10	110.387	219.268		10	84.1067	157.186		10	574.487	908.319		10	735.293	500.348		10	38.365	62.4625
20	121.72	251.116		20	101.691	183.871		20	683.473	1015.12		20	819.45	583.147		20	45.9747	73.2036
30	141.216	285.077		30	109.259	203.804		30	788.661	1156.4		30	914.437	655.49		30	50.2324	80.2802
40	164.104	304.309		40	121.614	225.804		40	928.152	1327.25		40	988.772	722.479		40	56.221	88.8967
50	170.34	344.339		50	135.13	244.116		50	1025.79	1465.82		50	1061.77	799.819		50	63.6634	97.4674
60	198.655	344.428		60	149.483	268.207		60	1117.4	1600.67		60	1136.34	877.977		60	70.149	101.71
70	222.776	366.508		70	169.003	277.437		70	1270.56	1737.36		70	1222.18	953.813		70	76.7972	109.619
80	247.119	417.374		80	182.875	285.069		80	1427.72	1946.74		80	1305.29	1034.59		80	86.0231	121.478
90	268.28	439.23		90	191.471	290.622		90	1635.92	2186.29		90	1416.96	1109.73		90	88.5569	134.517
100	331.181	536.38		100	200.412	306.057		100	1873.6	2445.88		100	1574.3	1177.01		100	90.6802	135.897
Figure p wild-type
sample 1				sample 2				sample 3				sample 4				sample 5
Holding potential (mv)	current(pA)	Pressure applied/current(pA)		Holding potential (mv)	current(pA)	Pressure applied/current(pA)		Holding potential (mv)	current(pA)	Pressure applied/current(pA)		Holding potential (mv)	current(pA)	Pressure applied/current(pA)		Holding potential (mv)	current(pA)	Pressure applied/current(pA)
-100	-65.6871	-86.8549		-100	-15.7824	-34.3355		-100	-38.6982	-92.6022		-100	-12.4895	-16.2008		-100	-42.3376	-72.2443
-90	-48.1244	-64.0535		-90	-12.4219	-23.1549		-90	-37.2277	-87.8844		-90	-9.36218	-12.8842		-90	-34.3224	-58.7414
-80	-39.4897	-50.9532		-80	-6.94223	-23.3907		-80	-27.573	-63.4949		-80	-6.5204	-9.45248		-80	-21.311	-38.8832
-70	-25.642	-30.1283		-70	-1.80318	-10.1063		-70	-19.5337	-43.2948		-70	-3.54984	-6.17951		-70	-11.8835	-21.3199
-60	-8.07828	-10.7343		-60	-1.35229	-2.3742		-60	-2.23193	-5.77018		-60	-0.632472	-0.811752		-60	0.151452	-0.473818
-50	7.45886	10.074		-50	5.35025	9.52297		-50	8.74174	19.3842		-50	2.31569	3.5662		-50	11.9971	18.4122
-40	20.8514	32.0896		-40	9.6528	19.691		-40	21.3819	46.9849		-40	5.36745	8.13469		-40	24.5943	38.852
-30	35.9837	51.0675		-30	16.6137	34.1955		-30	34.9893	82.9253		-30	9.24234	12.2968		-30	35.6378	60.8767
-20	52.5615	77.2928		-20	24.259	49.4108		-20	53.1028	121.436		-20	13.19	17.9649		-20	46.0797	76.8099
-10	73.0116	102.404		-10	32.7538	60.6092		-10	65.6343	153.995		-10	14.8391	21.4456		-10	58.8005	103.209
0	92.2461	128.575		0	40.3141	82.6622		0	87.1822	188.752		0	18.0448	24.1901		0	70.3173	115.821
10	113.091	148.08		10	48.5244	91.6917		10	107.669	215.991		10	20.8586	31.0686		10	89.3534	132.87
20	124.956	171.41		20	56.0005	111.395		20	120.164	249.288		20	23.272	34.1887		20	104.352	153.505
30	142.604	186.413		30	67.9783	118.115		30	144.307	292.424		30	28.1352	41.4623		30	114.204	163.086
40	163.002	209.089		40	80.8492	136.78		40	165.832	304.355		40	30.2295	44.0652		40	120.108	186.713
50	185.185	226.844		50	88.2982	158.06		50	173.629	359.634		50	36.0922	49.4582		50	135.234	192.5
60	196.367	250.073		60	95.429	160.167		60	204.916	348.325		60	40.4655	51.2075		60	148.806	215.411
70	228.893	268.744		70	108.109	185.625		70	226.192	382.914		70	44.6147	53.3443		70	162.5	211.476
80	239.908	285.802		80	116.649	197.734		80	240.525	410.189		80	44.3768	54.6689		80	165.23	232.65
90	267.905	318.333		90	145.4	223.69		90	278.005	441.239		90	49.8391	65.0885		90	170.932	231.537
100	306.771	349.469		100	148.319	236.135		100	331.2	528.886		100	56.2366	65.7683		100	190.598	241.215
Figure p incys
sample 1				sample 2				sample 3				sample 4
Holding potential (mv)	current(pA)	Pressure applied/current(pA)		Holding potential (mv)	current(pA)	Pressure applied/current(pA)		Holding potential (mv)	current(pA)	Pressure applied/current(pA)		Holding potential (mv)	current(pA)	Pressure applied/current(pA)
-100	-226.57	-378.258		-100	-390.622	-652.815		-100	-47.7826	-54.1403		-100	-106.603	-208.463
-90	-199.074	-323.474		-90	-344.722	-530.358		-90	-39.9837	-49.2205		-90	-97.4274	-190.343
-80	-151.018	-244.145		-80	-280.926	-408.017		-80	-33.1285	-38.323		-80	-75.2883	-141.898
-70	-102.144	-157.608		-70	-195.727	-294.764		-70	-24.0156	-26.2854		-70	-46.6988	-89.4906
-60	-44.2159	-63.3074		-60	-106.448	-159.391		-60	-13.8064	-13.5914		-60	-18.3834	-31.321
-50	18.7745	35.0483		-50	-13.7809	0.260389		-50	-4.68501	-1.36548		-50	14.6831	33.7814
-40	84.9647	136.104		-40	83.649	158.601		-40	4.39114	11.1451		-40	51.7793	100.674
-30	153.756	251.502		-30	188.496	314.298		-30	18.3218	25.703		-30	91.1661	175.678
-20	225.821	355.388		-20	283.347	467.237		-20	27.4686	41.1913		-20	133.091	236.034
-10	296.189	455.138		-10	382.783	613.02		-10	39.865	55.12		-10	168.28	313.15
0	358.699	555.164		0	479.15	765.12		0	54.2619	69.9807		0	218.577	372.971
10	454.158	657.098		10	575.85	910.27		10	68.9641	85.5381		10	257.525	432.601
20	517.027	740.563		20	674.246	1018.53		20	80.88	103.427		20	291.363	477.29
30	593.429	846.937		30	791.187	1165.18		30	97.823	119.38		30	330.557	531.875
40	654.509	917.737		40	938.337	1328.6		40	111.095	131.488		40	368.756	592.356
50	724.297	1008.39		50	1018.67	1459.55		50	118.01	150.921		50	425.819	641.033
60	776.086	1093.53		60	1122.93	1605.03		60	137.445	161.464		60	454.755	669.856
70	851.886	1164.29		70	1274.19	1741.52		70	153.992	184.922		70	471.087	690.789
80	901.332	1208.75		80	1436.14	1955.38		80	166.253	205.6		80	518.31	701.937
90	953.791	1270.92		90	1631.6	2185.2		90	197.788	223.292		90	522.163	724.653
100	1001.65	1290.28		100	1871.16	2447.9		100	227.61	251.847		100	563.639	768.938
				0
Figure p E67C/L144C
Sample 1				Sanple 2				Sample 3				Sample 4
Holding potential (mv)	current(pA)	Pressure applied/current(pA)		Holding potential (mv)	current(pA)	Pressure applied/current(pA)		Holding potential (mv)	current(pA)	Pressure applied/current(pA)		Holding potential (mv)	current(pA)	Pressure applied/current(pA)
-100	-97.1376	-162.323		-100	-124.197	-221.797		-100	-166.266	-319.344		-100	-22.3846	-30.387
-90	-67.0143	-116.729		-90	-102.44	-181.089		-90	-126.166	-221.571		-90	-17.3351	-24.1678
-80	-55.0026	-87.9171		-80	-71.5222	-132.097		-80	-124.366	-195.967		-80	-13.8464	-18.1364
-70	-32.8896	-64.4813		-70	-42.5638	-81.8094		-70	-75.3628	-114.494		-70	-9.36663	-12.6485
-60	-4.27513	-12.436		-60	-9.73556	-21.5195		-60	-21.1206	-30.5758		-60	-3.73555	-5.67085
-50	18.4406	29.1163		-50	27.1409	38.1158		-50	39.6487	53.5853		-50	2.31692	3.34368
-40	43.9047	66.7585		-40	67.1501	108.432		-40	84.9662	138.428		-40	5.85849	9.15328
-30	73.2433	118.185		-30	106.648	168.674		-30	166.375	237.975		-30	11.2292	15.6222
-20	98.7056	158.802		-20	142.308	227.917		-20	222.821	348.146		-20	18.1041	25.2645
-10	129.297	209.706		-10	182.081	285.77		-10	269.598	436.208		-10	20.2485	32.3198
0	155.078	235.429		0	222.673	337.973		0	338.189	526.52		0	25.4191	42.3294
10	186.136	284.668		10	251.507	384.243		10	417.022	614.607		10	28.9773	47.7888
20	206.683	326.894		20	294.996	437.998		20	436.362	671.56		20	37.1339	55.644
30	237.261	358.535		30	320.039	470.756		30	522.085	786.68		30	40.3908	59.9406
40	279.555	394.714		40	350.829	494.694		40	592.262	838.664		40	44.2404	63.8193
50	309.319	437.273		50	365.707	507.343		50	677.716	927.328		50	51.4667	74.4966
60	339.838	469.345		60	409.125	542.945		60	722.067	974.862		60	53.5728	82.6002
70	359.803	503.944		70	429.367	570.062		70	777.409	1041.35		70	64.8836	86.4405
80	401.381	530.058		80	468.311	591.782		80	825.219	1090.53		80	69.9429	91.8769
90	446.217	564.606		90	492.808	648.399		90	838.547	1128.73		90	79.9737	94.6696
100	483.625	619.914		100	584.583	744.66		100	894.881	1193.89		100	79.7657	106.107
Figure q wild-type
Sample 1				Sample 2				Sample 3
Holding potential (mv)	current(pA)	AA applied/current(pA)		Holding potential (mv)	current(pA)	AA applied/current(pA)		Holding potential (mv)	current(pA)	AA applied/current(pA)
-100	-30.8777	-44.947		-100	-23.4395	-35.9095		-100	-45.1164	-89.3902
-90	-26.5294	-33.9597		-90	-18.0998	-29.4407		-90	-36.8523	-71.0277
-80	-17.7479	-24.0298		-80	-12.9653	-22.5278		-80	-25.9793	-47.8157
-70	-8.9719	-13.6269		-70	-7.72056	-11.4353		-70	-15.475	-25.7684
-60	-0.520015	0.832541		-60	-1.65619	-2.47666		-60	-3.35372	-3.73016
-50	12.1085	14.9166		-50	5.2625	8.73655		-50	8.94037	18.3765
-40	23.6411	30.2754		-40	13.457	16.9367		-40	21.5927	39.25
-30	37.1577	47.3989		-30	18.2379	27.3405		-30	37.1819	61.1824
-20	53.3847	68.7038		-20	28.7801	37.5053		-20	47.4482	82.5857
-10	66.7705	91.7329		-10	36.8818	46.2569		-10	59.9222	107.701
0	85.1708	110.887		0	45.9159	64.654		0	73.7384	128.673
10	100.404	133.898		10	59.8062	74.5373		10	84.1067	157.186
20	121.211	164.036		20	70.6993	90.5015		20	101.691	183.871
30	138.29	195.294		30	76.3803	102.69		30	109.259	203.804
40	152.999	225.306		40	92.9491	110.193		40	121.614	225.804
50	178.283	244.614		50	105.426	127.68		50	135.13	244.116
60	206.682	272.87		60	116.077	142.805		60	149.483	268.207
70	212.535	301.959		70	125.969	160.484		70	169.003	277.437
80	236.996	310.5		80	140.235	176.599		80	182.875	285.069
90	257.469	324.11		90	158.503	177.997		90	191.471	290.622
100	292.366	326.415		100	171.995	198.496		100	200.412	306.057
Figure q incys
Sample 1				Sample 2				Sample 3
Holding potential (mv)	current(pA)	AA applied/current(pA)		Holding potential (mv)	current(pA)	AA applied/current(pA)		Holding potential (mv)	current(pA)	AA applied/current(pA)
-100	-296.722	-393.18		-100	-8.85075	-15.0512
-90	-223.544	-310.548		-90	-6.81292	-12.8442		-90	-5.54098	-39.0442
-80	-152.254	-225.508		-80	-5.99149	-9.97045		-80	-4.13183	-28.6612
-70	-83.5012	-126.25		-70	-3.84041	-5.94687		-70	-2.76768	-18.8548
-60	-13.2887	-18.0812		-60	-1.45254	-1.84006		-60	-1.86621	-12.2464
-50	55.9478	92.7192		-50	1.47654	2.51418		-50	0.0717233	-5.3244
-40	126.856	207.017		-40	3.82874	7.87155		-40	0.893026	1.09273
-30	194.284	323.547		-30	7.59757	12.3697		-30	1.91684	6.04164
-20	264.691	430.555		-20	11.8589	19.1498		-20	4.33856	10.3591
-10	339.796	540.985		-10	14.7595	24.2398		-10	5.69146	13.9748
0	416.256	636.627		0	18.7372	29.3652		0	10.0849	18.6045
10	500.348	735.293		10	23.025	34.5956		10	10.4336	22.7138
20	583.147	819.45		20	25.3071	37.8023		20	10.7669	27.3758
30	655.49	914.437		30	31.1282	43.1736		30	12.7147	27.6641
40	722.479	988.772		40	38.3386	45.8484		40	14.2912	32.3374
50	799.819	1061.77		50	41.8688	49.1981		50	18.9125	34.3428
60	877.977	1136.34		60	44.2744	53.4199		60	20.1233	35.7351
70	953.813	1222.18		70	46.5283	56.2656		70	18.3598	41.442
80	1034.59	1305.29		80	45.9888	56.4355		80	17.973	39.3213
90	1109.73	1416.96		90	52.0971	60.0985		90	22.4705	44.408
100	1177.01	1574.3		100	51.9083	61.7458		100	17.4344	46.6792
Figure p E67C/L144C
Sample 1				Sample 2				Sample 3
Holding potential (mv)	current(pA)	AA applied/current(pA)		Holding potential (mv)	current(pA)	AA applied/current(pA)		Holding potential (mv)	current(pA)	AA applied/current(pA)
-100	-19.6466	-39.5728		-100	-110.838	-127.885		-100	-123.961	-120.782
-90	-13.5796	-33.8944		-90	-91.0632	-105.049		-90	-102.601	-96.9326
-80	-8.75447	-24.8107		-80	-65.3158	-75.3017		-80	-68.6724	-69.7639
-70	-4.80399	-13.2469		-70	-36.7735	-41.8856		-70	-40.2419	-39.5362
-60	0.00797789	-0.842001		-60	-6.76295	-4.64529		-60	-9.65753	-8.37461
-50	5.44045	10.4332		-50	24.9516	36.3042		-50	22.0993	22.8944
-40	10.3943	18.4638		-40	58.4665	79.0163		-40	52.6796	57.2155
-30	15.8156	27.4324		-30	91.7183	123.128		-30	82.9728	91.1773
-20	21.155	35.0306		-20	127.237	167.424		-20	110.343	123.285
-10	26.7349	45.1948		-10	158.647	208.611		-10	135.68	159.091
0	30.9992	54.0811		0	193.952	256.546		0	157.868	189.056
10	38.365	62.4625		10	224.523	297.919		10	179.714	221.931
20	45.9747	73.2036		20	256.938	334.107		20	208.42	251.979
30	50.2324	80.2801		30	286.185	378.269		30	231.041	285.066
40	56.2209	88.8967		40	315.277	409.37		40	245.404	320.866
50	63.6634	97.4674		50	341.002	431.247		50	271.666	353.325
60	70.149	101.71		60	361.929	452.943		60	290.312	391.446
70	76.7972	109.619		70	388.107	462.783		70	311.48	429.256
80	86.0231	121.478		80	415.235	476.54		80	341.217	469.533
90	88.5569	134.517		90	447.843	479.197		90	373.889	515.747
100	90.6802	135.897		100	457.293	476.525		100	425.885	556.697
Figure r PI
Sample 1				Sample 2				Sample 3
Holding potential (mv)	current(pA)	PI applied/current(pA)		Holding potential (mv)	current(pA)	PI applied/current(pA)		Holding potential (mv)	current(pA)	PI applied/current(pA)
-100	-8.5723	-32.9089		-100	-3.43905	-5.00062		-100	-12.9095	-21.7518
-90	-6.59877	-24.4003		-90	-2.76093	-3.57605		-90	-11.6351	-16.524
-80	-4.64457	-15.0695		-80	-2.01776	-2.42679		-80	-7.28555	-11.5411
-70	-2.18411	-7.85643		-70	-1.2808	-1.22641		-70	-4.52075	-7.40439
-60	0.203827	-0.398023		-60	-0.30927	0.240398		-60	-1.59419	-2.04295
-50	3.0829	4.22089		-50	0.672994	1.56971		-50	1.32072	3.88741
-40	5.47537	8.31222		-40	1.56882	3.1464		-40	5.20367	7.53935
-30	7.69252	13.2677		-30	3.69977	4.16005		-30	8.91761	14.9818
-20	10.6625	17.3975		-20	3.624	5.95363		-20	14.7004	17.9731
-10	14.2146	19.3685		-10	4.45365	7.51666		-10	15.16	23.1441
0	16.1226	25.7176		0	5.85569	10.442		0	20.0692	28.5638
10	19.8621	28.9744		10	7.3814	11.2839		10	21.877	38.5377
20	22.4887	33.1286		20	8.85124	12.6491		20	29.4378	44.0198
30	25.5612	39.8327		30	9.57984	17.1499		30	30.5041	44.9595
40	28.6528	39.3165		40	10.8998	13.3922		40	35.8223	53.28
50	31.4261	45.1816		50	12.9751	18.2432		50	36.8204	57.9349
60	33.677	47.4894		60	13.6759	19.3973		60	44.1584	71.8703
70	38.7931	53.0753		70	16.2828	18.0276		70	43.1468	76.4529
80	41.941	50.2475		80	19.0465	22.3782		80	58.1033	83.7016
90	45.055	57.8383		90	22.0219	23.0984		90	59.8713	82.8278
100	46.6429	58.7854		100	24.0456	27.6938		100	64.9488	86.0158
Figure r PI(4,5)P2
Sample 1				Sample 2				Sample 3
Holding potential (mv)	current(pA)	PI(4.5)P2 applied/current(pA)		Holding potential (mv)	current(pA)	PI(4.5)P2 applied/current(pA)		Holding potential (mv)	current(pA)	PI(4.5)P2 applied/current(pA)
-100	-6.73884	-8.4754		-100	-72.6657	-194.931		-100	-26.1548	-52.5419
-90	-4.16869	-6.6773		-90	-54.7037	-141.239		-90	-18.6248	-43.7503
-80	-3.04704	-4.56636		-80	-41.6593	-72.2444		-80	-11.6852	-28.9315
-70	-1.66691	-2.18713		-70	-22.9277	-41.2437		-70	-7.66193	-11.4668
-60	0.004	0.24427		-60	-4.62502	-4.99586		-60	-0.819944	0.415595
-50	1.69108	3.09504		-50	12.6931	37.4231		-50	6.122	11.9319
-40	3.83418	5.43638		-40	31.8369	65.6753		-40	11.86	24.8416
-30	5.08751	7.75209		-30	51.6288	91.771		-30	19.2494	34.1356
-20	6.32508	10.6945		-20	72.9689	114.613		-20	27.2985	44.5375
-10	7.17883	14.2125		-10	94.3646	139.269		-10	36.706	53.6844
0	9.86728	16.2084		0	108.694	165.551		0	41.8782	61.6646
10	14.2801	19.4831		10	130.946	189.21		10	52.8251	69.6866
20	17.6789	22.6715		20	147.361	213.14		20	56.9297	76.0957
30	19.1473	25.7086		30	164.258	237.141		30	69.6479	85.3264
40	21.2621	28.7225		40	191.038	259.044		40	79.2694	93.0975
50	26.1597	31.5776		50	215.619	280.78		50	85.7676	99.8052
60	28.3725	34.0854		60	229.536	305.712		60	93.4952	105.451
70	30.0785	38.872		70	256.841	326.584		70	104.192	120.703
80	33.0915	42.0385		80	285.314	357.456		80	113.577	125.262
90	33.9325	45.4751		90	291.678	391.76		90	127.655	126.067
100	36.4697	46.7536		100	315.436	449.704		100	128.813	136.394
Figure r DOPE
Sample 1				Sample 2				Sample 3
Holding potential (mv)	current(pA)	DOPE applied/current(pA)		Holding potential (mv)	current(pA)	DOPE applied/current(pA)		Holding potential (mv)	current(pA)	DOPE applied/current(pA)
-100	-7.87285	-4.76153		-100	-15.2543	-10.4764		-100	-113.366	-65.1773
-90	-5.91016	-3.32012		-90	-9.76544	-7.71776		-90	-101.566	-51.5972
-80	-4.5797	-2.36631		-80	-8.81538	-5.62964		-80	-66.6019	-34.2605
-70	-2.45802	-1.48456		-70	-3.79544	-3.7703		-70	-20.5396	-16.6325
-60	-0.70472	-0.32871		-60	0.653801	-0.770814		-60	-3.88269	-4.27638
-50	0.96078	0.48358		-50	5.94301	1.33408		-50	28.5213	20.5769
-40	2.08933	1.02342		-40	10.7595	4.31638		-40	61.4902	40.8651
-30	3.81107	1.85498		-30	15.6891	6.53579		-30	94.6635	55.8665
-20	4.97379	2.5661		-20	23.3828	9.59325		-20	123.535	77.6507
-10	6.02176	3.42453		-10	30.6415	12.7412		-10	154.016	98.7223
0	7.89067	3.75293		0	35.3135	15.1388		0	187.578	122.092
10	9.54479	5.35342		10	44.3998	17.4727		10	216.244	142.83
20	11.1875	5.95149		20	50.1031	21.4425		20	253.45	169.463
30	12.2032	6.55653		30	47.6452	26.7878		30	276.797	192.581
40	15.2753	6.60989		40	58.8372	26.349		40	314.66	216.316
50	17.5146	8.53772		50	67.3029	28.0142		50	332.543	238.825
60	17.6966	9.92363		60	76.3212	35.9031		60	364.948	259.733
70	20.5497	9.78919		70	77.2826	45.1448		70	404.887	284.467
80	22.1634	11.7632		80	81.7403	49.854		80	437.255	306.713
90	23.4035	12.9455		90	82.8317	54.9829		90	475.701	335.908
100	24.173	15.3842		100	92.1957	56.7673		100	521.978	350.528

## Sheet: Supplementary Figure 2
Figure a						Figure b						Figure c										Figure d
UV 1_280		UV 2_480				Magnetic Field	Signal
ml	mAU	ml	mAU			330	0.80715
-0.500734	0.004027	-0.500734	0			330.001	0.81665
-0.500068	-0.044242	-0.497406	-0.023871			330.002	0.82615
-0.499402	-0.048063	-0.494077	-0.029222			330.003	0.83564
-0.498737	-0.05101	-0.490749	-0.034967			330.004	0.84514
-0.498071	-0.053454	-0.487421	-0.035518			330.005	0.85365
-0.497405	-0.055615	-0.484093	-0.035057			330.006	0.86202
-0.49674	-0.057611	-0.480765	-0.035533			330.007	0.87038
-0.496074	-0.059556	-0.477436	-0.026505			330.008	0.87875
-0.495408	-0.061617	-0.474108	-4e-06			330.009	0.88711
-0.494743	-0.064543	-0.47078	-0.000404			330.01	0.89397
-0.494077	-0.067467	-0.467452	-0.001299			330.011	0.90001
-0.493411	-0.072057	-0.464124	-0.001817			330.012	0.90606
-0.492746	-0.089407	-0.460795	-0.002093			330.013	0.9121
-0.49208	-0.100854	-0.457467	-0.001427			330.014	0.91814
-0.491414	-0.102	-0.454139	0.000606			330.015	0.92312
-0.490748	-0.101674	-0.450811	0.002604			330.016	0.9267
-0.490083	-0.101305	-0.447483	0.004788			330.017	0.93029
-0.489417	-0.100987	-0.444154	0.00589			330.018	0.93388
-0.488751	-0.10069	-0.440826	0.004508			330.019	0.93746
-0.488086	-0.100402	-0.437498	0.002874			330.02	0.94052
-0.48742	-0.100371	-0.43417	0.001581			330.021	0.94169
-0.486754	-0.100725	-0.430841	-0.001047			330.022	0.94287
-0.486089	-0.101197	-0.427513	-0.003228			330.023	0.94404
-0.485423	-0.101672	-0.424185	-0.004038			330.024	0.94522
-0.484757	-0.102145	-0.420857	-0.004042			330.025	0.9464
-0.484092	-0.102617	-0.417529	-0.003109			330.026	0.94535
-0.483426	-0.10309	-0.4142	-0.001141			330.027	0.9443
-0.48276	-0.10348	-0.410872	0.001809			330.028	0.94326
-0.482094	-0.103629	-0.407544	0.006869			330.029	0.94221
-0.481429	-0.103608	-0.404216	0.014029			330.03	0.94117
-0.480763	-0.103587	-0.400888	0.022856			330.031	0.93857
-0.480097	-0.103565	-0.397559	0.03188			330.032	0.93553
-0.479432	-0.103544	-0.394231	0.040719			330.033	0.93249
-0.478766	-0.103522	-0.390903	0.049555			330.034	0.92947
-0.4781	-0.054334	-0.387575	0.058149			330.035	0.92643
-0.477435	4.5e-05	-0.384247	0.066993			330.036	0.92244						Figure e
-0.476769	1e-06	-0.380918	0.075319			330.037	0.91772
-0.476103	-5.3e-05	-0.37759	0.081262			330.038	0.913
-0.475438	-0.000107	-0.374262	0.086916			330.039	0.90828
-0.474772	-0.000161	-0.370934	0.091628			330.04	0.90356
-0.474106	-0.000215	-0.367606	0.094199			330.041	0.89837
-0.473441	-0.000274	-0.364277	0.097946			330.042	0.89228
-0.472775	-0.000233	-0.360949	0.101167			330.043	0.8862
-0.472109	-3.9e-05	-0.357621	0.102302			330.044	0.88012
-0.471443	0.000206	-0.354293	0.101674			330.045	0.87404
-0.470778	0.000443	-0.350964	0.099356			330.046	0.86782
-0.470112	0.000677	-0.347636	0.097633			330.047	0.86076
-0.469446	0.000911	-0.344308	0.100618			330.048	0.85368
-0.468781	0.001146	-0.34098	0.101099			330.049	0.8466
-0.468115	0.001464	-0.337652	0.099334			330.05	0.83954
-0.467449	0.001921	-0.334323	0.099051			330.051	0.83246
-0.466784	0.00234	-0.330995	0.099828			330.052	0.82491
-0.466118	0.00276	-0.327667	0.103013			330.053	0.8173
-0.465452	0.003183	-0.324339	0.111795			330.054	0.80969
-0.464787	0.003607	-0.321011	0.127227			330.055	0.80209
-0.464121	0.004034	-0.317682	0.147599			330.056	0.79448
-0.463455	0.004482	-0.314354	0.172956			330.057	0.78666
-0.462789	0.005051	-0.311026	0.203928			330.058	0.77872
-0.462124	0.005694	-0.307698	0.23889			330.059	0.77079
-0.461458	0.006351	-0.30437	0.280954			330.06	0.76285
-0.460792	0.007136	-0.301041	0.32874			330.061	0.75492
-0.460127	0.007862	-0.297713	0.377091			330.062	0.74701
-0.459461	0.008504	-0.294385	0.424296			330.063	0.73914
-0.458795	0.009056	-0.291057	0.466683			330.064	0.73125
-0.45813	0.009627	-0.287728	0.503247			330.065	0.72338
-0.457464	0.010281	-0.2844	0.534863			330.066	0.71549
-0.456798	0.010932	-0.281072	0.560087			330.067	0.70773
-0.456133	0.011585	-0.277744	0.576019			330.068	0.70025
-0.455467	0.012242	-0.274416	0.585303			330.069	0.69279
-0.454801	0.012894	-0.271087	0.587145			330.07	0.68531
-0.454136	0.013544	-0.267759	0.58043			330.071	0.67785
-0.45347	0.013701	-0.264431	0.569443			330.072	0.67041
-0.452804	0.013362	-0.261103	0.55482			330.073	0.66337
-0.452138	0.012977	-0.257775	0.537574			330.074	0.65634
-0.451473	0.012592	-0.254446	0.51848			330.075	0.6493
-0.450807	0.012204	-0.251118	0.496861			330.076	0.64227
-0.450141	0.011818	-0.24779	0.47493			330.077	0.63523
-0.449476	0.011425	-0.244462	0.452191			330.078	0.62849
-0.44881	0.010858	-0.241134	0.42966			330.079	0.62181
-0.448144	0.010106	-0.237805	0.409556			330.08	0.61513
-0.447479	0.00933	-0.234477	0.390231			330.081	0.60844
-0.446813	0.008549	-0.231149	0.372032			330.082	0.60177
-0.446147	0.007766	-0.227821	0.355339			330.083	0.59528
-0.445482	0.006989	-0.224493	0.338538			330.084	0.58891
-0.444816	0.006212	-0.221164	0.324199			330.085	0.58254
-0.44415	0.005593	-0.217836	0.311197			330.086	0.57618
-0.443484	0.005183	-0.214508	0.29561			330.087	0.5698
-0.442819	0.004839	-0.21118	0.283902			330.088	0.56356
-0.442153	0.004495	-0.207851	0.273454			330.089	0.55749
-0.441487	0.004149	-0.204523	0.26108			330.09	0.55143
-0.440822	0.003803	-0.201195	0.2521			330.091	0.54536
-0.440156	0.00346	-0.197867	0.243178			330.092	0.5393
-0.43949	0.00295	-0.194539	0.231964			330.093	0.5332
-0.438825	0.002181	-0.19121	0.222306			330.094	0.52696
-0.438159	0.001313	-0.187882	0.212098			330.095	0.5207
-0.437493	0.000439	-0.184554	0.201413			330.096	0.51446
-0.436828	-0.000435	-0.181226	0.193122			330.097	0.50822
-0.436162	-0.001308	-0.177898	0.185094			330.098	0.50197
-0.435496	-0.002175	-0.174569	0.177915			330.099	0.49538
-0.43483	-0.002891	-0.171241	0.171735			330.1	0.48878
-0.434165	-0.002471	-0.167913	0.164796			330.101	0.48216
-0.433499	-0.001154	-0.164585	0.158237			330.102	0.47556
-0.432833	0.000164	-0.161257	0.153691			330.103	0.46896
-0.432168	0.001478	-0.157928	0.152			330.104	0.4618
-0.431502	0.002797	-0.1546	0.151372			330.105	0.45447
-0.430836	0.004113	-0.151272	0.150722			330.106	0.44713
-0.430171	0.005416	-0.147944	0.151015			330.107	0.43979
-0.429505	0.008011	-0.144616	0.150484			330.108	0.43245
-0.428839	0.011948	-0.141287	0.149252			330.109	0.42458
-0.428174	0.016013	-0.137959	0.150141			330.11	0.41625
-0.427508	0.020077	-0.134631	0.1492			330.111	0.40791
-0.426842	0.024127	-0.131303	0.146838			330.112	0.39958
-0.426176	0.028188	-0.127974	0.145098			330.113	0.39125
-0.425511	0.032242	-0.124646	0.139653			330.114	0.3825
-0.424845	0.036845	-0.121318	0.133639			330.115	0.37284
-0.424179	0.042265	-0.11799	0.131498			330.116	0.36318
-0.423514	0.047969	-0.114662	0.130522			330.117	0.35353
-0.422848	0.053672	-0.111333	0.12944			330.118	0.34387
-0.422182	0.059393	-0.108005	0.126906			330.119	0.33406
-0.421517	0.065124	-0.104677	0.122535			330.12	0.32289
-0.420851	0.070848	-0.101349	0.118749			330.121	0.31173
-0.420185	0.07742	-0.098021	0.115418			330.122	0.30056
-0.41952	0.085159	-0.094692	0.111776			330.123	0.28939
-0.418854	0.093257	-0.091364	0.110151			330.124	0.27822
-0.418188	0.101379	-0.088036	0.109292			330.125	0.26584
-0.417522	0.109536	-0.084708	0.106281			330.126	0.2533
-0.416857	0.117479	-0.08138	0.103258			330.127	0.24075
-0.416191	0.125224	-0.078051	0.100046			330.128	0.22821
-0.415525	0.133422	-0.074723	0.095957			330.129	0.21566
-0.41486	0.14289	-0.071395	0.094469			330.13	0.20217
-0.414194	0.153218	-0.068067	0.095706			330.131	0.1882
-0.413528	0.163524	-0.064739	0.099742			330.132	0.17422
-0.412863	0.173835	-0.06141	0.101957			330.133	0.16024
-0.412197	0.184129	-0.058082	0.103369			330.134	0.14626
-0.411531	0.194444	-0.054754	0.10415			330.135	0.13176
-0.410866	0.204771	-0.051426	0.10391			330.136	0.11659
-0.4102	0.215416	-0.048097	0.103002			330.137	0.10142
-0.409534	0.226516	-0.044769	0.102892			330.138	0.08627
-0.408869	0.237609	-0.041441	0.105429			330.139	0.0711
-0.408203	0.248682	-0.038113	0.106617			330.14	0.05573
-0.407537	0.259758	-0.034785	0.105788			330.141	0.03966
-0.406871	0.270892	-0.031456	0.102206			330.142	0.0236
-0.406206	0.282041	-0.028128	0.101302			330.143	0.00753
-0.40554	0.293246	-0.0248	0.10002			330.144	-0.00853
-0.404874	0.304581	-0.021472	0.097598			330.145	-0.0246
-0.404209	0.315943	-0.018144	0.097508			330.146	-0.04092
-0.403543	0.327285	-0.014815	0.098327			330.147	-0.05725
-0.402877	0.338611	-0.011487	0.099052			330.148	-0.07356
-0.402212	0.349947	-0.008159	0.082025			330.149	-0.08988
-0.401546	0.361207	-0.004831	-0.001538			330.15	-0.10621
-0.40088	0.371592	-0.001503	-0.003912			330.151	-0.12235
-0.400215	0.381092	0.001826	-0.005062			330.152	-0.13843
-0.399549	0.39061	0.005154	-0.006185			330.153	-0.15453
-0.398883	0.400133	0.008482	-0.006603			330.154	-0.17062
-0.398217	0.409676	0.01181	-0.006326			330.155	-0.18671
-0.397552	0.419214	0.015139	-0.007375			330.156	-0.20226
-0.396886	0.428754	0.018467	-0.010149			330.157	-0.21742
-0.39622	0.437315	0.021795	-0.014514			330.158	-0.23257
-0.395555	0.444862	0.025123	-0.013655			330.159	-0.24773
-0.394889	0.452542	0.028451	-0.011172			330.16	-0.26289
-0.394223	0.460225	0.03178	-0.007659			330.161	-0.27743
-0.393558	0.467916	0.035108	-0.007869			330.162	-0.29089
-0.392892	0.475589	0.038436	-0.007042			330.163	-0.30436
-0.392226	0.483246	0.041764	-0.005312			330.164	-0.31781
-0.391561	0.490184	0.045092	-0.003142			330.165	-0.33128
-0.390895	0.495945	0.048421	-0.000882			330.166	-0.34437
-0.390229	0.501305	0.051749	0.001965			330.167	-0.3553
-0.389564	0.506672	0.055077	0.005324			330.168	-0.36624
-0.388898	0.512022	0.058405	0.008886			330.169	-0.37716
-0.388232	0.517357	0.061733	0.011214			330.17	-0.3881
-0.387566	0.522709	0.065062	0.01285			330.171	-0.39902
-0.386901	0.527771	0.06839	0.016389			330.172	-0.40703
-0.386235	0.532604	0.071718	0.017124			330.173	-0.4148
-0.385569	0.537431	0.075046	0.016191			330.174	-0.42258
-0.384904	0.542219	0.078375	0.018213			330.175	-0.43035
-0.384238	0.54701	0.081703	0.017398			330.176	-0.43813
-0.383572	0.551812	0.085031	0.01576			330.177	-0.44321
-0.382907	0.556623	0.088359	0.015489			330.178	-0.44722
-0.382241	0.561079	0.091687	0.015113			330.179	-0.45121
-0.381575	0.564478	0.095016	0.014254			330.18	-0.45521
-0.38091	0.567201	0.098344	0.012762			330.181	-0.45921
-0.380244	0.569923	0.101672	0.011642			330.182	-0.46114
-0.379578	0.572644	0.105	0.011082			330.183	-0.46094
-0.378912	0.57536	0.108328	0.010566			330.184	-0.46076
-0.378247	0.578081	0.111657	0.00994			330.185	-0.46056
-0.377581	0.580741	0.114985	0.010937			330.186	-0.46037
-0.376915	0.582858	0.118313	0.012319			330.187	-0.45897
-0.37625	0.584583	0.121641	0.012178			330.188	-0.45443
-0.375584	0.586304	0.124969	0.01052			330.189	-0.44989
-0.374918	0.588021	0.128298	0.008411			330.19	-0.44535
-0.374253	0.589738	0.131626	0.006757			330.191	-0.44081
-0.373587	0.591463	0.134954	0.005441			330.192	-0.43602
-0.372921	0.593182	0.138282	0.004768			330.193	-0.4273
-0.372256	0.594924	0.14161	0.004885			330.194	-0.41859
-0.37159	0.596741	0.144939	0.005824			330.195	-0.40987
-0.370924	0.5986	0.148267	0.007401			330.196	-0.40115
-0.370258	0.600467	0.151595	0.009245			330.197	-0.39244
-0.369593	0.60233	0.154923	0.010445			330.198	-0.38059
-0.368927	0.60419	0.158251	0.010845			330.199	-0.36815
-0.368261	0.606052	0.16158	0.011171			330.2	-0.35572
-0.367596	0.60782	0.164908	0.013659			330.201	-0.34329
-0.36693	0.60946	0.168236	0.013546			330.202	-0.33085
-0.366264	0.611055	0.171564	0.013853			330.203	-0.31654
-0.365599	0.612647	0.174893	0.017187			330.204	-0.30113
-0.364933	0.614238	0.178221	0.01412			330.205	-0.2857
-0.364267	0.615832	0.181549	0.011439			330.206	-0.27028
-0.363602	0.617387	0.184877	0.010615			330.207	-0.25486
-0.362936	0.618619	0.188205	0.009482			330.208	-0.23862
-0.36227	0.619583	0.191534	0.008573			330.209	-0.2212
-0.361604	0.620501	0.194862	0.007287			330.21	-0.20377
-0.360939	0.621481	0.19819	0.006073			330.211	-0.18635
-0.360273	0.622493	0.201518	0.005416			330.212	-0.16893
-0.359607	0.623506	0.204846	0.003713			330.213	-0.15137
-0.358942	0.624517	0.208175	0.00088			330.214	-0.13326
-0.358276	0.625551	0.211503	-0.000164			330.215	-0.11515
-0.35761	0.626548	0.214831	-0.002742			330.216	-0.09704
-0.356945	0.627346	0.218159	-0.007824			330.217	-0.07892
-0.356279	0.628109	0.221487	-0.008091			330.218	-0.06082
-0.355613	0.628875	0.224816	-0.00734			330.219	-0.04321
-0.354948	0.629643	0.228144	-0.00652			330.22	-0.0256
-0.354282	0.630406	0.231472	-0.009438			330.221	-0.008
-0.353616	0.631144	0.2348	-0.008037			330.222	0.0096
-0.352951	0.63173	0.238128	-0.004336			330.223	0.0272
-0.352285	0.632179	0.241457	-0.002776			330.224	0.04333
-0.351619	0.632754	0.244785	-0.00181			330.225	0.05898
-0.350953	0.633329	0.248113	-0.000367			330.226	0.07464
-0.350288	0.633905	0.251441	0.003322			330.227	0.09029
-0.349622	0.63448	0.25477	0.004829			330.228	0.10595
-0.348956	0.635053	0.258098	0.006478			330.229	0.12011
-0.348291	0.63558	0.261426	0.008576			330.23	0.13303
-0.347625	0.635939	0.264754	0.012429			330.231	0.14594
-0.346959	0.636157	0.268082	0.013544			330.232	0.15886
-0.346294	0.636375	0.271411	0.011931			330.233	0.17177
-0.345628	0.636591	0.274739	0.010265			330.234	0.18349
-0.344962	0.636808	0.278067	0.011106			330.235	0.19272
-0.344297	0.637025	0.281395	0.012607			330.236	0.20259
-0.343631	0.637225	0.284723	0.011131			330.237	0.2117
-0.342965	0.63736	0.288052	0.009464			330.238	0.22141
-0.342299	0.637432	0.29138	0.008209			330.239	0.23014
-0.341634	0.637505	0.294708	0.007889			330.24	0.23586
-0.340968	0.637577	0.298036	0.00391			330.241	0.24159
-0.340302	0.637649	0.301364	0.000902			330.242	0.24732
-0.339637	0.637721	0.304693	7.1e-05			330.243	0.25305
-0.338971	0.637783	0.308021	0.001749			330.244	0.2577
-0.338305	0.63807	0.311349	0.000333			330.245	0.25935
-0.33764	0.638732	0.314677	-0.003587			330.246	0.261
-0.336974	0.639399	0.318006	-0.002422			330.247	0.26261
-0.336308	0.64007	0.321334	-0.003031			330.248	0.26426
-0.335643	0.640736	0.324662	-0.004719			330.249	0.265
-0.334977	0.641405	0.32799	-0.00626			330.25	0.26282
-0.334311	0.642078	0.331318	-0.006036			330.251	0.26066
-0.333645	0.643436	0.334647	-0.005997			330.252	0.25848
-0.33298	0.645873	0.337975	-0.006874			330.253	0.25632
-0.332314	0.648409	0.341303	-0.009226			330.254	0.25368
-0.331648	0.650916	0.344631	-0.008933			330.255	0.2482
-0.330983	0.653447	0.347959	-0.005753			330.256	0.24266
-0.330317	0.65598	0.351288	-0.009276			330.257	0.23718
-0.329651	0.65847	0.354616	-0.009961			330.258	0.23171
-0.328986	0.661852	0.357944	-0.00832			330.259	0.22626
-0.32832	0.666908	0.361272	-0.008261			330.26	0.21795
-0.327654	0.67256	0.3646	-0.009005			330.261	0.20965
-0.326989	0.678185	0.367929	-0.010436			330.262	0.20137
-0.326323	0.683811	0.371257	-0.012833			330.263	0.19313
-0.325657	0.689448	0.374585	-0.012931			330.264	0.18482
-0.324991	0.695072	0.377913	-0.012897			330.265	0.17494
-0.324326	0.702089	0.381242	-0.013914			330.266	0.16466
-0.32366	0.712035	0.38457	-0.010448			330.267	0.15443
-0.322994	0.723478	0.387898	-0.010387			330.268	0.14411
-0.322329	0.734937	0.391226	-0.013677			330.269	0.13387
-0.321663	0.746422	0.394554	-0.015157			330.27	0.12284
-0.320997	0.757947	0.397883	-0.013809			330.271	0.11124
-0.320332	0.76943	0.401211	-0.010379			330.272	0.09956
-0.319666	0.781469	0.404539	-0.006719			330.273	0.08796
-0.319	0.79602	0.407867	-0.005944			330.274	0.07635
-0.318335	0.812595	0.411195	-0.005924			330.275	0.06452
-0.317669	0.829143	0.414524	-0.005324			330.276	0.05207
-0.317003	0.84569	0.417852	-0.004057			330.277	0.03965
-0.316337	0.862282	0.42118	-0.001924			330.278	0.02723
-0.315672	0.87889	0.424508	0.000562			330.279	0.0148
-0.315006	0.895829	0.427836	0.001852			330.28	0.00237
-0.31434	0.915751	0.431165	0.0016			330.281	-0.01055
-0.313675	0.938311	0.434493	0.000354			330.282	-0.02348
-0.313009	0.96083	0.437821	-0.000645			330.283	-0.03645
-0.312343	0.983436	0.441149	-0.000875			330.284	-0.04935
-0.311678	1.00599	0.444477	-0.000653			330.285	-0.06232
-0.311012	1.0285	0.447806	-0.00026			330.286	-0.07535
-0.310346	1.0508	0.451134	-0.001562			330.287	-0.08844
-0.309681	1.07389	0.454462	-0.00307			330.288	-0.10148
-0.309015	1.098	0.45779	-0.004121			330.289	-0.11457
-0.308349	1.12249	0.461119	-0.005333			330.29	-0.12764
-0.307684	1.14863	0.464447	-0.005447			330.291	-0.14077
-0.307018	1.17604	0.467775	-0.003784			330.292	-0.15392
-0.306352	1.20352	0.471103	-0.001021			330.293	-0.16708
-0.305686	1.23093	0.474431	0.001661			330.294	-0.18024
-0.305021	1.25866	0.47776	0.004232			330.295	-0.19339
-0.304355	1.28791	0.481088	0.005948			330.296	-0.20646
-0.303689	1.31798	0.484416	0.007176			330.297	-0.2196
-0.303024	1.34797	0.487744	0.008402			330.298	-0.23268
-0.302358	1.37806	0.491072	0.01039			330.299	-0.24577
-0.301692	1.40816	0.494401	0.01142			330.3	-0.25877
-0.301027	1.43823	0.497729	0.011764			330.301	-0.27187
-0.300361	1.46802	0.501057	0.011842			330.302	-0.28514
-0.299695	1.49752	0.504385	0.011791			330.303	-0.29843
-0.29903	1.52753	0.507713	0.010823			330.304	-0.31172
-0.298364	1.55763	0.511042	0.008915			330.305	-0.325
-0.297698	1.58764	0.51437	0.007172			330.306	-0.33829
-0.297032	1.61757	0.517698	0.006396			330.307	-0.35173
-0.296367	1.64762	0.521026	0.006262			330.308	-0.3653
-0.295701	1.67707	0.524354	0.006436			330.309	-0.3788
-0.295035	1.70462	0.527683	0.006156			330.31	-0.39235
-0.29437	1.73144	0.531011	0.004304			330.311	-0.40591
-0.293704	1.75832	0.534339	-0.00039			330.312	-0.41964
-0.293038	1.78518	0.537667	-0.003495			330.313	-0.43356
-0.292373	1.81215	0.540995	-0.00532			330.314	-0.44754
-0.291707	1.83897	0.544324	-0.006039			330.315	-0.4615
-0.291041	1.86519	0.547652	-0.007041			330.316	-0.47547
-0.290376	1.88847	0.55098	-0.007652			330.317	-0.4895
-0.28971	1.90904	0.554308	-0.007792			330.318	-0.50402
-0.289044	1.92962	0.557636	-0.009458			330.319	-0.51853
-0.288378	1.95031	0.560965	-0.008263			330.32	-0.53304
-0.287713	1.97094	0.564293	-0.004462			330.321	-0.54756
-0.287047	1.9915	0.567621	0.00081			330.322	-0.56207
-0.286381	2.01171	0.570949	0.00355			330.323	-0.57713
-0.285716	2.02912	0.574278	0.004025			330.324	-0.59225
-0.28505	2.04261	0.577606	0.001889			330.325	-0.60741
-0.284384	2.05596	0.580934	0.002338			330.326	-0.62254
-0.283719	2.06933	0.584262	0.003251			330.327	-0.63768
-0.283053	2.08269	0.58759	0.003892			330.328	-0.65296
-0.282387	2.09609	0.590919	0.003409			330.329	-0.66837
-0.281722	2.10933	0.594247	0.000305			330.33	-0.68378
-0.281056	2.1204	0.597575	-0.004337			330.331	-0.69918
-0.28039	2.12686	0.600903	-0.00539			330.332	-0.71461
-0.279725	2.13294	0.604231	-0.005585			330.333	-0.73
-0.279059	2.13911	0.60756	-0.005296			330.334	-0.7454
-0.278393	2.14518	0.610888	-0.004547			330.335	-0.76081
-0.277727	2.15123	0.614216	-0.006097			330.336	-0.77619
-0.277062	2.15732	0.617544	-0.008487			330.337	-0.7916
-0.276396	2.16161	0.620872	-0.010791			330.338	-0.80697
-0.27573	2.16176	0.624201	-0.012475			330.339	-0.82195
-0.275065	2.16086	0.627529	-0.012425			330.34	-0.83681
-0.274399	2.15995	0.630857	-0.010497			330.341	-0.85183
-0.273733	2.15904	0.634185	-0.010823			330.342	-0.86671
-0.273068	2.15814	0.637514	-0.010025			330.343	-0.8816
-0.272402	2.15724	0.640842	-0.008075			330.344	-0.89581
-0.271736	2.15531	0.64417	-0.008034			330.345	-0.91006
-0.271071	2.1507	0.647498	-0.007455			330.346	-0.92414
-0.270405	2.14463	0.650826	-0.006076			330.347	-0.93821
-0.269739	2.13857	0.654155	-0.003808			330.348	-0.95218
-0.269073	2.1325	0.657483	-0.000347			330.349	-0.96572
-0.268408	2.12644	0.660811	0.002141			330.35	-0.97829
-0.267742	2.12037	0.664139	0.002806			330.351	-0.99087
-0.267076	2.11388	0.667467	0.001172			330.352	-1.00344
-0.266411	2.10566	0.670796	-0.001505			330.353	-1.01593
-0.265745	2.09569	0.674124	-0.004044			330.354	-1.02846
-0.265079	2.08572	0.677452	-0.003503			330.355	-1.03867
-0.264414	2.07573	0.68078	-0.004654			330.356	-1.04888
-0.263748	2.06574	0.684108	-0.007795			330.357	-1.05906
-0.263082	2.05574	0.687437	-0.011001			330.358	-1.06927
-0.262417	2.04568	0.690765	-0.012344			330.359	-1.07945
-0.261751	2.03477	0.694093	-0.014202			330.36	-1.08797
-0.261085	2.02253	0.697421	-0.019565			330.361	-1.09541
-0.260419	2.01014	0.70075	-0.019655			330.362	-1.10285
-0.259754	1.99774	0.704078	-0.018749			330.363	-1.11029
-0.259088	1.98534	0.707406	-0.019087			330.364	-1.11774
-0.258422	1.97294	0.710734	-0.018665			330.365	-1.12457
-0.257757	1.9606	0.714062	-0.016444			330.366	-1.12861
-0.257091	1.94815	0.717391	-0.013455			330.367	-1.13267
-0.256425	1.93558	0.720719	-0.01417			330.368	-1.13673
-0.25576	1.92332	0.724047	-0.016106			330.369	-1.1408
-0.255094	1.9113	0.727375	-0.016197			330.37	-1.14485
-0.254428	1.89858	0.730703	-0.010897			330.371	-1.14604
-0.253763	1.88504	0.734032	-0.00986			330.372	-1.14645
-0.253097	1.87145	0.73736	-0.010651			330.373	-1.14685
-0.252431	1.85787	0.740688	-0.010647			330.374	-1.14725
-0.251765	1.84482	0.744016	-0.009082			330.375	-1.14764
-0.2511	1.83127	0.747344	-0.007863			330.376	-1.14646
-0.250434	1.81777	0.750673	-0.007604			330.377	-1.14307
-0.249768	1.80421	0.754001	-0.005603			330.378	-1.1397
-0.249103	1.79067	0.757329	-0.00481			330.379	-1.13632
-0.248437	1.77712	0.760657	-0.005871			330.38	-1.13292
-0.247771	1.76365	0.763986	-0.008546			330.381	-1.12926
-0.247106	1.75079	0.767314	-0.009464			330.382	-1.12225
-0.24644	1.73733	0.770642	-0.008427			330.383	-1.1152
-0.245774	1.72398	0.77397	-0.005722			330.384	-1.10817
-0.245109	1.71051	0.777298	-0.005321			330.385	-1.10115
-0.244443	1.69709	0.780627	-0.005668			330.386	-1.09418
-0.243777	1.68365	0.783955	-0.005686			330.387	-1.08464
-0.243112	1.67035	0.787283	-0.005092			330.388	-1.07415
-0.242446	1.65787	0.790611	-0.002029			330.389	-1.06366
-0.24178	1.64537	0.793939	0.003889			330.39	-1.05322
-0.241114	1.63293	0.797268	0.009226			330.391	-1.04271
-0.240449	1.62038	0.800596	0.012031			330.392	-1.03127
-0.239783	1.60786	0.803924	0.012958			330.393	-1.01784
-0.239117	1.59533	0.807252	0.014098			330.394	-1.00441
-0.238452	1.58282	0.81058	0.014766			330.395	-0.99098
-0.237786	1.57097	0.813909	0.016048			330.396	-0.97754
-0.23712	1.5594	0.817237	0.020104			330.397	-0.96412
-0.236455	1.54771	0.820565	0.023025			330.398	-0.94861
-0.235789	1.53606	0.823893	0.023359			330.399	-0.93295
-0.235123	1.5244	0.827222	0.021549			330.4	-0.91729
-0.234458	1.51266	0.83055	0.019641			330.401	-0.90163
-0.233792	1.50097	0.833878	0.02009			330.402	-0.88598
-0.233126	1.48966	0.837206	0.022628			330.403	-0.86948
-0.23246	1.47883	0.840534	0.021446			330.404	-0.85226
-0.231795	1.46753	0.843863	0.019258			330.405	-0.83504
-0.231129	1.45622	0.847191	0.016433			330.406	-0.81791
-0.230463	1.44501	0.850519	0.010921			330.407	-0.80065
-0.229798	1.4337	0.853847	0.00926			330.408	-0.7834
-0.229132	1.42248	0.857175	0.01016			330.409	-0.76539
-0.228466	1.41144	0.860504	0.011068			330.41	-0.74736
-0.227801	1.40167	0.863832	0.012402			330.411	-0.72946
-0.227135	1.39179	0.86716	0.011853			330.412	-0.71143
-0.226469	1.38184	0.870488	0.008795			330.413	-0.69349
-0.225804	1.3719	0.873816	0.005865			330.414	-0.67557
-0.225138	1.36199	0.877145	0.005067			330.415	-0.65761
-0.224472	1.35214	0.880473	0.006329			330.416	-0.63972
-0.223806	1.34248	0.883801	0.008588			330.417	-0.62178
-0.223141	1.33352	0.887129	0.008095			330.418	-0.60383
-0.222475	1.32433	0.890457	0.0057			330.419	-0.58591
-0.221809	1.31511	0.893786	0.003896			330.42	-0.56876
-0.221144	1.3059	0.897114	0.002044			330.421	-0.55145
-0.220478	1.29676	0.900442	-1.6e-05			330.422	-0.53413
-0.219812	1.28752	0.90377	-0.002351			330.423	-0.51674
-0.219147	1.27849	0.907099	-0.002125			330.424	-0.49946
-0.218481	1.27001	0.910427	-0.001632			330.425	-0.48311
-0.217815	1.26146	0.913755	-0.001929			330.426	-0.46695
-0.21715	1.253	0.917083	-0.000405			330.427	-0.45086
-0.216484	1.24461	0.920411	0.001311			330.428	-0.43466
-0.215818	1.23619	0.92374	0.00244			330.429	-0.41856
-0.215153	1.22772	0.927068	0.003759			330.43	-0.40314
-0.214487	1.21942	0.930396	0.004149			330.431	-0.38864
-0.213821	1.21157	0.933724	0.004553			330.432	-0.37398
-0.213155	1.20386	0.937052	0.007679			330.433	-0.35946
-0.21249	1.19611	0.940381	0.010095			330.434	-0.34494
-0.211824	1.18842	0.943709	0.011495			330.435	-0.3305
-0.211158	1.18071	0.947037	0.012955			330.436	-0.31777
-0.210493	1.17296	0.950365	0.013299			330.437	-0.30495
-0.209827	1.16521	0.953693	0.014463			330.438	-0.29218
-0.209161	1.15777	0.957022	0.016962			330.439	-0.27943
-0.208496	1.15056	0.96035	0.01745			330.44	-0.26667
-0.20783	1.14317	0.963678	0.018332			330.441	-0.25496
-0.207164	1.13579	0.967006	0.019793			330.442	-0.24402
-0.206499	1.12835	0.970334	0.019584			330.443	-0.23306
-0.205833	1.12096	0.973663	0.020188			330.444	-0.22204
-0.205167	1.11356	0.976991	0.021442			330.445	-0.21109
-0.204501	1.10626	0.980319	0.021903			330.446	-0.20033
-0.203836	1.09921	0.983647	0.020194			330.447	-0.1911
-0.20317	1.09217	0.986975	0.017793			330.448	-0.18179
-0.202504	1.08557	0.990304	0.016269			330.449	-0.17258
-0.201839	1.07923	0.993632	0.017104			330.45	-0.16329
-0.201173	1.07254	0.99696	0.018729			330.451	-0.15399
-0.200507	1.06534	1.00029	0.020088			330.452	-0.14574
-0.199842	1.05811	1.00362	0.021589			330.453	-0.13797
-0.199176	1.05184	1.00694	0.022828			330.454	-0.13015
-0.19851	1.04561	1.01027	0.023701			330.455	-0.12233
-0.197845	1.0394	1.0136	0.023676			330.456	-0.11448
-0.197179	1.03321	1.01693	0.02506			330.457	-0.10709
-0.196513	1.027	1.02026	0.026682			330.458	-0.10052
-0.195847	1.02079	1.02359	0.026581			330.459	-0.09395
-0.195182	1.01456	1.02691	0.026751			330.46	-0.08739
-0.194516	1.0086	1.03024	0.026824			330.461	-0.0808
-0.19385	1.00221	1.03357	0.025771			330.462	-0.07424
-0.193185	0.99586	1.0369	0.026183			330.463	-0.06841
-0.192519	0.989466	1.04023	0.026895			330.464	-0.06263
-0.191853	0.983058	1.04356	0.027095			330.465	-0.05684
-0.191188	0.976677	1.04688	0.029077			330.466	-0.05106
-0.190522	0.970299	1.05021	0.030056			330.467	-0.04527
-0.189856	0.964366	1.05354	0.029832			330.468	-0.03993
-0.189191	0.959018	1.05687	0.031285			330.469	-0.03493
-0.188525	0.953684	1.0602	0.032104			330.47	-0.02991
-0.187859	0.948309	1.06352	0.032494			330.471	-0.0249
-0.187193	0.942963	1.06685	0.033584			330.472	-0.01989
-0.186528	0.937634	1.07018	0.033824			330.473	-0.01505
-0.185862	0.932271	1.07351	0.03337			330.474	-0.0106
-0.185196	0.926985	1.07684	0.032498			330.475	-0.00619
-0.184531	0.922048	1.08017	0.031372			330.476	-0.00178
-0.183865	0.917042	1.08349	0.030891			330.477	0.00259
-0.183199	0.912054	1.08682	0.030767			330.478	0.00702
-0.182534	0.907038	1.09015	0.029983			330.479	0.01107
-0.181868	0.90203	1.09348	0.029831			330.48	0.01506
-0.181202	0.896983	1.09681	0.030468			330.481	0.01902
-0.180537	0.892016	1.10014	0.030505			330.482	0.02303
-0.179871	0.887686	1.10346	0.029193			330.483	0.027
-0.179205	0.88328	1.10679	0.027306			330.484	0.03079
-0.17854	0.878863	1.11012	0.025273			330.485	0.03431
-0.177874	0.87447	1.11345	0.024595			330.486	0.03786
-0.177208	0.87006	1.11678	0.02494			330.487	0.04138
-0.176542	0.865668	1.1201	0.025202			330.488	0.0449
-0.175877	0.861289	1.12343	0.024869			330.489	0.04842
-0.175211	0.85735	1.12676	0.02214			330.49	0.0516
-0.174545	0.853234	1.13009	0.018417			330.491	0.05476
-0.17388	0.849092	1.13342	0.018167			330.492	0.05792
-0.173214	0.84499	1.13674	0.018784			330.493	0.06107
-0.172548	0.840861	1.14007	0.018503			330.494	0.06423
-0.171883	0.8368	1.1434	0.018107			330.495	0.06725
-0.171217	0.832691	1.14673	0.015524			330.496	0.07011
-0.170551	0.828936	1.15006	0.012303			330.497	0.07299
-0.169886	0.825211	1.15339	0.010723			330.498	0.07586
-0.16922	0.821511	1.15671	0.010011			330.499	0.07872
-0.168554	0.817802	1.16004	0.010867			330.5	0.08159
-0.167888	0.814114	1.16337	0.013009			330.501	0.08438
-0.167223	0.810408	1.1667	0.013532			330.502	0.08717
-0.166557	0.806708	1.17003	0.013125			330.503	0.08994
-0.165891	0.80325	1.17335	0.013344			330.504	0.09272
-0.165226	0.800088	1.17668	0.01495			330.505	0.09552
-0.16456	0.796889	1.18001	0.016425			330.506	0.09828
-0.163894	0.793698	1.18334	0.017143			330.507	0.10101
-0.163229	0.790531	1.18667	0.017903			330.508	0.10375
-0.162563	0.787337	1.19	0.018191			330.509	0.10648
-0.161897	0.784152	1.19332	0.017755			330.51	0.10921
-0.161232	0.781111	1.19665	0.016915			330.511	0.11192
-0.160566	0.778426	1.19998	0.015136			330.512	0.11471
-0.1599	0.775605	1.20331	0.013927			330.513	0.11747
-0.159234	0.772809	1.20664	0.013924			330.514	0.12025
-0.158569	0.769994	1.20996	0.013021			330.515	0.12299
-0.157903	0.767177	1.21329	0.011704			330.516	0.12576
-0.157237	0.764356	1.21662	0.010674			330.517	0.12858
-0.156572	0.761625	1.21995	0.009834			330.518	0.13146
-0.155906	0.759418	1.22328	0.010551			330.519	0.13433
-0.15524	0.757415	1.22661	0.011463			330.52	0.13721
-0.154575	0.755407	1.22994	0.010524			330.521	0.14009
-0.153909	0.753411	1.23326	0.008999			330.522	0.14298
-0.153243	0.751406	1.23659	0.007844			330.523	0.14614
-0.152578	0.749402	1.23992	0.007306			330.524	0.1493
-0.151912	0.747432	1.24325	0.008429			330.525	0.15247
-0.151246	0.74559	1.24658	0.011309			330.526	0.15563
-0.15058	0.743721	1.2499	0.01412			330.527	0.1588
-0.149915	0.741887	1.25323	0.013947			330.528	0.16213
-0.149249	0.740154	1.25656	0.010353			330.529	0.1656
-0.148583	0.738517	1.25989	0.006703			330.53	0.16907
-0.147918	0.736824	1.26322	0.006091			330.531	0.17255
-0.147252	0.735007	1.26655	0.008367			330.532	0.17602
-0.146586	0.733265	1.26987	0.010686			330.533	0.17951
-0.145921	0.731503	1.2732	0.011266			330.534	0.18336
-0.145255	0.72973	1.27653	0.010227			330.535	0.18722
-0.144589	0.727955	1.27986	0.008422			330.536	0.19107
-0.143924	0.726185	1.28319	0.006886			330.537	0.19493
-0.143258	0.724407	1.28651	0.007452			330.538	0.19878
-0.142592	0.722642	1.28984	0.010054			330.539	0.20288
-0.141926	0.721055	1.29317	0.012391			330.54	0.2072
-0.141261	0.719415	1.2965	0.012351			330.541	0.2115
-0.140595	0.717721	1.29983	0.010623			330.542	0.21582
-0.139929	0.716001	1.30316	0.009292			330.543	0.22012
-0.139264	0.714296	1.30648	0.008651			330.544	0.22445
-0.138598	0.712573	1.30981	0.008494			330.545	0.22929
-0.137932	0.710875	1.31314	0.008526			330.546	0.23415
-0.137267	0.70919	1.31647	0.008656			330.547	0.23899
-0.136601	0.707562	1.3198	0.010638			330.548	0.24383
-0.135935	0.705873	1.32313	0.012274			330.549	0.24868
-0.13527	0.704168	1.32645	0.01154			330.55	0.25385
-0.134604	0.702463	1.32978	0.012133			330.551	0.25929
-0.133938	0.700743	1.33311	0.01348			330.552	0.26475
-0.133273	0.69905	1.33644	0.013684			330.553	0.27022
-0.132607	0.697339	1.33977	0.013276			330.554	0.27566
-0.131941	0.695796	1.34309	0.013364			330.555	0.28114
-0.131275	0.694307	1.34642	0.014343			330.556	0.28736
-0.13061	0.692818	1.34975	0.015559			330.557	0.29361
-0.129944	0.691335	1.35308	0.014773			330.558	0.29981
-0.129278	0.689844	1.35641	0.013093			330.559	0.30607
-0.128613	0.688355	1.35973	0.013327			330.56	0.31232
-0.127947	0.686868	1.36306	0.01323			330.561	0.31894
-0.127281	0.685636	1.36639	0.012385			330.562	0.32597
-0.126616	0.684425	1.36972	0.011927			330.563	0.33292
-0.12595	0.683211	1.37305	0.01195			330.564	0.33991
-0.125284	0.681995	1.37638	0.010791			330.565	0.3469
-0.124619	0.680785	1.3797	0.007979			330.566	0.35399
-0.123953	0.679571	1.38303	0.005175			330.567	0.36149
-0.123287	0.678362	1.38636	0.003106			330.568	0.36903
-0.122621	0.676928	1.38969	0.001801			330.569	0.37655
-0.121956	0.675043	1.39302	0.00088			330.57	0.38412
-0.12129	0.673137	1.39634	0.000617			330.571	0.39165
-0.120624	0.671217	1.39967	0.000677			330.572	0.39943
-0.119959	0.669316	1.403	0.000543			330.573	0.40732
-0.119293	0.667401	1.40633	0.000537			330.574	0.41523
-0.118627	0.665485	1.40966	0.001221			330.575	0.42312
-0.117962	0.663627	1.41299	0.002664			330.576	0.43102
-0.117296	0.661504	1.41631	0.004661			330.577	0.43894
-0.11663	0.659323	1.41964	0.005904			330.578	0.44687
-0.115965	0.657134	1.42297	0.005904			330.579	0.45483
-0.115299	0.654919	1.4263	0.006254			330.58	0.46276
-0.114633	0.652736	1.42963	0.005574			330.581	0.4707
-0.113967	0.650546	1.43296	0.003663			330.582	0.4786
-0.113302	0.648369	1.43628	0.002454			330.583	0.48638
-0.112636	0.6468	1.43961	0.002313			330.584	0.49407
-0.11197	0.645369	1.44294	0.003123			330.585	0.50177
-0.111305	0.643971	1.44627	0.003941			330.586	0.50947
-0.110639	0.642564	1.4496	0.003004			330.587	0.51712
-0.109973	0.641157	1.45293	0.001615			330.588	0.52459
-0.109308	0.63975	1.45625	0.001155			330.589	0.53167
-0.108642	0.638342	1.45958	-0.000149			330.59	0.53875
-0.107976	0.637249	1.46291	-0.000664			330.591	0.54578
-0.107311	0.635931	1.46624	0.000871			330.592	0.55287
-0.106645	0.634619	1.46957	0.001957			330.593	0.55991
-0.105979	0.633322	1.47289	0.001061			330.594	0.56586
-0.105314	0.632015	1.47622	-0.002011			330.595	0.57169
-0.104648	0.630708	1.47955	-0.005199			330.596	0.57759
-0.103982	0.629403	1.48288	-0.005909			330.597	0.58343
-0.103316	0.628387	1.48621	-0.004987			330.598	0.58927
-0.102651	0.627603	1.48954	-0.005471			330.599	0.59431
-0.101985	0.626824	1.49286	-0.005157			330.6	0.59837
-0.101319	0.626043	1.49619	-0.003496			330.601	0.60239
-0.100654	0.625261	1.49952	-0.00219			330.602	0.60643
-0.099988	0.624482	1.50285	-0.003012			330.603	0.61046
-0.099322	0.623691	1.50618	-0.003971			330.604	0.61449
-0.098657	0.622866	1.5095	-0.003553			330.605	0.61649
-0.097991	0.621854	1.51283	-0.00402			330.606	0.61828
-0.097325	0.620833	1.51616	-0.005454			330.607	0.62006
-0.09666	0.619812	1.51949	-0.006433			330.608	0.62186
-0.095994	0.618851	1.52282	-0.006113			330.609	0.62364
-0.095328	0.617955	1.52615	-0.005775			330.61	0.6245
-0.094662	0.61704	1.52947	-0.007207			330.611	0.62381
-0.093997	0.616112	1.5328	-0.010269			330.612	0.62312
-0.093331	0.615414	1.53613	-0.012157			330.613	0.62243
-0.092665	0.614821	1.53946	-0.011373			330.614	0.62173
-0.092	0.614235	1.54279	-0.008878			330.615	0.62104
-0.091334	0.613648	1.54611	-0.007633			330.616	0.61809
-0.090668	0.613061	1.54944	-0.007609			330.617	0.61484
-0.090003	0.612475	1.55277	-0.007536			330.618	0.61157
-0.089337	0.611909	1.5561	-0.008203			330.619	0.60831
-0.088671	0.611297	1.55943	-0.009501			330.62	0.60504
-0.088006	0.610557	1.56276	-0.010888			330.621	0.6008
-0.08734	0.609778	1.56608	-0.012104			330.622	0.59508
-0.086674	0.609	1.56941	-0.012203			330.623	0.58934
-0.086008	0.608222	1.57274	-0.012801			330.624	0.5836
-0.085343	0.607442	1.57607	-0.016326			330.625	0.57784
-0.084677	0.606666	1.5794	-0.019295			330.626	0.57211
-0.084011	0.606387	1.58272	-0.021464			330.627	0.56437
-0.083346	0.606471	1.58605	-0.023203			330.628	0.55642
-0.08268	0.606618	1.58938	-0.023967			330.629	0.54844
-0.082014	0.606766	1.59271	-0.024882			330.63	0.54051
-0.081349	0.606914	1.59604	-0.026865			330.631	0.53254
-0.080683	0.607061	1.59937	-0.029397			330.632	0.52391
-0.080017	0.607209	1.60269	-0.032607			330.633	0.51444
-0.079352	0.606989	1.60602	-0.035344			330.634	0.505
-0.078686	0.606379	1.60935	-0.036231			330.635	0.49554
-0.07802	0.605688	1.61268	-0.035889			330.636	0.48608
-0.077354	0.604995	1.61601	-0.035734			330.637	0.47661
-0.076689	0.604305	1.61933	-0.036299			330.638	0.46642
-0.076023	0.603611	1.62266	-0.035883			330.639	0.45622
-0.075357	0.602918	1.62599	-0.035144			330.64	0.44602
-0.074692	0.602457	1.62932	-0.03493			330.641	0.43584
-0.074026	0.602377	1.63265	-0.032768			330.642	0.42564
-0.07336	0.602377	1.63598	-0.029647			330.643	0.41549
-0.072695	0.602376	1.6393	-0.028068			330.644	0.40535
-0.072029	0.602375	1.64263	-0.028134			330.645	0.39521
-0.071363	0.602375	1.64596	-0.029042			330.646	0.38511
-0.070698	0.602374	1.64929	-0.030594			330.647	0.37497
-0.070032	0.602327	1.65262	-0.033053			330.648	0.36496
-0.069366	0.602398	1.65595	-0.036671			330.649	0.35565
-0.068701	0.602525	1.65927	-0.039363			330.65	0.3464
-0.068035	0.602659	1.6626	-0.039676			330.651	0.33709
-0.067369	0.602791	1.66593	-0.041978			330.652	0.32782
-0.066703	0.602924	1.66926	-0.044994			330.653	0.31854
-0.066038	0.603056	1.67259	-0.046054			330.654	0.31021
-0.065372	0.60321	1.67592	-0.046963			330.655	0.30232
-0.064706	0.603234	1.67924	-0.047005			330.656	0.29446
-0.064041	0.603103	1.68257	-0.046228			330.657	0.2866
-0.063375	0.602953	1.6859	-0.047163			330.658	0.27874
-0.062709	0.602803	1.68923	-0.04948			330.659	0.2712
-0.062044	0.602653	1.69256	-0.051586			330.66	0.26531
-0.061378	0.602501	1.69588	-0.050888			330.661	0.25941
-0.060712	0.602351	1.69921	-0.048263			330.662	0.25352
-0.060047	0.601915	1.70254	-0.04619			330.663	0.24763
-0.059381	0.601311	1.70587	-0.046931			330.664	0.24173
-0.058715	0.600686	1.7092	-0.048357			330.665	0.2372
-0.058049	0.600063	1.71253	-0.049461			330.666	0.23327
-0.057384	0.59944	1.71585	-0.049115			330.667	0.22937
-0.056718	0.598819	1.71918	-0.048074			330.668	0.22545
-0.056052	0.598197	1.72251	-0.04659			330.669	0.22154
-0.055387	0.597933	1.72584	-0.045735			330.67	0.21807
-0.054721	0.59796	1.72917	-0.047195			330.671	0.21643
-0.054055	0.598014	1.73249	-0.049655			330.672	0.21478
-0.05339	0.598068	1.73582	-0.05299			330.673	0.21313
-0.052724	0.598122	1.73915	-0.056614			330.674	0.21149
-0.052058	0.598176	1.74248	-0.058921			330.675	0.20985
-0.051393	0.598229	1.74581	-0.06001			330.676	0.20948
-0.050727	0.598035	1.74914	-0.061764			330.677	0.2097
-0.050061	0.597209	1.75246	-0.063502			330.678	0.20993
-0.049395	0.596336	1.75579	-0.064684			330.679	0.21015
-0.04873	0.595464	1.75912	-0.0658			330.68	0.21037
-0.048064	0.594588	1.76245	-0.069737			330.681	0.21079
-0.047398	0.59372	1.76578	-0.073834			330.682	0.21228
-0.046733	0.592843	1.7691	-0.075571			330.683	0.21376
-0.046067	0.592053	1.77243	-0.076643			330.684	0.21525
-0.045401	0.591443	1.77576	-0.079242			330.685	0.21674
-0.044736	0.590844	1.77909	-0.084599			330.686	0.21822
-0.04407	0.590244	1.78242	-0.091474			330.687	0.22013
-0.043404	0.589647	1.78575	-0.096811			330.688	0.22229
-0.042739	0.589071	1.78907	-0.10028			330.689	0.22447
-0.042073	0.588537	1.7924	-0.102952			330.69	0.22663
-0.041407	0.587996	1.79573	-0.104077			330.691	0.2288
-0.040742	0.587273	1.79906	-0.106082			330.692	0.23097
-0.040076	0.586406	1.80239	-0.111362			330.693	0.23331
-0.03941	0.58551	1.80571	-0.115898			330.694	0.23565
-0.038744	0.584612	1.80904	-0.119624			330.695	0.23798
-0.038079	0.583715	1.81237	-0.121955			330.696	0.24032
-0.037413	0.582816	1.8157	-0.122849			330.697	0.24265
-0.036747	0.581918	1.81903	-0.125187			330.698	0.24478
-0.036082	0.580755	1.82236	-0.129636			330.699	0.24674
-0.035416	0.579297	1.82568	-0.134273			330.7	0.2487
-0.03475	0.577757	1.82901	-0.139033			330.701	0.25068
-0.034085	0.576218	1.83234	-0.143142			330.702	0.25264
-0.033419	0.574686	1.83567	-0.145142			330.703	0.25459
-0.032753	0.573148	1.839	-0.14689			330.704	0.25595
-0.032088	0.571614	1.84232	-0.148278			330.705	0.25732
-0.031422	0.570343	1.84565	-0.149953			330.706	0.25867
-0.030756	0.569472	1.84898	-0.15305			330.707	0.26005
-0.03009	0.568731	1.85231	-0.155191			330.708	0.26142
-0.029425	0.567985	1.85564	-0.155972			330.709	0.26236
-0.028759	0.56724	1.85897	-0.158951			330.71	0.2629
-0.028093	0.566496	1.86229	-0.160751			330.711	0.26345
-0.027428	0.565751	1.86562	-0.161234			330.712	0.264
-0.026762	0.56509	1.86895	-0.163603			330.713	0.26454
-0.026096	0.564831	1.87228	-0.16634			330.714	0.26507
-0.025431	0.56474	1.87561	-0.168703			330.715	0.26499
-0.024765	0.564649	1.87894	-0.170031			330.716	0.26491
-0.024099	0.564558	1.88226	-0.171184			330.717	0.26483
-0.023434	0.564467	1.88559	-0.173258			330.718	0.26475
-0.022768	0.564377	1.88892	-0.176901			330.719	0.26468
-0.022102	0.564246	1.89225	-0.179257			330.72	0.26435
-0.021436	0.564173	1.89558	-0.182473			330.721	0.26383
-0.020771	0.564175	1.89891	-0.186194			330.722	0.26331
-0.020105	0.564194	1.90223	-0.18702			330.723	0.26279
-0.019439	0.564213	1.90556	-0.187742			330.724	0.26227
-0.018774	0.564232	1.90889	-0.190279			330.725	0.26175
-0.018108	0.564251	1.91222	-0.196627			330.726	0.26116
-0.017442	0.564305	1.91555	-0.201001			330.727	0.26056
-0.016777	0.564491	1.91887	-0.203048			330.728	0.25998
-0.016111	0.564588	1.9222	-0.203201			330.729	0.25938
-0.015445	0.564636	1.92553	-0.202318			330.73	0.25879
-0.01478	0.564683	1.92886	-0.201865			330.731	0.25831
-0.014114	0.56473	1.93219	-0.203251			330.732	0.25794
-0.013448	0.564777	1.93552	-0.205156			330.733	0.25756
-0.012782	0.564824	1.93884	-0.206955			330.734	0.25719
-0.012117	0.564938	1.94217	-0.207604			330.735	0.25682
-0.011451	0.565166	1.9455	-0.205344			330.736	0.25646
-0.010785	0.565423	1.94883	-0.205502			330.737	0.25672
-0.01012	0.565681	1.95216	-0.208053			330.738	0.25698
-0.009454	0.565938	1.95548	-0.210299			330.739	0.25723
-0.008788	0.137942	1.95881	-0.211985			330.74	0.25749
-0.008123	0.000453	1.96214	-0.213358			330.741	0.25775
-0.007457	0.000688	1.96547	-0.215093			330.742	0.25849
-0.006791	0.000531	1.9688	-0.215571			330.743	0.2597
-0.006126	0.000256	1.97212	-0.215414			330.744	0.26091
-0.00546	-2.1e-05	1.97545	-0.21532			330.745	0.26211
-0.004794	-0.000296	1.97878	-0.215447			330.746	0.26333
-0.004129	-0.000573	1.98211	-0.214172			330.747	0.26453
-0.003463	-0.000849	1.98544	-0.211789			330.748	0.26692
-0.002797	-0.001027	1.98877	-0.21132			330.749	0.26934
-0.002131	-0.00084	1.99209	-0.211054			330.75	0.27177
-0.001466	-0.000561	1.99542	-0.210351			330.751	0.27418
-0.0008	-0.000283	1.99875	-0.209278			330.752	0.2766
-0.000134	-3e-06	2.00208	-0.208923			330.753	0.27965
0.000531	0.000275	2.00541	-0.209139			330.754	0.2835
0.001197	0.000554	2.00874	-0.209927			330.755	0.28734
0.001863	0.000789	2.01206	-0.209968			330.756	0.29117
0.002528	0.000684	2.01539	-0.210145			330.757	0.29502
0.003194	0.000465	2.01872	-0.210035			330.758	0.29886
0.00386	0.000237	2.02205	-0.207893			330.759	0.30377
0.004525	1.1e-05	2.02538	-0.207789			330.76	0.30881
0.005191	-0.000215	2.0287	-0.209004			330.761	0.31383
0.005857	-0.000443	2.03203	-0.205184			330.762	0.31886
0.006523	-0.000671	2.03536	-0.20184			330.763	0.3239
0.007188	-0.001203	2.03869	-0.199243			330.764	0.32931
0.007854	-0.001791	2.04202	-0.197433			330.765	0.33531
0.00852	-0.002372	2.04535	-0.1957			330.766	0.34134
0.009185	-0.002956	2.04867	-0.193604			330.767	0.34737
0.009851	-0.003537	2.052	-0.191235			330.768	0.35341
0.010517	-0.004104	2.05533	-0.192108			330.769	0.35948
0.011182	-0.004633	2.05866	-0.191606			330.77	0.36591
0.011848	-0.005204	2.06199	-0.188588			330.771	0.37244
0.012514	-0.005742	2.06532	-0.189632			330.772	0.37897
0.013179	-0.00625	2.06864	-0.191023			330.773	0.38551
0.013845	-0.006774	2.07197	-0.192051			330.774	0.39204
0.014511	-0.007296	2.0753	-0.191459			330.775	0.39866
0.015177	-0.007818	2.07863	-0.18997			330.776	0.40544
0.015842	-0.008341	2.08196	-0.188133			330.777	0.41222
0.016508	-0.008736	2.08528	-0.186358			330.778	0.41899
0.017174	-0.008983	2.08861	-0.182749			330.779	0.42577
0.017839	-0.009201	2.09194	-0.178834			330.78	0.43254
0.018505	-0.009419	2.09527	-0.175239			330.781	0.43903
0.019171	-0.009637	2.0986	-0.171259			330.782	0.44543
0.019836	-0.009855	2.10193	-0.167462			330.783	0.45186
0.020502	-0.010074	2.10525	-0.164814			330.784	0.45828
0.021168	-0.010335	2.10858	-0.163314			330.785	0.46474
0.021833	-0.010508	2.11191	-0.161541			330.786	0.47079
0.022499	-0.010577	2.11524	-0.159149			330.787	0.47626
0.023165	-0.010646	2.11857	-0.156377			330.788	0.48173
0.023831	-0.010716	2.12189	-0.154287			330.789	0.48719
0.024496	-0.010785	2.12522	-0.153818			330.79	0.49263
0.025162	-0.010854	2.12855	-0.156996			330.791	0.49809
0.025828	-0.010846	2.13188	-0.160859			330.792	0.50227
0.026493	-0.010856	2.13521	-0.163879			330.793	0.50628
0.027159	-0.011026	2.13854	-0.164627			330.794	0.51025
0.027825	-0.011269	2.14186	-0.163636			330.795	0.51428
0.02849	-0.011513	2.14519	-0.163584			330.796	0.51826
0.029156	-0.011757	2.14852	-0.164509			330.797	0.52144
0.029822	-0.012	2.15185	-0.163881			330.798	0.52332
0.030487	-0.012244	2.15518	-0.163739			330.799	0.52521
0.031153	-0.012516	2.1585	-0.163491			330.8	0.52709
0.031819	-0.012732	2.16183	-0.158974			330.801	0.52897
0.032484	-0.012894	2.16516	-0.154007			330.802	0.53084
0.03315	-0.013057	2.16849	-0.149262			330.803	0.53061
0.033816	-0.013219	2.17182	-0.145441			330.804	0.53
0.034482	-0.013382	2.17515	-0.141167			330.805	0.52938
0.035147	-0.013545	2.17847	-0.136151			330.806	0.52878
0.035813	-0.013542	2.1818	-0.130642			330.807	0.52817
0.036479	-0.013315	2.18513	-0.126766			330.808	0.52678
0.037144	-0.013011	2.18846	-0.122305			330.809	0.52366
0.03781	-0.012707	2.19179	-0.117934			330.81	0.52054
0.038476	-0.012404	2.19511	-0.115329			330.811	0.51743
0.039141	-0.012102	2.19844	-0.111187			330.812	0.51431
0.039807	-0.011799	2.20177	-0.105367			330.813	0.51118
0.040473	-0.011505	2.2051	-0.098255			330.814	0.50608
0.041138	-0.011201	2.20843	-0.094377			330.815	0.50036
0.041804	-0.010882	2.21176	-0.092598			330.816	0.49464
0.04247	-0.010559	2.21509	-0.091853			330.817	0.48892
0.043136	-0.010236	2.21841	-0.09268			330.818	0.4832
0.043801	-0.009914	2.22174	-0.092894			330.819	0.47694
0.044467	-0.009593	2.22507	-0.091606			330.82	0.46856
0.045133	-0.00936	2.2284	-0.088796			330.821	0.4602
0.045798	-0.009189	2.23173	-0.087134			330.822	0.45183
0.046464	-0.009023	2.23505	-0.086681			330.823	0.44346
0.04713	-0.008856	2.23838	-0.086185			330.824	0.43509
0.047795	-0.00869	2.24171	-0.083791			330.825	0.42522
0.048461	-0.008523	2.24504	-0.081182			330.826	0.41454
0.049127	-0.008358	2.24837	-0.080757			330.827	0.40386
0.049792	-0.008171	2.25169	-0.076174			330.828	0.39318
0.050458	-0.007982	2.25502	-0.070279			330.829	0.3825
0.051124	-0.007818	2.25835	-0.066			330.83	0.37165
0.05179	-0.007666	2.26168	-0.063504			330.831	0.35908
0.052455	-0.007514	2.26501	-0.061535			330.832	0.34654
0.053121	-0.007363	2.26834	-0.059634			330.833	0.33397
0.053787	-0.007211	2.27166	-0.057299			330.834	0.32143
0.054452	-0.007059	2.27499	-0.055936			330.835	0.30889
0.055118	-0.007037	2.27832	-0.054975			330.836	0.29571
0.055784	-0.007012	2.28165	-0.048507			330.837	0.28194
0.056449	-0.006953	2.28498	-0.048074			330.838	0.26819
0.057115	-0.006895	2.2883	-0.05001			330.839	0.25443
0.057781	-0.006836	2.29163	-0.048686			330.84	0.24067
0.058446	-0.006778	2.29496	-0.046783			330.841	0.22686
0.059112	-0.006719	2.29829	-0.044594			330.842	0.21272
0.059778	-0.006338	2.30162	-0.042462			330.843	0.19852
0.060444	-0.005927	2.30495	-0.044141			330.844	0.18432
0.061109	-0.005566	2.30827	-0.043802			330.845	0.17015
0.061775	-0.005204	2.3116	-0.040832			330.846	0.15594
0.062441	-0.004842	2.31493	-0.042095			330.847	0.14181
0.063106	-0.004482	2.31826	-0.038733			330.848	0.12774
0.063772	-0.004126	2.32159	-0.032356			330.849	0.11379
0.064438	-0.003877	2.32491	-0.03237			330.85	0.09966
0.065103	-0.003638	2.32824	-0.030315			330.851	0.08569
0.065769	-0.003364	2.33157	-0.027392			330.852	0.07172
0.066435	-0.003073	2.3349	-0.025155			330.853	0.0584
0.0671	-0.002768	2.33823	-0.020746			330.854	0.04533
0.067766	-0.002463	2.34156	-0.017006			330.855	0.03212
0.068432	-0.002157	2.34489	-0.014943			330.856	0.019
0.069097	-0.001889	2.34821	-0.010509			330.857	0.00588
0.069763	-0.001949	2.35154	-0.008537			330.858	-0.00696
0.070429	-0.002433	2.35487	-0.008308			330.859	-0.01858
0.071095	-0.002918	2.3582	-0.002677			330.86	-0.03023
0.07176	-0.003403	2.36153	0.001209			330.861	-0.04188
0.072426	-0.003888	2.36485	0.003434			330.862	-0.05358
0.073092	-0.004372	2.36818	0.001466			330.863	-0.06521
0.073757	-0.004862	2.37151	0.001183			330.864	-0.07568
0.074423	-0.005271	2.37484	0.002582			330.865	-0.08529
0.075089	-0.005519	2.37817	0.006242			330.866	-0.09491
0.075754	-0.005725	2.3815	0.009023			330.867	-0.10454
0.07642	-0.005933	2.38482	0.009994			330.868	-0.11414
0.077086	-0.00614	2.38815	0.007991			330.869	-0.12377
0.077751	-0.006347	2.39148	0.006725			330.87	-0.13069
0.078417	-0.006553	2.39481	0.005813			330.871	-0.1376
0.079083	-0.006943	2.39814	0.005808			330.872	-0.1445
0.079749	-0.00764	2.40146	0.011265			330.873	-0.1514
0.080414	-0.008422	2.40479	0.013922			330.874	-0.15831
0.08108	-0.009209	2.40812	0.014684			330.875	-0.16403
0.081746	-0.009996	2.41145	0.014778			330.876	-0.16796
0.082411	-0.010778	2.41478	0.014796			330.877	-0.17189
0.083077	-0.011561	2.41811	0.01565			330.878	-0.17584
0.083743	-0.01225	2.42143	0.018002			330.879	-0.17978
0.084408	-0.012737	2.42476	0.019927			330.88	-0.18374
0.085074	-0.013132	2.42809	0.021851			330.881	-0.18507
0.08574	-0.013528	2.43142	0.023488			330.882	-0.1859
0.086405	-0.013926	2.43475	0.022188			330.883	-0.18671
0.087071	-0.014322	2.43807	0.021683			330.884	-0.18754
0.087737	-0.014715	2.4414	0.022039			330.885	-0.18836
0.088403	-0.015203	2.44473	0.025851			330.886	-0.18818
0.089068	-0.015942	2.44806	0.027733			330.887	-0.18567
0.089734	-0.016833	2.45139	0.02888			330.888	-0.18313
0.0904	-0.017724	2.45472	0.031002			330.889	-0.18062
0.091065	-0.018611	2.45804	0.03138			330.89	-0.17809
0.091731	-0.019504	2.46137	0.031213			330.891	-0.17556
0.092397	-0.020403	2.4647	0.030629			330.892	-0.17025
0.093062	-0.021187	2.46803	0.032868			330.893	-0.16428
0.093728	-0.02153	2.47136	0.035678			330.894	-0.15829
0.094394	-0.021533	2.47469	0.039142			330.895	-0.15232
0.095059	-0.021536	2.47801	0.035137			330.896	-0.14637
0.095725	-0.021539	2.48134	0.034363			330.897	-0.13933
0.096391	-0.021542	2.48467	0.036207			330.898	-0.13018
0.097057	-0.021545	2.488	0.037838			330.899	-0.12101
0.097722	-0.021574	2.49133	0.038655			330.9	-0.11186
0.098388	-0.021813	2.49465	0.040193			330.901	-0.10273
0.099054	-0.022254	2.49798	0.045285			330.902	-0.09357
0.099719	-0.022717	2.50131	0.049515			330.903	-0.08213
0.100385	-0.023179	2.50464	0.051586			330.904	-0.07019
0.101051	-0.023638	2.50797	0.050229			330.905	-0.05824
0.101716	-0.024098	2.5113	0.052861			330.906	-0.0463
0.102382	-0.024559	2.51462	0.05337			330.907	-0.03436
0.103048	-0.024801	2.51795	0.051899			330.908	-0.02165
0.103713	-0.024892	2.52128	0.053504			330.909	-0.00728
0.104379	-0.025024	2.52461	0.054884			330.91	0.00707
0.105045	-0.025158	2.52794	0.054923			330.911	0.02144
0.10571	-0.025291	2.53126	0.049234			330.912	0.0358
0.106376	-0.025423	2.53459	0.046989			330.913	0.05016
0.107042	-0.025556	2.53792	0.048303			330.914	0.06594
0.107708	-0.025888	2.54125	0.053729			330.915	0.08203
0.108373	-0.0265	2.54458	0.057633			330.916	0.09811
0.109039	-0.027206	2.54791	0.06095			330.917	0.1142
0.109705	-0.027908	2.55123	0.063409			330.918	0.13031
0.11037	-0.02861	2.55456	0.063977			330.919	0.14665
0.111036	-0.029315	2.55789	0.06511			330.92	0.16358
0.111702	-0.030021	2.56122	0.06723			330.921	0.1805
0.112367	-0.030567	2.56455	0.073274			330.922	0.19751
0.113033	-0.030793	2.56787	0.074463			330.923	0.21442
0.113699	-0.030868	2.5712	0.072549			330.924	0.23139
0.114364	-0.030944	2.57453	0.068397			330.925	0.24844
0.11503	-0.031019	2.57786	0.066868			330.926	0.26555
0.115696	-0.031095	2.58119	0.066254			330.927	0.28259
0.116361	-0.03117	2.58452	0.065615			330.928	0.29968
0.117027	-0.031297	2.58784	0.065771			330.929	0.31678
0.117693	-0.031321	2.59117	0.066169			330.93	0.33346
0.118359	-0.031248	2.5945	0.066537			330.931	0.34941
0.119024	-0.031177	2.59783	0.063907			330.932	0.36534
0.11969	-0.031101	2.60116	0.064825			330.933	0.38127
0.120356	-0.031021	2.60448	0.068827			330.934	0.39718
0.121021	-0.03094	2.60781	0.071137			330.935	0.41314
0.121687	-0.030847	2.61114	0.07116			330.936	0.42717
0.122353	-0.030806	2.61447	0.071243			330.937	0.44094
0.123018	-0.031046	2.6178	0.07409			330.938	0.4547
0.123684	-0.031381	2.62113	0.076617			330.939	0.46836
0.12435	-0.031717	2.62445	0.079258			330.94	0.48214
0.125015	-0.032052	2.62778	0.082149			330.941	0.49468
0.125681	-0.032387	2.63111	0.086467			330.942	0.50529
0.126347	-0.032723	2.63444	0.087694			330.943	0.5158
0.127013	-0.033089	2.63777	0.085666			330.944	0.52643
0.127678	-0.03349	2.64109	0.085637			330.945	0.53696
0.128344	-0.033785	2.64442	0.085484			330.946	0.5475
0.12901	-0.03408	2.64775	0.084896			330.947	0.55473
0.129675	-0.034376	2.65108	0.084712			330.948	0.5614
0.130341	-0.034673	2.65441	0.082624			330.949	0.56802
0.131007	-0.034968	2.65774	0.080269			330.95	0.57463
0.131672	-0.035242	2.66106	0.079841			330.951	0.58126
0.132338	-0.035495	2.66439	0.078345			330.952	0.58664
0.133004	-0.035806	2.66772	0.07753			330.953	0.58881
0.133669	-0.036119	2.67105	0.078224			330.954	0.59099
0.134335	-0.03643	2.67438	0.079419			330.955	0.59316
0.135001	-0.036742	2.67771	0.080501			330.956	0.59535
0.135667	-0.037055	2.68103	0.08108			330.957	0.59752
0.136332	-0.037341	2.68436	0.082096			330.958	0.59615
0.136998	-0.037611	2.68769	0.083808			330.959	0.59343
0.137664	-0.037957	2.69102	0.085425			330.96	0.5907
0.138329	-0.038306	2.69435	0.086642			330.961	0.58799
0.138995	-0.038655	2.69767	0.087101			330.962	0.58526
0.139661	-0.039002	2.701	0.087509			330.963	0.5816
0.140326	-0.039349	2.70433	0.089326			330.964	0.57401
0.140992	-0.039666	2.70766	0.088707			330.965	0.56643
0.141658	-0.039603	2.71099	0.088757			330.966	0.55884
0.142323	-0.038933	2.71432	0.090395			330.967	0.55125
0.142989	-0.038264	2.71764	0.087757			330.968	0.54366
0.143655	-0.037595	2.72097	0.085725			330.969	0.53305
0.144321	-0.036926	2.7243	0.084366			330.97	0.52092
0.144986	-0.036256	2.72763	0.082241			330.971	0.5088
0.145652	-0.035605	2.73096	0.081941			330.972	0.49668
0.146318	-0.035232	2.73428	0.08173			330.973	0.48456
0.146983	-0.035329	2.73761	0.080189			330.974	0.47188
0.147649	-0.035499	2.74094	0.080082			330.975	0.45585
0.148315	-0.035669	2.74427	0.079225			330.976	0.43982
0.14898	-0.03584	2.7476	0.076098			330.977	0.42375
0.149646	-0.03601	2.75093	0.076997			330.978	0.40773
0.150312	-0.03618	2.75425	0.078122			330.979	0.39168
0.150977	-0.03655	2.75758	0.078383			330.98	0.37364
0.151643	-0.037271	2.76091	0.078721			330.981	0.3544
0.152309	-0.038046	2.76424	0.07895			330.982	0.33515
0.152975	-0.038824	2.76757	0.078972			330.983	0.31591
0.15364	-0.039603	2.77089	0.079404			330.984	0.29668
0.154306	-0.040378	2.77422	0.07981			330.985	0.27721
0.154972	-0.041157	2.77755	0.08105			330.986	0.25584
0.155637	-0.041668	2.78088	0.084464			330.987	0.23434
0.156303	-0.041661	2.78421	0.085299			330.988	0.21293
0.156969	-0.041465	2.78754	0.085341			330.989	0.19152
0.157634	-0.04127	2.79087	0.085138			330.99	0.17019
0.1583	-0.041075	2.79419	0.085877			330.991	0.14817
0.158966	-0.040879	2.79752	0.086903			330.992	0.12577
0.159631	-0.040683	2.80085	0.087494			330.993	0.10337
0.160297	-0.040551	2.80418	0.086913			330.994	0.08098
0.160963	-0.040439	2.80751	0.086419			330.995	0.05857
0.161628	-0.040243	2.81083	0.085735			330.996	0.03619
0.162294	-0.040049	2.81416	0.083866			330.997	0.01386
0.16296	-0.039855	2.81749	0.08211			330.998	-0.00839
0.163626	-0.039659	2.82082	0.08059			330.999	-0.03076
0.164291	-0.039465	2.82415	0.079354			331	-0.05304
0.164957	-0.039233	2.82748	0.079484			331.001	-0.07531
0.165623	-0.038952	2.8308	0.080281			331.002	-0.09709
0.166288	-0.038671	2.83413	0.080834			331.003	-0.11809
0.166954	-0.03839	2.83746	0.080712			331.004	-0.13931
0.16762	-0.038108	2.84079	0.080812			331.005	-0.16039
0.168285	-0.037826	2.84412	0.081379			331.006	-0.18146
0.168951	-0.037545	2.84744	0.083485			331.007	-0.20247
0.169617	-0.037238	2.85077	0.086328			331.008	-0.22181
0.170282	-0.036811	2.8541	0.089355			331.009	-0.24077
0.170948	-0.036295	2.85743	0.092103			331.01	-0.25975
0.171614	-0.03581	2.86076	0.092227			331.011	-0.27879
0.17228	-0.03534	2.86409	0.091903			331.012	-0.29773
0.172945	-0.034849	2.86741	0.092365			331.013	-0.31604
0.173611	-0.034322	2.87074	0.091929			331.014	-0.33207
0.174277	-0.03379	2.87407	0.091417			331.015	-0.3481
0.174942	-0.033437	2.8774	0.091363			331.016	-0.36426
0.175608	-0.034174	2.88073	0.089551			331.017	-0.38027
0.176274	-0.035155	2.88405	0.08679			331.018	-0.39637
0.176939	-0.036135	2.88738	0.083981			331.019	-0.41024
0.177605	-0.037115	2.89071	0.084556			331.02	-0.423
0.178271	-0.038094	2.89404	0.083439			331.021	-0.43565
0.178936	-0.039069	2.89737	0.081738			331.022	-0.44838
0.179602	-0.039951	2.9007	0.082052			331.023	-0.46111
0.180268	-0.040261	2.90402	0.082749			331.024	-0.47349
0.180934	-0.040294	2.90735	0.082375			331.025	-0.48252
0.181599	-0.040328	2.91068	0.080564			331.026	-0.49158
0.182265	-0.040361	2.91401	0.080094			331.027	-0.50066
0.182931	-0.040394	2.91734	0.081515			331.028	-0.50976
0.183596	-0.040428	2.92067	0.084255			331.029	-0.51881
0.184262	-0.040438	2.92399	0.083743			331.03	-0.52564
0.184928	-0.040343	2.92732	0.082439			331.031	-0.53082
0.185593	-0.040222	2.93065	0.080868			331.032	-0.53601
0.186259	-0.040102	2.93398	0.080123			331.033	-0.54121
0.186925	-0.039981	2.93731	0.079395			331.034	-0.5464
0.18759	-0.039861	2.94063	0.079396			331.035	-0.55125
0.188256	-0.03974	2.94396	0.082213			331.036	-0.55266
0.188922	-0.039645	2.94729	0.082504			331.037	-0.55405
0.189588	-0.039656	2.95062	0.081534			331.038	-0.55545
0.190253	-0.03969	2.95395	0.080605			331.039	-0.55685
0.190919	-0.039724	2.95728	0.079006			331.04	-0.55825
0.191585	-0.039758	2.9606	0.078336			331.041	-0.55748
0.19225	-0.039792	2.96393	0.078317			331.042	-0.55527
0.192916	-0.039826	2.96726	0.07598			331.043	-0.55305
0.193582	-0.039876	2.97059	0.075188			331.044	-0.55084
0.194247	-0.040024	2.97392	0.075755			331.045	-0.54865
0.194913	-0.040294	2.97724	0.076565			331.046	-0.54608
0.195579	-0.040542	2.98057	0.077259			331.047	-0.54056
0.196244	-0.04079	2.9839	0.07771			331.048	-0.53503
0.19691	-0.041037	2.98723	0.078794			331.049	-0.52951
0.197576	-0.041286	2.99056	0.081019			331.05	-0.52397
0.198241	-0.041533	2.99389	0.083744			331.051	-0.51845
0.198907	-0.041795	2.99721	0.086767			331.052	-0.51118
0.199573	-0.04212	3.00054	0.089358			331.053	-0.50272
0.200239	-0.04253	3.00387	0.091516			331.054	-0.49432
0.200904	-0.042938	3.0072	0.093137			331.055	-0.48586
0.20157	-0.043348	3.01053	0.092985			331.056	-0.47744
0.202236	-0.043758	3.01385	0.092964			331.057	-0.46881
0.202901	-0.044165	3.01718	0.092953			331.058	-0.45774
0.203567	-0.04454	3.02051	0.092923			331.059	-0.4466
0.204233	-0.044759	3.02384	0.091655			331.06	-0.4355
0.204898	-0.04483	3.02717	0.08976			331.061	-0.42442
0.205564	-0.044901	3.0305	0.088168			331.062	-0.41334
0.20623	-0.044972	3.03382	0.089539			331.063	-0.40103
0.206895	-0.045044	3.03715	0.090956			331.064	-0.38767
0.207561	-0.045115	3.04048	0.090754			331.065	-0.37431
0.208227	-0.04503	3.04381	0.088428			331.066	-0.36094
0.208893	-0.044371	3.04714	0.087365			331.067	-0.34752
0.209558	-0.043232	3.05046	0.087538			331.068	-0.33417
0.210224	-0.042099	3.05379	0.087858			331.069	-0.31891
0.21089	-0.040959	3.05712	0.089186			331.07	-0.30363
0.211555	-0.039818	3.06045	0.090631			331.071	-0.28826
0.212221	-0.038679	3.06378	0.091166			331.072	-0.27301
0.212887	-0.037585	3.06711	0.090314			331.073	-0.25768
0.213552	-0.036877	3.07043	0.090009			331.074	-0.2417
0.214218	-0.036811	3.07376	0.091083			331.075	-0.22493
0.214884	-0.036745	3.07709	0.090884			331.076	-0.20824
0.215549	-0.036678	3.08042	0.090769			331.077	-0.19149
0.216215	-0.036612	3.08375	0.0914			331.078	-0.17474
0.216881	-0.036546	3.08708	0.089278			331.079	-0.15797
0.217547	-0.036474	3.0904	0.087351			331.08	-0.13999
0.218212	-0.036275	3.09373	0.086822			331.081	-0.12196
0.218878	-0.035816	3.09706	0.087604			331.082	-0.10393
0.219544	-0.035307	3.10039	0.08817			331.083	-0.08595
0.220209	-0.034801	3.10372	0.087188			331.084	-0.06788
0.220875	-0.034295	3.10704	0.082726			331.085	-0.04935
0.221541	-0.033788	3.11037	0.083093			331.086	-0.03017
0.222206	-0.033282	3.1137	0.084168			331.087	-0.011
0.222872	-0.032832	3.11703	0.082844			331.088	0.00806
0.223538	-0.032489	3.12036	0.080776			331.089	0.02725
0.224203	-0.032154	3.12369	0.079032			331.09	0.04635
0.224869	-0.031838	3.12701	0.077546			331.091	0.06617
0.225535	-0.031536	3.13034	0.074938			331.092	0.08601
0.226201	-0.031227	3.13367	0.071037			331.093	0.10589
0.226866	-0.030893	3.137	0.068302			331.094	0.12573
0.227532	-0.030565	3.14033	0.07031			331.095	0.14558
0.228198	-0.0307	3.14365	0.072394			331.096	0.16552
0.228863	-0.031354	3.14698	0.074175			331.097	0.18553
0.229529	-0.03201	3.15031	0.076592			331.098	0.20556
0.230195	-0.032665	3.15364	0.080082			331.099	0.2256
0.23086	-0.03332	3.15697	0.082698			331.1	0.24568
0.231526	-0.033973	3.1603	0.083879			331.101	0.26569
0.232192	-0.034616	3.16362	0.087163			331.102	0.28537
0.232857	-0.034996	3.16695	0.089651			331.103	0.30499
0.233523	-0.034966	3.17028	0.089935			331.104	0.32462
0.234189	-0.034936	3.17361	0.089687			331.105	0.34429
0.234855	-0.034907	3.17694	0.089571			331.106	0.3639
0.23552	-0.034877	3.18026	0.089431			331.107	0.3832
0.236186	-0.034847	3.18359	0.088485			331.108	0.40186
0.236852	-0.034826	3.18692	0.085749			331.109	0.42054
0.237517	-0.034957	3.19025	0.081936			331.11	0.4392
0.238183	-0.035437	3.19358	0.07767			331.111	0.45787
0.238849	-0.035912	3.19691	0.075054			331.112	0.47655
0.239514	-0.03639	3.20023	0.075576			331.113	0.49413
0.24018	-0.036865	3.20356	0.078481			331.114	0.51144
0.240846	-0.037342	3.20689	0.079553			331.115	0.52879
0.241511	-0.037831	3.21022	0.078486			331.116	0.54615
0.242177	-0.038418	3.21355	0.076899			331.117	0.56351
0.242843	-0.039123	3.21687	0.076266			331.118	0.58021
0.243508	-0.039768	3.2202	0.077486			331.119	0.5957
0.244174	-0.040421	3.22353	0.080346			331.12	0.61118
0.24484	-0.041066	3.22686	0.08479			331.121	0.62666
0.245506	-0.041715	3.23019	0.085847			331.122	0.6421
0.246171	-0.042364	3.23352	0.08502			331.123	0.65759
0.246837	-0.042914	3.23685	0.085552			331.124	0.67121
0.247503	-0.042657	3.24017	0.086428			331.125	0.6845
0.248168	-0.042293	3.2435	0.086772			331.126	0.69772
0.248834	-0.041932	3.24683	0.086658			331.127	0.71102
0.2495	-0.041569	3.25016	0.086456			331.128	0.72426
0.250165	-0.041205	3.25349	0.086161			331.129	0.73674
0.250831	-0.040843	3.25681	0.085671			331.13	0.74761
0.251497	-0.040565	3.26014	0.085203			331.131	0.75853
0.252162	-0.040921	3.26347	0.085088			331.132	0.76941
0.252828	-0.041809	3.2668	0.084285			331.133	0.78029
0.253494	-0.042689	3.27013	0.082075			331.134	0.79117
0.25416	-0.043575	3.27345	0.080714			331.135	0.7999
0.254825	-0.044462	3.27678	0.079868			331.136	0.80809
0.255491	-0.045354	3.28011	0.078529			331.137	0.81626
0.256157	-0.046235	3.28344	0.078782			331.138	0.82444
0.256822	-0.047055	3.28677	0.080773			331.139	0.83266
0.257488	-0.047696	3.2901	0.083168			331.14	0.84016
0.258154	-0.048342	3.29342	0.083652			331.141	0.84576
0.258819	-0.048984	3.29675	0.082883			331.142	0.85135
0.259485	-0.049624	3.30008	0.081985			331.143	0.857
0.260151	-0.05027	3.30341	0.081263			331.144	0.86259
0.260816	-0.050845	3.30674	0.081716			331.145	0.86821
0.261482	-0.051046	3.31006	0.082881			331.146	0.872
0.262148	-0.050801	3.31339	0.083598			331.147	0.87519
0.262814	-0.050554	3.31672	0.083359			331.148	0.87838
0.263479	-0.050306	3.32005	0.081039			331.149	0.88157
0.264145	-0.050059	3.32338	0.076565			331.15	0.88476
0.264811	-0.049812	3.32671	0.07396			331.151	0.88733
0.265476	-0.049581	3.33003	0.074124			331.152	0.88826
0.266142	-0.049448	3.33336	0.075165			331.153	0.88916
0.266808	-0.049426	3.33669	0.073605			331.154	0.89007
0.267473	-0.049349	3.34002	0.070118			331.155	0.89098
0.268139	-0.049273	3.34335	0.067863			331.156	0.89187
0.268805	-0.049196	3.34668	0.068931			331.157	0.8913
0.26947	-0.04912	3.35	0.069734			331.158	0.8902
0.270136	-0.049043	3.35333	0.070399			331.159	0.88911
0.270802	-0.048893	3.35666	0.073023			331.16	0.88801
0.271468	-0.048469	3.35999	0.074374			331.161	0.88691
0.272133	-0.047936	3.36332	0.073931			331.162	0.88552
0.272799	-0.047401	3.36665	0.073604			331.163	0.88275
0.273465	-0.046867	3.36997	0.076393			331.164	0.88001
0.27413	-0.046334	3.3733	0.080925			331.165	0.87724
0.274796	-0.045798	3.37663	0.084575			331.166	0.87449
0.275462	-0.045368	3.37996	0.085378			331.167	0.87173
0.276127	-0.045343	3.38329	0.084056			331.168	0.868
0.276793	-0.045618	3.38661	0.081902			331.169	0.86353
0.277459	-0.04589	3.38994	0.079146			331.17	0.85906
0.278124	-0.046149	3.39327	0.078378			331.171	0.85458
0.27879	-0.046393	3.3966	0.078932			331.172	0.85012
0.279456	-0.046638	3.39993	0.078661			331.173	0.84565
0.280121	-0.046902	3.40326	0.077387			331.174	0.83962
0.280787	-0.047336	3.40658	0.073457			331.175	0.8335
0.281453	-0.047824	3.40991	0.067117			331.176	0.82739
0.282119	-0.048317	3.41324	0.063517			331.177	0.82129
0.282784	-0.04881	3.41657	0.06365			331.178	0.81517
0.28345	-0.049302	3.4199	0.065579			331.179	0.80852
0.284116	-0.049793	3.42322	0.069343			331.18	0.80076
0.284781	-0.050287	3.42655	0.070933			331.181	0.79301
0.285447	-0.050444	3.42988	0.070307			331.182	0.78525
0.286113	-0.050403	3.43321	0.070022			331.183	0.77751
0.286778	-0.050389	3.43654	0.069145			331.184	0.76976
0.287444	-0.050376	3.43987	0.068862			331.185	0.76066
0.28811	-0.050364	3.44319	0.070571			331.186	0.75098
0.288775	-0.050351	3.44652	0.071822			331.187	0.74134
0.289441	-0.050339	3.44985	0.072488			331.188	0.73165
0.290107	-0.050349	3.45318	0.073106			331.189	0.72198
0.290772	-0.050392	3.45651	0.071482			331.19	0.71204
0.291438	-0.050363	3.45983	0.069834			331.191	0.70042
0.292104	-0.050331	3.46316	0.069802			331.192	0.68871
0.29277	-0.050299	3.46649	0.070149			331.193	0.677
0.293435	-0.050268	3.46982	0.070402			331.194	0.66522
0.294101	-0.050236	3.47315	0.071187			331.195	0.65354
0.294767	-0.050204	3.47648	0.073519			331.196	0.64071
0.295432	-0.050072	3.4798	0.073938			331.197	0.62685
0.296098	-0.049806	3.48313	0.070977			331.198	0.613
0.296764	-0.049535	3.48646	0.066416			331.199	0.59907
0.297429	-0.049266	3.48979	0.063942			331.2	0.58524
0.298095	-0.048998	3.49312	0.064207			331.201	0.57133
0.298761	-0.048728	3.49645	0.064645			331.202	0.55533
0.299426	-0.048462	3.49977	0.063919			331.203	0.5392
0.300092	-0.048395	3.5031	0.06299			331.204	0.52316
0.300758	-0.048487	3.50643	0.062823			331.205	0.50704
0.301424	-0.048579	3.50976	0.0632			331.206	0.49093
0.302089	-0.04867	3.51309	0.063565			331.207	0.47387
0.302755	-0.048761	3.51641	0.064621			331.208	0.45569
0.303421	-0.048852	3.51974	0.067478			331.209	0.43747
0.304086	-0.048947	3.52307	0.068377			331.21	0.41926
0.304752	-0.049207	3.5264	0.067094			331.211	0.40112
0.305418	-0.049734	3.52973	0.0663			331.212	0.38288
0.306083	-0.050259	3.53306	0.066454			331.213	0.36299
0.306749	-0.050787	3.53638	0.067421			331.214	0.34298
0.307415	-0.051311	3.53971	0.068131			331.215	0.32297
0.30808	-0.051843	3.54304	0.067559			331.216	0.30315
0.308746	-0.052357	3.54637	0.068159			331.217	0.28311
0.309412	-0.052687	3.5497	0.070098			331.218	0.26262
0.310078	-0.052062	3.55302	0.069646			331.219	0.24121
0.310743	-0.05138	3.55635	0.069076			331.22	0.21994
0.311409	-0.050691	3.55968	0.069378			331.221	0.19849
0.312075	-0.050006	3.56301	0.068585			331.222	0.17718
0.31274	-0.049325	3.56634	0.066947			331.223	0.15586
0.313406	-0.048637	3.56967	0.065296			331.224	0.134
0.314072	-0.048015	3.57299	0.064091			331.225	0.11205
0.314737	-0.048041	3.57632	0.063026			331.226	0.09007
0.315403	-0.04831	3.57965	0.060942			331.227	0.06809
0.316069	-0.048579	3.58298	0.058627			331.228	0.04611
0.316734	-0.048848	3.58631	0.058858			331.229	0.02386
0.3174	-0.049117	3.58963	0.059959			331.23	0.00202
0.318066	-0.049387	3.59296	0.060605			331.231	-0.02003
0.318732	-0.049608	3.59629	0.062034			331.232	-0.04209
0.319397	-0.049349	3.59962	0.065267			331.233	-0.06447
0.320063	-0.048901	3.60295	0.068824			331.234	-0.08645
0.320729	-0.048456	3.60628	0.070128			331.235	-0.1082
0.321394	-0.048012	3.6096	0.069335			331.236	-0.12974
0.32206	-0.047562	3.61293	0.06928			331.237	-0.15145
0.322726	-0.047119	3.61626	0.071564			331.238	-0.17293
0.323391	-0.04671	3.61959	0.072819			331.239	-0.1946
0.324057	-0.046643	3.62292	0.073633			331.24	-0.216
0.324723	-0.04695	3.62624	0.075039			331.241	-0.23657
0.325388	-0.047255	3.62957	0.074353			331.242	-0.2571
0.326054	-0.047562	3.6329	0.071014			331.243	-0.27766
0.32672	-0.047869	3.63623	0.067415			331.244	-0.29823
0.327385	-0.048176	3.63956	0.065559			331.245	-0.3187
0.328051	-0.048494	3.64289	0.065549			331.246	-0.33805
0.328717	-0.048845	3.64621	0.065411			331.247	-0.35694
0.329383	-0.048912	3.64954	0.063955			331.248	-0.37583
0.330048	-0.04898	3.65287	0.063893			331.249	-0.39473
0.330714	-0.049047	3.6562	0.064164			331.25	-0.41349
0.33138	-0.049112	3.65953	0.062216			331.251	-0.4317
0.332045	-0.049172	3.66285	0.061375			331.252	-0.44834
0.332711	-0.049232	3.66618	0.062243			331.253	-0.46499
0.333377	-0.049263	3.66951	0.063057			331.254	-0.48164
0.334042	-0.04938	3.67284	0.062745			331.255	-0.49829
0.334708	-0.049535	3.67617	0.062793			331.256	-0.51492
0.335374	-0.049694	3.6795	0.06359			331.257	-0.52939
0.336039	-0.049853	3.68282	0.063017			331.258	-0.54347
0.336705	-0.050012	3.68615	0.063315			331.259	-0.55749
0.337371	-0.050171	3.68948	0.06555			331.26	-0.57156
0.338037	-0.050318	3.69281	0.067672			331.261	-0.58563
0.338702	-0.050564	3.69614	0.069108			331.262	-0.59873
0.339368	-0.050921	3.69947	0.069416			331.263	-0.61019
0.340034	-0.051294	3.70279	0.069205			331.264	-0.62163
0.340699	-0.051669	3.70612	0.070019			331.265	-0.63306
0.341365	-0.052043	3.70945	0.07068			331.266	-0.64444
0.342031	-0.052416	3.71278	0.070259			331.267	-0.65589
0.342696	-0.052791	3.71611	0.070936			331.268	-0.66497
0.343362	-0.053724	3.71943	0.069933			331.269	-0.67371
0.344028	-0.054823	3.72276	0.066255			331.27	-0.68245
0.344693	-0.055934	3.72609	0.063004			331.271	-0.69117
0.345359	-0.057039	3.72942	0.060883			331.272	-0.69991
0.346025	-0.05815	3.73275	0.060102			331.273	-0.70772
0.346691	-0.059263	3.73608	0.059549			331.274	-0.71387
0.347356	-0.060371	3.7394	0.059879			331.275	-0.72005
0.348022	-0.060862	3.74273	0.059835			331.276	-0.7262
0.348688	-0.060846	3.74606	0.058578			331.277	-0.73238
0.349353	-0.06077	3.74939	0.059348			331.278	-0.73855
0.350019	-0.060695	3.75272	0.06108			331.279	-0.7426
0.350685	-0.060619	3.75604	0.062095			331.28	-0.74627
0.35135	-0.060543	3.75937	0.063917			331.281	-0.74995
0.352016	-0.060467	3.7627	0.066466			331.282	-0.75364
0.352682	-0.060534	3.76603	0.069519			331.283	-0.75733
0.353347	-0.060699	3.76936	0.072336			331.284	-0.76013
0.354013	-0.060873	3.77269	0.072931			331.285	-0.76152
0.354679	-0.061046	3.77601	0.072264			331.286	-0.7629
0.355345	-0.06122	3.77934	0.073194			331.287	-0.76428
0.35601	-0.061394	3.78267	0.072614			331.288	-0.76566
0.356676	-0.061569	3.786	0.070459			331.289	-0.76704
0.357342	-0.061606	3.78933	0.068964			331.29	-0.76635
0.358007	-0.0614	3.79265	0.068577			331.291	-0.76541
0.358673	-0.061182	3.79598	0.06798			331.292	-0.76448
0.359339	-0.060965	3.79931	0.066829			331.293	-0.76354
0.360004	-0.060747	3.80264	0.067903			331.294	-0.76261
0.36067	-0.060531	3.80597	0.070394			331.295	-0.76087
0.361336	-0.060313	3.8093	0.072406			331.296	-0.75774
0.362001	-0.060148	3.81263	0.072982			331.297	-0.7546
0.362667	-0.060515	3.81595	0.073063			331.298	-0.75147
0.363333	-0.060979	3.81928	0.074195			331.299	-0.74834
0.363999	-0.061447	3.82261	0.076537			331.3	-0.74522
0.364664	-0.061912	3.82594	0.077756			331.301	-0.74041
0.36533	-0.062377	3.82927	0.077182			331.302	-0.73522
0.365996	-0.062845	3.83259	0.075329			331.303	-0.73001
0.366661	-0.063309	3.83592	0.072047			331.304	-0.72482
0.367327	-0.063515	3.83925	0.069277			331.305	-0.7196
0.367993	-0.063606	3.84258	0.068361			331.306	-0.71397
0.368658	-0.063689	3.84591	0.066979			331.307	-0.70685
0.369324	-0.063772	3.84924	0.065636			331.308	-0.69974
0.36999	-0.063857	3.85256	0.06509			331.309	-0.69256
0.370655	-0.06394	3.85589	0.065255			331.31	-0.68547
0.371321	-0.064023	3.85922	0.066831			331.311	-0.6783
0.371987	-0.064019	3.86255	0.069012			331.312	-0.67003
0.372652	-0.064266	3.86588	0.069493			331.313	-0.66117
0.373318	-0.064524	3.86921	0.067939			331.314	-0.65239
0.373984	-0.064781	3.87253	0.065336			331.315	-0.64354
0.37465	-0.065039	3.87586	0.064114			331.316	-0.63469
0.375315	-0.065296	3.87919	0.064098			331.317	-0.62559
0.375981	-0.065554	3.88252	0.063896			331.318	-0.61534
0.376647	-0.065818	3.88585	0.062376			331.319	-0.60506
0.377312	-0.066201	3.88917	0.060428			331.32	-0.5948
0.377978	-0.066586	3.8925	0.056604			331.321	-0.58452
0.378644	-0.066971	3.89583	0.051356			331.322	-0.57434
0.379309	-0.067357	3.89916	0.048922			331.323	-0.56316
0.379975	-0.067742	3.90249	0.049495			331.324	-0.55158
0.380641	-0.068125	3.90582	0.051346			331.325	-0.54
0.381306	-0.068606	3.90914	0.051246			331.326	-0.52855
0.381972	-0.068926	3.91247	0.051027			331.327	-0.51694
0.382638	-0.069205	3.9158	0.051498			331.328	-0.50535
0.383304	-0.069484	3.91913	0.052694			331.329	-0.49305
0.383969	-0.069764	3.92246	0.051988			331.33	-0.48075
0.384635	-0.070036	3.92578	0.052149			331.331	-0.46844
0.385301	-0.070288	3.92911	0.055724			331.332	-0.45615
0.385966	-0.07054	3.93244	0.057613			331.333	-0.44385
0.386632	-0.071029	3.93577	0.059358			331.334	-0.43133
0.387298	-0.071691	3.9391	0.061489			331.335	-0.41859
0.387963	-0.072398	3.94243	0.061534			331.336	-0.4059
0.388629	-0.073107	3.94575	0.060725			331.337	-0.39318
0.389295	-0.073816	3.94908	0.059349			331.338	-0.38045
0.38996	-0.074524	3.95241	0.057959			331.339	-0.36777
0.390626	-0.075235	3.95574	0.058249			331.34	-0.35505
0.391292	-0.075835	3.95907	0.058277			331.341	-0.34235
0.391958	-0.076336	3.96239	0.056741			331.342	-0.32966
0.392623	-0.076816	3.96572	0.057627			331.343	-0.31704
0.393289	-0.077297	3.96905	0.057854			331.344	-0.30433
0.393955	-0.077778	3.97238	0.054816			331.345	-0.29194
0.39462	-0.078258	3.97571	0.053055			331.346	-0.2799
0.395286	-0.078737	3.97904	0.052369			331.347	-0.26787
0.395952	-0.079092	3.98236	0.053461			331.348	-0.25582
0.396617	-0.079259	3.98569	0.055943			331.349	-0.24381
0.397283	-0.07937	3.98902	0.056808			331.35	-0.23178
0.397949	-0.079481	3.99235	0.056058			331.351	-0.22073
0.398614	-0.079592	3.99568	0.056684			331.352	-0.20982
0.39928	-0.079703	3.999	0.05695			331.353	-0.199
0.399946	-0.079814	4.00233	0.057265			331.354	-0.18811
0.400612	-0.079983	4.00566	0.058199			331.355	-0.17723
0.401277	-0.080217	4.00899	0.059286			331.356	-0.16669
0.401943	-0.080467	4.01232	0.059379			331.357	-0.1576
0.402609	-0.080716	4.01565	0.057914			331.358	-0.14842
0.403274	-0.080966	4.01897	0.057105			331.359	-0.13924
0.40394	-0.081214	4.0223	0.058466			331.36	-0.12999
0.404606	-0.081463	4.02563	0.060912			331.361	-0.12084
0.405271	-0.081592	4.02896	0.059716			331.362	-0.11339
0.405937	-0.081686	4.03229	0.058949			331.363	-0.10665
0.406603	-0.081816	4.03561	0.05967			331.364	-0.09991
0.407268	-0.081958	4.03894	0.060688			331.365	-0.09318
0.407934	-0.082098	4.04227	0.061553			331.366	-0.08644
0.4086	-0.082238	4.0456	0.062923			331.367	-0.08032
0.409265	-0.08238	4.04893	0.065082			331.368	-0.07654
0.409931	-0.082508	4.05226	0.065423			331.369	-0.07276
0.410597	-0.082474	4.05558	0.064245			331.37	-0.06897
0.411263	-0.082366	4.05891	0.062894			331.371	-0.06519
0.411928	-0.082252	4.06224	0.064464			331.372	-0.0614
0.412594	-0.082137	4.06557	0.065029			331.373	-0.05994
0.41326	-0.082022	4.0689	0.063551			331.374	-0.05943
0.413925	-0.081907	4.07223	0.061786			331.375	-0.05893
0.414591	-0.081793	4.07555	0.060426			331.376	-0.05843
0.415257	-0.081986	4.07888	0.05941			331.377	-0.05792
0.415922	-0.0823	4.08221	0.058446			331.378	-0.05812
0.416588	-0.082629	4.08554	0.057118			331.379	-0.06123
0.417254	-0.082954	4.08887	0.056099			331.38	-0.06434
0.417919	-0.083279	4.09219	0.055755			331.381	-0.06745
0.418585	-0.083608	4.09552	0.054792			331.382	-0.07056
0.419251	-0.083935	4.09885	0.053768			331.383	-0.07367
0.419917	-0.084019	4.10218	0.052975			331.384	-0.07921
0.420582	-0.083855	4.10551	0.052659			331.385	-0.08584
0.421248	-0.083648	4.10884	0.05437			331.386	-0.09246
0.421914	-0.083441	4.11216	0.056931			331.387	-0.09909
0.422579	-0.083235	4.11549	0.055256			331.388	-0.10571
0.423245	-0.08303	4.11882	0.054117			331.389	-0.11292
0.423911	-0.082825	4.12215	0.054008			331.39	-0.12265
0.424576	-0.082658	4.12548	0.054091			331.391	-0.13243
0.425242	-0.082461	4.1288	0.054414			331.392	-0.14217
0.425908	-0.082256	4.13213	0.054541			331.393	-0.15192
0.426573	-0.082054	4.13546	0.054058			331.394	-0.16165
0.427239	-0.081847	4.13879	0.054689			331.395	-0.173
0.427905	-0.081644	4.14212	0.053817			331.396	-0.18511
0.428571	-0.081439	4.14545	0.051333			331.397	-0.19722
0.429236	-0.081288	4.14877	0.052127			331.398	-0.20933
0.429902	-0.081351	4.1521	0.052192			331.399	-0.22145
0.430568	-0.081456	4.15543	0.051895			331.4	-0.23378
0.431233	-0.081563	4.15876	0.053365			331.401	-0.24736
0.431899	-0.081671	4.16209	0.054458			331.402	-0.26095
0.432565	-0.081778	4.16542	0.054711			331.403	-0.27453
0.43323	-0.081885	4.16874	0.053925			331.404	-0.28812
0.433896	-0.081993	4.17207	0.054888			331.405	-0.30169
0.434562	-0.081949	4.1754	0.056247			331.406	-0.31546
0.435227	-0.081808	4.17873	0.05694			331.407	-0.32932
0.435893	-0.081659	4.18206	0.059508			331.408	-0.3432
0.436559	-0.081507	4.18538	0.062371			331.409	-0.35706
0.437225	-0.081358	4.18871	0.064086			331.41	-0.37093
0.43789	-0.081211	4.19204	0.064009			331.411	-0.38472
0.438556	-0.081071	4.19537	0.062636			331.412	-0.39754
0.439222	-0.080869	4.1987	0.06112			331.413	-0.41036
0.439887	-0.080786	4.20202	0.063406			331.414	-0.42318
0.440553	-0.080775	4.20535	0.064091			331.415	-0.43601
0.441219	-0.080764	4.20868	0.063769			331.416	-0.44883
0.441884	-0.080753	4.21201	0.062332			331.417	-0.46036
0.44255	-0.080741	4.21534	0.06028			331.418	-0.47084
0.443216	-0.08073	4.21867	0.057929			331.419	-0.48132
0.443881	-0.080761	4.22199	0.055217			331.42	-0.49176
0.444547	-0.080834	4.22532	0.053262			331.421	-0.50225
0.445213	-0.080916	4.22865	0.052836			331.422	-0.51266
0.445879	-0.080998	4.23198	0.053495			331.423	-0.51975
0.446544	-0.08108	4.23531	0.053075			331.424	-0.52681
0.44721	-0.081162	4.23864	0.052003			331.425	-0.5339
0.447876	-0.081244	4.24196	0.051322			331.426	-0.54097
0.448541	-0.081314	4.24529	0.053606			331.427	-0.54804
0.449207	-0.081326	4.24862	0.054968			331.428	-0.55325
0.449873	-0.081306	4.25195	0.056148			331.429	-0.55622
0.450538	-0.081286	4.25528	0.05759			331.43	-0.55918
0.451204	-0.081266	4.25861	0.057605			331.431	-0.56215
0.45187	-0.081245	4.26193	0.057136			331.432	-0.56512
0.452535	-0.081225	4.26526	0.056551			331.433	-0.56808
0.453201	-0.08124	4.26859	0.055331			331.434	-0.56697
0.453867	-0.081287	4.27192	0.053978			331.435	-0.56525
0.454532	-0.081331	4.27525	0.052473			331.436	-0.56355
0.455198	-0.081371	4.27857	0.050759			331.437	-0.56182
0.455864	-0.08141	4.2819	0.049846			331.438	-0.56012
0.45653	-0.08145	4.28523	0.049837			331.439	-0.55674
0.457195	-0.081489	4.28856	0.050724			331.44	-0.55002
0.457861	-0.081536	4.29189	0.052442			331.441	-0.54326
0.458527	-0.081606	4.29521	0.053856			331.442	-0.53655
0.459192	-0.081666	4.29854	0.053504			331.443	-0.5298
0.459858	-0.081714	4.30187	0.053646			331.444	-0.52305
0.460524	-0.081762	4.3052	0.053667			331.445	-0.51253
0.461189	-0.081809	4.30853	0.053601			331.446	-0.50126
0.461855	-0.081857	4.31186	0.055758			331.447	-0.48991
0.462521	-0.081905	4.31518	0.057027			331.448	-0.47858
0.463186	-0.081936	4.31851	0.057075			331.449	-0.46717
0.463852	-0.081995	4.32184	0.057634			331.45	-0.45466
0.464518	-0.082074	4.32517	0.057004			331.451	-0.4396
0.465183	-0.082153	4.3285	0.056245			331.452	-0.42453
0.465849	-0.082232	4.33183	0.057566			331.453	-0.40947
0.466515	-0.082311	4.33515	0.058389			331.454	-0.39429
0.467181	-0.08239	4.33848	0.059002			331.455	-0.37925
0.467846	-0.082629	4.34181	0.059295			331.456	-0.36152
0.468512	-0.083066	4.34514	0.059106			331.457	-0.34341
0.469178	-0.083568	4.34847	0.058712			331.458	-0.32532
0.469843	-0.084063	4.3518	0.057603			331.459	-0.30721
0.470509	-0.084557	4.35512	0.057491			331.46	-0.28912
0.471175	-0.08505	4.35845	0.057849			331.461	-0.27019
0.47184	-0.085546	4.36178	0.057867			331.462	-0.25033
0.472506	-0.085814	4.36511	0.056194			331.463	-0.23031
0.473172	-0.085604	4.36844	0.054174			331.464	-0.21042
0.473837	-0.08524	4.37176	0.052817			331.465	-0.19052
0.474503	-0.084876	4.37509	0.053839			331.466	-0.17084
0.475169	-0.084512	4.37842	0.05267			331.467	-0.14987
0.475835	-0.084149	4.38175	0.052266			331.468	-0.12911
0.4765	-0.083787	4.38508	0.054074			331.469	-0.10837
0.477166	-0.083427	4.3884	0.05396			331.47	-0.08778
0.477832	-0.082984	4.39173	0.051814			331.471	-0.06694
0.478497	-0.082501	4.39506	0.047892			331.472	-0.04639
0.479163	-0.082017	4.39839	0.051058			331.473	-0.02593
0.479829	-0.081533	4.40172	0.054109			331.474	-0.00546
0.480494	-0.081048	4.40505	0.056256			331.475	0.01489
0.48116	-0.08056	4.40837	0.058103			331.476	0.03537
0.481826	-0.080082	4.4117	0.05801			331.477	0.05576
0.482491	-0.079839	4.41503	0.056582			331.478	0.07536
0.483157	-0.079747	4.41836	0.055145			331.479	0.09483
0.483823	-0.079679	4.42169	0.05369			331.48	0.11437
0.484489	-0.079611	4.42502	0.055443			331.481	0.13384
0.485154	-0.079543	4.42834	0.060728			331.482	0.15333
0.48582	-0.079474	4.43167	0.057276			331.483	0.17222
0.486486	-0.079406	4.435	0.055369			331.484	0.19006
0.487151	-0.07931	4.43833	0.055828			331.485	0.20787
0.487817	-0.079095	4.44166	0.053802			331.486	0.22566
0.488483	-0.078849	4.44498	0.05458			331.487	0.24347
0.489148	-0.078604	4.44831	0.056735			331.488	0.26122
0.489814	-0.078359	4.45164	0.057199			331.489	0.27741
0.49048	-0.078115	4.45497	0.056292			331.49	0.29306
0.491145	-0.077871	4.4583	0.054126			331.491	0.3087
0.491811	-0.077732	4.46163	0.051212			331.492	0.32431
0.492477	-0.077713	4.46495	0.053626			331.493	0.33997
0.493143	-0.07773	4.46828	0.055849			331.494	0.35519
0.493808	-0.077748	4.47161	0.05616			331.495	0.36849
0.494474	-0.077767	4.47494	0.056073			331.496	0.38181
0.49514	-0.077786	4.47827	0.054591			331.497	0.3951
0.495805	-0.077805	4.4816	0.051848			331.498	0.40842
0.496471	-0.077813	4.48492	0.04826			331.499	0.42174
0.497137	-0.077969	4.48825	0.047212			331.5	0.43346
0.497802	-0.078299	4.49158	0.048177			331.501	0.44415
0.498468	-0.078628	4.49491	0.050474			331.502	0.4547
0.499134	-0.078957	4.49824	0.051077			331.503	0.46534
0.499799	-0.079286	4.50156	0.050813			331.504	0.47597
0.500465	-0.079615	4.50489	0.049367			331.505	0.4867
0.501131	-0.079925	4.50822	0.049156			331.506	0.49471
0.501796	-0.080056	4.51155	0.04988			331.507	0.50282
0.502462	-0.080015	4.51488	0.051745			331.508	0.51094
0.503128	-0.079962	4.51821	0.054681			331.509	0.51913
0.503794	-0.079908	4.52153	0.055688			331.51	0.52721
0.504459	-0.079855	4.52486	0.054958			331.511	0.53396
0.505125	-0.079802	4.52819	0.053346			331.512	0.53937
0.505791	-0.079764	4.53152	0.050925			331.513	0.54477
0.506456	-0.079988	4.53485	0.048709			331.514	0.55017
0.507122	-0.080491	4.53817	0.048313			331.515	0.55557
0.507788	-0.081036	4.5415	0.048221			331.516	0.56087
0.508453	-0.081582	4.54483	0.048346			331.517	0.5636
0.509119	-0.082127	4.54816	0.049139			331.518	0.56635
0.509785	-0.082672	4.55149	0.052064			331.519	0.56908
0.51045	-0.083217	4.55481	0.054831			331.52	0.57181
0.511116	-0.083766	4.55814	0.057014			331.521	0.57454
0.511782	-0.084258	4.56147	0.058254			331.522	0.57591
0.512448	-0.084697	4.5648	0.059252			331.523	0.57618
0.513113	-0.08514	4.56813	0.059755			331.524	0.57644
0.513779	-0.085582	4.57146	0.059044			331.525	0.57671
0.514445	-0.086023	4.57479	0.058909			331.526	0.57697
0.51511	-0.086464	4.57811	0.059044			331.527	0.57716
0.515776	-0.086717	4.58144	0.059304			331.528	0.57481
0.516442	-0.086636	4.58477	0.056902			331.529	0.57246
0.517107	-0.086412	4.5881	0.054228			331.53	0.57011
0.517773	-0.086187	4.59143	0.051852			331.531	0.56776
0.518439	-0.085962	4.59475	0.050933			331.532	0.56541
0.519104	-0.085738	4.59808	0.052186			331.533	0.56193
0.51977	-0.085513	4.60141	0.055429			331.534	0.55724
0.520436	-0.085398	4.60474	0.054814			331.535	0.55256
0.521102	-0.085634	4.60807	0.053661			331.536	0.54787
0.521767	-0.086062	4.61139	0.052091			331.537	0.54319
0.522433	-0.086491	4.61472	0.051636			331.538	0.5385
0.523099	-0.086922	4.61805	0.052877			331.539	0.53167
0.523764	-0.087353	4.62138	0.055174			331.54	0.52474
0.52443	-0.087783	4.62471	0.058237			331.541	0.5178
0.525096	-0.088186	4.62804	0.05695			331.542	0.51087
0.525761	-0.088626	4.63136	0.05413			331.543	0.50395
0.526427	-0.089119	4.63469	0.051209			331.544	0.49622
0.527093	-0.089622	4.63802	0.054309			331.545	0.48743
0.527758	-0.090125	4.64135	0.056211			331.546	0.47864
0.528424	-0.090627	4.64468	0.05649			331.547	0.46987
0.52909	-0.091128	4.64801	0.056812			331.548	0.46108
0.529755	-0.091603	4.65133	0.056762			331.549	0.45231
0.530421	-0.09166	4.65466	0.056637			331.55	0.4422
0.531087	-0.091412	4.65799	0.056764			331.551	0.43195
0.531753	-0.091121	4.66132	0.058563			331.552	0.42169
0.532418	-0.090833	4.66465	0.060423			331.553	0.41143
0.533084	-0.090545	4.66797	0.062305			331.554	0.40118
0.53375	-0.090258	4.6713	0.06187			331.555	0.39056
0.534415	-0.089969	4.67463	0.062107			331.556	0.37921
0.535081	-0.089847	4.67796	0.063192			331.557	0.36784
0.535747	-0.089855	4.68129	0.063297			331.558	0.35649
0.536412	-0.089883	4.68462	0.062756			331.559	0.34515
0.537078	-0.089911	4.68794	0.061554			331.56	0.33377
0.537744	-0.089939	4.69127	0.05963			331.561	0.32197
0.538409	-0.089967	4.6946	0.059622			331.562	0.31004
0.539075	-0.089995	4.69793	0.059814			331.563	0.2981
0.539741	-0.089897	4.70126	0.058566			331.564	0.28611
0.540407	-0.089711	4.70458	0.057996			331.565	0.27419
0.541072	-0.089514	4.70791	0.059097			331.566	0.26208
0.541738	-0.089316	4.71124	0.063091			331.567	0.24964
0.542404	-0.089119	4.71457	0.062333			331.568	0.23718
0.543069	-0.088922	4.7179	0.062145			331.569	0.22471
0.543735	-0.088724	4.72123	0.06329			331.57	0.21226
0.544401	-0.0886	4.72455	0.063124			331.571	0.19979
0.545066	-0.0885	4.72788	0.062861			331.572	0.18721
0.545732	-0.088401	4.73121	0.062572			331.573	0.17464
0.546398	-0.088302	4.73454	0.061945			331.574	0.162
0.547063	-0.088198	4.73787	0.061501			331.575	0.14941
0.547729	-0.088089	4.7412	0.060177			331.576	0.13681
0.548395	-0.087978	4.74452	0.056926			331.577	0.1243
0.549061	-0.087902	4.74785	0.055786			331.578	0.11141
0.549726	-0.08797	4.75118	0.054746			331.579	0.09866
0.550392	-0.088177	4.75451	0.053853			331.58	0.08589
0.551058	-0.088383	4.75784	0.054714			331.581	0.0732
0.551723	-0.088589	4.76116	0.055362			331.582	0.0604
0.552389	-0.088796	4.76449	0.055956			331.583	0.04765
0.553055	-0.089002	4.76782	0.058027			331.584	0.03485
0.55372	-0.089195	4.77115	0.058897			331.585	0.02207
0.554386	-0.089128	4.77448	0.058731			331.586	0.00922
0.555052	-0.088629	4.7778	0.058142			331.587	-0.00356
0.555717	-0.088051	4.78113	0.058309			331.588	-0.01638
0.556383	-0.087473	4.78446	0.058017			331.589	-0.02911
0.557049	-0.086894	4.78779	0.056436			331.59	-0.04194
0.557715	-0.086316	4.79112	0.055722			331.591	-0.05464
0.55838	-0.085739	4.79445	0.055072			331.592	-0.06743
0.559046	-0.085089	4.79777	0.054202			331.593	-0.08023
0.559712	-0.084331	4.8011	0.052106			331.594	-0.09303
0.560377	-0.083574	4.80443	0.050009			331.595	-0.10579
0.561043	-0.082817	4.80776	0.048003			331.596	-0.11857
0.561709	-0.082061	4.81109	0.050228			331.597	-0.13136
0.562374	-0.081307	4.81442	0.051472			331.598	-0.14411
0.56304	-0.08055	4.81774	0.051923			331.599	-0.15691
0.563706	-0.079974	4.82107	0.052003			331.6	-0.16973
0.564371	-0.079876	4.8244	0.050633			331.601	-0.18256
0.565037	-0.080088	4.82773	0.049458			331.602	-0.19538
0.565703	-0.080299	4.83106	0.049835			331.603	-0.20818
0.566368	-0.080511	4.83439	0.049249			331.604	-0.22101
0.567034	-0.080722	4.83771	0.050069			331.605	-0.23386
0.5677	-0.080934	4.84104	0.052364			331.606	-0.24677
0.568366	-0.081115	4.84437	0.050136			331.607	-0.25968
0.569031	-0.081098	4.8477	0.047722			331.608	-0.27261
0.569697	-0.080883	4.85103	0.045571			331.609	-0.28552
0.570363	-0.080667	4.85435	0.045869			331.61	-0.29843
0.571028	-0.080451	4.85768	0.047775			331.611	-0.31142
0.571694	-0.080235	4.86101	0.049725			331.612	-0.32437
0.57236	-0.080019	4.86434	0.050547			331.613	-0.33737
0.573025	-0.079792	4.86767	0.051163			331.614	-0.35036
0.573691	-0.07978	4.87099	0.051431			331.615	-0.36336
0.574357	-0.080061	4.87432	0.051592			331.616	-0.37644
0.575022	-0.080374	4.87765	0.051692			331.617	-0.38963
0.575688	-0.080686	4.88098	0.054141			331.618	-0.40285
0.576354	-0.080997	4.88431	0.05879			331.619	-0.41609
0.57702	-0.081311	4.88764	0.058924			331.62	-0.42928
0.577685	-0.081632	4.89096	0.059387			331.621	-0.44252
0.578351	-0.081872	4.89429	0.060489			331.622	-0.45584
0.579017	-0.081943	4.89762	0.06082			331.623	-0.46925
0.579682	-0.081937	4.90095	0.061821			331.624	-0.48256
0.580348	-0.081931	4.90428	0.062841			331.625	-0.49599
0.581014	-0.081925	4.90761	0.063541			331.626	-0.50932
0.581679	-0.081919	4.91093	0.064359			331.627	-0.52266
0.582345	-0.081913	4.91426	0.064647			331.628	-0.53606
0.583011	-0.081901	4.91759	0.064727			331.629	-0.54954
0.583676	-0.081872	4.92092	0.06613			331.63	-0.56294
0.584342	-0.081833	4.92425	0.066122			331.631	-0.57634
0.585008	-0.081793	4.92758	0.065088			331.632	-0.58975
0.585674	-0.081754	4.9309	0.063801			331.633	-0.60323
0.586339	-0.081714	4.93423	0.062996			331.634	-0.61671
0.587005	-0.081675	4.93756	0.061875			331.635	-0.63022
0.587671	-0.081731	4.94089	0.058198			331.636	-0.64373
0.588336	-0.081805	4.94422	0.056623			331.637	-0.65731
0.589002	-0.081808	4.94754	0.054878			331.638	-0.67079
0.589668	-0.08181	4.95087	0.050672			331.639	-0.68421
0.590333	-0.081812	4.9542	0.048218			331.64	-0.69761
0.590999	-0.081815	4.95753	0.046873			331.641	-0.71105
0.591665	-0.081817	4.96086	0.046576			331.642	-0.72444
0.59233	-0.081831	4.96418	0.045998			331.643	-0.73787
0.592996	-0.082066	4.96751	0.044943			331.644	-0.75117
0.593662	-0.082487	4.97084	0.044293			331.645	-0.76416
0.594328	-0.082909	4.97417	0.047166			331.646	-0.77715
0.594993	-0.08333	4.9775	0.047387			331.647	-0.79015
0.595659	-0.08375	4.98083	0.047022			331.648	-0.80314
0.596325	-0.084171	4.98415	0.048475			331.649	-0.81613
0.59699	-0.084489	4.98748	0.050962			331.65	-0.82866
0.597656	-0.084482	4.99081	0.052444			331.651	-0.84106
0.598322	-0.084285	4.99414	0.051614			331.652	-0.85344
0.598987	-0.0841	4.99747	0.051351			331.653	-0.86582
0.599653	-0.083921	5.0008	0.051483			331.654	-0.87821
0.600319	-0.083736	5.00412	0.051717			331.655	-0.89047
0.600984	-0.083539	5.00745	0.051262			331.656	-0.90213
0.60165	-0.083345	5.01078	0.052553			331.657	-0.91379
0.602316	-0.083201	5.01411	0.054696			331.658	-0.9255
0.602981	-0.083117	5.01744	0.054351			331.659	-0.93713
0.603647	-0.082961	5.02076	0.052858			331.66	-0.94883
0.604313	-0.082804	5.02409	0.0522			331.661	-0.95983
0.604979	-0.082648	5.02742	0.053897			331.662	-0.97038
0.605644	-0.082491	5.03075	0.054873			331.663	-0.98097
0.60631	-0.082334	5.03408	0.055877			331.664	-0.99151
0.606976	-0.082098	5.0374	0.057521			331.665	-1.00208
0.607641	-0.081661	5.04073	0.055716			331.666	-1.01258
0.608307	-0.081347	5.04406	0.051356			331.667	-1.02186
0.608973	-0.081033	5.04739	0.046084			331.668	-1.03115
0.609638	-0.080718	5.05072	0.046332			331.669	-1.04042
0.610304	-0.080405	5.05405	0.046291			331.67	-1.0497
0.61097	-0.080092	5.05738	0.045213			331.671	-1.05897
0.611635	-0.079865	5.0607	0.04485			331.672	-1.06755
0.612301	-0.07992	5.06403	0.045251			331.673	-1.07546
0.612967	-0.080075	5.06736	0.044954			331.674	-1.08337
0.613633	-0.080232	5.07069	0.042933			331.675	-1.09128
0.614298	-0.080388	5.07402	0.044896			331.676	-1.09922
0.614964	-0.080544	5.07734	0.048266			331.677	-1.10713
0.61563	-0.080701	5.08067	0.051574			331.678	-1.11355
0.616295	-0.080869	5.084	0.051071			331.679	-1.11996
0.616961	-0.081129	5.08733	0.051078			331.68	-1.12639
0.617627	-0.081549	5.09066	0.051524			331.681	-1.13278
0.618292	-0.08197	5.09398	0.050361			331.682	-1.1392
0.618958	-0.082387	5.09731	0.049321			331.683	-1.14502
0.619624	-0.082805	5.10064	0.049032			331.684	-1.15015
0.620289	-0.083222	5.10397	0.049738			331.685	-1.15527
0.620955	-0.083681	5.1073	0.050345			331.686	-1.1604
0.621621	-0.084272	5.11063	0.050353			331.687	-1.16552
0.622287	-0.084979	5.11395	0.049123			331.688	-1.17063
0.622952	-0.085682	5.11728	0.048799			331.689	-1.17468
0.623618	-0.086381	5.12061	0.04936			331.69	-1.17866
0.624284	-0.087079	5.12394	0.050562			331.691	-1.18264
0.624949	-0.087777	5.12727	0.049694			331.692	-1.18661
0.625615	-0.088463	5.1306	0.049442			331.693	-1.19059
0.626281	-0.08895	5.13392	0.050127			331.694	-1.19408
0.626946	-0.089071	5.13725	0.049884			331.695	-1.19689
0.627612	-0.089164	5.14058	0.050065			331.696	-1.1997
0.628278	-0.089256	5.14391	0.051176			331.697	-1.20252
0.628943	-0.089349	5.14724	0.052869			331.698	-1.20533
0.629609	-0.089441	5.15057	0.05449			331.699	-1.20815
0.630275	-0.089534	5.15389	0.055334			331.7	-1.21014
0.630941	-0.089634	5.15722	0.05489			331.701	-1.21205
0.631606	-0.089755	5.16055	0.05445			331.702	-1.21395
0.632272	-0.089891	5.16388	0.052874			331.703	-1.21585
0.632938	-0.090026	5.16721	0.050467			331.704	-1.21776
0.633603	-0.090161	5.17053	0.051325			331.705	-1.21942
0.634269	-0.090296	5.17386	0.05027			331.706	-1.22069
0.634935	-0.090431	5.17719	0.047239			331.707	-1.22197
0.6356	-0.090695	5.18052	0.044945			331.708	-1.22325
0.636266	-0.091338	5.18385	0.043761			331.709	-1.22451
0.636932	-0.09223	5.18717	0.043239			331.71	-1.22579
0.637597	-0.093125	5.1905	0.04262			331.711	-1.22651
0.638263	-0.094019	5.19383	0.0425			331.712	-1.22717
0.638929	-0.094917	5.19716	0.044233			331.713	-1.22782
0.639595	-0.095819	5.20049	0.048868			331.714	-1.22847
0.64026	-0.096617	5.20382	0.048709			331.715	-1.22913
0.640926	-0.097101	5.20714	0.048963			331.716	-1.22947
0.641592	-0.097332	5.21047	0.051661			331.717	-1.22929
0.642257	-0.097563	5.2138	0.054015			331.718	-1.2291
0.642923	-0.097796	5.21713	0.054617			331.719	-1.2289
0.643589	-0.098028	5.22046	0.054259			331.72	-1.22872
0.644254	-0.098259	5.22379	0.053294			331.721	-1.22852
0.64492	-0.098491	5.22711	0.055835			331.722	-1.22742
0.645586	-0.098749	5.23044	0.057994			331.723	-1.22609
0.646251	-0.099046	5.23377	0.05604			331.724	-1.22476
0.646917	-0.099348	5.2371	0.055775			331.725	-1.22343
0.647583	-0.099649	5.24043	0.055273			331.726	-1.22211
0.648248	-0.099949	5.24375	0.053604			331.727	-1.22036
0.648914	-0.100249	5.24708	0.053288			331.728	-1.21743
0.64958	-0.100541	5.25041	0.054118			331.729	-1.21449
0.650246	-0.100603	5.25374	0.055601			331.73	-1.21156
0.650911	-0.100322	5.25707	0.055472			331.731	-1.20864
0.651577	-0.099973	5.2604	0.053098			331.732	-1.20571
0.652243	-0.099642	5.26372	0.050636			331.733	-1.20131
0.652908	-0.099326	5.26705	0.050341			331.734	-1.19632
0.653574	-0.099008	5.27038	0.052401			331.735	-1.19133
0.65424	-0.098669	5.27371	0.053959			331.736	-1.18633
0.654905	-0.09833	5.27704	0.052756			331.737	-1.18134
0.655571	-0.098118	5.28036	0.052471			331.738	-1.17602
0.656237	-0.097949	5.28369	0.050776			331.739	-1.16841
0.656902	-0.09778	5.28702	0.047126			331.74	-1.16082
0.657568	-0.097611	5.29035	0.049377			331.741	-1.15322
0.658234	-0.097442	5.29368	0.050483			331.742	-1.14561
0.6589	-0.097272	5.29701	0.048692			331.743	-1.13802
0.659565	-0.097113	5.30033	0.04759			331.744	-1.12865
0.660231	-0.097022	5.30366	0.045871			331.745	-1.11797
0.660897	-0.096926	5.30699	0.045171			331.746	-1.10726
0.661562	-0.09683	5.31032	0.048058			331.747	-1.09654
0.662228	-0.096735	5.31365	0.048512			331.748	-1.08577
0.662894	-0.096639	5.31698	0.047316			331.749	-1.07506
0.663559	-0.096544	5.3203	0.046003			331.75	-1.06097
0.664225	-0.096441	5.32363	0.044276			331.751	-1.04688
0.664891	-0.096256	5.32696	0.045653			331.752	-1.03274
0.665556	-0.09584	5.33029	0.049619			331.753	-1.01864
0.666222	-0.095423	5.33362	0.047943			331.754	-1.00452
0.666888	-0.095007	5.33695	0.045737			331.755	-0.98877
0.667554	-0.09459	5.34027	0.045006			331.756	-0.97113
0.668219	-0.094174	5.3436	0.043841			331.757	-0.95345
0.668885	-0.093734	5.34693	0.044069			331.758	-0.9358
0.669551	-0.093194	5.35026	0.045241			331.759	-0.91815
0.670216	-0.092716	5.35358	0.046102			331.76	-0.9005
0.670882	-0.092269	5.35691	0.045699			331.761	-0.87957
0.671548	-0.091824	5.36024	0.044202			331.762	-0.85822
0.672213	-0.091381	5.36357	0.042129			331.763	-0.83695
0.672879	-0.090938	5.3669	0.043558			331.764	-0.81567
0.673545	-0.090496	5.37023	0.046258			331.765	-0.79443
0.67421	-0.090069	5.37355	0.048388			331.766	-0.77198
0.674876	-0.089614	5.37688	0.048218			331.767	-0.74752
0.675542	-0.089084	5.38021	0.048852			331.768	-0.72306
0.676208	-0.088557	5.38354	0.051596			331.769	-0.69856
0.676873	-0.088028	5.38687	0.055564			331.77	-0.67412
0.677539	-0.087498	5.3902	0.057752			331.771	-0.64962
0.678205	-0.08697	5.39352	0.059022			331.772	-0.623
0.67887	-0.086437	5.39685	0.060833			331.773	-0.59587
0.679536	-0.085876	5.40018	0.063648			331.774	-0.56872
0.680202	-0.085326	5.40351	0.063869			331.775	-0.54159
0.680867	-0.084781	5.40684	0.060658			331.776	-0.51444
0.681533	-0.084236	5.41017	0.059977			331.777	-0.48683
0.682199	-0.083684	5.41349	0.059208			331.778	-0.45789
0.682864	-0.083127	5.41682	0.056965			331.779	-0.42889
0.68353	-0.082659	5.42015	0.054394			331.78	-0.39994
0.684196	-0.082475	5.42348	0.05349			331.781	-0.37099
0.684861	-0.082415	5.42681	0.054332			331.782	-0.34211
0.685527	-0.082356	5.43013	0.056554			331.783	-0.31262
0.686193	-0.082297	5.43346	0.056113			331.784	-0.283
0.686859	-0.082238	5.43679	0.05573			331.785	-0.25338
0.687524	-0.082178	5.44012	0.058597			331.786	-0.22376
0.68819	-0.082111	5.44345	0.0594			331.787	-0.19414
0.688856	-0.082014	5.44677	0.058613			331.788	-0.16458
0.689521	-0.081906	5.4501	0.058334			331.789	-0.13535
0.690187	-0.081798	5.45343	0.060323			331.79	-0.10612
0.690853	-0.081689	5.45676	0.060528			331.791	-0.07675
0.691518	-0.081581	5.46009	0.057799			331.792	-0.04755
0.692184	-0.081473	5.46342	0.053952			331.793	-0.01823
0.69285	-0.08137	5.46674	0.052064			331.794	0.01025
0.693515	-0.081213	5.47007	0.052023			331.795	0.03827
0.694181	-0.080879	5.4734	0.05287			331.796	0.06606
0.694847	-0.080523	5.47673	0.052879			331.797	0.09402
0.695513	-0.080166	5.48006	0.051693			331.798	0.12198
0.696178	-0.079809	5.48339	0.050023			331.799	0.14992
0.696844	-0.079454	5.48671	0.047903			331.8	0.17548
0.69751	-0.079107	5.49004	0.047004			331.801	0.2011
0.698175	-0.078953	5.49337	0.047551			331.802	0.22672
0.698841	-0.079228	5.4967	0.048485			331.803	0.25227
0.699507	-0.079592	5.50003	0.048431			331.804	0.27793
0.700172	-0.079956	5.50335	0.046345			331.805	0.30202
0.700838	-0.080322	5.50668	0.041132			331.806	0.3247
0.701504	-0.080686	5.51001	0.039687			331.807	0.34738
0.702169	-0.08105	5.51334	0.041823			331.808	0.3699
0.702835	-0.081311	5.51667	0.044639			331.809	0.39261
0.703501	-0.08137	5.52	0.04613			331.81	0.41518
0.704167	-0.081443	5.52332	0.047592			331.811	0.43447
0.704832	-0.081516	5.52665	0.050504			331.812	0.45355
0.705498	-0.081586	5.52998	0.052165			331.813	0.47276
0.706164	-0.081652	5.53331	0.054443			331.814	0.49187
0.706829	-0.081717	5.53664	0.058752			331.815	0.51099
0.707495	-0.081787	5.53996	0.062691			331.816	0.52848
0.708161	-0.081969	5.54329	0.064393			331.817	0.54356
0.708826	-0.082017	5.54662	0.064498			331.818	0.55864
0.709492	-0.082065	5.54995	0.064019			331.819	0.57372
0.710158	-0.082114	5.55328	0.062114			331.82	0.58879
0.710823	-0.082162	5.55661	0.05913			331.821	0.60398
0.711489	-0.082211	5.55994	0.0564			331.822	0.61549
0.712155	-0.082258	5.56326	0.054471			331.823	0.62634
0.712821	-0.082259	5.56659	0.052102			331.824	0.63718
0.713486	-0.082057	5.56992	0.049341			331.825	0.64814
0.714152	-0.081855	5.57325	0.047955			331.826	0.65897
0.714818	-0.081655	5.57658	0.046837			331.827	0.66868
0.715483	-0.081454	5.5799	0.045035			331.828	0.67531
0.716149	-0.081251	5.58323	0.044259			331.829	0.68199
0.716815	-0.08105	5.58656	0.047645			331.83	0.68861
0.71748	-0.080848	5.58989	0.052564			331.831	0.69528
0.718146	-0.080958	5.59322	0.054197			331.832	0.70195
0.718812	-0.081107	5.59654	0.054741			331.833	0.7056
0.719477	-0.081255	5.59987	0.055738			331.834	0.7084
0.720143	-0.081404	5.6032	0.056544			331.835	0.7112
0.720809	-0.081551	5.60653	0.057833			331.836	0.71401
0.721475	-0.0817	5.60986	0.059796			331.837	0.71681
0.72214	-0.081834	5.61319	0.061671			331.838	0.7186
0.722806	-0.081807	5.61651	0.062451			331.839	0.7179
0.723472	-0.081721	5.61984	0.061501			331.84	0.71721
0.724137	-0.081634	5.62317	0.059939			331.841	0.71651
0.724803	-0.081547	5.6265	0.058676			331.842	0.71581
0.725469	-0.08146	5.62983	0.058554			331.843	0.71511
0.726134	-0.081374	5.63316	0.059206			331.844	0.71208
0.7268	-0.081313	5.63648	0.059343			331.845	0.70842
0.727466	-0.081552	5.63981	0.058672			331.846	0.70475
0.728131	-0.081852	5.64314	0.057172			331.847	0.70109
0.728797	-0.082152	5.64647	0.054672			331.848	0.69744
0.729463	-0.082449	5.6498	0.053014			331.849	0.6931
0.730128	-0.082745	5.65312	0.052366			331.85	0.6872
0.730794	-0.083043	5.65645	0.051866			331.851	0.68132
0.73146	-0.083303	5.65978	0.051485			331.852	0.67542
0.732126	-0.083204	5.66311	0.049891			331.853	0.66952
0.732791	-0.082863	5.66644	0.047799			331.854	0.66361
0.733457	-0.082524	5.66976	0.047287			331.855	0.65653
0.734123	-0.082185	5.67309	0.04649			331.856	0.64916
0.734788	-0.081843	5.67642	0.046263			331.857	0.6418
0.735454	-0.081502	5.67975	0.048733			331.858	0.63442
0.73612	-0.081159	5.68308	0.048956			331.859	0.62705
0.736785	-0.080793	5.68641	0.046526			331.86	0.61942
0.737451	-0.080542	5.68973	0.045916			331.861	0.61131
0.738117	-0.080292	5.69306	0.047039			331.862	0.60322
0.738782	-0.080041	5.69639	0.048884			331.863	0.59518
0.739448	-0.079791	5.69972	0.050325			331.864	0.58707
0.740114	-0.079539	5.70305	0.050169			331.865	0.57901
0.74078	-0.079303	5.70638	0.050457			331.866	0.57071
0.741445	-0.079184	5.7097	0.051534			331.867	0.56249
0.742111	-0.079263	5.71303	0.050931			331.868	0.55413
0.742777	-0.079342	5.71636	0.050984			331.869	0.54589
0.743442	-0.079422	5.71969	0.052847			331.87	0.53763
0.744108	-0.079501	5.72302	0.055979			331.871	0.5296
0.744774	-0.079581	5.72635	0.058859			331.872	0.52173
0.745439	-0.079663	5.72967	0.06069			331.873	0.51394
0.746105	-0.079803	5.733	0.062364			331.874	0.50614
0.746771	-0.080143	5.73633	0.064225			331.875	0.49835
0.747436	-0.080505	5.73966	0.065388			331.876	0.49058
0.748102	-0.080871	5.74299	0.065877			331.877	0.48366
0.748768	-0.081237	5.74631	0.067698			331.878	0.47695
0.749434	-0.0816	5.74964	0.070045			331.879	0.47025
0.750099	-0.081961	5.75297	0.070391			331.88	0.46355
0.750765	-0.082247	5.7563	0.068161			331.881	0.45685
0.751431	-0.082169	5.75963	0.065561			331.882	0.45043
0.752096	-0.081991	5.76295	0.063859			331.883	0.44492
0.752762	-0.081812	5.76628	0.062578			331.884	0.4394
0.753428	-0.081634	5.76961	0.062528			331.885	0.43389
0.754093	-0.081455	5.77294	0.063774			331.886	0.42837
0.754759	-0.081276	5.77627	0.065193			331.887	0.42286
0.755425	-0.081115	5.7796	0.065352			331.888	0.41807
0.75609	-0.080978	5.78292	0.065457			331.889	0.41372
0.756756	-0.080685	5.78625	0.066147			331.89	0.40936
0.757422	-0.080395	5.78958	0.066021			331.891	0.40498
0.758088	-0.080104	5.79291	0.064933			331.892	0.40061
0.758753	-0.079821	5.79624	0.063795			331.893	0.39629
0.759419	-0.079557	5.79957	0.063449			331.894	0.39297
0.760085	-0.079302	5.80289	0.063898			331.895	0.38963
0.76075	-0.079001	5.80622	0.064231			331.896	0.38629
0.761416	-0.078859	5.80955	0.063722			331.897	0.38294
0.762082	-0.078735	5.81288	0.062026			331.898	0.37961
0.762747	-0.07861	5.81621	0.060193			331.899	0.37659
0.763413	-0.078486	5.81954	0.059447			331.9	0.37388
0.764079	-0.078362	5.82286	0.059722			331.901	0.37116
0.764744	-0.078237	5.82619	0.060242			331.902	0.36845
0.76541	-0.078166	5.82952	0.060092			331.903	0.36574
0.766076	-0.078382	5.83285	0.059558			331.904	0.36301
0.766741	-0.078662	5.83618	0.058433			331.905	0.36046
0.767407	-0.078945	5.8395	0.05701			331.906	0.35792
0.768073	-0.079228	5.84283	0.056119			331.907	0.35537
0.768739	-0.079511	5.84616	0.056285			331.908	0.3528
0.769404	-0.079795	5.84949	0.057023			331.909	0.35025
0.77007	-0.080057	5.85282	0.056981			331.91	0.3475
0.770736	-0.079992	5.85614	0.0557			331.911	0.34458
0.771401	-0.079807	5.85947	0.054875			331.912	0.34166
0.772067	-0.079615	5.8628	0.055841			331.913	0.33873
0.772733	-0.079422	5.86613	0.056279			331.914	0.3358
0.773398	-0.079231	5.86946	0.056482			331.915	0.33286
0.774064	-0.07904	5.87279	0.057571			331.916	0.32919
0.77473	-0.078848	5.87611	0.058996			331.917	0.32552
0.775395	-0.078496	5.87944	0.060829			331.918	0.32186
0.776061	-0.077911	5.88277	0.062925			331.919	0.31818
0.776727	-0.077314	5.8861	0.064763			331.92	0.31451
0.777393	-0.076716	5.88943	0.066123			331.921	0.3103
0.778058	-0.076121	5.89276	0.066465			331.922	0.30563
0.778724	-0.075523	5.89608	0.065637			331.923	0.30094
0.77939	-0.074927	5.89941	0.064714			331.924	0.29625
0.780055	-0.07431	5.90274	0.063797			331.925	0.29158
0.780721	-0.073782	5.90607	0.062314			331.926	0.28684
0.781387	-0.073256	5.9094	0.060471			331.927	0.28097
0.782052	-0.072725	5.91272	0.058797			331.928	0.27506
0.782718	-0.072197	5.91605	0.057347			331.929	0.26917
0.783384	-0.071673	5.91938	0.05467			331.93	0.26327
0.784049	-0.071142	5.92271	0.051202			331.931	0.25744
0.784715	-0.07067	5.92604	0.049439			331.932	0.25094
0.785381	-0.070676	5.92937	0.050555			331.933	0.24398
0.786047	-0.070683	5.93269	0.050159			331.934	0.23702
0.786712	-0.070691	5.93602	0.047882			331.935	0.23008
0.787378	-0.070699	5.93935	0.047968			331.936	0.2231
0.788043	-0.070707	5.94268	0.048694			331.937	0.21616
0.788709	-0.070715	5.94601	0.04878			331.938	0.20828
0.789375	-0.070786	5.94933	0.049159			331.939	0.20038
0.790041	-0.070644	5.95266	0.052118			331.94	0.19252
0.790706	-0.070381	5.95599	0.055948			331.941	0.18462
0.791372	-0.070118	5.95932	0.057374			331.942	0.17672
0.792038	-0.069853	5.96265	0.057631			331.943	0.16863
0.792703	-0.06959	5.96598	0.059768			331.944	0.16023
0.793369	-0.069326	5.9693	0.063022			331.945	0.15187
0.794035	-0.06906	5.97263	0.063159			331.946	0.14349
0.794701	-0.068434	5.97596	0.062209			331.947	0.13511
0.795366	-0.067724	5.97929	0.061309			331.948	0.12671
0.796032	-0.067016	5.98262	0.0604			331.949	0.11841
0.796697	-0.066311	5.98595	0.059467			331.95	0.1101
0.797363	-0.065606	5.98927	0.060094			331.951	0.1018
0.798029	-0.064896	5.9926	0.061978			331.952	0.0935
0.798695	-0.064184	5.99593	0.061819			331.953	0.0852
0.79936	-0.06341	5.99926	0.060207			331.954	0.07707
0.800026	-0.062723	6.00259	0.05893			331.955	0.06925
0.800692	-0.062041	6.00591	0.058911			331.956	0.06143
0.801357	-0.061356	6.00924	0.06027			331.957	0.05361
0.802023	-0.060674	6.01257	0.061551			331.958	0.04579
0.802689	-0.059993	6.0159	0.060781			331.959	0.03797
0.803354	-0.059316	6.01923	0.059161			331.96	0.03094
0.80402	-0.058777	6.02255	0.057773			331.961	0.02409
0.804686	-0.058279	6.02588	0.057073			331.962	0.01723
0.805351	-0.057785	6.02921	0.058082			331.963	0.01038
0.806017	-0.057289	6.03254	0.060017			331.964	0.00352
0.806683	-0.056792	6.03587	0.06063			331.965	-0.00297
0.807349	-0.056299	6.0392	0.060063			331.966	-0.00854
0.808014	-0.055815	6.04253	0.059135			331.967	-0.01411
0.80868	-0.055508	6.04585	0.059053			331.968	-0.01968
0.809346	-0.055568	6.04918	0.05981			331.969	-0.02523
0.810011	-0.055629	6.05251	0.060451			331.97	-0.0308
0.810677	-0.055689	6.05584	0.060978			331.971	-0.03525
0.811343	-0.055749	6.05917	0.062256			331.972	-0.03931
0.812008	-0.055809	6.06249	0.063039			331.973	-0.04336
0.812674	-0.055864	6.06582	0.063322			331.974	-0.04742
0.81334	-0.055891	6.06915	0.064114			331.975	-0.05147
0.814005	-0.055587	6.07248	0.064364			331.976	-0.05519
0.814671	-0.055147	6.07581	0.064723			331.977	-0.05741
0.815337	-0.054679	6.07913	0.066204			331.978	-0.05965
0.816003	-0.05421	6.08246	0.067616			331.979	-0.06189
0.816668	-0.053741	6.08579	0.068842			331.98	-0.06413
0.817334	-0.053272	6.08912	0.069495			331.981	-0.06637
0.818	-0.052804	6.09245	0.068632			331.982	-0.06747
0.818665	-0.052309	6.09578	0.066629			331.983	-0.06795
0.819331	-0.051997	6.0991	0.064506			331.984	-0.06843
0.819997	-0.051739	6.10243	0.063657			331.985	-0.06891
0.820662	-0.051482	6.10576	0.064031			331.986	-0.06939
0.821328	-0.051225	6.10909	0.064381			331.987	-0.06973
0.821994	-0.050965	6.11242	0.062973			331.988	-0.06878
0.822659	-0.050707	6.11575	0.063872			331.989	-0.06784
0.823325	-0.050644	6.11907	0.065962			331.99	-0.06689
0.823991	-0.050452	6.1224	0.065623			331.991	-0.06595
0.824657	-0.050213	6.12573	0.065012			331.992	-0.06499
0.825322	-0.049974	6.12906	0.063809			331.993	-0.06329
0.825988	-0.049734	6.13239	0.062123			331.994	-0.06098
0.826654	-0.049496	6.13572	0.061135			331.995	-0.05867
0.827319	-0.049258	6.13904	0.059292			331.996	-0.05637
0.827985	-0.049129	6.14237	0.056526			331.997	-0.05406
[truncated: 38,701 more rows]

## Sheet: Supplementary Figure 3
NS 144R1	Probability	S 144R1	Probability		NS 93R1	Probability	S 93R1	Probability		NS 70R1	Probability	S 70R1	Probability		NS 67R1	Probability	S 67R1	Probability
Distance / nm	Normalised	Distance / nm	Normalised		Distance / nm	Normalised	Distance / nm	Normalised		Distance / nm	Normalised	Distance / nm	Normalised		Distance / nm	Normalised	Distance / nm	Normalised
0.05	0	0.05	0		0.05	0	0.05	0		0.05	0	0.05	0		0.05	0	0.05	0
0.15	0	0.15	0		0.15	0	0.15	0		0.15	0	0.15	0		0.15	0	0.15	0
0.25	0	0.25	0		0.25	0	0.25	0		0.25	0	0.25	0		0.25	0	0.25	0
0.35	0	0.35	0		0.35	0	0.35	0		0.35	0	0.35	0		0.35	0	0.35	0
0.45	0	0.45	0		0.45	0	0.45	0		0.45	0	0.45	0		0.45	0	0.45	0
0.55	0	0.55	0		0.55	0	0.55	0		0.55	0	0.55	0		0.55	0	0.55	0
0.65	0	0.65	0		0.65	0	0.65	0		0.65	0	0.65	0		0.65	0	0.65	0
0.75	0	0.75	0		0.75	0	0.75	0		0.75	0	0.75	0		0.75	0	0.75	0
0.85	0	0.85	0		0.85	0	0.85	0		0.85	0	0.85	0		0.85	0	0.85	0
0.95	0	0.95	0		0.95	0	0.95	0		0.95	0	0.95	0		0.95	0	0.95	0
1.05	0	1.05	0		1.05	0	1.05	0		1.05	0	1.05	0		1.05	0	1.05	0
1.15	0	1.15	0		1.15	0	1.15	0		1.15	0	1.15	0		1.15	0	1.15	0
1.25	0	1.25	0		1.25	0	1.25	0		1.25	0	1.25	0		1.25	0	1.25	0
1.35	0	1.35	0		1.35	0	1.35	0.01		1.35	0	1.35	0		1.35	0	1.35	0
1.45	0	1.45	0		1.45	0.01	1.45	0.01		1.45	0	1.45	0		1.45	0	1.45	0
1.55	0	1.55	0		1.55	0.02	1.55	0.03		1.55	0	1.55	0		1.55	0	1.55	0
1.65	0	1.65	0		1.65	0.03	1.65	0.05		1.65	0	1.65	0		1.65	0	1.65	0
1.75	0	1.75	0		1.75	0.08	1.75	0.08		1.75	0	1.75	0		1.75	0	1.75	0
1.85	0	1.85	0		1.85	0.12	1.85	0.12		1.85	0	1.85	0		1.85	0	1.85	0
1.95	0	1.95	0		1.95	0.19	1.95	0.19		1.95	0	1.95	0		1.95	0	1.95	0
2.05	0	2.05	0		2.05	0.28	2.05	0.23		2.05	0	2.05	0		2.05	0	2.05	0
2.15	0	2.15	0		2.15	0.35	2.15	0.31		2.15	0	2.15	0		2.15	0	2.15	0
2.25	0	2.25	0		2.25	0.49	2.25	0.38		2.25	0	2.25	0		2.25	0	2.25	0
2.35	0	2.35	0		2.35	0.59	2.35	0.49		2.35	0	2.35	0		2.35	0	2.35	0.02
2.45	0	2.45	0		2.45	0.75	2.45	0.64		2.45	0.01	2.45	0		2.45	0.01	2.45	0.03
2.55	0	2.55	0		2.55	0.92	2.55	0.84		2.55	0.02	2.55	0		2.55	0.02	2.55	0.06
2.65	0	2.65	0		2.65	1	2.65	1		2.65	0.05	2.65	0		2.65	0.03	2.65	0.09
2.75	0	2.75	0		2.75	0.97	2.75	1		2.75	0.1	2.75	0.02		2.75	0.06	2.75	0.16
2.85	0	2.85	0		2.85	0.8	2.85	0.81		2.85	0.19	2.85	0.09		2.85	0.11	2.85	0.28
2.95	0	2.95	0		2.95	0.62	2.95	0.47		2.95	0.31	2.95	0.26		2.95	0.18	2.95	0.43
3.05	0	3.05	0		3.05	0.32	3.05	0.17		3.05	0.48	3.05	0.54		3.05	0.27	3.05	0.57
3.15	0	3.15	0		3.15	0.06	3.15	0.02		3.15	0.66	3.15	0.83		3.15	0.38	3.15	0.69
3.25	0	3.25	0		3.25	0	3.25	0		3.25	0.86	3.25	1		3.25	0.5	3.25	0.79
3.35	0	3.35	0		3.35	0	3.35	0		3.35	1	3.35	0.89		3.35	0.62	3.35	0.91
3.45	0	3.45	0		3.45	0	3.45	0		3.45	1	3.45	0.59		3.45	0.75	3.45	0.99
3.55	0	3.55	0		3.55	0	3.55	0		3.55	0.87	3.55	0.34		3.55	0.93	3.55	1
3.65	0	3.65	0		3.65	0	3.65	0		3.65	0.62	3.65	0.15		3.65	0.99	3.65	0.89
3.75	0	3.75	0		3.75	0	3.75	0		3.75	0.35	3.75	0.03		3.75	1	3.75	0.73
3.85	0	3.85	0		3.85	0	3.85	0		3.85	0.12	3.85	0		3.85	0.87	3.85	0.51
3.95	0	3.95	0.01		3.95	0	3.95	0		3.95	0.01	3.95	0		3.95	0.66	3.95	0.31
4.05	0.01	4.05	0.02		4.05	0	4.05	0		4.05	0	4.05	0		4.05	0.4	4.05	0.15
4.15	0.02	4.15	0.04		4.15	0	4.15	0		4.15	0	4.15	0		4.15	0.15	4.15	0.04
4.25	0.04	4.25	0.08		4.25	0	4.25	0		4.25	0	4.25	0		4.25	0.03	4.25	0
4.35	0.1	4.35	0.14		4.35	0	4.35	0		4.35	0	4.35	0		4.35	0	4.35	0
4.45	0.19	4.45	0.25		4.45	0	4.45	0		4.45	0	4.45	0		4.45	0	4.45	0
4.55	0.39	4.55	0.38		4.55	0	4.55	0		4.55	0	4.55	0		4.55	0	4.55	0
4.65	0.66	4.65	0.61		4.65	0	4.65	0		4.65	0	4.65	0		4.65	0	4.65	0
4.75	0.89	4.75	0.86		4.75	0	4.75	0		4.75	0	4.75	0		4.75	0	4.75	0
4.85	1	4.85	1		4.85	0	4.85	0		4.85	0	4.85	0		4.85	0	4.85	0
4.95	0.95	4.95	0.92		4.95	0	4.95	0		4.95	0	4.95	0		4.95	0	4.95	0
5.05	0.71	5.05	0.71		5.05	0	5.05	0		5.05	0	5.05	0		5.05	0	5.05	0
5.15	0.44	5.15	0.37		5.15	0	5.15	0		5.15	0	5.15	0		5.15	0	5.15	0
5.25	0.18	5.25	0.14		5.25	0	5.25	0		5.25	0	5.25	0		5.25	0	5.25	0
5.35	0.04	5.35	0.03		5.35	0	5.35	0		5.35	0	5.35	0		5.35	0	5.35	0
5.45	0	5.45	0		5.45	0	5.45	0		5.45	0	5.45	0		5.45	0	5.45	0
5.55	0	5.55	0		5.55	0	5.55	0		5.55	0	5.55	0		5.55	0	5.55	0
5.65	0	5.65	0		5.65	0	5.65	0		5.65	0	5.65	0		5.65	0	5.65	0
5.75	0	5.75	0		5.75	0	5.75	0		5.75	0	5.75	0		5.75	0	5.75	0
5.85	0	5.85	0		5.85	0	5.85	0		5.85	0	5.85	0		5.85	0	5.85	0
5.95	0	5.95	0		5.95	0	5.95	0		5.95	0	5.95	0		5.95	0	5.95	0
6.05	0	6.05	0		6.05	0	6.05	0		6.05	0	6.05	0		6.05	0	6.05	0
6.15	0	6.15	0		6.15	0	6.15	0		6.15	0	6.15	0		6.15	0	6.15	0
6.25	0	6.25	0		6.25	0	6.25	0		6.25	0	6.25	0		6.25	0	6.25	0
6.35	0	6.35	0		6.35	0	6.35	0		6.35	0	6.35	0		6.35	0	6.35	0
6.45	0	6.45	0		6.45	0	6.45	0		6.45	0	6.45	0		6.45	0	6.45	0
6.55	0	6.55	0		6.55	0	6.55	0		6.55	0	6.55	0		6.55	0	6.55	0
6.65	0	6.65	0		6.65	0	6.65	0		6.65	0	6.65	0		6.65	0	6.65	0
6.75	0	6.75	0		6.75	0	6.75	0		6.75	0	6.75	0		6.75	0	6.75	0
6.85	0	6.85	0		6.85	0	6.85	0		6.85	0	6.85	0		6.85	0	6.85	0
6.95	0	6.95	0		6.95	0	6.95	0		6.95	0	6.95	0		6.95	0	6.95	0
7.05	0	7.05	0		7.05	0	7.05	0		7.05	0	7.05	0		7.05	0	7.05	0
7.15	0	7.15	0		7.15	0	7.15	0		7.15	0	7.15	0		7.15	0	7.15	0
7.25	0	7.25	0		7.25	0	7.25	0		7.25	0	7.25	0		7.25	0	7.25	0
7.35	0	7.35	0		7.35	0	7.35	0		7.35	0	7.35	0		7.35	0	7.35	0
7.45	0	7.45	0		7.45	0	7.45	0		7.45	0	7.45	0		7.45	0	7.45	0
7.55	0	7.55	0		7.55	0	7.55	0		7.55	0	7.55	0		7.55	0	7.55	0
7.65	0	7.65	0		7.65	0	7.65	0		7.65	0	7.65	0		7.65	0	7.65	0
7.75	0	7.75	0		7.75	0	7.75	0		7.75	0	7.75	0		7.75	0	7.75	0
7.85	0	7.85	0		7.85	0	7.85	0		7.85	0	7.85	0		7.85	0	7.85	0
7.95	0	7.95	0		7.95	0	7.95	0		7.95	0	7.95	0		7.95	0	7.95	0
8.05	0	8.05	0		8.05	0	8.05	0		8.05	0	8.05	0		8.05	0	8.05	0
		8.15	0		8.15	0	8.15	0		8.15	0	8.15	0		8.15	0	8.15	0
		8.25	0		8.25	0	8.25	0		8.25	0	8.25	0		8.25	0	8.25	0
		8.35	0		8.35	0	8.35	0		8.35	0	8.35	0		8.35	0	8.35	0
		8.45	0		8.45	0	8.45	0		8.45	0	8.45	0		8.45	0	8.45	0
		8.55	0		8.55	0	8.55	0		8.55	0	8.55	0		8.55	0	8.55	0
		8.65	0		8.65	0	8.65	0		8.65	0	8.65	0		8.65	0	8.65	0
		8.75	0		8.75	0	8.75	0		8.75	0	8.75	0		8.75	0	8.75	0
		8.85	0		8.85	0	8.85	0		8.85	0	8.85	0		8.85	0	8.85	0
		8.95	0		8.95	0	8.95	0		8.95	0	8.95	0		8.95	0	8.95	0
		9.05	0		9.05	0	9.05	0		9.05	0	9.05	0		9.05	0	9.05	0
		9.15	0		9.15	0	9.15	0		9.15	0	9.15	0		9.15	0	9.15	0
		9.25	0		9.25	0	9.25	0		9.25	0	9.25	0		9.25	0	9.25	0
		9.35	0		9.35	0	9.35	0		9.35	0	9.35	0		9.35	0	9.35	0
		9.45	0		9.45	0	9.45	0		9.45	0	9.45	0		9.45	0	9.45	0
		9.55	0		9.55	0	9.55	0		9.55	0	9.55	0		9.55	0	9.55	0
		9.65	0		9.65	0	9.65	0		9.65	0	9.65	0		9.65	0	9.65	0
		9.75	0		9.75	0	9.75	0		9.75	0	9.75	0		9.75	0	9.75	0
		9.85	0		9.85	0	9.85	0		9.85	0	9.85	0		9.85	0	9.85	0

## Sheet: Supplementary Figure 4
Distance	S 93R1/144R1	NS 93R1/144R1	S 70R1/144R1	NS 70R1/144R1	S 70R1/93R1	NS 70R1/93R1	S 67R1/144R1	NS 67R1/144R1	S 67R1/93R1	NS 67R1/93R1		in silico distance distributions
/ nm	normalised probability	normalised probability	normalised probability	normalised probability	normalised probability	normalised probability	normalised probability	normalised probability	normalised probability	normalised probability		distance	4wff chain a	3um7 chain b
0.5	0	0	0	0	0	0	0	0	0	0		0.5	0	0
1.5	0	0	0	0	0	0	0	0	0	0.01		1.5	0	0
2.5	0	0	0	0	0	0	0	0	0	0.02		2.5	0	0
3.5	0	0	0	0	0	0	0	0	0	0.04		3.5	0	0
4.5	0	0	0	0	0	0	0	0	0	0.07		4.5	0	0
5.5	0	0	0	0	0	0	0	0	0	0.11		5.5	0	0
6.5	0	0	0	0	0	0	0	0	0	0.17		6.5	0	0
7.5	0	0	0	0	0	0	0	0	0	0.25		7.5	0	0
8.5	0	0	0	0	0	0	0	0	0	0.34		8.5	0	0
9.5	0	0	0	0	0	0.01	0	0	0	0.42		9.5	0	0.01
10.5	0	0	0	0	0	0.02	0	0	0	0.49		10.5	0	0.02
11.5	0	0	0	0	0	0.04	0	0	0	0.57		11.5	0	0.04
12.5	0	0.01	0	0	0	0.07	0	0	0	0.7		12.5	0	0.06
13.5	0.01	0.04	0	0	0	0.14	0	0	0	0.76		13.5	0	0.1
14.5	0.04	0.08	0	0	0	0.22	0	0	0	0.79		14.5	0	0.18
15.5	0.09	0.14	0	0	0	0.3	0	0	0	0.85		15.5	0	0.25
16.5	0.14	0.23	0	0	0	0.42	0	0	0	0.92		16.5	0	0.36
17.5	0.19	0.33	0	0	0.01	0.52	0	0	0	0.98		17.5	0.01	0.46
18.5	0.3	0.44	0	0	0.04	0.66	0	0	0.01	1		18.5	0.04	0.58
19.5	0.42	0.58	0	0	0.08	0.75	0	0	0.01	0.96		19.5	0.09	0.74
20.5	0.57	0.69	0	0	0.15	0.84	0	0.02	0.03	0.98		20.5	0.17	0.82
21.5	0.72	0.84	0	0	0.22	0.95	0	0.04	0.06	0.88		21.5	0.26	0.94
22.5	0.83	0.92	0	0	0.32	1	0	0.11	0.09	0.83		22.5	0.34	0.98
23.5	0.95	0.98	0	0	0.43	0.96	0	0.17	0.15	0.74		23.5	0.48	1
24.5	0.98	1	0	0	0.55	0.91	0	0.29	0.25	0.67		24.5	0.61	0.91
25.5	0.99	1	0	0	0.68	0.81	0	0.39	0.37	0.51		25.5	0.73	0.81
26.5	1	0.93	0	0.01	0.8	0.67	0	0.48	0.51	0.29		26.5	0.85	0.71
27.5	0.93	0.85	0	0.03	0.9	0.45	0	0.6	0.65	0.11		27.5	0.99	0.55
28.5	0.85	0.74	0	0.06	1	0.26	0	0.71	0.83	0.02		28.5	0.98	0.34
29.5	0.67	0.59	0	0.12	0.99	0.11	0	0.83	0.92	0		29.5	1	0.17
30.5	0.53	0.47	0	0.19	0.92	0.03	0	0.95	1	0		30.5	0.92	0.05
31.5	0.34	0.31	0	0.27	0.8	0	0	0.98	0.94	0		31.5	0.8	0
32.5	0.19	0.19	0	0.37	0.65	0	0	1	0.82	0		32.5	0.65	0
33.5	0.09	0.1	0	0.51	0.49	0	0	0.96	0.62	0		33.5	0.49	0
34.5	0.04	0.04	0	0.62	0.35	0	0	0.92	0.36	0		34.5	0.31	0
35.5	0.01	0.01	0	0.78	0.19	0	0	0.8	0.17	0		35.5	0.15	0
36.5	0	0	0	0.91	0.07	0	0	0.72	0.05	0		36.5	0.06	0
37.5	0	0	0	0.94	0.01	0	0	0.61	0.01	0		37.5	0.01	0
38.5	0	0	0	1	0	0	0.01	0.49	0	0		38.5	0	0
39.5	0	0	0.02	0.99	0	0	0.02	0.39	0	0		39.5	0	0
40.5	0	0	0.04	0.95	0	0	0.04	0.25	0	0		40.5	0	0
41.5	0	0	0.07	0.82	0	0	0.08	0.14	0	0		41.5	0	0
42.5	0	0	0.13	0.72	0	0	0.15	0.06	0	0		42.5	0	0
43.5	0	0	0.21	0.6	0	0	0.25	0.01	0	0		43.5	0	0
44.5	0	0	0.34	0.47	0	0	0.39	0	0	0		44.5	0	0
45.5	0	0	0.47	0.33	0	0	0.55	0	0	0		45.5	0	0
46.5	0	0	0.61	0.22	0	0	0.73	0	0	0		46.5	0	0
47.5	0	0	0.73	0.13	0	0	0.87	0	0	0		47.5	0	0
48.5	0	0	0.88	0.06	0	0	0.96	0	0	0		48.5	0	0
49.5	0	0	1	0.02	0	0	1	0	0	0		49.5	0	0
50.5	0	0	0.97	0	0	0	0.97	0	0	0		50.5	0	0
51.5	0	0	0.92	0	0	0	0.84	0	0	0		51.5	0	0
52.5	0	0	0.79	0	0	0	0.66	0	0	0		52.5	0	0
53.5	0	0	0.67	0	0	0	0.44	0	0	0		53.5	0	0
54.5	0	0	0.48	0	0	0	0.23	0	0	0		54.5	0	0
55.5	0	0	0.27	0	0	0	0.08	0	0	0		55.5	0	0
56.5	0	0	0.17	0	0	0	0.02	0	0	0		56.5	0	0
57.5	0	0	0.1	0	0	0	0	0	0	0		57.5	0	0
58.5	0	0	0.03	0	0	0	0	0	0	0		58.5	0	0
59.5	0	0	0	0	0	0	0	0	0	0		59.5	0	0
60.5	0	0	0	0	0	0	0	0	0	0		60.5	0	0
61.5	0	0	0	0	0	0	0	0	0	0		61.5	0	0
62.5	0	0	0	0	0	0	0	0	0	0		62.5	0	0
63.5	0	0	0	0	0	0	0	0	0	0		63.5	0	0
64.5	0	0	0	0	0	0	0	0	0	0		64.5	0	0
65.5	0	0	0	0	0	0	0	0	0	0		65.5	0	0
66.5	0	0	0	0	0	0	0	0	0	0		66.5	0	0
67.5	0	0	0	0	0	0	0	0	0	0		67.5	0	0
68.5	0	0	0	0	0	0	0	0	0	0		68.5	0	0
69.5	0	0	0	0	0	0	0	0	0	0		69.5	0	0
70.5	0	0	0	0	0	0	0	0	0	0		70.5	0	0
71.5	0	0	0	0	0	0	0	0	0	0		71.5	0	0
72.5	0	0	0	0	0	0	0	0	0	0		72.5	0	0
73.5	0	0	0	0	0	0	0	0	0	0		73.5	0	0
74.5	0	0	0	0	0	0	0	0	0	0		74.5	0	0
75.5	0	0	0	0	0	0	0	0	0	0		75.5	0	0
76.5	0	0	0	0	0	0	0	0	0	0		76.5	0	0
77.5	0	0	0	0	0	0	0	0	0	0		77.5	0	0
78.5	0	0	0	0	0	0	0	0	0	0		78.5	0	0
79.5	0	0	0	0	0	0	0	0	0	0		79.5	0	0
80.5	0	0	0	0	0	0	0	0	0	0		80.5	0	0
81.5	0	0	0	0	0	0	0	0	0	0		81.5	0	0
82.5	0	0	0	0	0	0	0	0	0	0		82.5	0	0
83.5	0	0	0	0	0	0	0	0	0	0		83.5	0	0
84.5	0	0	0	0	0	0	0	0	0	0		84.5	0	0
85.5	0	0	0	0	0	0	0	0	0	0		85.5	0	0
86.5	0	0	0	0	0	0	0	0	0	0		86.5	0	0
87.5	0	0	0	0	0	0	0	0	0	0		87.5	0	0
88.5	0	0	0	0	0	0	0	0	0	0		88.5	0	0
89.5	0	0	0	0	0	0	0	0	0	0		89.5	0	0
90.5	0	0	0	0	0	0	0	0	0	0		90.5	0	0
91.5	0	0	0	0	0	0	0	0	0	0		91.5	0	0
92.5	0	0	0	0	0	0	0	0	0	0		92.5	0	0
93.5	0	0	0	0	0	0	0	0	0	0		93.5	0	0
94.5	0	0	0	0	0	0	0	0	0	0		94.5	0	0
95.5	0	0	0	0	0	0	0	0	0	0		95.5	0	0
96.5	0	0	0	0	0	0	0	0	0	0		96.5	0	0
97.5	0	0	0	0	0	0	0	0	0	0		97.5	0	0
98.5	0	0	0	0	0	0	0	0	0	0		98.5	0	0

## Sheet: Supplementary Figure 6
	Heterodimer 67R1/144R1			Homodimer 67R1			Homodimer L144R1				Heterodimer 70R1/93R1			Homodimer 93R1			Homodimer 70R1
	BField [mT]	MW_Absorption []		BField [mT]	MW_Absorption []		BField [mT]	MW_Absorption []			BField [mT]	MW_Absorption []		BField [mT]	MW_Absorption []		BField [mT]	MW_Absorption []
	330	-3.34911		330	-2.01052		330	-2.2457			330	-4.58753		330	-4.12876		330	-2.72597
	330.001	-3.35172		330.001	-2.01115		330.001	-2.24685			330.001	-4.58183		330.001	-4.12618		330.001	-2.72383
	330.002	-3.35427		330.002	-2.01178		330.002	-2.24867			330.002	-4.57614		330.002	-4.12417		330.002	-2.7217
	330.003	-3.35676		330.003	-2.01241		330.003	-2.25138			330.003	-4.57044		330.003	-4.12215		330.003	-2.71956
	330.004	-3.35925		330.004	-2.01305		330.004	-2.2541			330.004	-4.56474		330.004	-4.12014		330.004	-2.71743
	330.005	-3.36174		330.005	-2.01368		330.005	-2.25681			330.005	-4.56031		330.005	-4.11813		330.005	-2.7153
	330.006	-3.36423		330.006	-2.0146		330.006	-2.25952			330.006	-4.55707		330.006	-4.11611		330.006	-2.71292
	330.007	-3.36672		330.007	-2.01556		330.007	-2.26224			330.007	-4.55383		330.007	-4.11404		330.007	-2.71044
	330.008	-3.36916		330.008	-2.01652		330.008	-2.26479			330.008	-4.55059		330.008	-4.11193		330.008	-2.70795
	330.009	-3.3715		330.009	-2.01748		330.009	-2.26706			330.009	-4.54736		330.009	-4.10981		330.009	-2.70547
	330.01	-3.37385		330.01	-2.01845		330.01	-2.26934			330.01	-4.54412		330.01	-4.1077		330.01	-2.70299
	330.011	-3.3762		330.011	-2.01941		330.011	-2.27161			330.011	-4.54193		330.011	-4.10559		330.011	-2.7005
	330.012	-3.37855		330.012	-2.02074		330.012	-2.27388			330.012	-4.54092		330.012	-4.10347		330.012	-2.69776
	330.013	-3.3809		330.013	-2.02214		330.013	-2.27616			330.013	-4.5399		330.013	-4.10121		330.013	-2.69485
	330.014	-3.3832		330.014	-2.02355		330.014	-2.2783			330.014	-4.53889		330.014	-4.09876		330.014	-2.69194
	330.015	-3.3854		330.015	-2.02495		330.015	-2.28014			330.015	-4.53788		330.015	-4.0963		330.015	-2.68903
	330.016	-3.3876		330.016	-2.02635		330.016	-2.28199			330.016	-4.53686		330.016	-4.09384		330.016	-2.68611
	330.017	-3.38979		330.017	-2.02776		330.017	-2.28383			330.017	-4.53666		330.017	-4.09138		330.017	-2.6832
	330.018	-3.39199		330.018	-2.02959		330.018	-2.28568			330.018	-4.53753		330.018	-4.08892		330.018	-2.68014
	330.019	-3.39418		330.019	-2.03152		330.019	-2.28752			330.019	-4.5384		330.019	-4.08636		330.019	-2.67695
	330.02	-3.39634		330.02	-2.03344		330.02	-2.28914			330.02	-4.53926		330.02	-4.0835		330.02	-2.67376
	330.021	-3.39837		330.021	-2.03537		330.021	-2.29009			330.021	-4.54013		330.021	-4.08064		330.021	-2.67057
	330.022	-3.40039		330.022	-2.0373		330.022	-2.29104			330.022	-4.541		330.022	-4.07778		330.022	-2.66738
	330.023	-3.40242		330.023	-2.03923		330.023	-2.29198			330.023	-4.54244		330.023	-4.07493		330.023	-2.66419
	330.024	-3.40444		330.024	-2.04165		330.024	-2.29293			330.024	-4.54479		330.024	-4.07207		330.024	-2.66091
	330.025	-3.40646		330.025	-2.04421		330.025	-2.29388			330.025	-4.54714		330.025	-4.06912		330.025	-2.65754
	330.026	-3.40846		330.026	-2.04677		330.026	-2.29466			330.026	-4.54949		330.026	-4.06563		330.026	-2.65417
	330.027	-3.41022		330.027	-2.04932		330.027	-2.29471			330.027	-4.55184		330.027	-4.06214		330.027	-2.6508
	330.028	-3.41199		330.028	-2.05188		330.028	-2.29477			330.028	-4.55419		330.028	-4.05865		330.028	-2.64742
	330.029	-3.41375		330.029	-2.05444		330.029	-2.29482			330.029	-4.55694		330.029	-4.05516		330.029	-2.64405
	330.03	-3.41552		330.03	-2.05749		330.03	-2.29487			330.03	-4.56043		330.03	-4.05167		330.03	-2.64066
	330.031	-3.41729		330.031	-2.06071		330.031	-2.29492			330.031	-4.56392		330.031	-4.04817		330.031	-2.63725
	330.032	-3.41904		330.032	-2.06392		330.032	-2.29488			330.032	-4.56741		330.032	-4.04401		330.032	-2.63384
	330.033	-3.42053		330.033	-2.06713		330.033	-2.2941			330.033	-4.5709		330.033	-4.03985		330.033	-2.63043
	330.034	-3.42202		330.034	-2.07034		330.034	-2.29332			330.034	-4.5744		330.034	-4.0357		330.034	-2.62702
	330.035	-3.42351		330.035	-2.07356		330.035	-2.29254			330.035	-4.57809		330.035	-4.03154		330.035	-2.62361
	330.036	-3.425		330.036	-2.07724		330.036	-2.29176			330.036	-4.58227		330.036	-4.02738		330.036	-2.62022
	330.037	-3.42649		330.037	-2.0811		330.037	-2.29099			330.037	-4.58644		330.037	-4.02322		330.037	-2.61686
	330.038	-3.42798		330.038	-2.08496		330.038	-2.29017			330.038	-4.59061		330.038	-4.0185		330.038	-2.61351
	330.039	-3.42916		330.039	-2.08881		330.039	-2.28882			330.039	-4.59479		330.039	-4.0137		330.039	-2.61015
	330.04	-3.43031		330.04	-2.09267		330.04	-2.28747			330.04	-4.59896		330.04	-4.0089		330.04	-2.60679
	330.041	-3.43147		330.041	-2.09653		330.041	-2.28611			330.041	-4.60321		330.041	-4.0041		330.041	-2.60344
	330.042	-3.43262		330.042	-2.10083		330.042	-2.28476			330.042	-4.60769		330.042	-3.99929		330.042	-2.60009
	330.043	-3.43378		330.043	-2.10532		330.043	-2.28341			330.043	-4.61217		330.043	-3.99449		330.043	-2.59681
	330.044	-3.43494		330.044	-2.10982		330.044	-2.28205			330.044	-4.61664		330.044	-3.98925		330.044	-2.59352
	330.045	-3.43577		330.045	-2.11431		330.045	-2.28047			330.045	-4.62112		330.045	-3.98385		330.045	-2.59023
	330.046	-3.43656		330.046	-2.1188		330.046	-2.27888			330.046	-4.6256		330.046	-3.97844		330.046	-2.58694
	330.047	-3.43734		330.047	-2.1233		330.047	-2.2773			330.047	-4.63008		330.047	-3.97304		330.047	-2.58365
	330.048	-3.43812		330.048	-2.12811		330.048	-2.27571			330.048	-4.63461		330.048	-3.96764		330.048	-2.58038
	330.049	-3.4389		330.049	-2.1331		330.049	-2.27412			330.049	-4.63914		330.049	-3.96224		330.049	-2.57722
	330.05	-3.43968		330.05	-2.13808		330.05	-2.27254			330.05	-4.64367		330.05	-3.95652		330.05	-2.57405
	330.051	-3.44015		330.051	-2.14307		330.051	-2.27105			330.051	-4.6482		330.051	-3.95059		330.051	-2.57089
	330.052	-3.44051		330.052	-2.14805		330.052	-2.26958			330.052	-4.65273		330.052	-3.94467		330.052	-2.56772
	330.053	-3.44088		330.053	-2.15304		330.053	-2.26811			330.053	-4.65722		330.053	-3.93874		330.053	-2.56456
	330.054	-3.44124		330.054	-2.15822		330.054	-2.26663			330.054	-4.66149		330.054	-3.93281		330.054	-2.5614
	330.055	-3.44161		330.055	-2.16352		330.055	-2.26516			330.055	-4.66577		330.055	-3.92688		330.055	-2.55836
	330.056	-3.44197		330.056	-2.16882		330.056	-2.26369			330.056	-4.67005		330.056	-3.92075		330.056	-2.55532
	330.057	-3.44199		330.057	-2.17412		330.057	-2.26255			330.057	-4.67433		330.057	-3.91439		330.057	-2.55228
	330.058	-3.44185		330.058	-2.17942		330.058	-2.26145			330.058	-4.67861		330.058	-3.90802		330.058	-2.54925
	330.059	-3.4417		330.059	-2.18472		330.059	-2.26036			330.059	-4.68283		330.059	-3.90165		330.059	-2.54621
	330.06	-3.44155		330.06	-2.19007		330.06	-2.25927			330.06	-4.68667		330.06	-3.89528		330.06	-2.54317
	330.061	-3.4414		330.061	-2.19546		330.061	-2.25818			330.061	-4.6905		330.061	-3.88892		330.061	-2.54023
	330.062	-3.44126		330.062	-2.20084		330.062	-2.25708			330.062	-4.69434		330.062	-3.88246		330.062	-2.5373
	330.063	-3.44082		330.063	-2.20623		330.063	-2.25666			330.063	-4.69818		330.063	-3.87583		330.063	-2.53436
	330.064	-3.44018		330.064	-2.21162		330.064	-2.2564			330.064	-4.70201		330.064	-3.86919		330.064	-2.53143
	330.065	-3.43954		330.065	-2.21701		330.065	-2.25613			330.065	-4.7058		330.065	-3.86256		330.065	-2.5285
	330.066	-3.4389		330.066	-2.22231		330.066	-2.25586			330.066	-4.70904		330.066	-3.85592		330.066	-2.52556
	330.067	-3.43826		330.067	-2.22755		330.067	-2.2556			330.067	-4.71229		330.067	-3.84928		330.067	-2.52275
	330.068	-3.43761		330.068	-2.2328		330.068	-2.25533			330.068	-4.71554		330.068	-3.84262		330.068	-2.51995
	330.069	-3.43673		330.069	-2.23804		330.069	-2.25589			330.069	-4.71879		330.069	-3.83586		330.069	-2.51715
	330.07	-3.4356		330.07	-2.24329		330.07	-2.25674			330.07	-4.72204		330.07	-3.8291		330.07	-2.51436
	330.071	-3.43447		330.071	-2.24853		330.071	-2.25758			330.071	-4.72526		330.071	-3.82234		330.071	-2.51156
	330.072	-3.43334		330.072	-2.25357		330.072	-2.25842			330.072	-4.72788		330.072	-3.81558		330.072	-2.50877
	330.073	-3.43221		330.073	-2.25844		330.073	-2.25926			330.073	-4.7305		330.073	-3.80882		330.073	-2.50611
	330.074	-3.43108		330.074	-2.26331		330.074	-2.2601			330.074	-4.73312		330.074	-3.80207		330.074	-2.5035
	330.075	-3.42977		330.075	-2.26818		330.075	-2.26182			330.075	-4.73574		330.075	-3.79546		330.075	-2.50089
	330.076	-3.42818		330.076	-2.27305		330.076	-2.26393			330.076	-4.73835		330.076	-3.78885		330.076	-2.49828
	330.077	-3.42659		330.077	-2.27791		330.077	-2.26604			330.077	-4.74097		330.077	-3.78224		330.077	-2.49566
	330.078	-3.42501		330.078	-2.2825		330.078	-2.26816			330.078	-4.74296		330.078	-3.77564		330.078	-2.49305
	330.079	-3.42342		330.079	-2.28681		330.079	-2.27027			330.079	-4.74495		330.079	-3.76903		330.079	-2.49057
	330.08	-3.42183		330.08	-2.29112		330.08	-2.27238			330.08	-4.74694		330.08	-3.76242		330.08	-2.48815
	330.081	-3.42011		330.081	-2.29543		330.081	-2.27531			330.081	-4.74893		330.081	-3.75606		330.081	-2.48574
	330.082	-3.4181		330.082	-2.29973		330.082	-2.27871			330.082	-4.75092		330.082	-3.74972		330.082	-2.48332
	330.083	-3.41609		330.083	-2.30404		330.083	-2.28212			330.083	-4.75291		330.083	-3.74338		330.083	-2.4809
	330.084	-3.41408		330.084	-2.30801		330.084	-2.28553			330.084	-4.7543		330.084	-3.73704		330.084	-2.47848
	330.085	-3.41208		330.085	-2.31159		330.085	-2.28894			330.085	-4.75566		330.085	-3.7307		330.085	-2.4762
	330.086	-3.41007		330.086	-2.31518		330.086	-2.29234			330.086	-4.75702		330.086	-3.72436		330.086	-2.47401
	330.087	-3.40797		330.087	-2.31876		330.087	-2.29643			330.087	-4.75839		330.087	-3.71837		330.087	-2.47182
	330.088	-3.40558		330.088	-2.32235		330.088	-2.30104			330.088	-4.75975		330.088	-3.71247		330.088	-2.46963
	330.089	-3.40318		330.089	-2.32594		330.089	-2.30565			330.089	-4.76111		330.089	-3.70657		330.089	-2.46744
	330.09	-3.40078		330.09	-2.32914		330.09	-2.31026			330.09	-4.76205		330.09	-3.70068		330.09	-2.46525
	330.091	-3.39839		330.091	-2.33189		330.091	-2.31487			330.091	-4.76296		330.091	-3.69478		330.091	-2.46318
	330.092	-3.39599		330.092	-2.33463		330.092	-2.31948			330.092	-4.76386		330.092	-3.68888		330.092	-2.46123
	330.093	-3.39356		330.093	-2.33737		330.093	-2.32457			330.093	-4.76477		330.093	-3.68337		330.093	-2.45928
	330.094	-3.3909		330.094	-2.34012		330.094	-2.33014			330.094	-4.76567		330.094	-3.67806		330.094	-2.45734
	330.095	-3.38824		330.095	-2.34286		330.095	-2.33571			330.095	-4.76658		330.095	-3.67275		330.095	-2.45539
	330.096	-3.38559		330.096	-2.34521		330.096	-2.34129			330.096	-4.76714		330.096	-3.66744		330.096	-2.45344
	330.097	-3.38293		330.097	-2.34702		330.097	-2.34686			330.097	-4.76765		330.097	-3.66213		330.097	-2.45159
	330.098	-3.38027		330.098	-2.34883		330.098	-2.35243			330.098	-4.76817		330.098	-3.65682		330.098	-2.44986
	330.099	-3.3776		330.099	-2.35064		330.099	-2.3583			330.099	-4.76868		330.099	-3.65185		330.099	-2.44814
	330.1	-3.37469		330.1	-2.35245		330.1	-2.36456			330.1	-4.76919		330.1	-3.6472		330.1	-2.44641
	330.101	-3.37177		330.101	-2.35426		330.101	-2.37082			330.101	-4.76971		330.101	-3.64255		330.101	-2.44469
	330.102	-3.36885		330.102	-2.35571		330.102	-2.37708			330.102	-4.76999		330.102	-3.6379		330.102	-2.44296
	330.103	-3.36593		330.103	-2.3566		330.103	-2.38334			330.103	-4.77022		330.103	-3.63325		330.103	-2.44132
	330.104	-3.36301		330.104	-2.35749		330.104	-2.3896			330.104	-4.77045		330.104	-3.6286		330.104	-2.43981
	330.105	-3.3601		330.105	-2.35838		330.105	-2.39597			330.105	-4.77069		330.105	-3.62424		330.105	-2.43831
	330.106	-3.35702		330.106	-2.35926		330.106	-2.40252			330.106	-4.77092		330.106	-3.62036		330.106	-2.43681
	330.107	-3.35394		330.107	-2.36015		330.107	-2.40907			330.107	-4.77115		330.107	-3.61648		330.107	-2.43531
	330.108	-3.35085		330.108	-2.36073		330.108	-2.41562			330.108	-4.77123		330.108	-3.6126		330.108	-2.43381
	330.109	-3.34777		330.109	-2.36074		330.109	-2.42217			330.109	-4.77127		330.109	-3.60871		330.109	-2.43235
	330.11	-3.34468		330.11	-2.36074		330.11	-2.42872			330.11	-4.77132		330.11	-3.60483		330.11	-2.431
	330.111	-3.3416		330.111	-2.36075		330.111	-2.43525			330.111	-4.77136		330.111	-3.60112		330.111	-2.42964
	330.112	-3.3384		330.112	-2.36076		330.112	-2.44175			330.112	-4.7714		330.112	-3.59793		330.112	-2.42828
	330.113	-3.33519		330.113	-2.36077		330.113	-2.44825			330.113	-4.77144		330.113	-3.59474		330.113	-2.42693
	330.114	-3.33197		330.114	-2.36054		330.114	-2.45475			330.114	-4.77144		330.114	-3.59156		330.114	-2.42557
	330.115	-3.32876		330.115	-2.35983		330.115	-2.46125			330.115	-4.77143		330.115	-3.58837		330.115	-2.42424
	330.116	-3.32554		330.116	-2.35912		330.116	-2.46775			330.116	-4.77142		330.116	-3.58518		330.116	-2.42302
	330.117	-3.32232		330.117	-2.35841		330.117	-2.47412			330.117	-4.77141		330.117	-3.58206		330.117	-2.4218
	330.118	-3.31902		330.118	-2.3577		330.118	-2.48009			330.118	-4.7714		330.118	-3.57953		330.118	-2.42058
	330.119	-3.31569		330.119	-2.35699		330.119	-2.48606			330.119	-4.77139		330.119	-3.577		330.119	-2.41936
	330.12	-3.31237		330.12	-2.3561		330.12	-2.49203			330.12	-4.77143		330.12	-3.57446		330.12	-2.41814
	330.121	-3.30904		330.121	-2.35479		330.121	-2.498			330.121	-4.77149		330.121	-3.57193		330.121	-2.41693
	330.122	-3.30571		330.122	-2.35348		330.122	-2.50398			330.122	-4.77155		330.122	-3.56939		330.122	-2.41578
	330.123	-3.30238		330.123	-2.35217		330.123	-2.50979			330.123	-4.77161		330.123	-3.56686		330.123	-2.41464
	330.124	-3.29899		330.124	-2.35085		330.124	-2.51499			330.124	-4.77167		330.124	-3.56483		330.124	-2.41349
	330.125	-3.29556		330.125	-2.34954		330.125	-2.52018			330.125	-4.77173		330.125	-3.56283		330.125	-2.41234
	330.126	-3.29214		330.126	-2.34811		330.126	-2.52537			330.126	-4.77187		330.126	-3.56082		330.126	-2.41119
	330.127	-3.28871		330.127	-2.34635		330.127	-2.53056			330.127	-4.77204		330.127	-3.55881		330.127	-2.41004
	330.128	-3.28529		330.128	-2.34458		330.128	-2.53575			330.128	-4.77221		330.128	-3.5568		330.128	-2.40887
	330.129	-3.28186		330.129	-2.34282		330.129	-2.54079			330.129	-4.77239		330.129	-3.55479		330.129	-2.40769
	330.13	-3.27843		330.13	-2.34105		330.13	-2.54479			330.13	-4.77256		330.13	-3.55306		330.13	-2.40652
	330.131	-3.27498		330.131	-2.33929		330.131	-2.54879			330.131	-4.77273		330.131	-3.55138		330.131	-2.40534
	330.132	-3.27153		330.132	-2.33746		330.132	-2.55279			330.132	-4.77305		330.132	-3.54971		330.132	-2.40417
	330.133	-3.26808		330.133	-2.33544		330.133	-2.55679			330.133	-4.77346		330.133	-3.54803		330.133	-2.40299
	330.134	-3.26463		330.134	-2.33342		330.134	-2.56079			330.134	-4.77387		330.134	-3.54635		330.134	-2.40174
	330.135	-3.26118		330.135	-2.3314		330.135	-2.56469			330.135	-4.77428		330.135	-3.54467		330.135	-2.40048
	330.136	-3.25773		330.136	-2.32937		330.136	-2.56737			330.136	-4.7747		330.136	-3.5431		330.136	-2.39922
	330.137	-3.25427		330.137	-2.32735		330.137	-2.57006			330.137	-4.77511		330.137	-3.54156		330.137	-2.39797
	330.138	-3.25081		330.138	-2.32531		330.138	-2.57274			330.138	-4.77568		330.138	-3.54002		330.138	-2.39671
	330.139	-3.24735		330.139	-2.32319		330.139	-2.57542			330.139	-4.77638		330.139	-3.53849		330.139	-2.39545
	330.14	-3.24388		330.14	-2.32107		330.14	-2.5781			330.14	-4.77708		330.14	-3.53695		330.14	-2.39411
	330.141	-3.24042		330.141	-2.31895		330.141	-2.58077			330.141	-4.77778		330.141	-3.53542		330.141	-2.39275
	330.142	-3.237		330.142	-2.31684		330.142	-2.58199			330.142	-4.77847		330.142	-3.53388		330.142	-2.39139
	330.143	-3.23362		330.143	-2.31472		330.143	-2.58321			330.143	-4.77917		330.143	-3.53235		330.143	-2.39004
	330.144	-3.23025		330.144	-2.31261		330.144	-2.58443			330.144	-4.78006		330.144	-3.53082		330.144	-2.38868
	330.145	-3.22687		330.145	-2.31054		330.145	-2.58566			330.145	-4.78112		330.145	-3.52928		330.145	-2.38733
	330.146	-3.2235		330.146	-2.30847		330.146	-2.58688			330.146	-4.78218		330.146	-3.52775		330.146	-2.38591
	330.147	-3.22012		330.147	-2.3064		330.147	-2.5881			330.147	-4.78324		330.147	-3.52622		330.147	-2.38448
	330.148	-3.21679		330.148	-2.30433		330.148	-2.5878			330.148	-4.7843		330.148	-3.52459		330.148	-2.38305
	330.149	-3.21355		330.149	-2.30226		330.149	-2.58741			330.149	-4.78536		330.149	-3.52283		330.149	-2.38162
	330.15	-3.21031		330.15	-2.30021		330.15	-2.58702			330.15	-4.7866		330.15	-3.52107		330.15	-2.38018
	330.151	-3.20706		330.151	-2.29834		330.151	-2.58664			330.151	-4.78801		330.151	-3.51932		330.151	-2.37875
	330.152	-3.20382		330.152	-2.29647		330.152	-2.58625			330.152	-4.78942		330.152	-3.51756		330.152	-2.37732
	330.153	-3.20058		330.153	-2.29461		330.153	-2.58586			330.153	-4.79083		330.153	-3.5158		330.153	-2.37588
	330.154	-3.19737		330.154	-2.29274		330.154	-2.58409			330.154	-4.79224		330.154	-3.51395		330.154	-2.37445
	330.155	-3.1943		330.155	-2.29087		330.155	-2.58214			330.155	-4.79365		330.155	-3.51189		330.155	-2.37301
	330.156	-3.19122		330.156	-2.28902		330.156	-2.58019			330.156	-4.79522		330.156	-3.50982		330.156	-2.37158
	330.157	-3.18815		330.157	-2.28742		330.157	-2.57824			330.157	-4.79699		330.157	-3.50775		330.157	-2.37014
	330.158	-3.18507		330.158	-2.28581		330.158	-2.57629			330.158	-4.79876		330.158	-3.50568		330.158	-2.36875
	330.159	-3.18199		330.159	-2.2842		330.159	-2.57434			330.159	-4.80053		330.159	-3.50361		330.159	-2.36739
	330.16	-3.17895		330.16	-2.28259		330.16	-2.57111			330.16	-4.80229		330.16	-3.5015		330.16	-2.36604
	330.161	-3.17614		330.161	-2.28098		330.161	-2.5676			330.161	-4.80406		330.161	-3.49911		330.161	-2.36468
	330.162	-3.17332		330.162	-2.2794		330.162	-2.5641			330.162	-4.80597		330.162	-3.49673		330.162	-2.36332
	330.163	-3.1705		330.163	-2.27811		330.163	-2.5606			330.163	-4.80807		330.163	-3.49435		330.163	-2.36196
	330.164	-3.16769		330.164	-2.27681		330.164	-2.5571			330.164	-4.81017		330.164	-3.49197		330.164	-2.36068
	330.165	-3.16487		330.165	-2.27552		330.165	-2.5536			330.165	-4.81228		330.165	-3.48958		330.165	-2.35947
	330.166	-3.16207		330.166	-2.27422		330.166	-2.549			330.166	-4.81438		330.166	-3.48719		330.166	-2.35826
	330.167	-3.1596		330.167	-2.27293		330.167	-2.54406			330.167	-4.81649		330.167	-3.48456		330.167	-2.35705
	330.168	-3.15712		330.168	-2.27165		330.168	-2.53912			330.168	-4.81871		330.168	-3.48193		330.168	-2.35584
	330.169	-3.15465		330.169	-2.27067		330.169	-2.53419			330.169	-4.82114		330.169	-3.4793		330.169	-2.35463
	330.17	-3.15217		330.17	-2.26968		330.17	-2.52925			330.17	-4.82356		330.17	-3.47666		330.17	-2.35353
	330.171	-3.14969		330.171	-2.2687		330.171	-2.52431			330.171	-4.82599		330.171	-3.47403		330.171	-2.35256
	330.172	-3.14722		330.172	-2.26772		330.172	-2.51846			330.172	-4.82841		330.172	-3.4714		330.172	-2.3516
	330.173	-3.14509		330.173	-2.26674		330.173	-2.51222			330.173	-4.83084		330.173	-3.46864		330.173	-2.35063
	330.174	-3.14298		330.174	-2.26577		330.174	-2.50598			330.174	-4.83333		330.174	-3.46586		330.174	-2.34967
	330.175	-3.14087		330.175	-2.26503		330.175	-2.49974			330.175	-4.83595		330.175	-3.46308		330.175	-2.3487
	330.176	-3.13876		330.176	-2.2643		330.176	-2.4935			330.176	-4.83856		330.176	-3.4603		330.176	-2.34785
	330.177	-3.13665		330.177	-2.26357		330.177	-2.48725			330.177	-4.84118		330.177	-3.45752		330.177	-2.34721
	330.178	-3.13454		330.178	-2.26284		330.178	-2.48033			330.178	-4.8438		330.178	-3.45474		330.178	-2.34656
	330.179	-3.13275		330.179	-2.26211		330.179	-2.47303			330.179	-4.84642		330.179	-3.452		330.179	-2.34592
	330.18	-3.131		330.18	-2.26137		330.18	-2.46573			330.18	-4.84904		330.18	-3.44928		330.18	-2.34527
	330.181	-3.12925		330.181	-2.26083		330.181	-2.45843			330.181	-4.85168		330.181	-3.44655		330.181	-2.34463
	330.182	-3.12751		330.182	-2.26029		330.182	-2.45112			330.182	-4.85431		330.182	-3.44383		330.182	-2.34409
	330.183	-3.12576		330.183	-2.25975		330.183	-2.44382			330.183	-4.85694		330.183	-3.4411		330.183	-2.34382
	330.184	-3.12402		330.184	-2.25921		330.184	-2.43614			330.184	-4.85957		330.184	-3.43837		330.184	-2.34355
	330.185	-3.12257		330.185	-2.25866		330.185	-2.42819			330.185	-4.86221		330.185	-3.4358		330.185	-2.34328
	330.186	-3.12122		330.186	-2.25812		330.186	-2.42024			330.186	-4.86481		330.186	-3.43332		330.186	-2.34301
	330.187	-3.11986		330.187	-2.25762		330.187	-2.41229			330.187	-4.86733		330.187	-3.43084		330.187	-2.34274
	330.188	-3.1185		330.188	-2.25711		330.188	-2.40434			330.188	-4.86984		330.188	-3.42836		330.188	-2.34255
	330.189	-3.11714		330.189	-2.25661		330.189	-2.39639			330.189	-4.87236		330.189	-3.42589		330.189	-2.3427
	330.19	-3.11579		330.19	-2.25611		330.19	-2.3883			330.19	-4.87487		330.19	-3.42341		330.19	-2.34285
	330.191	-3.11464		330.191	-2.2556		330.191	-2.38008			330.191	-4.87739		330.191	-3.42115		330.191	-2.34301
	330.192	-3.11359		330.192	-2.2551		330.192	-2.37186			330.192	-4.87986		330.192	-3.41913		330.192	-2.34316
	330.193	-3.11254		330.193	-2.25454		330.193	-2.36364			330.193	-4.88213		330.193	-3.41711		330.193	-2.34332
	330.194	-3.11149		330.194	-2.25397		330.194	-2.35542			330.194	-4.8844		330.194	-3.41509		330.194	-2.34351
	330.195	-3.11044		330.195	-2.2534		330.195	-2.3472			330.195	-4.88668		330.195	-3.41308		330.195	-2.34404
	330.196	-3.10939		330.196	-2.25284		330.196	-2.33902			330.196	-4.88895		330.196	-3.41106		330.196	-2.34456
	330.197	-3.10851		330.197	-2.25227		330.197	-2.33089			330.197	-4.89123		330.197	-3.40923		330.197	-2.34508
	330.198	-3.10777		330.198	-2.2517		330.198	-2.32276			330.198	-4.89345		330.198	-3.40778		330.198	-2.34561
	330.199	-3.10702		330.199	-2.25094		330.199	-2.31464			330.199	-4.89541		330.199	-3.40634		330.199	-2.34613
	330.2	-3.10627		330.2	-2.25015		330.2	-2.30651			330.2	-4.89736		330.2	-3.40489		330.2	-2.34667
	330.201	-3.10552		330.201	-2.24936		330.201	-2.29838			330.201	-4.89931		330.201	-3.40344		330.201	-2.34752
	330.202	-3.10477		330.202	-2.24857		330.202	-2.29045			330.202	-4.90127		330.202	-3.40199		330.202	-2.34837
	330.203	-3.10415		330.203	-2.24779		330.203	-2.28282			330.203	-4.90322		330.203	-3.40069		330.203	-2.34922
	330.204	-3.10367		330.204	-2.247		330.204	-2.2752			330.204	-4.90512		330.204	-3.39998		330.204	-2.35007
	330.205	-3.10318		330.205	-2.24595		330.205	-2.26758			330.205	-4.90658		330.205	-3.39928		330.205	-2.35092
	330.206	-3.10269		330.206	-2.24487		330.206	-2.25996			330.206	-4.90804		330.206	-3.39857		330.206	-2.35177
	330.207	-3.1022		330.207	-2.24378		330.207	-2.25233			330.207	-4.90951		330.207	-3.39786		330.207	-2.35287
	330.208	-3.10172		330.208	-2.24269		330.208	-2.24499			330.208	-4.91097		330.208	-3.39716		330.208	-2.35398
	330.209	-3.1013		330.209	-2.24161		330.209	-2.23823			330.209	-4.91244		330.209	-3.3965		330.209	-2.3551
	330.21	-3.10099		330.21	-2.24052		330.21	-2.23146			330.21	-4.91386		330.21	-3.39657		330.21	-2.35621
	330.211	-3.10067		330.211	-2.23909		330.211	-2.22469			330.211	-4.91477		330.211	-3.39665		330.211	-2.35733
	330.212	-3.10036		330.212	-2.23759		330.212	-2.21792			330.212	-4.91568		330.212	-3.39672		330.212	-2.35844
	330.213	-3.10005		330.213	-2.23609		330.213	-2.21115			330.213	-4.91659		330.213	-3.39679		330.213	-2.35969
	330.214	-3.09973		330.214	-2.23459		330.214	-2.20469			330.214	-4.9175		330.214	-3.39686		330.214	-2.36096
	330.215	-3.09944		330.215	-2.23309		330.215	-2.19904			330.215	-4.91841		330.215	-3.39693		330.215	-2.36223
	330.216	-3.09917		330.216	-2.2316		330.216	-2.19339			330.216	-4.9193		330.216	-3.39777		330.216	-2.36349
	330.217	-3.09891		330.217	-2.2297		330.217	-2.18774			330.217	-4.91963		330.217	-3.39866		330.217	-2.36476
	330.218	-3.09865		330.218	-2.2277		330.218	-2.18209			330.218	-4.91997		330.218	-3.39956		330.218	-2.36603
	330.219	-3.09838		330.219	-2.2257		330.219	-2.17644			330.219	-4.9203		330.219	-3.40045		330.219	-2.36732
	330.22	-3.09812		330.22	-2.2237		330.22	-2.17107			330.22	-4.92063		330.22	-3.40134		330.22	-2.36862
	330.221	-3.09786		330.221	-2.22171		330.221	-2.16672			330.221	-4.92097		330.221	-3.40224		330.221	-2.36992
	330.222	-3.0976		330.222	-2.21971		330.222	-2.16238			330.222	-4.9213		330.222	-3.4038		330.222	-2.37121
	330.223	-3.09734		330.223	-2.21729		330.223	-2.15804			330.223	-4.92108		330.223	-3.40553		330.223	-2.37251
	330.224	-3.09708		330.224	-2.21475		330.224	-2.1537			330.224	-4.92085		330.224	-3.40727		330.224	-2.37381
	330.225	-3.09683		330.225	-2.21221		330.225	-2.14936			330.225	-4.92063		330.225	-3.409		330.225	-2.37507
	330.226	-3.09657		330.226	-2.20967		330.226	-2.1452			330.226	-4.9204		330.226	-3.41073		330.226	-2.37631
	330.227	-3.0963		330.227	-2.20713		330.227	-2.14213			330.227	-4.92017		330.227	-3.41247		330.227	-2.37755
	330.228	-3.09597		330.228	-2.2046		330.228	-2.13905			330.228	-4.91995		330.228	-3.41471		330.228	-2.37879
	330.229	-3.09563		330.229	-2.20167		330.229	-2.13598			330.229	-4.9192		330.229	-3.41721		330.229	-2.38003
	330.23	-3.0953		330.23	-2.19862		330.23	-2.13291			330.23	-4.91841		330.23	-3.41971		330.23	-2.38126
	330.231	-3.09496		330.231	-2.19557		330.231	-2.12984			330.231	-4.91763		330.231	-3.42221		330.231	-2.3824
	330.232	-3.09463		330.232	-2.19252		330.232	-2.12687			330.232	-4.91685		330.232	-3.42472		330.232	-2.38347
	330.233	-3.09429		330.233	-2.18946		330.233	-2.12502			330.233	-4.91606		330.233	-3.42722		330.233	-2.38454
	330.234	-3.09391		330.234	-2.18641		330.234	-2.12318			330.234	-4.91528		330.234	-3.43012		330.234	-2.38561
	330.235	-3.09352		330.235	-2.18304		330.235	-2.12134			330.235	-4.91401		330.235	-3.43338		330.235	-2.38668
	330.236	-3.09314		330.236	-2.17954		330.236	-2.11949			330.236	-4.91269		330.236	-3.43664		330.236	-2.38775
	330.237	-3.09275		330.237	-2.17604		330.237	-2.11765			330.237	-4.91137		330.237	-3.43991		330.237	-2.38868
	330.238	-3.09237		330.238	-2.17253		330.238	-2.11583			330.238	-4.91006		330.238	-3.44317		330.238	-2.38948
	330.239	-3.09199		330.239	-2.16903		330.239	-2.11491			330.239	-4.90874		330.239	-3.44643		330.239	-2.39028
	330.24	-3.0916		330.24	-2.16553		330.24	-2.114			330.24	-4.90742		330.24	-3.44996		330.24	-2.39108
	330.241	-3.09121		330.241	-2.16176		330.241	-2.11309			330.241	-4.90562		330.241	-3.45392		330.241	-2.39188
	330.242	-3.09082		330.242	-2.15786		330.242	-2.11217			330.242	-4.90375		330.242	-3.45788		330.242	-2.39268
	330.243	-3.09043		330.243	-2.15397		330.243	-2.11126			330.243	-4.90188		330.243	-3.46184		330.243	-2.39334
	330.244	-3.09004		330.244	-2.15007		330.244	-2.11034			330.244	-4.90001		330.244	-3.4658		330.244	-2.39382
	330.245	-3.08965		330.245	-2.14617		330.245	-2.11001			330.245	-4.89814		330.245	-3.46976		330.245	-2.39429
	330.246	-3.08921		330.246	-2.14228		330.246	-2.10969			330.246	-4.89627		330.246	-3.4739		330.246	-2.39477
	330.247	-3.08876		330.247	-2.13824		330.247	-2.10938			330.247	-4.89392		330.247	-3.47854		330.247	-2.39524
	330.248	-3.0883		330.248	-2.13412		330.248	-2.10907			330.248	-4.89146		330.248	-3.48319		330.248	-2.39572
	330.249	-3.08785		330.249	-2.13		330.249	-2.10876			330.249	-4.889		330.249	-3.48784		330.249	-2.39605
	330.25	-3.0874		330.25	-2.12588		330.25	-2.10845			330.25	-4.88654		330.25	-3.49249		330.25	-2.39611
	330.251	-3.08695		330.251	-2.12177		330.251	-2.10839			330.251	-4.88407		330.251	-3.49713		330.251	-2.39617
	330.252	-3.08655		330.252	-2.11765		330.252	-2.10836			330.252	-4.88161		330.252	-3.50186		330.252	-2.39623
	330.253	-3.08616		330.253	-2.11349		330.253	-2.10834			330.253	-4.87866		330.253	-3.50714		330.253	-2.39629
	330.254	-3.08577		330.254	-2.10931		330.254	-2.10831			330.254	-4.87556		330.254	-3.51242		330.254	-2.39636
	330.255	-3.08539		330.255	-2.10513		330.255	-2.10828			330.255	-4.87247		330.255	-3.5177		330.255	-2.39629
	330.256	-3.085		330.256	-2.10095		330.256	-2.10826			330.256	-4.86937		330.256	-3.52298		330.256	-2.39587
	330.257	-3.08462		330.257	-2.09678		330.257	-2.10815			330.257	-4.86627		330.257	-3.52826		330.257	-2.39545
	330.258	-3.08433		330.258	-2.0926		330.258	-2.10802			330.258	-4.86318		330.258	-3.53354		330.258	-2.39503
	330.259	-3.08408		330.259	-2.08844		330.259	-2.1079			330.259	-4.85954		330.259	-3.53932		330.259	-2.39461
	330.26	-3.08384		330.26	-2.0843		330.26	-2.10777			330.26	-4.85571		330.26	-3.5451		330.26	-2.39419
	330.261	-3.0836		330.261	-2.08016		330.261	-2.10765			330.261	-4.85188		330.261	-3.55088		330.261	-2.39366
	330.262	-3.08336		330.262	-2.07601		330.262	-2.10753			330.262	-4.84805		330.262	-3.55665		330.262	-2.39268
	330.263	-3.08311		330.263	-2.07187		330.263	-2.10703			330.263	-4.84422		330.263	-3.56243		330.263	-2.39169
	330.264	-3.08301		330.264	-2.06773		330.264	-2.10644			330.264	-4.84039		330.264	-3.56821		330.264	-2.39071
	330.265	-3.08299		330.265	-2.06375		330.265	-2.10584			330.265	-4.83596		330.265	-3.57429		330.265	-2.38972
	330.266	-3.08298		330.266	-2.05989		330.266	-2.10524			330.266	-4.83127		330.266	-3.58043		330.266	-2.38873
	330.267	-3.08297		330.267	-2.05604		330.267	-2.10464			330.267	-4.82657		330.267	-3.58657		330.267	-2.38768
	330.268	-3.08295		330.268	-2.05218		330.268	-2.10405			330.268	-4.82188		330.268	-3.5927		330.268	-2.38612
	330.269	-3.08294		330.269	-2.04832		330.269	-2.10298			330.269	-4.81719		330.269	-3.59884		330.269	-2.38455
	330.27	-3.08309		330.27	-2.04447		330.27	-2.10172			330.27	-4.81249		330.27	-3.60497		330.27	-2.38298
	330.271	-3.08341		330.271	-2.04082		330.271	-2.10046			330.271	-4.80718		330.271	-3.61127		330.271	-2.38142
	330.272	-3.08373		330.272	-2.03737		330.272	-2.09919			330.272	-4.80154		330.272	-3.61763		330.272	-2.37985
	330.273	-3.08404		330.273	-2.03392		330.273	-2.09793			330.273	-4.7959		330.273	-3.62399		330.273	-2.37827
	330.274	-3.08436		330.274	-2.03047		330.274	-2.09667			330.274	-4.79025		330.274	-3.63035		330.274	-2.3761
	330.275	-3.08468		330.275	-2.02701		330.275	-2.09499			330.275	-4.78461		330.275	-3.63671		330.275	-2.37393
	330.276	-3.08519		330.276	-2.02356		330.276	-2.09307			330.276	-4.77896		330.276	-3.64307		330.276	-2.37176
	330.277	-3.08597		330.277	-2.02036		330.277	-2.09115			330.277	-4.77269		330.277	-3.64945		330.277	-2.36959
	330.278	-3.08675		330.278	-2.01742		330.278	-2.08924			330.278	-4.766		330.278	-3.65585		330.278	-2.36742
	330.279	-3.08753		330.279	-2.01447		330.279	-2.08732			330.279	-4.75931		330.279	-3.66225		330.279	-2.36525
	330.28	-3.08831		330.28	-2.01153		330.28	-2.0854			330.28	-4.75263		330.28	-3.66864		330.28	-2.3625
	330.281	-3.0891		330.281	-2.00858		330.281	-2.08315			330.281	-4.74594		330.281	-3.67504		330.281	-2.3597
	330.282	-3.09003		330.282	-2.00564		330.282	-2.08066			330.282	-4.73925		330.282	-3.68143		330.282	-2.35691
	330.283	-3.0913		330.283	-2.00301		330.283	-2.07816			330.283	-4.73199		330.283	-3.68775		330.283	-2.35412
	330.284	-3.09257		330.284	-2.00074		330.284	-2.07567			330.284	-4.72427		330.284	-3.69397		330.284	-2.35132
	330.285	-3.09384		330.285	-1.99832		330.285	-2.07318			330.285	-4.71655		330.285	-3.70019		330.285	-2.34853
	330.286	-3.09511		330.286	-1.99611		330.286	-2.07068			330.286	-4.70884		330.286	-3.70641		330.286	-2.34526
	330.287	-3.09638		330.287	-1.99373		330.287	-2.06799			330.287	-4.70112		330.287	-3.71264		330.287	-2.34191
	330.288	-3.09778		330.288	-1.99136		330.288	-2.06511			330.288	-4.6934		330.288	-3.71886		330.288	-2.33856
	330.289	-3.09958		330.289	-1.9894		330.289	-2.06209			330.289	-4.68528		330.289	-3.72493		330.289	-2.33521
	330.29	-3.10137		330.29	-1.98776		330.29	-2.05927			330.29	-4.67678		330.29	-3.73067		330.29	-2.33186
	330.291	-3.10317		330.291	-1.98607		330.291	-2.0563			330.291	-4.66795		330.291	-3.73641		330.291	-2.32851
	330.292	-3.10497		330.292	-1.98442		330.292	-2.05333			330.292	-4.65957		330.292	-3.74216		330.292	-2.32485
	330.293	-3.10677		330.293	-1.98276		330.293	-2.05037			330.293	-4.65085		330.293	-3.7479		330.293	-2.32109
	330.294	-3.10863		330.294	-1.98113		330.294	-2.04747			330.294	-4.64213		330.294	-3.75364		330.294	-2.31706
	330.295	-3.11082		330.295	-1.97993		330.295	-2.04452			330.295	-4.63302		330.295	-3.75925		330.295	-2.31337
	330.296	-3.11313		330.296	-1.97891		330.296	-2.0416			330.296	-4.6237		330.296	-3.76424		330.296	-2.30945
	330.297	-3.11527		330.297	-1.97789		330.297	-2.03868			330.297	-4.61425		330.297	-3.76923		330.297	-2.30552
	330.298	-3.11754		330.298	-1.97688		330.298	-2.03578			330.298	-4.60489		330.298	-3.77422		330.298	-2.30133
	330.299	-3.11982		330.299	-1.97588		330.299	-2.03315			330.299	-4.59553		330.299	-3.77921		330.299	-2.29705
	330.3	-3.12216		330.3	-1.97486		330.3	-2.03069			330.3	-4.58623		330.3	-3.7842		330.3	-2.2928
	330.301	-3.12478		330.301	-1.97436		330.301	-2.02823			330.301	-4.57649		330.301	-3.78915		330.301	-2.28856
	330.302	-3.12744		330.302	-1.97398		330.302	-2.02576			330.302	-4.56662		330.302	-3.79314		330.302	-2.28431
	330.303	-3.13007		330.303	-1.9736		330.303	-2.02333			330.303	-4.55676		330.303	-3.79712		330.303	-2.28013
	330.304	-3.1327		330.304	-1.97322		330.304	-2.02086			330.304	-4.54689		330.304	-3.80111		330.304	-2.27562
	330.305	-3.13533		330.305	-1.97284		330.305	-2.01911			330.305	-4.53707		330.305	-3.80509		330.305	-2.27116
	330.306	-3.13804		330.306	-1.97246		330.306	-2.01762			330.306	-4.52719		330.306	-3.80908		330.306	-2.26671
	330.307	-3.14108		330.307	-1.97256		330.307	-2.01613			330.307	-4.51726		330.307	-3.81306		330.307	-2.26231
	330.308	-3.14411		330.308	-1.97276		330.308	-2.01464			330.308	-4.5073		330.308	-3.8159		330.308	-2.25782
	330.309	-3.14713		330.309	-1.97297		330.309	-2.01315			330.309	-4.49736		330.309	-3.81861		330.309	-2.2534
	330.31	-3.15016		330.31	-1.97317		330.31	-2.01167			330.31	-4.48738		330.31	-3.8215		330.31	-2.24888
	330.311	-3.15319		330.311	-1.97337		330.311	-2.01122			330.311	-4.47744		330.311	-3.82417		330.311	-2.24436
	330.312	-3.15629		330.312	-1.97357		330.312	-2.01115			330.312	-4.4675		330.312	-3.82698		330.312	-2.23991
	330.313	-3.15953		330.313	-1.97419		330.313	-2.01107			330.313	-4.45781		330.313	-3.82979		330.313	-2.23537
	330.314	-3.16278		330.314	-1.97491		330.314	-2.011			330.314	-4.44828		330.314	-3.83139		330.314	-2.23089
	330.315	-3.16603		330.315	-1.97562		330.315	-2.01092			330.315	-4.4387		330.315	-3.83286		330.315	-2.22644
	330.316	-3.16928		330.316	-1.97634		330.316	-2.01085			330.316	-4.42916		330.316	-3.83432		330.316	-2.22211
	330.317	-3.17253		330.317	-1.97706		330.317	-2.01208			330.317	-4.41962		330.317	-3.83578		330.317	-2.21785
	330.318	-3.1758		330.318	-1.97777		330.318	-2.01388			330.318	-4.41008		330.318	-3.83724		330.318	-2.21351
	330.319	-3.17906		330.319	-1.97873		330.319	-2.01566			330.319	-4.40114		330.319	-3.83869		330.319	-2.20922
	330.32	-3.18237		330.32	-1.97974		330.32	-2.01745			330.32	-4.39245		330.32	-3.8387		330.32	-2.20493
	330.321	-3.18564		330.321	-1.98075		330.321	-2.01922			330.321	-4.38378		330.321	-3.83866		330.321	-2.20068
	330.322	-3.18892		330.322	-1.98175		330.322	-2.02101			330.322	-4.37511		330.322	-3.83861		330.322	-2.19675
	330.323	-3.1922		330.323	-1.98277		330.323	-2.02418			330.323	-4.36646		330.323	-3.83856		330.323	-2.19284
	330.324	-3.19534		330.324	-1.98377		330.324	-2.0281			330.324	-4.35778		330.324	-3.83851		330.324	-2.18894
	330.325	-3.19839		330.325	-1.98497		330.325	-2.03201			330.325	-4.35011		330.325	-3.83845		330.325	-2.18503
	330.326	-3.20141		330.326	-1.98621		330.326	-2.0359			330.326	-4.34295		330.326	-3.8369		330.326	-2.18113
	330.327	-3.20443		330.327	-1.98747		330.327	-2.03983			330.327	-4.33579		330.327	-3.83536		330.327	-2.17722
	330.328	-3.20743		330.328	-1.98871		330.328	-2.04373			330.328	-4.32868		330.328	-3.83383		330.328	-2.17388
	330.329	-3.21046		330.329	-1.98995		330.329	-2.04891			330.329	-4.32151		330.329	-3.83228		330.329	-2.17056
	330.33	-3.21329		330.33	-1.99119		330.33	-2.05512			330.33	-4.31438		330.33	-3.83074		330.33	-2.16724
	330.331	-3.21585		330.331	-1.9925		330.331	-2.0613			330.331	-4.30843		330.331	-3.82917		330.331	-2.16392
	330.332	-3.21842		330.332	-1.99385		330.332	-2.06752			330.332	-4.30323		330.332	-3.82581		330.332	-2.1606
	330.333	-3.22097		330.333	-1.99519		330.333	-2.07371			330.333	-4.29798		330.333	-3.82252		330.333	-2.15728
	330.334	-3.22354		330.334	-1.99653		330.334	-2.07991			330.334	-4.29277		330.334	-3.81914		330.334	-2.15485
	330.335	-3.2261		330.335	-1.99788		330.335	-2.08718			330.335	-4.28756		330.335	-3.81582		330.335	-2.15253
	330.336	-3.22844		330.336	-1.99922		330.336	-2.09583			330.336	-4.28235		330.336	-3.81249		330.336	-2.15022
	330.337	-3.23036		330.337	-2.00052		330.337	-2.10448			330.337	-4.27837		330.337	-3.80922		330.337	-2.14791
	330.338	-3.23229		330.338	-2.00181		330.338	-2.11313			330.338	-4.27536		330.338	-3.80447		330.338	-2.1456
	330.339	-3.23421		330.339	-2.0031		330.339	-2.12178			330.339	-4.27236		330.339	-3.79971		330.339	-2.14329
	330.34	-3.23614		330.34	-2.00438		330.34	-2.13041			330.34	-4.26937		330.34	-3.79495		330.34	-2.142
	330.341	-3.23807		330.341	-2.00567		330.341	-2.13977			330.341	-4.26637		330.341	-3.79019		330.341	-2.141
	330.342	-3.23977		330.342	-2.00695		330.342	-2.15065			330.342	-4.26339		330.342	-3.78547		330.342	-2.13999
	330.343	-3.24092		330.343	-2.00814		330.343	-2.16152			330.343	-4.26145		330.343	-3.78069		330.343	-2.13899
	330.344	-3.24207		330.344	-2.00925		330.344	-2.17239			330.344	-4.26081		330.344	-3.77515		330.344	-2.13798
	330.345	-3.24323		330.345	-2.01036		330.345	-2.18321			330.345	-4.26017		330.345	-3.7694		330.345	-2.13697
	330.346	-3.24438		330.346	-2.01147		330.346	-2.1941			330.346	-4.25953		330.346	-3.76365		330.346	-2.13692
	330.347	-3.24553		330.347	-2.01258		330.347	-2.20526			330.347	-4.2589		330.347	-3.75791		330.347	-2.13727
	330.348	-3.24649		330.348	-2.0137		330.348	-2.21783			330.348	-4.25826		330.348	-3.75216		330.348	-2.13762
	330.349	-3.24676		330.349	-2.01468		330.349	-2.23042			330.349	-4.25836		330.349	-3.74642		330.349	-2.13797
	330.35	-3.24704		330.35	-2.01555		330.35	-2.24297			330.35	-4.25998		330.35	-3.74033		330.35	-2.13832
	330.351	-3.24731		330.351	-2.01642		330.351	-2.25556			330.351	-4.26161		330.351	-3.73403		330.351	-2.13867
	330.352	-3.24759		330.352	-2.01729		330.352	-2.26815			330.352	-4.26323		330.352	-3.72769		330.352	-2.13992
	330.353	-3.24787		330.353	-2.01816		330.353	-2.28078			330.353	-4.26486		330.353	-3.7214		330.353	-2.14171
	330.354	-3.248		330.354	-2.01903		330.354	-2.29456			330.354	-4.26648		330.354	-3.71508		330.354	-2.1435
	330.355	-3.24738		330.355	-2.01976		330.355	-2.30817			330.355	-4.26853		330.355	-3.70876		330.355	-2.14529
	330.356	-3.24677		330.356	-2.02034		330.356	-2.3219			330.356	-4.2723		330.356	-3.70245		330.356	-2.14708
	330.357	-3.24615		330.357	-2.02093		330.357	-2.33564			330.357	-4.27603		330.357	-3.69621		330.357	-2.14887
	330.358	-3.24553		330.358	-2.02151		330.358	-2.34938			330.358	-4.27979		330.358	-3.68994		330.358	-2.15142
	330.359	-3.24492		330.359	-2.02208		330.359	-2.3632			330.359	-4.28354		330.359	-3.68368		330.359	-2.15459
	330.36	-3.24424		330.36	-2.02267		330.36	-2.37736			330.36	-4.2873		330.36	-3.67742		330.36	-2.15779
	330.361	-3.24275		330.361	-2.02308		330.361	-2.39163			330.361	-4.29126		330.361	-3.67117		330.361	-2.16097
	330.362	-3.24124		330.362	-2.02327		330.362	-2.40589			330.362	-4.29679		330.362	-3.66505		330.362	-2.16416
	330.363	-3.23975		330.363	-2.02347		330.363	-2.42015			330.363	-4.30234		330.363	-3.65931		330.363	-2.16732
	330.364	-3.23825		330.364	-2.02366		330.364	-2.43435			330.364	-4.30789		330.364	-3.65357		330.364	-2.17106
	330.365	-3.23676		330.365	-2.02385		330.365	-2.44863			330.365	-4.31344		330.365	-3.64783		330.365	-2.1755
	330.366	-3.23527		330.366	-2.02404		330.366	-2.46277			330.366	-4.319		330.366	-3.6421		330.366	-2.17994
	330.367	-3.23297		330.367	-2.02409		330.367	-2.47689			330.367	-4.32457		330.367	-3.63636		330.367	-2.18439
	330.368	-3.23061		330.368	-2.02388		330.368	-2.49092			330.368	-4.33147		330.368	-3.63073		330.368	-2.18881
	330.369	-3.22824		330.369	-2.02366		330.369	-2.50509			330.369	-4.33837		330.369	-3.62584		330.369	-2.19326
	330.37	-3.22588		330.37	-2.02344		330.37	-2.51915			330.37	-4.34524		330.37	-3.62096		330.37	-2.19801
	330.371	-3.22352		330.371	-2.02323		330.371	-2.53322			330.371	-4.35216		330.371	-3.61608		330.371	-2.20354
	330.372	-3.22116		330.372	-2.02301		330.372	-2.54681			330.372	-4.35903		330.372	-3.61119		330.372	-2.20906
	330.373	-3.21825		330.373	-2.02271		330.373	-2.56017			330.373	-4.36591		330.373	-3.60631		330.373	-2.21456
	330.374	-3.21514		330.374	-2.02212		330.374	-2.57364			330.374	-4.37376		330.374	-3.60143		330.374	-2.22009
	330.375	-3.21203		330.375	-2.02152		330.375	-2.58703			330.375	-4.38163		330.375	-3.59776		330.375	-2.2256
	330.376	-3.20893		330.376	-2.02093		330.376	-2.60042			330.376	-4.38957		330.376	-3.59418		330.376	-2.23124
	330.377	-3.20582		330.377	-2.02034		330.377	-2.61382			330.377	-4.39746		330.377	-3.59059		330.377	-2.23761
	330.378	-3.20271		330.378	-2.01974		330.378	-2.62639			330.378	-4.40535		330.378	-3.587		330.378	-2.24393
	330.379	-3.19931		330.379	-2.01911		330.379	-2.6386			330.379	-4.4132		330.379	-3.58342		330.379	-2.25031
	330.38	-3.19566		330.38	-2.01817		330.38	-2.65074			330.38	-4.42163		330.38	-3.57984		330.38	-2.25665
	330.381	-3.192		330.381	-2.01723		330.381	-2.66289			330.381	-4.43014		330.381	-3.57742		330.381	-2.263
	330.382	-3.18835		330.382	-2.01628		330.382	-2.67495			330.382	-4.43864		330.382	-3.57538		330.382	-2.26929
	330.383	-3.1847		330.383	-2.01534		330.383	-2.68714			330.383	-4.44715		330.383	-3.57334		330.383	-2.27619
	330.384	-3.18105		330.384	-2.0144		330.384	-2.69844			330.384	-4.45562		330.384	-3.5713		330.384	-2.28305
	330.385	-3.17728		330.385	-2.01345		330.385	-2.70878			330.385	-4.46414		330.385	-3.56927		330.385	-2.28992
	330.386	-3.17323		330.386	-2.01218		330.386	-2.71911			330.386	-4.47275		330.386	-3.56722		330.386	-2.29678
	330.387	-3.1692		330.387	-2.01091		330.387	-2.72943			330.387	-4.48142		330.387	-3.5662		330.387	-2.30361
	330.388	-3.16517		330.388	-2.00963		330.388	-2.73977			330.388	-4.49009		330.388	-3.56595		330.388	-2.31049
	330.389	-3.16114		330.389	-2.00835		330.389	-2.75009			330.389	-4.49876		330.389	-3.5657		330.389	-2.31749
	330.39	-3.15716		330.39	-2.00708		330.39	-2.75988			330.39	-4.50744		330.39	-3.56544		330.39	-2.32456
	330.391	-3.15309		330.391	-2.0058		330.391	-2.7681			330.391	-4.51611		330.391	-3.56519		330.391	-2.33162
	330.392	-3.14891		330.392	-2.00425		330.392	-2.77635			330.392	-4.5247		330.392	-3.56494		330.392	-2.33869
	330.393	-3.14473		330.393	-2.00265		330.393	-2.78456			330.393	-4.5332		330.393	-3.56537		330.393	-2.34576
	330.394	-3.14059		330.394	-2.00106		330.394	-2.7928			330.394	-4.54173		330.394	-3.56704		330.394	-2.35283
	330.395	-3.13639		330.395	-1.99946		330.395	-2.80104			330.395	-4.55022		330.395	-3.5687		330.395	-2.35983
	330.396	-3.13223		330.396	-1.99787		330.396	-2.80913			330.396	-4.55874		330.396	-3.57036		330.396	-2.36676
	330.397	-3.12808		330.397	-1.99628		330.397	-2.81499			330.397	-4.56726		330.397	-3.57203		330.397	-2.37371
	330.398	-3.12394		330.398	-1.99444		330.398	-2.82085			330.398	-4.57566		330.398	-3.57369		330.398	-2.38064
	330.399	-3.1198		330.399	-1.99252		330.399	-2.8267			330.399	-4.58374		330.399	-3.57561		330.399	-2.38758
	330.4	-3.11566		330.4	-1.9906		330.4	-2.83256			330.4	-4.59185		330.4	-3.57914		330.4	-2.39452
	330.401	-3.11152		330.401	-1.98868		330.401	-2.83839			330.401	-4.59995		330.401	-3.58266		330.401	-2.40134
	330.402	-3.10739		330.402	-1.98676		330.402	-2.84426			330.402	-4.60805		330.402	-3.58618		330.402	-2.40782
	330.403	-3.10325		330.403	-1.98484		330.403	-2.84792			330.403	-4.61615		330.403	-3.58971		330.403	-2.41431
	330.404	-3.0992		330.404	-1.98279		330.404	-2.85127			330.404	-4.62416		330.404	-3.59323		330.404	-2.4208
	330.405	-3.0953		330.405	-1.98063		330.405	-2.85462			330.405	-4.63168		330.405	-3.59676		330.405	-2.42729
	330.406	-3.09136		330.406	-1.97848		330.406	-2.85796			330.406	-4.63919		330.406	-3.6018		330.406	-2.43377
	330.407	-3.08742		330.407	-1.97633		330.407	-2.86132			330.407	-4.64671		330.407	-3.607		330.407	-2.44023
	330.408	-3.08348		330.408	-1.97418		330.408	-2.86466			330.408	-4.6542		330.408	-3.61219		330.408	-2.4461
	330.409	-3.0795		330.409	-1.97203		330.409	-2.8663			330.409	-4.66172		330.409	-3.6174		330.409	-2.45196
	330.41	-3.07565		330.41	-1.96975		330.41	-2.8671			330.41	-4.66921		330.41	-3.62259		330.41	-2.45782
	330.411	-3.07191		330.411	-1.9673		330.411	-2.86789			330.411	-4.67599		330.411	-3.62779		330.411	-2.46368
	330.412	-3.06817		330.412	-1.96486		330.412	-2.86868			330.412	-4.68276		330.412	-3.63403		330.412	-2.46954
	330.413	-3.06444		330.413	-1.96241		330.413	-2.86948			330.413	-4.68949		330.413	-3.64074		330.413	-2.4754
	330.414	-3.06068		330.414	-1.95997		330.414	-2.87027			330.414	-4.69627		330.414	-3.64744		330.414	-2.48063
	330.415	-3.05695		330.415	-1.95752		330.415	-2.86994			330.415	-4.70302		330.415	-3.65415		330.415	-2.48571
	330.416	-3.05323		330.416	-1.955		330.416	-2.86819			330.416	-4.70978		330.416	-3.66086		330.416	-2.49081
	330.417	-3.04971		330.417	-1.9523		330.417	-2.86646			330.417	-4.71587		330.417	-3.66757		330.417	-2.49589
	330.418	-3.04618		330.418	-1.9496		330.418	-2.86472			330.418	-4.72186		330.418	-3.6748		330.418	-2.50098
	330.419	-3.04266		330.419	-1.9469		330.419	-2.86297			330.419	-4.72783		330.419	-3.68265		330.419	-2.50607
	330.42	-3.03914		330.42	-1.9442		330.42	-2.86123			330.42	-4.7338		330.42	-3.69048		330.42	-2.51065
	330.421	-3.03562		330.421	-1.9415		330.421	-2.85887			330.421	-4.73977		330.421	-3.69832		330.421	-2.51489
	330.422	-3.0321		330.422	-1.93877		330.422	-2.85476			330.422	-4.74573		330.422	-3.70615		330.422	-2.51911
	330.423	-3.02873		330.423	-1.9358		330.423	-2.85062			330.423	-4.75116		330.423	-3.71399		330.423	-2.52334
	330.424	-3.02539		330.424	-1.93283		330.424	-2.84648			330.424	-4.75628		330.424	-3.72203		330.424	-2.52757
	330.425	-3.02205		330.425	-1.92987		330.425	-2.84233			330.425	-4.76139		330.425	-3.73067		330.425	-2.53181
	330.426	-3.01871		330.426	-1.92689		330.426	-2.8382			330.426	-4.76651		330.426	-3.73931		330.426	-2.53568
	330.427	-3.01537		330.427	-1.92393		330.427	-2.83387			330.427	-4.77163		330.427	-3.74795		330.427	-2.53895
	330.428	-3.01201		330.428	-1.92097		330.428	-2.82765			330.428	-4.77675		330.428	-3.7566		330.428	-2.54222
	330.429	-3.00878		330.429	-1.91778		330.429	-2.82142			330.429	-4.78151		330.429	-3.76524		330.429	-2.54549
	330.43	-3.00557		330.43	-1.9146		330.43	-2.81523			330.43	-4.78582		330.43	-3.7739		330.43	-2.54876
	330.431	-3.00236		330.431	-1.9114		330.431	-2.80899			330.431	-4.79013		330.431	-3.78287		330.431	-2.55203
	330.432	-2.99915		330.432	-1.90821		330.432	-2.80278			330.432	-4.79446		330.432	-3.79184		330.432	-2.55515
	330.433	-2.99594		330.433	-1.90502		330.433	-2.79657			330.433	-4.79876		330.433	-3.80076		330.433	-2.55747
	330.434	-2.99273		330.434	-1.90185		330.434	-2.78875			330.434	-4.80308		330.434	-3.80974		330.434	-2.55978
	330.435	-2.98957		330.435	-1.89851		330.435	-2.78089			330.435	-4.80719		330.435	-3.81868		330.435	-2.5621
	330.436	-2.98645		330.436	-1.89515		330.436	-2.77292			330.436	-4.81072		330.436	-3.82761		330.436	-2.56441
	330.437	-2.98333		330.437	-1.89179		330.437	-2.76502			330.437	-4.81423		330.437	-3.83638		330.437	-2.56673
	330.438	-2.9802		330.438	-1.88844		330.438	-2.75713			330.438	-4.81775		330.438	-3.84527		330.438	-2.56905
	330.439	-2.97709		330.439	-1.88511		330.439	-2.74924			330.439	-4.82127		330.439	-3.85405		330.439	-2.57051
	330.44	-2.97396		330.44	-1.88174		330.44	-2.7405			330.44	-4.82479		330.44	-3.86283		330.44	-2.57193
	330.441	-2.97083		330.441	-1.87837		330.441	-2.73126			330.441	-4.82824		330.441	-3.87161		330.441	-2.57333
	330.442	-2.96769		330.442	-1.87498		330.442	-2.72211			330.442	-4.83105		330.442	-3.88032		330.442	-2.57475
	330.443	-2.96454		330.443	-1.87158		330.443	-2.71296			330.443	-4.83385		330.443	-3.88884		330.443	-2.57616
	330.444	-2.9614		330.444	-1.86821		330.444	-2.70386			330.444	-4.83664		330.444	-3.89706		330.444	-2.57757
	330.445	-2.95825		330.445	-1.86481		330.445	-2.69469			330.445	-4.83944		330.445	-3.90527		330.445	-2.57838
	330.446	-2.95511		330.446	-1.86143		330.446	-2.68523			330.446	-4.84222		330.446	-3.91348		330.446	-2.57899
	330.447	-2.95197		330.447	-1.85808		330.447	-2.67539			330.447	-4.84502		330.447	-3.92169		330.447	-2.5796
	330.448	-2.94876		330.448	-1.85481		330.448	-2.66555			330.448	-4.84714		330.448	-3.9299		330.448	-2.58021
	330.449	-2.94558		330.449	-1.85154		330.449	-2.65569			330.449	-4.84918		330.449	-3.93788		330.449	-2.58082
	330.45	-2.94239		330.45	-1.84827		330.45	-2.64586			330.45	-4.85122		330.45	-3.94509		330.45	-2.58143
	330.451	-2.9392		330.451	-1.845		330.451	-2.63601			330.451	-4.85326		330.451	-3.95229		330.451	-2.58163
	330.452	-2.93605		330.452	-1.84173		330.452	-2.62615			330.452	-4.8553		330.452	-3.95953		330.452	-2.58152
	330.453	-2.93285		330.453	-1.8385		330.453	-2.61627			330.453	-4.85735		330.453	-3.96673		330.453	-2.58141
	330.454	-2.92961		330.454	-1.8356		330.454	-2.60637			330.454	-4.85896		330.454	-3.97396		330.454	-2.5813
	330.455	-2.92637		330.455	-1.83271		330.455	-2.59649			330.455	-4.86038		330.455	-3.98119		330.455	-2.58118
	330.456	-2.92313		330.456	-1.82981		330.456	-2.5866			330.456	-4.86179		330.456	-3.98714		330.456	-2.58107
	330.457	-2.91994		330.457	-1.82691		330.457	-2.57671			330.457	-4.86321		330.457	-3.993		330.457	-2.58074
	330.458	-2.91669		330.458	-1.824		330.458	-2.56681			330.458	-4.86463		330.458	-3.99886		330.458	-2.57999
	330.459	-2.91348		330.459	-1.82111		330.459	-2.55747			330.459	-4.86605		330.459	-4.00472		330.459	-2.57924
	330.46	-2.91023		330.46	-1.81874		330.46	-2.54809			330.46	-4.86718		330.46	-4.01058		330.46	-2.57849
	330.461	-2.90699		330.461	-1.81645		330.461	-2.53877			330.461	-4.86801		330.461	-4.01644		330.461	-2.57774
	330.462	-2.90369		330.462	-1.81415		330.462	-2.52945			330.462	-4.86884		330.462	-4.02134		330.462	-2.577
	330.463	-2.90045		330.463	-1.81186		330.463	-2.52013			330.463	-4.86967		330.463	-4.02572		330.463	-2.57621
	330.464	-2.8972		330.464	-1.80956		330.464	-2.51095			330.464	-4.8705		330.464	-4.03009		330.464	-2.57486
	330.465	-2.89395		330.465	-1.80727		330.465	-2.50223			330.465	-4.87133		330.465	-4.03445		330.465	-2.5735
	330.466	-2.89074		330.466	-1.80559		330.466	-2.49403			330.466	-4.872		330.466	-4.0388		330.466	-2.57215
	330.467	-2.88755		330.467	-1.80423		330.467	-2.48583			330.467	-4.87236		330.467	-4.04318		330.467	-2.5708
	330.468	-2.88438		330.468	-1.80286		330.468	-2.47762			330.468	-4.87272		330.468	-4.04699		330.468	-2.56945
	330.469	-2.88121		330.469	-1.8015		330.469	-2.46952			330.469	-4.87308		330.469	-4.04967		330.469	-2.56809
	330.47	-2.87803		330.47	-1.80013		330.47	-2.4613			330.47	-4.87344		330.47	-4.05236		330.47	-2.56636
	330.471	-2.87485		330.471	-1.79876		330.471	-2.45355			330.471	-4.8738		330.471	-4.05504		330.471	-2.56452
	330.472	-2.8717		330.472	-1.79792		330.472	-2.44704			330.472	-4.8741		330.472	-4.05772		330.472	-2.56268
	330.473	-2.86883		330.473	-1.79767		330.473	-2.44053			330.473	-4.87408		330.473	-4.0604		330.473	-2.56083
	330.474	-2.86595		330.474	-1.79743		330.474	-2.43402			330.474	-4.87406		330.474	-4.06309		330.474	-2.55899
	330.475	-2.86308		330.475	-1.79718		330.475	-2.42751			330.475	-4.87404		330.475	-4.0642		330.475	-2.55714
	330.476	-2.8602		330.476	-1.79694		330.476	-2.421			330.476	-4.87402		330.476	-4.06531		330.476	-2.5551
	330.477	-2.85733		330.477	-1.79669		330.477	-2.41449			330.477	-4.874		330.477	-4.06642		330.477	-2.55287
	330.478	-2.85445		330.478	-1.79684		330.478	-2.40974			330.478	-4.87398		330.478	-4.06753		330.478	-2.55065
	330.479	-2.85188		330.479	-1.79796		330.479	-2.40535			330.479	-4.8737		330.479	-4.06864		330.479	-2.54841
	330.48	-2.84944		330.48	-1.79907		330.48	-2.40091			330.48	-4.87342		330.48	-4.06975		330.48	-2.54619
	330.481	-2.84699		330.481	-1.80019		330.481	-2.39648			330.481	-4.87314		330.481	-4.06986		330.481	-2.54397
	330.482	-2.84454		330.482	-1.8013		330.482	-2.39205			330.482	-4.87286		330.482	-4.06948		330.482	-2.54165
	330.483	-2.8421		330.483	-1.80241		330.483	-2.38758			330.483	-4.87257		330.483	-4.06911		330.483	-2.53909
	330.484	-2.83965		330.484	-1.80371		330.484	-2.38427			330.484	-4.87229		330.484	-4.06874		330.484	-2.5365
	330.485	-2.83746		330.485	-1.80633		330.485	-2.38207			330.485	-4.87191		330.485	-4.06836		330.485	-2.53393
	330.486	-2.83565		330.486	-1.80895		330.486	-2.37986			330.486	-4.87151		330.486	-4.06799		330.486	-2.53136
	330.487	-2.83383		330.487	-1.81156		330.487	-2.37766			330.487	-4.8711		330.487	-4.06719		330.487	-2.52879
	330.488	-2.83202		330.488	-1.81419		330.488	-2.37543			330.488	-4.8707		330.488	-4.06562		330.488	-2.52625
	330.489	-2.8302		330.489	-1.8168		330.489	-2.37324			330.489	-4.8703		330.489	-4.06406		330.489	-2.52341
	330.49	-2.82839		330.49	-1.81942		330.49	-2.37144			330.49	-4.86989		330.49	-4.06249		330.49	-2.52059
	330.491	-2.82663		330.491	-1.82347		330.491	-2.37151			330.491	-4.86949		330.491	-4.06091		330.491	-2.51776
	330.492	-2.82568		330.492	-1.82766		330.492	-2.37159			330.492	-4.86909		330.492	-4.05934		330.492	-2.51493
	330.493	-2.82473		330.493	-1.83184		330.493	-2.37167			330.493	-4.8687		330.493	-4.05771		330.493	-2.5121
	330.494	-2.82378		330.494	-1.83603		330.494	-2.37175			330.494	-4.8683		330.494	-4.05522		330.494	-2.50927
	330.495	-2.82283		330.495	-1.84021		330.495	-2.37183			330.495	-4.8679		330.495	-4.05273		330.495	-2.50636
	330.496	-2.82188		330.496	-1.8444		330.496	-2.37191			330.496	-4.8675		330.496	-4.05023		330.496	-2.5034
	330.497	-2.82093		330.497	-1.84967		330.497	-2.37391			330.497	-4.86716		330.497	-4.04774		330.497	-2.50043
	330.498	-2.82069		330.498	-1.8554		330.498	-2.37609			330.498	-4.86689		330.498	-4.04524		330.498	-2.49743
	330.499	-2.82071		330.499	-1.86113		330.499	-2.37828			330.499	-4.86661		330.499	-4.04275		330.499	-2.49447
	330.5	-2.82072		330.5	-1.86686		330.5	-2.38046			330.5	-4.86633		330.5	-4.03983		330.5	-2.49149
	330.501	-2.82073		330.501	-1.87255		330.501	-2.38265			330.501	-4.86605		330.501	-4.03679		330.501	-2.48849
	330.502	-2.82074		330.502	-1.8783		330.502	-2.38483			330.502	-4.86577		330.502	-4.03375		330.502	-2.48543
	330.503	-2.82076		330.503	-1.88473		330.503	-2.38813			330.503	-4.86558		330.503	-4.03072		330.503	-2.48241
	330.504	-2.82116		330.504	-1.89193		330.504	-2.39212			330.504	-4.86555		330.504	-4.02769		330.504	-2.47936
	330.505	-2.82215		330.505	-1.89913		330.505	-2.39607			330.505	-4.86553		330.505	-4.02466		330.505	-2.47631
	330.506	-2.82313		330.506	-1.90625		330.506	-2.40002			330.506	-4.86551		330.506	-4.02148		330.506	-2.47325
	330.507	-2.82411		330.507	-1.91348		330.507	-2.40393			330.507	-4.86548		330.507	-4.01818		330.507	-2.47019
	330.508	-2.82509		330.508	-1.92063		330.508	-2.40791			330.508	-4.86546		330.508	-4.01488		330.508	-2.46715
	330.509	-2.82608		330.509	-1.92808		330.509	-2.41231			330.509	-4.86546		330.509	-4.01159		330.509	-2.46411
	330.51	-2.82715		330.51	-1.93652		330.51	-2.41766			330.51	-4.86568		330.51	-4.00829		330.51	-2.46106
	330.511	-2.82908		330.511	-1.94489		330.511	-2.42301			330.511	-4.8659		330.511	-4.00499		330.511	-2.45801
	330.512	-2.83103		330.512	-1.95336		330.512	-2.42833			330.512	-4.86612		330.512	-4.00165		330.512	-2.45497
	330.513	-2.83298		330.513	-1.96175		330.513	-2.4337			330.513	-4.86634		330.513	-3.99819		330.513	-2.45191
	330.514	-2.83493		330.514	-1.97015		330.514	-2.43903			330.514	-4.86656		330.514	-3.99472		330.514	-2.44893
	330.515	-2.83689		330.515	-1.97855		330.515	-2.44436			330.515	-4.86679		330.515	-3.99126		330.515	-2.44597
	330.516	-2.83883		330.516	-1.98781		330.516	-2.45063			330.516	-4.86719		330.516	-3.98779		330.516	-2.44301
	330.517	-2.84141		330.517	-1.99718		330.517	-2.45694			330.517	-4.86762		330.517	-3.98433		330.517	-2.44007
	330.518	-2.84417		330.518	-2.00653		330.518	-2.46324			330.518	-4.86806		330.518	-3.98087		330.518	-2.4371
	330.519	-2.84693		330.519	-2.01587		330.519	-2.46955			330.519	-4.8685		330.519	-3.97748		330.519	-2.43415
	330.52	-2.84971		330.52	-2.02521		330.52	-2.47585			330.52	-4.86894		330.52	-3.9741		330.52	-2.43126
	330.521	-2.85246		330.521	-2.03456		330.521	-2.48216			330.521	-4.86937		330.521	-3.97071		330.521	-2.42842
	330.522	-2.85523		330.522	-2.04423		330.522	-2.48886			330.522	-4.8699		330.522	-3.96733		330.522	-2.42561
	330.523	-2.85833		330.523	-2.05412		330.523	-2.49583			330.523	-4.87049		330.523	-3.96394		330.523	-2.42276
	330.524	-2.86176		330.524	-2.06401		330.524	-2.50282			330.524	-4.87107		330.524	-3.96056		330.524	-2.41994
	330.525	-2.86519		330.525	-2.0739		330.525	-2.5098			330.525	-4.87166		330.525	-3.95721		330.525	-2.41711
	330.526	-2.86861		330.526	-2.08381		330.526	-2.51678			330.526	-4.87225		330.526	-3.95382		330.526	-2.41435
	330.527	-2.87204		330.527	-2.0937		330.527	-2.52374			330.527	-4.87283		330.527	-3.95045		330.527	-2.41169
	330.528	-2.87547		330.528	-2.10365		330.528	-2.53083			330.528	-4.87344		330.528	-3.94709		330.528	-2.40905
	330.529	-2.87899		330.529	-2.11372		330.529	-2.53829			330.529	-4.87408		330.529	-3.94372		330.529	-2.40641
	330.53	-2.88289		330.53	-2.12382		330.53	-2.54575			330.53	-4.87472		330.53	-3.94037		330.53	-2.40377
	330.531	-2.88677		330.531	-2.13387		330.531	-2.55321			330.531	-4.87537		330.531	-3.93701		330.531	-2.40115
	330.532	-2.89064		330.532	-2.14396		330.532	-2.56067			330.532	-4.87601		330.532	-3.93369		330.532	-2.39851
	330.533	-2.89452		330.533	-2.15406		330.533	-2.56813			330.533	-4.87665		330.533	-3.93036		330.533	-2.39614
	330.534	-2.89836		330.534	-2.16415		330.534	-2.5756			330.534	-4.87729		330.534	-3.92703		330.534	-2.3938
	330.535	-2.90226		330.535	-2.1742		330.535	-2.58335			330.535	-4.87786		330.535	-3.92371		330.535	-2.39146
	330.536	-2.90629		330.536	-2.18415		330.536	-2.59118			330.536	-4.87843		330.536	-3.92038		330.536	-2.38911
	330.537	-2.91034		330.537	-2.19416		330.537	-2.59904			330.537	-4.87901		330.537	-3.91705		330.537	-2.38677
	330.538	-2.91438		330.538	-2.20418		330.538	-2.60685			330.538	-4.87958		330.538	-3.91368		330.538	-2.38443
	330.539	-2.91838		330.539	-2.2142		330.539	-2.6147			330.539	-4.88015		330.539	-3.91028		330.539	-2.38229
	330.54	-2.92244		330.54	-2.22426		330.54	-2.62255			330.54	-4.88072		330.54	-3.90691		330.54	-2.38032
	330.541	-2.92646		330.541	-2.23398		330.541	-2.63054			330.541	-4.88118		330.541	-3.90352		330.541	-2.37834
	330.542	-2.93048		330.542	-2.24362		330.542	-2.63875			330.542	-4.88158		330.542	-3.90013		330.542	-2.37637
	330.543	-2.93449		330.543	-2.25326		330.543	-2.64693			330.543	-4.88199		330.543	-3.89673		330.543	-2.3744
	330.544	-2.93849		330.544	-2.2629		330.544	-2.65513			330.544	-4.8824		330.544	-3.89322		330.544	-2.37242
	330.545	-2.94251		330.545	-2.27252		330.545	-2.66332			330.545	-4.8828		330.545	-3.88963		330.545	-2.37051
	330.546	-2.94652		330.546	-2.28216		330.546	-2.67152			330.546	-4.88321		330.546	-3.88603		330.546	-2.3689
	330.547	-2.95052		330.547	-2.29152		330.547	-2.67971			330.547	-4.88351		330.547	-3.88243		330.547	-2.36729
	330.548	-2.95446		330.548	-2.30051		330.548	-2.68824			330.548	-4.88366		330.548	-3.87883		330.548	-2.36568
	330.549	-2.95822		330.549	-2.30951		330.549	-2.69673			330.549	-4.88382		330.549	-3.87524		330.549	-2.36407
	330.55	-2.96198		330.55	-2.31847		330.55	-2.70523			330.55	-4.88397		330.55	-3.87157		330.55	-2.36246
	330.551	-2.96573		330.551	-2.32747		330.551	-2.71373			330.551	-4.88412		330.551	-3.86771		330.551	-2.36085
	330.552	-2.96949		330.552	-2.33644		330.552	-2.72216			330.552	-4.88427		330.552	-3.86384		330.552	-2.3596
	330.553	-2.97325		330.553	-2.34529		330.553	-2.73067			330.553	-4.88437		330.553	-3.85997		330.553	-2.35842
	330.554	-2.97702		330.554	-2.35341		330.554	-2.73934			330.554	-4.88418		330.554	-3.85614		330.554	-2.35724
	330.555	-2.98039		330.555	-2.36153		330.555	-2.7481			330.555	-4.88399		330.555	-3.85226		330.555	-2.35607
	330.556	-2.98373		330.556	-2.36966		330.556	-2.75686			330.556	-4.8838		330.556	-3.84841		330.556	-2.35488
	330.557	-2.98707		330.557	-2.37778		330.557	-2.76553			330.557	-4.88361		330.557	-3.84425		330.557	-2.35371
	330.558	-2.99041		330.558	-2.3859		330.558	-2.77431			330.558	-4.88342		330.558	-3.84004		330.558	-2.35272
	330.559	-2.99375		330.559	-2.39402		330.559	-2.78302			330.559	-4.88323		330.559	-3.83586		330.559	-2.35191
	330.56	-2.99708		330.56	-2.40127		330.56	-2.79179			330.56	-4.8827		330.56	-3.83164		330.56	-2.35111
	330.561	-3.00018		330.561	-2.40838		330.561	-2.80067			330.561	-4.88211		330.561	-3.82745		330.561	-2.3503
	330.562	-3.00305		330.562	-2.41549		330.562	-2.80965			330.562	-4.88152		330.562	-3.82326		330.562	-2.3495
	330.563	-3.00593		330.563	-2.42259		330.563	-2.81854			330.563	-4.88093		330.563	-3.81886		330.563	-2.34869
	330.564	-3.0088		330.564	-2.42969		330.564	-2.82743			330.564	-4.88034		330.564	-3.81427		330.564	-2.34795
	330.565	-3.01167		330.565	-2.4368		330.565	-2.83632			330.565	-4.87975		330.565	-3.80965		330.565	-2.34747
	330.566	-3.01455		330.566	-2.44329		330.566	-2.84518			330.566	-4.87895		330.566	-3.80505		330.566	-2.34698
	330.567	-3.01735		330.567	-2.44933		330.567	-2.85411			330.567	-4.87792		330.567	-3.80045		330.567	-2.3465
	330.568	-3.01981		330.568	-2.45537		330.568	-2.86302			330.568	-4.8769		330.568	-3.79585		330.568	-2.34601
	330.569	-3.02226		330.569	-2.46141		330.569	-2.87192			330.569	-4.87588		330.569	-3.79127		330.569	-2.34553
	330.57	-3.02473		330.57	-2.46745		330.57	-2.88082			330.57	-4.87487		330.57	-3.78631		330.57	-2.34504
	330.571	-3.02718		330.571	-2.47349		330.571	-2.88976			330.571	-4.87385		330.571	-3.78139		330.571	-2.34477
	330.572	-3.02964		330.572	-2.47922		330.572	-2.89864			330.572	-4.87277		330.572	-3.77647		330.572	-2.34452
	330.573	-3.0321		330.573	-2.48416		330.573	-2.90748			330.573	-4.87138		330.573	-3.77155		330.573	-2.34427
	330.574	-3.03427		330.574	-2.48912		330.574	-2.91614			330.574	-4.86999		330.574	-3.76666		330.574	-2.34401
	330.575	-3.03636		330.575	-2.49405		330.575	-2.92481			330.575	-4.8686		330.575	-3.76173		330.575	-2.34376
	330.576	-3.03845		330.576	-2.499		330.576	-2.93352			330.576	-4.86721		330.576	-3.75665		330.576	-2.34351
	330.577	-3.04055		330.577	-2.50395		330.577	-2.94215			330.577	-4.86582		330.577	-3.75145		330.577	-2.34333
	330.578	-3.04265		330.578	-2.5089		330.578	-2.95085			330.578	-4.86443		330.578	-3.74626		330.578	-2.34319
	330.579	-3.04474		330.579	-2.51282		330.579	-2.95954			330.579	-4.86281		330.579	-3.74105		330.579	-2.34305
	330.58	-3.04673		330.58	-2.51675		330.58	-2.96774			330.58	-4.86112		330.58	-3.73585		330.58	-2.34291
	330.581	-3.04858		330.581	-2.52068		330.581	-2.97585			330.581	-4.85944		330.581	-3.73065		330.581	-2.34277
	330.582	-3.05042		330.582	-2.5246		330.582	-2.98397			330.582	-4.85776		330.582	-3.72544		330.582	-2.34263
	330.583	-3.05227		330.583	-2.52853		330.583	-2.99209			330.583	-4.85607		330.583	-3.72016		330.583	-2.34247
	330.584	-3.05411		330.584	-2.53242		330.584	-3.0002			330.584	-4.85438		330.584	-3.71484		330.584	-2.34228
	330.585	-3.05596		330.585	-2.53563		330.585	-3.00832			330.585	-4.85259		330.585	-3.70957		330.585	-2.34209
	330.586	-3.05781		330.586	-2.53853		330.586	-3.01602			330.586	-4.85067		330.586	-3.70427		330.586	-2.3419
	330.587	-3.05955		330.587	-2.54142		330.587	-3.02331			330.587	-4.84874		330.587	-3.69896		330.587	-2.34171
	330.588	-3.0613		330.588	-2.5443		330.588	-3.03053			330.588	-4.84681		330.588	-3.69366		330.588	-2.34152
	330.589	-3.06304		330.589	-2.5472		330.589	-3.03775			330.589	-4.84489		330.589	-3.68854		330.589	-2.34131
	330.59	-3.06479		330.59	-2.55008		330.59	-3.04497			330.59	-4.84296		330.59	-3.68353		330.59	-2.34092
	330.591	-3.06653		330.591	-2.55259		330.591	-3.05216			330.591	-4.84102		330.591	-3.67851		330.591	-2.34054
	330.592	-3.06828		330.592	-2.55449		330.592	-3.0594			330.592	-4.83888		330.592	-3.67348		330.592	-2.34016
	330.593	-3.07007		330.593	-2.55638		330.593	-3.0655			330.593	-4.83673		330.593	-3.66845		330.593	-2.33978
	330.594	-3.07186		330.594	-2.55829		330.594	-3.07153			330.594	-4.83459		330.594	-3.66343		330.594	-2.3394
	330.595	-3.07366		330.595	-2.56018		330.595	-3.07755			330.595	-4.83247		330.595	-3.65853		330.595	-2.33902
	330.596	-3.07546		330.596	-2.56207		330.596	-3.08362			330.596	-4.83032		330.596	-3.65396		330.596	-2.33831
	330.597	-3.07726		330.597	-2.56396		330.597	-3.08962			330.597	-4.82819		330.597	-3.64939		330.597	-2.33756
	330.598	-3.07906		330.598	-2.56491		330.598	-3.09568			330.598	-4.82591		330.598	-3.64481		330.598	-2.33681
	330.599	-3.08092		330.599	-2.56586		330.599	-3.10098			330.599	-4.82356		330.599	-3.64025		330.599	-2.33605
	330.6	-3.08285		330.6	-2.56681		330.6	-3.10538			330.6	-4.82122		330.6	-3.63567		330.6	-2.3353
	330.601	-3.08479		330.601	-2.56777		330.601	-3.10984			330.601	-4.81886		330.601	-3.6311		330.601	-2.33455
	330.602	-3.08672		330.602	-2.56872		330.602	-3.11421			330.602	-4.81652		330.602	-3.62709		330.602	-2.33351
	330.603	-3.08867		330.603	-2.56967		330.603	-3.11865			330.603	-4.81418		330.603	-3.62315		330.603	-2.33228
	330.604	-3.0906		330.604	-2.57008		330.604	-3.12308			330.604	-4.81177		330.604	-3.61921		330.604	-2.33104
	330.605	-3.09258		330.605	-2.57015		330.605	-3.1275			330.605	-4.80919		330.605	-3.61527		330.605	-2.3298
	330.606	-3.09472		330.606	-2.57023		330.606	-3.13002			330.606	-4.80663		330.606	-3.61133		330.606	-2.32857
	330.607	-3.09687		330.607	-2.5703		330.607	-3.13251			330.607	-4.80406		330.607	-3.60738		330.607	-2.32733
	330.608	-3.09901		330.608	-2.57038		330.608	-3.13503			330.608	-4.80149		330.608	-3.60386		330.608	-2.32593
	330.609	-3.10116		330.609	-2.57045		330.609	-3.13755			330.609	-4.79892		330.609	-3.60074		330.609	-2.32412
	330.61	-3.1033		330.61	-2.57033		330.61	-3.14007			330.61	-4.79632		330.61	-3.59763		330.61	-2.3223
	330.611	-3.10544		330.611	-2.56951		330.611	-3.1426			330.611	-4.79341		330.611	-3.59453		330.611	-2.32048
	330.612	-3.1078		330.612	-2.5687		330.612	-3.14379			330.612	-4.79044		330.612	-3.59142		330.612	-2.31866
	330.613	-3.11021		330.613	-2.56789		330.613	-3.14422			330.613	-4.78748		330.613	-3.58833		330.613	-2.31684
	330.614	-3.1126		330.614	-2.56708		330.614	-3.14465			330.614	-4.78451		330.614	-3.5853		330.614	-2.31502
	330.615	-3.11499		330.615	-2.56627		330.615	-3.14508			330.615	-4.78154		330.615	-3.58323		330.615	-2.31254
	330.616	-3.11737		330.616	-2.56545		330.616	-3.14551			330.616	-4.77858		330.616	-3.58115		330.616	-2.31004
	330.617	-3.11973		330.617	-2.564		330.617	-3.14594			330.617	-4.77526		330.617	-3.57908		330.617	-2.30755
	330.618	-3.12228		330.618	-2.56242		330.618	-3.14582			330.618	-4.77168		330.618	-3.57701		330.618	-2.30505
	330.619	-3.1249		330.619	-2.56085		330.619	-3.14421			330.619	-4.76809		330.619	-3.57494		330.619	-2.30255
	330.62	-3.12752		330.62	-2.55928		330.62	-3.14259			330.62	-4.76452		330.62	-3.57287		330.62	-2.30006
	330.621	-3.13013		330.621	-2.5577		330.621	-3.14099			330.621	-4.76093		330.621	-3.57145		330.621	-2.29713
	330.622	-3.13272		330.622	-2.55612		330.622	-3.13937			330.622	-4.75735		330.622	-3.57038		330.622	-2.294
	330.623	-3.13535		330.623	-2.55417		330.623	-3.13777			330.623	-4.75361		330.623	-3.56931		330.623	-2.29087
	330.624	-3.13798		330.624	-2.55188		330.624	-3.13616			330.624	-4.74925		330.624	-3.56824		330.624	-2.28774
	330.625	-3.14069		330.625	-2.54958		330.625	-3.13286			330.625	-4.7449		330.625	-3.56717		330.625	-2.28461
	330.626	-3.14341		330.626	-2.54728		330.626	-3.12935			330.626	-4.74054		330.626	-3.5661		330.626	-2.28148
	330.627	-3.1461		330.627	-2.54498		330.627	-3.1258			330.627	-4.73618		330.627	-3.56524		330.627	-2.27811
	330.628	-3.14882		330.628	-2.54268		330.628	-3.12228			330.628	-4.73183		330.628	-3.56515		330.628	-2.2744
	330.629	-3.15152		330.629	-2.54024		330.629	-3.11876			330.629	-4.72745		330.629	-3.56506		330.629	-2.27068
	330.63	-3.15422		330.63	-2.53723		330.63	-3.11524			330.63	-4.72227		330.63	-3.56497		330.63	-2.26697
	330.631	-3.15697		330.631	-2.53423		330.631	-3.11094			330.631	-4.71694		330.631	-3.56488		330.631	-2.26325
	330.632	-3.15971		330.632	-2.53123		330.632	-3.10561			330.632	-4.71161		330.632	-3.5648		330.632	-2.25954
	330.633	-3.16246		330.633	-2.52822		330.633	-3.1003			330.633	-4.70627		330.633	-3.56471		330.633	-2.25578
	330.634	-3.1652		330.634	-2.52521		330.634	-3.09499			330.634	-4.70095		330.634	-3.56529		330.634	-2.25153
	330.635	-3.16795		330.635	-2.52221		330.635	-3.08967			330.635	-4.69561		330.635	-3.56603		330.635	-2.2473
	330.636	-3.17069		330.636	-2.51862		330.636	-3.08436			330.636	-4.68969		330.636	-3.56678		330.636	-2.24307
	330.637	-3.17338		330.637	-2.51496		330.637	-3.07905			330.637	-4.68325		330.637	-3.56752		330.637	-2.23883
	330.638	-3.176		330.638	-2.51129		330.638	-3.0723			330.638	-4.67681		330.638	-3.56826		330.638	-2.23461
	330.639	-3.17862		330.639	-2.50763		330.639	-3.06553			330.639	-4.67042		330.639	-3.56901		330.639	-2.23038
	330.64	-3.18124		330.64	-2.50397		330.64	-3.05877			330.64	-4.66396		330.64	-3.57002		330.64	-2.22588
	330.641	-3.18387		330.641	-2.50031		330.641	-3.052			330.641	-4.65754		330.641	-3.57143		330.641	-2.22132
	330.642	-3.18648		330.642	-2.49632		330.642	-3.04524			330.642	-4.65092		330.642	-3.57284		330.642	-2.21676
	330.643	-3.1891		330.643	-2.49208		330.643	-3.03847			330.643	-4.6433		330.643	-3.57424		330.643	-2.21221
	330.644	-3.19145		330.644	-2.48785		330.644	-3.03115			330.644	-4.63572		330.644	-3.57566		330.644	-2.20765
	330.645	-3.1938		330.645	-2.48361		330.645	-3.02336			330.645	-4.62809		330.645	-3.57706		330.645	-2.20309
	330.646	-3.19616		330.646	-2.47938		330.646	-3.01558			330.646	-4.62049		330.646	-3.57847		330.646	-2.19849
	330.647	-3.19851		330.647	-2.47517		330.647	-3.00779			330.647	-4.6129		330.647	-3.58036		330.647	-2.19385
	330.648	-3.20086		330.648	-2.47079		330.648	-3			330.648	-4.60531		330.648	-3.58227		330.648	-2.18919
	330.649	-3.20321		330.649	-2.46605		330.649	-2.99222			330.649	-4.59683		330.649	-3.58417		330.649	-2.18455
	330.65	-3.20536		330.65	-2.46131		330.65	-2.98438			330.65	-4.58813		330.65	-3.58608		330.65	-2.1799
	330.651	-3.20736		330.651	-2.45657		330.651	-2.97603			330.651	-4.57943		330.651	-3.58799		330.651	-2.17525
	330.652	-3.20939		330.652	-2.45186		330.652	-2.96766			330.652	-4.57073		330.652	-3.58989		330.652	-2.17064
	330.653	-3.21138		330.653	-2.4471		330.653	-2.9593			330.653	-4.56203		330.653	-3.59195		330.653	-2.16615
	330.654	-3.2134		330.654	-2.44238		330.654	-2.95094			330.654	-4.55331		330.654	-3.59412		330.654	-2.16169
	330.655	-3.21541		330.655	-2.43724		330.655	-2.94258			330.655	-4.54423		330.655	-3.5963		330.655	-2.15721
	330.656	-3.21735		330.656	-2.43205		330.656	-2.93423			330.656	-4.53459		330.656	-3.59847		330.656	-2.15274
	330.657	-3.21891		330.657	-2.42691		330.657	-2.92574			330.657	-4.52495		330.657	-3.60065		330.657	-2.14825
	330.658	-3.22047		330.658	-2.42171		330.658	-2.91717			330.658	-4.51531		330.658	-3.60283		330.658	-2.14378
	330.659	-3.22203		330.659	-2.41654		330.659	-2.90861			330.659	-4.50566		330.659	-3.60501		330.659	-2.13964
	330.66	-3.22359		330.66	-2.41138		330.66	-2.90005			330.66	-4.49602		330.66	-3.60723		330.66	-2.13553
	330.661	-3.22515		330.661	-2.40606		330.661	-2.8915			330.661	-4.48635		330.661	-3.60944		330.661	-2.13142
	330.662	-3.22671		330.662	-2.40061		330.662	-2.88294			330.662	-4.47606		330.662	-3.61166		330.662	-2.12733
	330.663	-3.22784		330.663	-2.39513		330.663	-2.87438			330.663	-4.46577		330.663	-3.61387		330.663	-2.12321
	330.664	-3.22885		330.664	-2.38967		330.664	-2.86585			330.664	-4.45551		330.664	-3.61609		330.664	-2.11911
	330.665	-3.22986		330.665	-2.38421		330.665	-2.85731			330.665	-4.44521		330.665	-3.6183		330.665	-2.11539
	330.666	-3.23087		330.666	-2.37876		330.666	-2.84877			330.666	-4.43493		330.666	-3.62042		330.666	-2.11186
	330.667	-3.23188		330.667	-2.37329		330.667	-2.84023			330.667	-4.42465		330.667	-3.62251		330.667	-2.10835
	330.668	-3.23289		330.668	-2.36765		330.668	-2.83169			330.668	-4.41421		330.668	-3.62461		330.668	-2.10481
	330.669	-3.2337		330.669	-2.36202		330.669	-2.82316			330.669	-4.40369		330.669	-3.62669		330.669	-2.1013
	330.67	-3.23419		330.67	-2.35638		330.67	-2.81481			330.67	-4.39316		330.67	-3.62878		330.67	-2.09778
	330.671	-3.23469		330.671	-2.35075		330.671	-2.80652			330.671	-4.38263		330.671	-3.63087		330.671	-2.09453
	330.672	-3.23518		330.672	-2.34512		330.672	-2.79827			330.672	-4.37211		330.672	-3.63283		330.672	-2.09179
	330.673	-3.23568		330.673	-2.33949		330.673	-2.78999			330.673	-4.36159		330.673	-3.63457		330.673	-2.08903
	330.674	-3.23617		330.674	-2.33384		330.674	-2.78172			330.674	-4.35113		330.674	-3.6363		330.674	-2.08628
	330.675	-3.23667		330.675	-2.32819		330.675	-2.77344			330.675	-4.34083		330.675	-3.63803		330.675	-2.08353
	330.676	-3.23674		330.676	-2.32254		330.676	-2.76526			330.676	-4.33054		330.676	-3.63976		330.676	-2.08077
	330.677	-3.23679		330.677	-2.31687		330.677	-2.75745			330.677	-4.32025		330.677	-3.64149		330.677	-2.07806
	330.678	-3.23684		330.678	-2.31122		330.678	-2.74964			330.678	-4.30998		330.678	-3.64322		330.678	-2.07614
	330.679	-3.23689		330.679	-2.30556		330.679	-2.74182			330.679	-4.29967		330.679	-3.64452		330.679	-2.07422
	330.68	-3.23694		330.68	-2.29992		330.68	-2.73401			330.68	-4.2894		330.68	-3.64575		330.68	-2.07231
	330.681	-3.23699		330.681	-2.29431		330.681	-2.72619			330.681	-4.27978		330.681	-3.64699		330.681	-2.07039
	330.682	-3.23682		330.682	-2.28871		330.682	-2.71838			330.682	-4.27024		330.682	-3.64822		330.682	-2.06848
	330.683	-3.23645		330.683	-2.2831		330.683	-2.71101			330.683	-4.26072		330.683	-3.64945		330.683	-2.06657
	330.684	-3.23607		330.684	-2.27749		330.684	-2.70376			330.684	-4.25118		330.684	-3.65069		330.684	-2.06525
	330.685	-3.23569		330.685	-2.27188		330.685	-2.69653			330.685	-4.24166		330.685	-3.65167		330.685	-2.0642
	330.686	-3.23532		330.686	-2.26629		330.686	-2.68928			330.686	-4.23213		330.686	-3.65227		330.686	-2.06316
	330.687	-3.23494		330.687	-2.2608		330.687	-2.68204			330.687	-4.22317		330.687	-3.65288		330.687	-2.06211
	330.688	-3.23453		330.688	-2.25534		330.688	-2.67481			330.688	-4.21479		330.688	-3.65348		330.688	-2.06106
	330.689	-3.23382		330.689	-2.24989		330.689	-2.66777			330.689	-4.20647		330.689	-3.65408		330.689	-2.06001
	330.69	-3.2331		330.69	-2.24443		330.69	-2.66116			330.69	-4.1981		330.69	-3.65469		330.69	-2.05925
	330.691	-3.23238		330.691	-2.23898		330.691	-2.65457			330.691	-4.18973		330.691	-3.65529		330.691	-2.05901
	330.692	-3.23166		330.692	-2.23353		330.692	-2.64797			330.692	-4.18137		330.692	-3.65524		330.692	-2.05877
	330.693	-3.23094		330.693	-2.22822		330.693	-2.64136			330.693	-4.1731		330.693	-3.65515		330.693	-2.05853
	330.694	-3.23022		330.694	-2.22308		330.694	-2.63476			330.694	-4.16634		330.694	-3.65506		330.694	-2.05829
	330.695	-3.22936		330.695	-2.21794		330.695	-2.62813			330.695	-4.15953		330.695	-3.65497		330.695	-2.05805
	330.696	-3.22845		330.696	-2.21277		330.696	-2.62217			330.696	-4.15273		330.696	-3.65488		330.696	-2.05782
	330.697	-3.22753		330.697	-2.20765		330.697	-2.61628			330.697	-4.14592		330.697	-3.65479		330.697	-2.0583
	330.698	-3.22661		330.698	-2.20249		330.698	-2.6104			330.698	-4.13911		330.698	-3.65429		330.698	-2.05879
	330.699	-3.2257		330.699	-2.19735		330.699	-2.60451			330.699	-4.13231		330.699	-3.6534		330.699	-2.05928
	330.7	-3.22478		330.7	-2.19264		330.7	-2.5986			330.7	-4.12686		330.7	-3.65251		330.7	-2.05976
	330.701	-3.22384		330.701	-2.18789		330.701	-2.59273			330.701	-4.12191		330.701	-3.65162		330.701	-2.06025
	330.702	-3.22286		330.702	-2.18319		330.702	-2.58712			330.702	-4.11697		330.702	-3.65073		330.702	-2.06074
	330.703	-3.22188		330.703	-2.17845		330.703	-2.58194			330.703	-4.11204		330.703	-3.64984		330.703	-2.06158
	330.704	-3.2209		330.704	-2.17372		330.704	-2.57676			330.704	-4.10709		330.704	-3.64889		330.704	-2.06262
	330.705	-3.21992		330.705	-2.16898		330.705	-2.57156			330.705	-4.10215		330.705	-3.64715		330.705	-2.06366
	330.706	-3.21894		330.706	-2.16459		330.706	-2.56639			330.706	-4.09795		330.706	-3.64541		330.706	-2.0647
	330.707	-3.21796		330.707	-2.16034		330.707	-2.56119			330.707	-4.095		330.707	-3.64368		330.707	-2.06574
	330.708	-3.21704		330.708	-2.1561		330.708	-2.556			330.708	-4.09206		330.708	-3.64193		330.708	-2.06678
	330.709	-3.21613		330.709	-2.15186		330.709	-2.55158			330.709	-4.08909		330.709	-3.6402		330.709	-2.06793
	330.71	-3.21522		330.71	-2.14761		330.71	-2.54714			330.71	-4.08615		330.71	-3.63847		330.71	-2.06934
	330.711	-3.21431		330.711	-2.14339		330.711	-2.54272			330.711	-4.0832		330.711	-3.63611		330.711	-2.07074
	330.712	-3.2134		330.712	-2.13932		330.712	-2.53829			330.712	-4.08025		330.712	-3.63331		330.712	-2.07215
	330.713	-3.21249		330.713	-2.13561		330.713	-2.53386			330.713	-4.07927		330.713	-3.6305		330.713	-2.07355
	330.714	-3.21167		330.714	-2.13189		330.714	-2.52943			330.714	-4.07829		330.714	-3.6277		330.714	-2.07496
	330.715	-3.21093		330.715	-2.12818		330.715	-2.52545			330.715	-4.07731		330.715	-3.6249		330.715	-2.07636
	330.716	-3.2102		330.716	-2.1245		330.716	-2.52176			330.716	-4.07633		330.716	-3.6221		330.716	-2.07794
	330.717	-3.20946		330.717	-2.12078		330.717	-2.51808			330.717	-4.07536		330.717	-3.61919		330.717	-2.07953
	330.718	-3.20872		330.718	-2.11708		330.718	-2.51439			330.718	-4.07438		330.718	-3.61539		330.718	-2.08112
	330.719	-3.20799		330.719	-2.11381		330.719	-2.51071			330.719	-4.07451		330.719	-3.61155		330.719	-2.08272
	330.72	-3.20728		330.72	-2.11056		330.72	-2.50704			330.72	-4.07541		330.72	-3.6077		330.72	-2.08431
	330.721	-3.2068		330.721	-2.10734		330.721	-2.50352			330.721	-4.07632		330.721	-3.60386		330.721	-2.0859
	330.722	-3.20632		330.722	-2.10408		330.722	-2.50066			330.722	-4.07722		330.722	-3.59998		330.722	-2.08754
	330.723	-3.20584		330.723	-2.10085		330.723	-2.4978			330.723	-4.07813		330.723	-3.59616		330.723	-2.08923
	330.724	-3.20537		330.724	-2.09761		330.724	-2.49494			330.724	-4.07904		330.724	-3.59176		330.724	-2.09092
	330.725	-3.20489		330.725	-2.09456		330.725	-2.49209			330.725	-4.08021		330.725	-3.58698		330.725	-2.09261
	330.726	-3.20441		330.726	-2.09167		330.726	-2.48922			330.726	-4.08278		330.726	-3.5822		330.726	-2.0943
	330.727	-3.20419		330.727	-2.08877		330.727	-2.48637			330.727	-4.08534		330.727	-3.57741		330.727	-2.09599
	330.728	-3.20409		330.728	-2.08588		330.728	-2.48422			330.728	-4.08794		330.728	-3.57263		330.728	-2.09768
	330.729	-3.204		330.729	-2.08299		330.729	-2.48226			330.729	-4.0905		330.729	-3.56785		330.729	-2.09934
	330.73	-3.20391		330.73	-2.0801		330.73	-2.4803			330.73	-4.09308		330.73	-3.56294		330.73	-2.101
	330.731	-3.20382		330.731	-2.07724		330.731	-2.47833			330.731	-4.09566		330.731	-3.55732		330.731	-2.10266
	330.732	-3.20373		330.732	-2.07461		330.732	-2.47637			330.732	-4.09924		330.732	-3.55171		330.732	-2.10432
	330.733	-3.20372		330.733	-2.07197		330.733	-2.47441			330.733	-4.1031		330.733	-3.54607		330.733	-2.10599
	330.734	-3.20409		330.734	-2.06934		330.734	-2.47279			330.734	-4.10698		330.734	-3.54045		330.734	-2.10765
	330.735	-3.20445		330.735	-2.06671		330.735	-2.47179			330.735	-4.11087		330.735	-3.53484		330.735	-2.10924
	330.736	-3.20482		330.736	-2.06408		330.736	-2.47079			330.736	-4.11476		330.736	-3.52922		330.736	-2.1108
	330.737	-3.20519		330.737	-2.06144		330.737	-2.46979			330.737	-4.11864		330.737	-3.52316		330.737	-2.11237
	330.738	-3.20556		330.738	-2.05889		330.738	-2.4688			330.738	-4.12287		330.738	-3.51685		330.738	-2.11394
	330.739	-3.20592		330.739	-2.05638		330.739	-2.4678			330.739	-4.12763		330.739	-3.51057		330.739	-2.11551
	330.74	-3.20662		330.74	-2.05387		330.74	-2.4668			330.74	-4.13239		330.74	-3.50429		330.74	-2.11708
	330.741	-3.20748		330.741	-2.05138		330.741	-2.46664			330.741	-4.13715		330.741	-3.49802		330.741	-2.1186
	330.742	-3.20834		330.742	-2.04887		330.742	-2.46657			330.742	-4.14189		330.742	-3.49179		330.742	-2.12005
	330.743	-3.20919		330.743	-2.04637		330.743	-2.4665			330.743	-4.14667		330.743	-3.48538		330.743	-2.1215
	330.744	-3.21005		330.744	-2.04388		330.744	-2.46642			330.744	-4.15142		330.744	-3.47864		330.744	-2.12295
	330.745	-3.21091		330.745	-2.04143		330.745	-2.46635			330.745	-4.15671		330.745	-3.47191		330.745	-2.12441
	330.746	-3.21189		330.746	-2.03897		330.746	-2.46628			330.746	-4.162		330.746	-3.46517		330.746	-2.12586
	330.747	-3.21332		330.747	-2.03651		330.747	-2.46658			330.747	-4.16727		330.747	-3.45848		330.747	-2.12731
	330.748	-3.21477		330.748	-2.03406		330.748	-2.46732			330.748	-4.17257		330.748	-3.45172		330.748	-2.12872
	330.749	-3.21621		330.749	-2.03161		330.749	-2.46806			330.749	-4.17784		330.749	-3.44501		330.749	-2.13013
	330.75	-3.21766		330.75	-2.02914		330.75	-2.4688			330.75	-4.18312		330.75	-3.43823		330.75	-2.13154
	330.751	-3.21911		330.751	-2.02663		330.751	-2.46954			330.751	-4.18848		330.751	-3.43143		330.751	-2.13295
	330.752	-3.22055		330.752	-2.02408		330.752	-2.47028			330.752	-4.19386		330.752	-3.42461		330.752	-2.13436
	330.753	-3.2224		330.753	-2.02153		330.753	-2.47104			330.753	-4.19929		330.753	-3.41781		330.753	-2.13577
	330.754	-3.22441		330.754	-2.01898		330.754	-2.47258			330.754	-4.20469		330.754	-3.411		330.754	-2.1372
	330.755	-3.22641		330.755	-2.01641		330.755	-2.47413			330.755	-4.21008		330.755	-3.40419		330.755	-2.13864
	330.756	-3.22841		330.756	-2.01388		330.756	-2.47568			330.756	-4.21548		330.756	-3.39743		330.756	-2.14008
	330.757	-3.23042		330.757	-2.01126		330.757	-2.47722			330.757	-4.22082		330.757	-3.39086		330.757	-2.14152
	330.758	-3.23242		330.758	-2.00853		330.758	-2.47877			330.758	-4.22605		330.758	-3.38437		330.758	-2.14296
	330.759	-3.23457		330.759	-2.00581		330.759	-2.48031			330.759	-4.23125		330.759	-3.37782		330.759	-2.1444
	330.76	-3.23706		330.76	-2.00308		330.76	-2.48223			330.76	-4.23645		330.76	-3.37127		330.76	-2.1459
	330.761	-3.23958		330.761	-2.00036		330.761	-2.48439			330.761	-4.24164		330.761	-3.36471		330.761	-2.14752
	330.762	-3.24208		330.762	-1.99763		330.762	-2.48656			330.762	-4.24684		330.762	-3.3581		330.762	-2.14915
	330.763	-3.24458		330.763	-1.9949		330.763	-2.48873			330.763	-4.25204		330.763	-3.35207		330.763	-2.15077
	330.764	-3.24708		330.764	-1.992		330.764	-2.4909			330.764	-4.25696		330.764	-3.34619		330.764	-2.1524
	330.765	-3.24956		330.765	-1.98909		330.765	-2.49309			330.765	-4.26177		330.765	-3.3403		330.765	-2.15405
	330.766	-3.25243		330.766	-1.98616		330.766	-2.4953			330.766	-4.26659		330.766	-3.33441		330.766	-2.15567
	330.767	-3.25534		330.767	-1.98325		330.767	-2.49776			330.767	-4.27141		330.767	-3.32853		330.767	-2.15761
	330.768	-3.25825		330.768	-1.98034		330.768	-2.50023			330.768	-4.27622		330.768	-3.32264		330.768	-2.1596
	330.769	-3.26116		330.769	-1.97743		330.769	-2.5027			330.769	-4.28104		330.769	-3.31705		330.769	-2.16158
	330.77	-3.26405		330.77	-1.97437		330.77	-2.50519			330.77	-4.28573		330.77	-3.31227		330.77	-2.16357
	330.771	-3.26697		330.771	-1.97119		330.771	-2.50765			330.771	-4.29007		330.771	-3.30748		330.771	-2.16555
	330.772	-3.26994		330.772	-1.96801		330.772	-2.51014			330.772	-4.29441		330.772	-3.30275		330.772	-2.16753
	330.773	-3.27306		330.773	-1.96482		330.773	-2.51269			330.773	-4.29876		330.773	-3.29795		330.773	-2.1698
	330.774	-3.27618		330.774	-1.96164		330.774	-2.51528			330.774	-4.3031		330.774	-3.2932		330.774	-2.17227
	330.775	-3.27929		330.775	-1.95845		330.775	-2.51784			330.775	-4.30744		330.775	-3.28845		330.775	-2.17474
	330.776	-3.28241		330.776	-1.95524		330.776	-2.52042			330.776	-4.31179		330.776	-3.28474		330.776	-2.17722
	330.777	-3.28552		330.777	-1.95186		330.777	-2.52301			330.777	-4.31575		330.777	-3.28133		330.777	-2.17969
	330.778	-3.28863		330.778	-1.94847		330.778	-2.52559			330.778	-4.31968		330.778	-3.27786		330.778	-2.18216
	330.779	-3.29176		330.779	-1.94509		330.779	-2.52803			330.779	-4.32358		330.779	-3.27443		330.779	-2.18477
	330.78	-3.29489		330.78	-1.9417		330.78	-2.53032			330.78	-4.32749		330.78	-3.27101		330.78	-2.1878
	330.781	-3.29802		330.781	-1.93831		330.781	-2.53259			330.781	-4.3314		330.781	-3.26758		330.781	-2.19083
	330.782	-3.30115		330.782	-1.93492		330.782	-2.53486			330.782	-4.33531		330.782	-3.2646		330.782	-2.19386
	330.783	-3.30428		330.783	-1.9314		330.783	-2.53714			330.783	-4.3391		330.783	-3.26268		330.783	-2.19689
	330.784	-3.30742		330.784	-1.92783		330.784	-2.53938			330.784	-4.34271		330.784	-3.26078		330.784	-2.19993
	330.785	-3.31051		330.785	-1.92424		330.785	-2.54163			330.785	-4.34632		330.785	-3.25888		330.785	-2.20295
	330.786	-3.31351		330.786	-1.92067		330.786	-2.54334			330.786	-4.34994		330.786	-3.25698		330.786	-2.20658
	330.787	-3.3165		330.787	-1.91709		330.787	-2.54504			330.787	-4.35357		330.787	-3.2551		330.787	-2.21025
	330.788	-3.31949		330.788	-1.9135		330.788	-2.54675			330.788	-4.35717		330.788	-3.25319		330.788	-2.21392
	330.789	-3.32249		330.789	-1.90991		330.789	-2.54844			330.789	-4.3608		330.789	-3.2525		330.789	-2.21758
	330.79	-3.32548		330.79	-1.90626		330.79	-2.55016			330.79	-4.36423		330.79	-3.25229		330.79	-2.22126
	330.791	-3.32848		330.791	-1.90265		330.791	-2.55186			330.791	-4.36766		330.791	-3.25209		330.791	-2.22492
	330.792	-3.33123		330.792	-1.89901		330.792	-2.55312			330.792	-4.37111		330.792	-3.25188		330.792	-2.22899
	330.793	-3.3339		330.793	-1.89538		330.793	-2.55414			330.793	-4.37453		330.793	-3.25168		330.793	-2.2333
	330.794	-3.33656		330.794	-1.89174		330.794	-2.55516			330.794	-4.37797		330.794	-3.25147		330.794	-2.23757
	330.795	-3.33922		330.795	-1.88809		330.795	-2.55619			330.795	-4.38141		330.795	-3.25149		330.795	-2.2419
	330.796	-3.34189		330.796	-1.88458		330.796	-2.55721			330.796	-4.38485		330.796	-3.25302		330.796	-2.24618
	330.797	-3.34455		330.797	-1.88107		330.797	-2.55823			330.797	-4.38829		330.797	-3.25457		330.797	-2.25047
	330.798	-3.34712		330.798	-1.87755		330.798	-2.5591			330.798	-4.39171		330.798	-3.25609		330.798	-2.25491
	330.799	-3.34934		330.799	-1.87404		330.799	-2.55933			330.799	-4.39514		330.799	-3.25763		330.799	-2.25977
	330.8	-3.35156		330.8	-1.87053		330.8	-2.55956			330.8	-4.39858		330.8	-3.25917		330.8	-2.26469
	330.801	-3.35378		330.801	-1.86702		330.801	-2.55978			330.801	-4.40201		330.801	-3.26072		330.801	-2.26957
	330.802	-3.356		330.802	-1.86361		330.802	-2.56001			330.802	-4.40548		330.802	-3.26323		330.802	-2.27444
	330.803	-3.35822		330.803	-1.86027		330.803	-2.56024			330.803	-4.40902		330.803	-3.26629		330.803	-2.27932
	330.804	-3.36044		330.804	-1.85693		330.804	-2.56047			330.804	-4.41257		330.804	-3.26939		330.804	-2.28419
	330.805	-3.36225		330.805	-1.85362		330.805	-2.56025			330.805	-4.41612		330.805	-3.2725		330.805	-2.28949
	330.806	-3.36391		330.806	-1.85027		330.806	-2.55985			330.806	-4.41967		330.806	-3.2756		330.806	-2.29486
	330.807	-3.36554		330.807	-1.84695		330.807	-2.55945			330.807	-4.42322		330.807	-3.27871		330.807	-2.30022
	330.808	-3.36718		330.808	-1.84369		330.808	-2.55905			330.808	-4.42677		330.808	-3.28203		330.808	-2.30559
	330.809	-3.36883		330.809	-1.84068		330.809	-2.55865			330.809	-4.4305		330.809	-3.28659		330.809	-2.31098
	330.81	-3.37047		330.81	-1.83769		330.81	-2.55825			330.81	-4.43429		330.81	-3.29115		330.81	-2.31634
	330.811	-3.37199		330.811	-1.83466		330.811	-2.55775			330.811	-4.43808		330.811	-3.29571		330.811	-2.32191
	330.812	-3.37299		330.812	-1.83166		330.812	-2.55694			330.812	-4.44186		330.812	-3.30023		330.812	-2.3277
	330.813	-3.374		330.813	-1.82866		330.813	-2.55614			330.813	-4.44565		330.813	-3.3048		330.813	-2.33349
	330.814	-3.37501		330.814	-1.82566		330.814	-2.55533			330.814	-4.44944		330.814	-3.30934		330.814	-2.3393
	330.815	-3.37603		330.815	-1.82299		330.815	-2.55452			330.815	-4.45333		330.815	-3.31477		330.815	-2.34509
	330.816	-3.37704		330.816	-1.82042		330.816	-2.55372			330.816	-4.45739		330.816	-3.32058		330.816	-2.35089
	330.817	-3.37805		330.817	-1.81784		330.817	-2.55291			330.817	-4.46143		330.817	-3.32637		330.817	-2.3567
	330.818	-3.37852		330.818	-1.81526		330.818	-2.55204			330.818	-4.46549		330.818	-3.33219		330.818	-2.36272
	330.819	-3.37885		330.819	-1.81268		330.819	-2.55114			330.819	-4.46954		330.819	-3.33799		330.819	-2.36872
	330.82	-3.37918		330.82	-1.81011		330.82	-2.55025			330.82	-4.47359		330.82	-3.34379		330.82	-2.37473
	330.821	-3.37952		330.821	-1.80771		330.821	-2.54935			330.821	-4.47764		330.821	-3.3498		330.821	-2.38074
	330.822	-3.37985		330.822	-1.80562		330.822	-2.54846			330.822	-4.48186		330.822	-3.35655		330.822	-2.38675
	330.823	-3.38019		330.823	-1.80354		330.823	-2.54756			330.823	-4.48607		330.823	-3.36328		330.823	-2.39276
	330.824	-3.38028		330.824	-1.80144		330.824	-2.54675			330.824	-4.49028		330.824	-3.37003		330.824	-2.39879
	330.825	-3.38001		330.825	-1.79936		330.825	-2.54618			330.825	-4.49448		330.825	-3.37678		330.825	-2.40491
	330.826	-3.37974		330.826	-1.79727		330.826	-2.54559			330.826	-4.49866		330.826	-3.38353		330.826	-2.41099
	330.827	-3.37948		330.827	-1.79518		330.827	-2.54501			330.827	-4.50288		330.827	-3.39028		330.827	-2.41708
	330.828	-3.37921		330.828	-1.79363		330.828	-2.54443			330.828	-4.50705		330.828	-3.39755		330.828	-2.42316
	330.829	-3.37894		330.829	-1.7921		330.829	-2.54385			330.829	-4.51121		330.829	-3.40501		330.829	-2.42919
	330.83	-3.37868		330.83	-1.79056		330.83	-2.54327			330.83	-4.51538		330.83	-3.41246		330.83	-2.43527
	330.831	-3.37788		330.831	-1.78903		330.831	-2.54324			330.831	-4.51951		330.831	-3.41992		330.831	-2.44128
	330.832	-3.37707		330.832	-1.7875		330.832	-2.54332			330.832	-4.52369		330.832	-3.42733		330.832	-2.44729
	330.833	-3.37626		330.833	-1.78597		330.833	-2.5434			330.833	-4.52783		330.833	-3.4348		330.833	-2.45329
	330.834	-3.37545		330.834	-1.78476		330.834	-2.54348			330.834	-4.53187		330.834	-3.44235		330.834	-2.45931
	330.835	-3.37464		330.835	-1.78378		330.835	-2.54356			330.835	-4.53564		330.835	-3.45021		330.835	-2.46531
	330.836	-3.37383		330.836	-1.78281		330.836	-2.54364			330.836	-4.5394		330.836	-3.45807		330.836	-2.47131
	330.837	-3.37275		330.837	-1.78183		330.837	-2.54405			330.837	-4.54317		330.837	-3.4659		330.837	-2.47709
	330.838	-3.37145		330.838	-1.78086		330.838	-2.54502			330.838	-4.54693		330.838	-3.47378		330.838	-2.48284
	330.839	-3.37015		330.839	-1.77989		330.839	-2.54598			330.839	-4.55069		330.839	-3.48162		330.839	-2.48855
	330.84	-3.36885		330.84	-1.77898		330.84	-2.54694			330.84	-4.55445		330.84	-3.48946		330.84	-2.49429
	330.841	-3.36755		330.841	-1.77854		330.841	-2.54791			330.841	-4.55772		330.841	-3.49743		330.841	-2.50003
	330.842	-3.36625		330.842	-1.77809		330.842	-2.54887			330.842	-4.56089		330.842	-3.50545		330.842	-2.50578
	330.843	-3.36491		330.843	-1.77764		330.843	-2.54983			330.843	-4.56405		330.843	-3.51346		330.843	-2.51139
	330.844	-3.36321		330.844	-1.7772		330.844	-2.55171			330.844	-4.56722		330.844	-3.52147		330.844	-2.51658
	330.845	-3.36151		330.845	-1.77675		330.845	-2.5537			330.845	-4.57039		330.845	-3.52949		330.845	-2.52184
	330.846	-3.3598		330.846	-1.7763		330.846	-2.55568			330.846	-4.57356		330.846	-3.5375		330.846	-2.5271
	330.847	-3.3581		330.847	-1.77623		330.847	-2.55766			330.847	-4.57639		330.847	-3.54552		330.847	-2.53236
	330.848	-3.35639		330.848	-1.77632		330.848	-2.55964			330.848	-4.57869		330.848	-3.55348		330.848	-2.53767
	330.849	-3.35469		330.849	-1.77641		330.849	-2.56162			330.849	-4.58099		330.849	-3.56146		330.849	-2.5429
	330.85	-3.35278		330.85	-1.77649		330.85	-2.56406			330.85	-4.58329		330.85	-3.56944		330.85	-2.54753
	330.851	-3.35073		330.851	-1.77658		330.851	-2.56714			330.851	-4.5856		330.851	-3.57743		330.851	-2.55213
	330.852	-3.34868		330.852	-1.77666		330.852	-2.57023			330.852	-4.5879		330.852	-3.58543		330.852	-2.55673
	330.853	-3.34664		330.853	-1.77688		330.853	-2.57331			330.853	-4.59021		330.853	-3.5934		330.853	-2.56134
	330.854	-3.34459		330.854	-1.77743		330.854	-2.57638			330.854	-4.59148		330.854	-3.60125		330.854	-2.56594
	330.855	-3.34255		330.855	-1.77799		330.855	-2.57947			330.855	-4.5927		330.855	-3.60906		330.855	-2.57055
	330.856	-3.34044		330.856	-1.77854		330.856	-2.58255			330.856	-4.59392		330.856	-3.61687		330.856	-2.57458
	330.857	-3.33803		330.857	-1.7791		330.857	-2.58639			330.857	-4.59514		330.857	-3.6247		330.857	-2.57826
	330.858	-3.33561		330.858	-1.77965		330.858	-2.5903			330.858	-4.59636		330.858	-3.6325		330.858	-2.58192
	330.859	-3.33319		330.859	-1.78021		330.859	-2.5942			330.859	-4.59759		330.859	-3.64033		330.859	-2.5856
	330.86	-3.33078		330.86	-1.78114		330.86	-2.59812			330.86	-4.59819		330.86	-3.64802		330.86	-2.58927
	330.861	-3.32836		330.861	-1.78214		330.861	-2.60203			330.861	-4.59827		330.861	-3.65542		330.861	-2.59294
	330.862	-3.32594		330.862	-1.78315		330.862	-2.60593			330.862	-4.59836		330.862	-3.66282		330.862	-2.5963
	330.863	-3.32324		330.863	-1.78415		330.863	-2.60999			330.863	-4.59844		330.863	-3.67021		330.863	-2.59882
	330.864	-3.3204		330.864	-1.78517		330.864	-2.61429			330.864	-4.59853		330.864	-3.67761		330.864	-2.60135
	330.865	-3.31758		330.865	-1.78617		330.865	-2.61858			330.865	-4.59861		330.865	-3.68501		330.865	-2.60387
	330.866	-3.31474		330.866	-1.78736		330.866	-2.62288			330.866	-4.59849		330.866	-3.69241		330.866	-2.6064
	330.867	-3.31191		330.867	-1.78879		330.867	-2.62718			330.867	-4.59737		330.867	-3.69935		330.867	-2.60892
	330.868	-3.30909		330.868	-1.79023		330.868	-2.63148			330.868	-4.59624		330.868	-3.70623		330.868	-2.61143
	330.869	-3.30619		330.869	-1.79166		330.869	-2.63581			330.869	-4.59511		330.869	-3.71309		330.869	-2.61282
	330.87	-3.30297		330.87	-1.79309		330.87	-2.64001			330.87	-4.59398		330.87	-3.71995		330.87	-2.6141
	330.871	-3.29971		330.871	-1.79452		330.871	-2.64422			330.871	-4.59285		330.871	-3.72682		330.871	-2.61538
	330.872	-3.29648		330.872	-1.79597		330.872	-2.64842			330.872	-4.59172		330.872	-3.73365		330.872	-2.61666
	330.873	-3.29325		330.873	-1.79779		330.873	-2.65263			330.873	-4.58972		330.873	-3.74032		330.873	-2.61793
	330.874	-3.29002		330.874	-1.7996		330.874	-2.65684			330.874	-4.58748		330.874	-3.74659		330.874	-2.61922
	330.875	-3.2868		330.875	-1.80143		330.875	-2.66105			330.875	-4.58524		330.875	-3.75286		330.875	-2.61973
	330.876	-3.28325		330.876	-1.80325		330.876	-2.66505			330.876	-4.58301		330.876	-3.75913		330.876	-2.61964
	330.877	-3.27953		330.877	-1.80507		330.877	-2.66869			330.877	-4.58077		330.877	-3.76537		330.877	-2.61955
	330.878	-3.27581		330.878	-1.80688		330.878	-2.67233			330.878	-4.57853		330.878	-3.77165		330.878	-2.61945
	330.879	-3.27209		330.879	-1.80896		330.879	-2.67594			330.879	-4.5759		330.879	-3.77791		330.879	-2.61936
	330.88	-3.26834		330.88	-1.81116		330.88	-2.67959			330.88	-4.57268		330.88	-3.78361		330.88	-2.61927
	330.881	-3.26464		330.881	-1.81337		330.881	-2.68322			330.881	-4.5695		330.881	-3.78921		330.881	-2.61893
	330.882	-3.26084		330.882	-1.81557		330.882	-2.68684			330.882	-4.5663		330.882	-3.7948		330.882	-2.61741
	330.883	-3.25661		330.883	-1.81778		330.883	-2.68949			330.883	-4.56309		330.883	-3.80041		330.883	-2.61589
	330.884	-3.25237		330.884	-1.81999		330.884	-2.69196			330.884	-4.55988		330.884	-3.80601		330.884	-2.61437
	330.885	-3.24808		330.885	-1.82228		330.885	-2.69446			330.885	-4.5566		330.885	-3.81161		330.885	-2.61285
	330.886	-3.24387		330.886	-1.8248		330.886	-2.69693			330.886	-4.55274		330.886	-3.81696		330.886	-2.61133
	330.887	-3.2396		330.887	-1.82732		330.887	-2.69941			330.887	-4.54885		330.887	-3.82184		330.887	-2.60981
	330.888	-3.23533		330.888	-1.82984		330.888	-2.70189			330.888	-4.54496		330.888	-3.82672		330.888	-2.6072
	330.889	-3.23069		330.889	-1.83236		330.889	-2.70392			330.889	-4.54108		330.889	-3.8316		330.889	-2.60429
	330.89	-3.22582		330.89	-1.83488		330.89	-2.70494			330.89	-4.5372		330.89	-3.83648		330.89	-2.60137
	330.891	-3.22097		330.891	-1.8374		330.891	-2.70596			330.891	-4.53331		330.891	-3.84136		330.891	-2.59846
	330.892	-3.21611		330.892	-1.84015		330.892	-2.70698			330.892	-4.52906		330.892	-3.84625		330.892	-2.59556
	330.893	-3.21124		330.893	-1.84291		330.893	-2.708			330.893	-4.52469		330.893	-3.85049		330.893	-2.59264
	330.894	-3.20637		330.894	-1.84568		330.894	-2.70903			330.894	-4.52032		330.894	-3.85461		330.894	-2.58922
	330.895	-3.20143		330.895	-1.84844		330.895	-2.71005			330.895	-4.51601		330.895	-3.85873		330.895	-2.58501
	330.896	-3.19592		330.896	-1.85121		330.896	-2.70972			330.896	-4.51162		330.896	-3.86285		330.896	-2.58079
	330.897	-3.19045		330.897	-1.85397		330.897	-2.70893			330.897	-4.50729		330.897	-3.86697		330.897	-2.57659
	330.898	-3.18499		330.898	-1.85683		330.898	-2.70814			330.898	-4.50284		330.898	-3.87109		330.898	-2.57237
	330.899	-3.17952		330.899	-1.85981		330.899	-2.70734			330.899	-4.49823		330.899	-3.87494		330.899	-2.56817
	330.9	-3.17411		330.9	-1.86278		330.9	-2.70655			330.9	-4.49366		330.9	-3.87823		330.9	-2.56396
	330.901	-3.16862		330.901	-1.86575		330.901	-2.70576			330.901	-4.48905		330.901	-3.88152		330.901	-2.55868
	330.902	-3.16279		330.902	-1.86872		330.902	-2.70462			330.902	-4.48446		330.902	-3.88482		330.902	-2.55337
	330.903	-3.1568		330.903	-1.87167		330.903	-2.70196			330.903	-4.47988		330.903	-3.88811		330.903	-2.54808
	330.904	-3.15081		330.904	-1.87465		330.904	-2.69929			330.904	-4.47529		330.904	-3.8914		330.904	-2.54278
	330.905	-3.1448		330.905	-1.87771		330.905	-2.69663			330.905	-4.4707		330.905	-3.89469		330.905	-2.53748
	330.906	-3.13883		330.906	-1.88077		330.906	-2.69396			330.906	-4.46611		330.906	-3.89718		330.906	-2.53218
	330.907	-3.13282		330.907	-1.88382		330.907	-2.6913			330.907	-4.46151		330.907	-3.89949		330.907	-2.52638
	330.908	-3.12673		330.908	-1.88686		330.908	-2.68863			330.908	-4.45692		330.908	-3.9018		330.908	-2.52024
	330.909	-3.1203		330.909	-1.88993		330.909	-2.68487			330.909	-4.45232		330.909	-3.90411		330.909	-2.51408
	330.91	-3.11378		330.91	-1.89297		330.91	-2.68044			330.91	-4.44772		330.91	-3.90641		330.91	-2.50793
	330.911	-3.10739		330.911	-1.89603		330.911	-2.67601			330.911	-4.44327		330.911	-3.90872		330.911	-2.50177
	330.912	-3.10091		330.912	-1.89909		330.912	-2.67159			330.912	-4.43889		330.912	-3.91072		330.912	-2.49561
	330.913	-3.09442		330.913	-1.90215		330.913	-2.66716			330.913	-4.4345		330.913	-3.91202		330.913	-2.48936
	330.914	-3.08794		330.914	-1.90521		330.914	-2.66275			330.914	-4.43012		330.914	-3.91332		330.914	-2.48266
	330.915	-3.08119		330.915	-1.90827		330.915	-2.65823			330.915	-4.42573		330.915	-3.91461		330.915	-2.47596
	330.916	-3.07447		330.916	-1.91133		330.916	-2.65239			330.916	-4.42135		330.916	-3.91591		330.916	-2.46926
	330.917	-3.06769		330.917	-1.91437		330.917	-2.64655			330.917	-4.41705		330.917	-3.91721		330.917	-2.46257
	330.918	-3.06091		330.918	-1.91739		330.918	-2.64071			330.918	-4.413		330.918	-3.9185		330.918	-2.45587
	330.919	-3.05413		330.919	-1.92039		330.919	-2.63487			330.919	-4.40895		330.919	-3.919		330.919	-2.44918
	330.92	-3.04737		330.92	-1.9234		330.92	-2.62903			330.92	-4.4049		330.92	-3.91927		330.92	-2.44236
	330.921	-3.04052		330.921	-1.92642		330.921	-2.62319			330.921	-4.40084		330.921	-3.91954		330.921	-2.43551
	330.922	-3.03359		330.922	-1.92943		330.922	-2.61687			330.922	-4.39679		330.922	-3.91982		330.922	-2.42866
	330.923	-3.02666		330.923	-1.93245		330.923	-2.61003			330.923	-4.39274		330.923	-3.92009		330.923	-2.42181
	330.924	-3.01973		330.924	-1.93533		330.924	-2.6032			330.924	-4.38906		330.924	-3.92036		330.924	-2.41495
	330.925	-3.01287		330.925	-1.93818		330.925	-2.59637			330.925	-4.38542		330.925	-3.92037		330.925	-2.4081
	330.926	-3.00592		330.926	-1.94103		330.926	-2.58954			330.926	-4.3818		330.926	-3.91965		330.926	-2.4013
	330.927	-2.99903		330.927	-1.94389		330.927	-2.5827			330.927	-4.37817		330.927	-3.91893		330.927	-2.39459
	330.928	-2.99224		330.928	-1.94673		330.928	-2.57586			330.928	-4.37454		330.928	-3.91821		330.928	-2.38785
	330.929	-2.98546		330.929	-1.94959		330.929	-2.5686			330.929	-4.37094		330.929	-3.91749		330.929	-2.38113
	330.93	-2.97871		330.93	-1.95234		330.93	-2.56133			330.93	-4.36746		330.93	-3.91677		330.93	-2.37441
	330.931	-2.97192		330.931	-1.9549		330.931	-2.55404			330.931	-4.3642		330.931	-3.91604		330.931	-2.3677
	330.932	-2.96515		330.932	-1.95746		330.932	-2.54674			330.932	-4.36093		330.932	-3.91453		330.932	-2.36103
	330.933	-2.95839		330.933	-1.96001		330.933	-2.53945			330.933	-4.35767		330.933	-3.91275		330.933	-2.35468
	330.934	-2.9518		330.934	-1.96257		330.934	-2.53214			330.934	-4.35443		330.934	-3.91097		330.934	-2.34839
	330.935	-2.94538		330.935	-1.96513		330.935	-2.52489			330.935	-4.35115		330.935	-3.9092		330.935	-2.34211
	330.936	-2.939		330.936	-1.96768		330.936	-2.51765			330.936	-4.34792		330.936	-3.90742		330.936	-2.33582
	330.937	-2.93258		330.937	-1.9699		330.937	-2.51042			330.937	-4.34503		330.937	-3.90566		330.937	-2.32957
	330.938	-2.92617		330.938	-1.97208		330.938	-2.50319			330.938	-4.34215		330.938	-3.90361		330.938	-2.32327
	330.939	-2.91976		330.939	-1.97427		330.939	-2.49596			330.939	-4.33927		330.939	-3.90071		330.939	-2.31732
	330.94	-2.91335		330.94	-1.97645		330.94	-2.48873			330.94	-4.33639		330.94	-3.89782		330.94	-2.3117
	330.941	-2.90757		330.941	-1.97863		330.941	-2.4815			330.941	-4.33351		330.941	-3.89492		330.941	-2.30607
	330.942	-2.90177		330.942	-1.98082		330.942	-2.47476			330.942	-4.33062		330.942	-3.89203		330.942	-2.30042
	330.943	-2.89596		330.943	-1.98285		330.943	-2.46813			330.943	-4.32794		330.943	-3.88913		330.943	-2.2948
	330.944	-2.89016		330.944	-1.98466		330.944	-2.4615			330.944	-4.32541		330.944	-3.88624		330.944	-2.28916
	330.945	-2.88436		330.945	-1.98648		330.945	-2.45488			330.945	-4.32287		330.945	-3.8826		330.945	-2.28355
	330.946	-2.87856		330.946	-1.9883		330.946	-2.44825			330.946	-4.32033		330.946	-3.87867		330.946	-2.27876
	330.947	-2.87332		330.947	-1.99012		330.947	-2.44162			330.947	-4.3178		330.947	-3.87473		330.947	-2.27392
	330.948	-2.86843		330.948	-1.99195		330.948	-2.43527			330.948	-4.31526		330.948	-3.8708		330.948	-2.26915
	330.949	-2.86353		330.949	-1.99377		330.949	-2.42962			330.949	-4.31279		330.949	-3.86686		330.949	-2.26433
	330.95	-2.85864		330.95	-1.99524		330.95	-2.42397			330.95	-4.31061		330.95	-3.86293		330.95	-2.25951
	330.951	-2.85375		330.951	-1.99669		330.951	-2.41832			330.951	-4.30845		330.951	-3.85882		330.951	-2.25469
	330.952	-2.84886		330.952	-1.99815		330.952	-2.41268			330.952	-4.3063		330.952	-3.85396		330.952	-2.25043
	330.953	-2.84417		330.953	-1.99961		330.953	-2.40703			330.953	-4.30414		330.953	-3.84911		330.953	-2.24652
	330.954	-2.84033		330.954	-2.00106		330.954	-2.40138			330.954	-4.30198		330.954	-3.84424		330.954	-2.24261
	330.955	-2.83647		330.955	-2.00252		330.955	-2.39662			330.955	-4.29982		330.955	-3.83938		330.955	-2.23869
	330.956	-2.83263		330.956	-2.00382		330.956	-2.39218			330.956	-4.29789		330.956	-3.83452		330.956	-2.23477
	330.957	-2.82878		330.957	-2.00498		330.957	-2.38774			330.957	-4.29608		330.957	-3.82964		330.957	-2.23088
	330.958	-2.82493		330.958	-2.00613		330.958	-2.3833			330.958	-4.29428		330.958	-3.82429		330.958	-2.22715
	330.959	-2.82107		330.959	-2.00729		330.959	-2.37886			330.959	-4.29246		330.959	-3.81868		330.959	-2.22413
	330.96	-2.81808		330.96	-2.00844		330.96	-2.37441			330.96	-4.29066		330.96	-3.81307		330.96	-2.22111
	330.961	-2.81533		330.961	-2.0096		330.961	-2.37024			330.961	-4.28885		330.961	-3.80745		330.961	-2.2181
	330.962	-2.81258		330.962	-2.01073		330.962	-2.36715			330.962	-4.28708		330.962	-3.80184		330.962	-2.21507
	330.963	-2.80982		330.963	-2.0116		330.963	-2.36406			330.963	-4.28557		330.963	-3.79623		330.963	-2.21206
	330.964	-2.80706		330.964	-2.01246		330.964	-2.36098			330.964	-4.28405		330.964	-3.79054		330.964	-2.20905
	330.965	-2.80431		330.965	-2.01333		330.965	-2.35788			330.965	-4.28254		330.965	-3.78447		330.965	-2.20673
	330.966	-2.80198		330.966	-2.01419		330.966	-2.35479			330.966	-4.28102		330.966	-3.7784		330.966	-2.20459
	330.967	-2.80035		330.967	-2.01506		330.967	-2.3517			330.967	-4.27951		330.967	-3.77235		330.967	-2.20245
	330.968	-2.79872		330.968	-2.01593		330.968	-2.34942			330.968	-4.27799		330.968	-3.76627		330.968	-2.20031
	330.969	-2.79711		330.969	-2.01666		330.969	-2.34754			330.969	-4.27669		330.969	-3.76021		330.969	-2.19816
	330.97	-2.79547		330.97	-2.01733		330.97	-2.34566			330.97	-4.27548		330.97	-3.75415		330.97	-2.19602
	330.971	-2.79385		330.971	-2.018		330.971	-2.34378			330.971	-4.27427		330.971	-3.74796		330.971	-2.19417
	330.972	-2.79223		330.972	-2.01867		330.972	-2.3419			330.972	-4.27306		330.972	-3.74171		330.972	-2.19287
	330.973	-2.7916		330.973	-2.01934		330.973	-2.34002			330.973	-4.27185		330.973	-3.73543		330.973	-2.19157
	330.974	-2.791		330.974	-2.02001		330.974	-2.3383			330.974	-4.27065		330.974	-3.72918		330.974	-2.19026
	330.975	-2.7904		330.975	-2.02065		330.975	-2.3374			330.975	-4.26952		330.975	-3.72292		330.975	-2.18896
	330.976	-2.7898		330.976	-2.02121		330.976	-2.33649			330.976	-4.26868		330.976	-3.71667		330.976	-2.18764
	330.977	-2.7892		330.977	-2.02177		330.977	-2.33559			330.977	-4.26785		330.977	-3.71046		330.977	-2.18634
	330.978	-2.7886		330.978	-2.02233		330.978	-2.33468			330.978	-4.26702		330.978	-3.70437		330.978	-2.18573
	330.979	-2.78843		330.979	-2.02289		330.979	-2.33378			330.979	-4.26619		330.979	-3.69831		330.979	-2.18517
	330.98	-2.78867		330.98	-2.02345		330.98	-2.33287			330.98	-4.26535		330.98	-3.69224		330.98	-2.18462
	330.981	-2.7889		330.981	-2.02401		330.981	-2.33236			330.981	-4.26452		330.981	-3.68617		330.981	-2.18406
	330.982	-2.78913		330.982	-2.02453		330.982	-2.33205			330.982	-4.264		330.982	-3.68011		330.982	-2.18351
	330.983	-2.78937		330.983	-2.02504		330.983	-2.33173			330.983	-4.26358		330.983	-3.67404		330.983	-2.18295
	330.984	-2.7896		330.984	-2.02556		330.984	-2.33142			330.984	-4.26317		330.984	-3.66833		330.984	-2.18274
	330.985	-2.78984		330.985	-2.02607		330.985	-2.3311			330.985	-4.26276		330.985	-3.66288		330.985	-2.18283
	330.986	-2.79071		330.986	-2.02658		330.986	-2.33079			330.986	-4.26235		330.986	-3.65743		330.986	-2.18291
	330.987	-2.79159		330.987	-2.0271		330.987	-2.33051			330.987	-4.26193		330.987	-3.65198		330.987	-2.183
	330.988	-2.79247		330.988	-2.02763		330.988	-2.33044			330.988	-4.26163		330.988	-3.64653		330.988	-2.18309
	330.989	-2.79334		330.989	-2.0282		330.989	-2.33037			330.989	-4.26166		330.989	-3.64108		330.989	-2.18318
	330.99	-2.79422		330.99	-2.02877		330.99	-2.33029			330.99	-4.26169		330.99	-3.63566		330.99	-2.18333
	330.991	-2.7951		330.991	-2.02935		330.991	-2.33022			330.991	-4.26172		330.991	-3.63126		330.991	-2.184
	330.992	-2.79616		330.992	-2.02992		330.992	-2.33014			330.992	-4.26175		330.992	-3.62683		330.992	-2.18466
	330.993	-2.79746		330.993	-2.03049		330.993	-2.33007			330.993	-4.26178		330.993	-3.62244		330.993	-2.18532
	330.994	-2.79877		330.994	-2.03107		330.994	-2.32985			330.994	-4.26181		330.994	-3.61802		330.994	-2.18599
	330.995	-2.80006		330.995	-2.03167		330.995	-2.32955			330.995	-4.26226		330.995	-3.6136		330.995	-2.18665
	330.996	-2.80136		330.996	-2.03228		330.996	-2.32925			330.996	-4.26282		330.996	-3.60919		330.996	-2.18731
	330.997	-2.80266		330.997	-2.0329		330.997	-2.32895			330.997	-4.26337		330.997	-3.60547		330.997	-2.18836
	330.998	-2.80396		330.998	-2.0335		330.998	-2.32865			330.998	-4.26393		330.998	-3.60252		330.998	-2.18958
	330.999	-2.80541		330.999	-2.03412		330.999	-2.32835			330.999	-4.2645		330.999	-3.59954		330.999	-2.19081
	331	-2.80684		331	-2.03473		331	-2.32799			331	-4.26505		331	-3.59656		331	-2.19203
	331.001	-2.80829		331.001	-2.03535		331.001	-2.327			331.001	-4.26581		331.001	-3.59358		331.001	-2.19326
	331.002	-2.80974		331.002	-2.03598		331.002	-2.32601			331.002	-4.26692		331.002	-3.59057		331.002	-2.19449
	331.003	-2.81119		331.003	-2.03661		331.003	-2.32502			331.003	-4.26802		331.003	-3.58763		331.003	-2.19582
	331.004	-2.81265		331.004	-2.03725		331.004	-2.32403			331.004	-4.26913		331.004	-3.58629		331.004	-2.19749
	331.005	-2.81405		331.005	-2.03788		331.005	-2.32304			331.005	-4.27024		331.005	-3.58494		331.005	-2.19916
	331.006	-2.81539		331.006	-2.03852		331.006	-2.32205			331.006	-4.27135		331.006	-3.5836		331.006	-2.20083
	331.007	-2.81674		331.007	-2.03915		331.007	-2.32053			331.007	-4.27246		331.007	-3.58225		331.007	-2.2025
	331.008	-2.81808		331.008	-2.03982		331.008	-2.31856			331.008	-4.27407		331.008	-3.58091		331.008	-2.20417
	331.009	-2.81942		331.009	-2.04048		331.009	-2.31658			331.009	-4.27569		331.009	-3.57956		331.009	-2.20584
	331.01	-2.82077		331.01	-2.04115		331.01	-2.31462			331.01	-4.27732		331.01	-3.57925		331.01	-2.20777
	331.011	-2.82211		331.011	-2.04182		331.011	-2.31264			331.011	-4.27895		331.011	-3.57974		331.011	-2.20977
	331.012	-2.82317		331.012	-2.04249		331.012	-2.31068			331.012	-4.28058		331.012	-3.58022		331.012	-2.21177
	331.013	-2.82421		331.013	-2.04316		331.013	-2.30871			331.013	-4.28221		331.013	-3.5807		331.013	-2.21376
	331.014	-2.82526		331.014	-2.04383		331.014	-2.30569			331.014	-4.28412		331.014	-3.58119		331.014	-2.21576
	331.015	-2.8263		331.015	-2.0445		331.015	-2.30267			331.015	-4.2863		331.015	-3.58167		331.015	-2.21776
	331.016	-2.82735		331.016	-2.04517		331.016	-2.29964			331.016	-4.28846		331.016	-3.58237		331.016	-2.2198
	331.017	-2.82839		331.017	-2.04584		331.017	-2.29662			331.017	-4.29061		331.017	-3.58472		331.017	-2.22193
	331.018	-2.82926		331.018	-2.04651		331.018	-2.2936			331.018	-4.29277		331.018	-3.58707		331.018	-2.22406
	331.019	-2.82994		331.019	-2.04718		331.019	-2.29058			331.019	-4.29491		331.019	-3.58942		331.019	-2.22619
	331.02	-2.83061		331.02	-2.04785		331.02	-2.28711			331.02	-4.29715		331.02	-3.59176		331.02	-2.22832
	331.021	-2.83129		331.021	-2.04841		331.021	-2.28309			331.021	-4.29984		331.021	-3.59411		331.021	-2.23045
	331.022	-2.83196		331.022	-2.04896		331.022	-2.27906			331.022	-4.30254		331.022	-3.59646		331.022	-2.23258
	331.023	-2.83264		331.023	-2.04951		331.023	-2.27504			331.023	-4.30523		331.023	-3.60003		331.023	-2.23464
	331.024	-2.83331		331.024	-2.05006		331.024	-2.27101			331.024	-4.30791		331.024	-3.60419		331.024	-2.2367
	331.025	-2.83359		331.025	-2.05061		331.025	-2.26697			331.025	-4.31061		331.025	-3.60835		331.025	-2.23875
	331.026	-2.83386		331.026	-2.05116		331.026	-2.26294			331.026	-4.3133		331.026	-3.61251		331.026	-2.24082
	331.027	-2.83412		331.027	-2.05162		331.027	-2.25816			331.027	-4.31627		331.027	-3.61666		331.027	-2.24287
	331.028	-2.83439		331.028	-2.05197		331.028	-2.25327			331.028	-4.31937		331.028	-3.62083		331.028	-2.24493
	331.029	-2.83465		331.029	-2.05232		331.029	-2.24838			331.029	-4.3225		331.029	-3.6253		331.029	-2.24686
	331.03	-2.83492		331.03	-2.05267		331.03	-2.24352			331.03	-4.32559		331.03	-3.63091		331.03	-2.24862
	331.031	-2.83499		331.031	-2.05302		331.031	-2.23862			331.031	-4.32871		331.031	-3.63652		331.031	-2.25039
	331.032	-2.83484		331.032	-2.05337		331.032	-2.23375			331.032	-4.33183		331.032	-3.64211		331.032	-2.25216
	331.033	-2.83469		331.033	-2.05372		331.033	-2.22874			331.033	-4.33503		331.033	-3.64772		331.033	-2.25393
	331.034	-2.83454		331.034	-2.05384		331.034	-2.22343			331.034	-4.33858		331.034	-3.65332		331.034	-2.25569
	331.035	-2.83439		331.035	-2.05395		331.035	-2.21817			331.035	-4.34207		331.035	-3.65892		331.035	-2.25744
	331.036	-2.83424		331.036	-2.05406		331.036	-2.21284			331.036	-4.3456		331.036	-3.66529		331.036	-2.25865
	331.037	-2.83409		331.037	-2.05418		331.037	-2.20755			331.037	-4.34912		331.037	-3.67188		331.037	-2.25987
	331.038	-2.83358		331.038	-2.05429		331.038	-2.20227			331.038	-4.35265		331.038	-3.67851		331.038	-2.26109
	331.039	-2.83306		331.039	-2.0544		331.039	-2.19699			331.039	-4.35617		331.039	-3.68512		331.039	-2.2623
	331.04	-2.83253		331.04	-2.05435		331.04	-2.19175			331.04	-4.36002		331.04	-3.69172		331.04	-2.26352
	331.041	-2.832		331.041	-2.05414		331.041	-2.18646			331.041	-4.36394		331.041	-3.69833		331.041	-2.26473
	331.042	-2.83147		331.042	-2.05393		331.042	-2.1812			331.042	-4.36785		331.042	-3.70505		331.042	-2.2655
	331.043	-2.83095		331.043	-2.05373		331.043	-2.17595			331.043	-4.37173		331.043	-3.71226		331.043	-2.26595
	331.044	-2.83031		331.044	-2.05352		331.044	-2.17069			331.044	-4.37567		331.044	-3.71944		331.044	-2.2664
	331.045	-2.82951		331.045	-2.05331		331.045	-2.16542			331.045	-4.37956		331.045	-3.72661		331.045	-2.26685
	331.046	-2.82871		331.046	-2.05307		331.046	-2.16022			331.046	-4.38358		331.046	-3.73379		331.046	-2.2673
	331.047	-2.82791		331.047	-2.05248		331.047	-2.15543			331.047	-4.38779		331.047	-3.74094		331.047	-2.26775
	331.048	-2.82712		331.048	-2.05188		331.048	-2.15065			331.048	-4.39196		331.048	-3.74812		331.048	-2.26809
	331.049	-2.82632		331.049	-2.05128		331.049	-2.14587			331.049	-4.39619		331.049	-3.75523		331.049	-2.26757
	331.05	-2.82552		331.05	-2.05068		331.05	-2.14104			331.05	-4.40038		331.05	-3.76232		331.05	-2.26704
	331.051	-2.82455		331.051	-2.05009		331.051	-2.13628			331.051	-4.40456		331.051	-3.7694		331.051	-2.26652
	331.052	-2.82355		331.052	-2.04949		331.052	-2.13147			331.052	-4.40874		331.052	-3.77646		331.052	-2.266
	331.053	-2.82255		331.053	-2.04863		331.053	-2.12717			331.053	-4.41309		331.053	-3.78356		331.053	-2.26547
	331.054	-2.82155		331.054	-2.04763		331.054	-2.12342			331.054	-4.41746		331.054	-3.79063		331.054	-2.26494
	331.055	-2.82056		331.055	-2.04663		331.055	-2.11964			331.055	-4.42181		331.055	-3.79756		331.055	-2.26369
	331.056	-2.81956		331.056	-2.04563		331.056	-2.1159			331.056	-4.42617		331.056	-3.80395		331.056	-2.26209
	331.057	-2.81852		331.057	-2.04464		331.057	-2.11214			331.057	-4.43052		331.057	-3.81035		331.057	-2.26051
	331.058	-2.81742		331.058	-2.04363		331.058	-2.10838			331.058	-4.4349		331.058	-3.81675		331.058	-2.25891
	331.059	-2.81632		331.059	-2.04254		331.059	-2.10461			331.059	-4.43929		331.059	-3.82314		331.059	-2.25732
	331.06	-2.81523		331.06	-2.04109		331.06	-2.1022			331.06	-4.44376		331.06	-3.82953		331.06	-2.25572
	331.061	-2.81413		331.061	-2.03964		331.061	-2.09992			331.061	-4.44823		331.061	-3.83593		331.061	-2.25382
	331.062	-2.81303		331.062	-2.03821		331.062	-2.09764			331.062	-4.45271		331.062	-3.8415		331.062	-2.2511
	331.063	-2.81193		331.063	-2.03675		331.063	-2.09537			331.063	-4.4572		331.063	-3.8466		331.063	-2.24839
	331.064	-2.81089		331.064	-2.03531		331.064	-2.09309			331.064	-4.46166		331.064	-3.85174		331.064	-2.24568
	331.065	-2.80985		331.065	-2.03387		331.065	-2.09081			331.065	-4.46615		331.065	-3.85688		331.065	-2.24297
	331.066	-2.80881		331.066	-2.03207		331.066	-2.08921			331.066	-4.47063		331.066	-3.86202		331.066	-2.24026
	331.067	-2.80777		331.067	-2.03015		331.067	-2.08888			331.067	-4.47511		331.067	-3.8672		331.067	-2.23755
	331.068	-2.80673		331.068	-2.02822		331.068	-2.08856			331.068	-4.47959		331.068	-3.87206		331.068	-2.23395
	331.069	-2.80569		331.069	-2.0263		331.069	-2.08824			331.069	-4.48407		331.069	-3.87558		331.069	-2.23021
	331.07	-2.80473		331.07	-2.02437		331.07	-2.08791			331.07	-4.48855		331.07	-3.87911		331.07	-2.22648
	331.071	-2.80388		331.071	-2.02245		331.071	-2.08759			331.071	-4.49304		331.071	-3.88263		331.071	-2.22275
	331.072	-2.80303		331.072	-2.02041		331.072	-2.08727			331.072	-4.49742		331.072	-3.88615		331.072	-2.21902
	331.073	-2.80218		331.073	-2.01808		331.073	-2.08865			331.073	-4.50175		331.073	-3.88968		331.073	-2.21529
	331.074	-2.80133		331.074	-2.01574		331.074	-2.09048			331.074	-4.50606		331.074	-3.8932		331.074	-2.21116
	331.075	-2.80048		331.075	-2.0134		331.075	-2.09233			331.075	-4.51038		331.075	-3.89543		331.075	-2.20656
	331.076	-2.79963		331.076	-2.01106		331.076	-2.09416			331.076	-4.5147		331.076	-3.89705		331.076	-2.20198
	331.077	-2.79918		331.077	-2.00871		331.077	-2.096			331.077	-4.51902		331.077	-3.89865		331.077	-2.19738
	331.078	-2.79875		331.078	-2.00637		331.078	-2.09785			331.078	-4.52333		331.078	-3.90027		331.078	-2.19279
	331.079	-2.79832		331.079	-2.00371		331.079	-2.10031			331.079	-4.52732		331.079	-3.90188		331.079	-2.18819
	331.08	-2.79789		331.08	-2.00096		331.08	-2.10446			331.08	-4.53134		331.08	-3.90348		331.08	-2.18357
	331.081	-2.79746		331.081	-1.99822		331.081	-2.10863			331.081	-4.53536		331.081	-3.90475		331.081	-2.1784
	331.082	-2.79703		331.082	-1.99545		331.082	-2.11278			331.082	-4.53938		331.082	-3.90445		331.082	-2.17323
	331.083	-2.79682		331.083	-1.99271		331.083	-2.11693			331.083	-4.54343		331.083	-3.90414		331.083	-2.16806
	331.084	-2.7969		331.084	-1.98996		331.084	-2.12108			331.084	-4.54744		331.084	-3.90383		331.084	-2.16289
	331.085	-2.79697		331.085	-1.98707		331.085	-2.12523			331.085	-4.55108		331.085	-3.90352		331.085	-2.15775
	331.086	-2.79704		331.086	-1.98397		331.086	-2.13111			331.086	-4.5546		331.086	-3.90322		331.086	-2.15256
	331.087	-2.79712		331.087	-1.98086		331.087	-2.13766			331.087	-4.55812		331.087	-3.90291		331.087	-2.14728
	331.088	-2.79719		331.088	-1.97776		331.088	-2.14417			331.088	-4.56164		331.088	-3.90144		331.088	-2.14193
	331.089	-2.79726		331.089	-1.97465		331.089	-2.15068			331.089	-4.56516		331.089	-3.89933		331.089	-2.13658
	331.09	-2.79794		331.09	-1.97154		331.09	-2.15718			331.09	-4.56868		331.09	-3.89722		331.09	-2.13125
	331.091	-2.79864		331.091	-1.96843		331.091	-2.16364			331.091	-4.57195		331.091	-3.89511		331.091	-2.12588
	331.092	-2.79934		331.092	-1.96509		331.092	-2.17058			331.092	-4.57485		331.092	-3.89302		331.092	-2.12054
	331.093	-2.80004		331.093	-1.96175		331.093	-2.17932			331.093	-4.57771		331.093	-3.8909		331.093	-2.11525
	331.094	-2.80075		331.094	-1.9584		331.094	-2.18805			331.094	-4.58062		331.094	-3.88869		331.094	-2.11013
	331.095	-2.80145		331.095	-1.95506		331.095	-2.19679			331.095	-4.58349		331.095	-3.88502		331.095	-2.105
	331.096	-2.8025		331.096	-1.95171		331.096	-2.20548			331.096	-4.58637		331.096	-3.88136		331.096	-2.09988
	331.097	-2.80394		331.097	-1.94835		331.097	-2.21423			331.097	-4.58923		331.097	-3.87771		331.097	-2.09476
	331.098	-2.80539		331.098	-1.94488		331.098	-2.22294			331.098	-4.59131		331.098	-3.87404		331.098	-2.08963
	331.099	-2.80684		331.099	-1.9413		331.099	-2.23281			331.099	-4.59342		331.099	-3.87039		331.099	-2.0845
	331.1	-2.80828		331.1	-1.93772		331.1	-2.24346			331.1	-4.59551		331.1	-3.86673		331.1	-2.07986
	331.101	-2.80973		331.101	-1.93414		331.101	-2.25414			331.101	-4.5976		331.101	-3.86254		331.101	-2.07537
	331.102	-2.81119		331.102	-1.93056		331.102	-2.26479			331.102	-4.59969		331.102	-3.85774		331.102	-2.07088
	331.103	-2.81345		331.103	-1.92697		331.103	-2.27545			331.103	-4.60176		331.103	-3.85297		331.103	-2.06638
	331.104	-2.81572		331.104	-1.92337		331.104	-2.28612			331.104	-4.60332		331.104	-3.84817		331.104	-2.06188
	331.105	-2.81798		331.105	-1.91967		331.105	-2.29678			331.105	-4.60447		331.105	-3.84337		331.105	-2.05739
	331.106	-2.82024		331.106	-1.91596		331.106	-2.30897			331.106	-4.60561		331.106	-3.83857		331.106	-2.05326
	331.107	-2.8225		331.107	-1.91228		331.107	-2.32107			331.107	-4.60676		331.107	-3.83372		331.107	-2.04981
	331.108	-2.82477		331.108	-1.90857		331.108	-2.33323			331.108	-4.6079		331.108	-3.82851		331.108	-2.04637
	331.109	-2.82753		331.109	-1.90488		331.109	-2.34539			331.109	-4.60905		331.109	-3.82318		331.109	-2.04292
	331.11	-2.8307		331.11	-1.90119		331.11	-2.35756			331.11	-4.61012		331.11	-3.81785		331.11	-2.0395
	331.111	-2.83386		331.111	-1.89749		331.111	-2.36974			331.111	-4.61023		331.111	-3.81252		331.111	-2.03604
	331.112	-2.83701		331.112	-1.89374		331.112	-2.38231			331.112	-4.61035		331.112	-3.80713		331.112	-2.03261
	331.113	-2.84017		331.113	-1.89002		331.113	-2.39549			331.113	-4.61047		331.113	-3.80183		331.113	-2.03038
	331.114	-2.84332		331.114	-1.88631		331.114	-2.40866			331.114	-4.61058		331.114	-3.79646		331.114	-2.02826
	331.115	-2.84658		331.115	-1.88259		331.115	-2.42183			331.115	-4.6107		331.115	-3.79107		331.115	-2.02616
	331.116	-2.8506		331.116	-1.87889		331.116	-2.43495			331.116	-4.61081		331.116	-3.78568		331.116	-2.02404
	331.117	-2.85463		331.117	-1.8752		331.117	-2.44814			331.117	-4.61031		331.117	-3.78026		331.117	-2.02194
	331.118	-2.85865		331.118	-1.87163		331.118	-2.46128			331.118	-4.60937		331.118	-3.77489		331.118	-2.01983
	331.119	-2.86268		331.119	-1.86805		331.119	-2.47479			331.119	-4.60845		331.119	-3.76948		331.119	-2.01842
	331.12	-2.8667		331.12	-1.86447		331.12	-2.48837			331.12	-4.60751		331.12	-3.76407		331.12	-2.01789
	331.121	-2.87072		331.121	-1.8609		331.121	-2.50192			331.121	-4.60658		331.121	-3.759		331.121	-2.01736
	331.122	-2.87533		331.122	-1.85732		331.122	-2.51551			331.122	-4.60565		331.122	-3.754		331.122	-2.01682
	331.123	-2.88023		331.123	-1.85374		331.123	-2.52908			331.123	-4.60458		331.123	-3.74898		331.123	-2.01629
	331.124	-2.88515		331.124	-1.85045		331.124	-2.54264			331.124	-4.60273		331.124	-3.74398		331.124	-2.01576
	331.125	-2.89004		331.125	-1.84722		331.125	-2.55617			331.125	-4.60088		331.125	-3.73897		331.125	-2.01523
	331.126	-2.89495		331.126	-1.84398		331.126	-2.56961			331.126	-4.59903		331.126	-3.73397		331.126	-2.01635
	331.127	-2.89987		331.127	-1.84076		331.127	-2.58303			331.127	-4.59718		331.127	-3.72931		331.127	-2.01753
	331.128	-2.90496		331.128	-1.83752		331.128	-2.59646			331.128	-4.59532		331.128	-3.7251		331.128	-2.0187
	331.129	-2.91066		331.129	-1.83428		331.129	-2.6099			331.129	-4.59347		331.129	-3.72095		331.129	-2.01987
	331.13	-2.91633		331.13	-1.83123		331.13	-2.62333			331.13	-4.59104		331.13	-3.71679		331.13	-2.02105
	331.131	-2.92202		331.131	-1.82852		331.131	-2.63673			331.131	-4.58839		331.131	-3.71264		331.131	-2.02222
	331.132	-2.92772		331.132	-1.82582		331.132	-2.64969			331.132	-4.58573		331.132	-3.70851		331.132	-2.02425
	331.133	-2.93341		331.133	-1.82311		331.133	-2.66238			331.133	-4.58309		331.133	-3.70434		331.133	-2.02711
	331.134	-2.93912		331.134	-1.82039		331.134	-2.67506			331.134	-4.58043		331.134	-3.70099		331.134	-2.02997
	331.135	-2.94529		331.135	-1.81768		331.135	-2.68774			331.135	-4.57777		331.135	-3.69778		331.135	-2.03284
	331.136	-2.9516		331.136	-1.81496		331.136	-2.70034			331.136	-4.57496		331.136	-3.69456		331.136	-2.0357
	331.137	-2.9579		331.137	-1.81286		331.137	-2.71306			331.137	-4.57182		331.137	-3.69135		331.137	-2.03856
	331.138	-2.9642		331.138	-1.81081		331.138	-2.72561			331.138	-4.56868		331.138	-3.68813		331.138	-2.04149
	331.139	-2.97052		331.139	-1.80877		331.139	-2.73696			331.139	-4.56554		331.139	-3.68492		331.139	-2.04591
	331.14	-2.97682		331.14	-1.80672		331.14	-2.7483			331.14	-4.5624		331.14	-3.682		331.14	-2.05032
	331.141	-2.98331		331.141	-1.80468		331.141	-2.75961			331.141	-4.55926		331.141	-3.67975		331.141	-2.05473
	331.142	-2.99007		331.142	-1.80264		331.142	-2.77098			331.142	-4.55611		331.142	-3.67751		331.142	-2.05915
	331.143	-2.99683		331.143	-1.80094		331.143	-2.7823			331.143	-4.55286		331.143	-3.67525		331.143	-2.06356
	331.144	-3.00356		331.144	-1.79966		331.144	-2.79363			331.144	-4.54958		331.144	-3.67301		331.144	-2.06798
	331.145	-3.01033		331.145	-1.79838		331.145	-2.80414			331.145	-4.54631		331.145	-3.67077		331.145	-2.07318
	331.146	-3.01707		331.146	-1.79709		331.146	-2.8136			331.146	-4.54303		331.146	-3.66852		331.146	-2.0789
	331.147	-3.02381		331.147	-1.79581		331.147	-2.82301			331.147	-4.53973		331.147	-3.66695		331.147	-2.08463
	331.148	-3.03082		331.148	-1.79453		331.148	-2.83246			331.148	-4.53647		331.148	-3.66564		331.148	-2.09036
	331.149	-3.03777		331.149	-1.79327		331.149	-2.84191			331.149	-4.53331		331.149	-3.66432		331.149	-2.09609
	331.15	-3.0448		331.15	-1.79284		331.15	-2.85136			331.15	-4.53026		331.15	-3.66301		331.15	-2.10186
	331.151	-3.05178		331.151	-1.7924		331.151	-2.86086			331.151	-4.52721		331.151	-3.66169		331.151	-2.10772
	331.152	-3.05875		331.152	-1.79196		331.152	-2.86836			331.152	-4.52416		331.152	-3.66038		331.152	-2.11444
	331.153	-3.06573		331.153	-1.79152		331.153	-2.87546			331.153	-4.52111		331.153	-3.65916		331.153	-2.12117
	331.154	-3.07266		331.154	-1.79108		331.154	-2.88256			331.154	-4.51806		331.154	-3.65859		331.154	-2.12789
	331.155	-3.07961		331.155	-1.79064		331.155	-2.88966			331.155	-4.51512		331.155	-3.65802		331.155	-2.13464
	331.156	-3.08654		331.156	-1.79073		331.156	-2.89676			331.156	-4.5126		331.156	-3.65746		331.156	-2.14136
	331.157	-3.09346		331.157	-1.79117		331.157	-2.90389			331.157	-4.51011		331.157	-3.65689		331.157	-2.1481
	331.158	-3.10039		331.158	-1.79161		331.158	-2.91044			331.158	-4.50757		331.158	-3.65632		331.158	-2.15525
	331.159	-3.1073		331.159	-1.79204		331.159	-2.91489			331.159	-4.50507		331.159	-3.65576		331.159	-2.16253
	331.16	-3.1142		331.16	-1.79248		331.16	-2.91935			331.16	-4.50257		331.16	-3.65536		331.16	-2.16984
	331.161	-3.12083		331.161	-1.79291		331.161	-2.92381			331.161	-4.50006		331.161	-3.65514		331.161	-2.17712
	331.162	-3.12745		331.162	-1.79346		331.162	-2.92827			331.162	-4.49829		331.162	-3.65492		331.162	-2.18441
	331.163	-3.13407		331.163	-1.79468		331.163	-2.93273			331.163	-4.49664		331.163	-3.6547		331.163	-2.19169
	331.164	-3.14067		331.164	-1.7959		331.164	-2.93719			331.164	-4.49501		331.164	-3.65448		331.164	-2.199
	331.165	-3.1473		331.165	-1.79713		331.165	-2.93989			331.165	-4.49339		331.165	-3.65426		331.165	-2.20659
	331.166	-3.15392		331.166	-1.79834		331.166	-2.94154			331.166	-4.49176		331.166	-3.65404		331.166	-2.21411
	331.167	-3.1602		331.167	-1.79957		331.167	-2.94319			331.167	-4.49014		331.167	-3.65388		331.167	-2.22162
	331.168	-3.16626		331.168	-1.80079		331.168	-2.94485			331.168	-4.48893		331.168	-3.65372		331.168	-2.22914
	331.169	-3.17232		331.169	-1.80241		331.169	-2.9465			331.169	-4.48847		331.169	-3.65357		331.169	-2.23661
	331.17	-3.17838		331.17	-1.8043		331.17	-2.94815			331.17	-4.48802		331.17	-3.65342		331.17	-2.24415
	331.171	-3.18445		331.171	-1.80619		331.171	-2.94965			331.171	-4.48756		331.171	-3.65327		331.171	-2.25149
	331.172	-3.19051		331.172	-1.80808		331.172	-2.94856			331.172	-4.48711		331.172	-3.65311		331.172	-2.25881
	331.173	-3.19647		331.173	-1.80996		331.173	-2.94746			331.173	-4.48665		331.173	-3.65291		331.173	-2.26613
	331.174	-3.20167		331.174	-1.81185		331.174	-2.94637			331.174	-4.48619		331.174	-3.65257		331.174	-2.27346
	331.175	-3.20687		331.175	-1.81377		331.175	-2.94527			331.175	-4.4869		331.175	-3.65224		331.175	-2.28078
	331.176	-3.21207		331.176	-1.81617		331.176	-2.94418			331.176	-4.48776		331.176	-3.6519		331.176	-2.2881
	331.177	-3.21727		331.177	-1.81853		331.177	-2.94308			331.177	-4.48862		331.177	-3.65156		331.177	-2.29522
	331.178	-3.22247		331.178	-1.82092		331.178	-2.94075			331.178	-4.48948		331.178	-3.65122		331.178	-2.30203
	331.179	-3.22766		331.179	-1.82331		331.179	-2.9371			331.179	-4.49034		331.179	-3.65088		331.179	-2.30885
	331.18	-3.23217		331.18	-1.8257		331.18	-2.93346			331.18	-4.49121		331.18	-3.65025		331.18	-2.31566
	331.181	-3.23626		331.181	-1.82811		331.181	-2.92981			331.181	-4.49264		331.181	-3.64949		331.181	-2.32248
	331.182	-3.24035		331.182	-1.83062		331.182	-2.92616			331.182	-4.49486		331.182	-3.64872		331.182	-2.3293
	331.183	-3.24444		331.183	-1.83328		331.183	-2.92252			331.183	-4.49709		331.183	-3.64795		331.183	-2.33612
	331.184	-3.24852		331.184	-1.83594		331.184	-2.91887			331.184	-4.49931		331.184	-3.64719		331.184	-2.34222
	331.185	-3.25261		331.185	-1.8386		331.185	-2.91306			331.185	-4.50154		331.185	-3.64642		331.185	-2.34827
	331.186	-3.25652		331.186	-1.84126		331.186	-2.90706			331.186	-4.50376		331.186	-3.64557		331.186	-2.35431
	331.187	-3.25924		331.187	-1.84391		331.187	-2.90104			331.187	-4.50598		331.187	-3.64418		331.187	-2.36036
	331.188	-3.26195		331.188	-1.84657		331.188	-2.89504			331.188	-4.50954		331.188	-3.64279		331.188	-2.36641
	331.189	-3.26467		331.189	-1.84917		331.189	-2.88903			331.189	-4.51315		331.189	-3.6414		331.189	-2.37244
	331.19	-3.26738		331.19	-1.85178		331.19	-2.88302			331.19	-4.51676		331.19	-3.64001		331.19	-2.37806
	331.191	-3.2701		331.191	-1.85437		331.191	-2.87637			331.191	-4.52037		331.191	-3.63861		331.191	-2.38317
	331.192	-3.27281		331.192	-1.85698		331.192	-2.86856			331.192	-4.524		331.192	-3.63722		331.192	-2.38828
	331.193	-3.27458		331.193	-1.85958		331.193	-2.86076			331.193	-4.52761		331.193	-3.63546		331.193	-2.3934
	331.194	-3.27578		331.194	-1.86218		331.194	-2.85295			331.194	-4.53182		331.194	-3.63342		331.194	-2.39851
	331.195	-3.27698		331.195	-1.86455		331.195	-2.84514			331.195	-4.53663		331.195	-3.63139		331.195	-2.40363
	331.196	-3.27818		331.196	-1.86676		331.196	-2.83733			331.196	-4.54145		331.196	-3.62936		331.196	-2.40873
	331.197	-3.27938		331.197	-1.86899		331.197	-2.82952			331.197	-4.54629		331.197	-3.62733		331.197	-2.41289
	331.198	-3.28058		331.198	-1.8712		331.198	-2.82062			331.198	-4.5511		331.198	-3.62531		331.198	-2.41705
	331.199	-3.2816		331.199	-1.87342		331.199	-2.81145			331.199	-4.55593		331.199	-3.62325		331.199	-2.42121
	331.2	-3.2811		331.2	-1.87564		331.2	-2.80227			331.2	-4.56081		331.2	-3.62068		331.2	-2.42537
	331.201	-3.28061		331.201	-1.87775		331.201	-2.7931			331.201	-4.56657		331.201	-3.61811		331.201	-2.42952
	331.202	-3.28012		331.202	-1.87924		331.202	-2.78391			331.202	-4.57234		331.202	-3.61553		331.202	-2.43368
	331.203	-3.27963		331.203	-1.88072		331.203	-2.77474			331.203	-4.5781		331.203	-3.61297		331.203	-2.43735
	331.204	-3.27913		331.204	-1.88221		331.204	-2.76536			331.204	-4.58386		331.204	-3.61039		331.204	-2.44058
	331.205	-3.27864		331.205	-1.88369		331.205	-2.7554			331.205	-4.58963		331.205	-3.60783		331.205	-2.44383
	331.206	-3.27721		331.206	-1.88518		331.206	-2.74545			331.206	-4.59539		331.206	-3.60506		331.206	-2.44707
	331.207	-3.27505		331.207	-1.88666		331.207	-2.73543			331.207	-4.60155		331.207	-3.60205		331.207	-2.45031
	331.208	-3.27289		331.208	-1.88751		331.208	-2.7255			331.208	-4.60797		331.208	-3.59904		331.208	-2.45355
	331.209	-3.27071		331.209	-1.88802		331.209	-2.71551			331.209	-4.61437		331.209	-3.59603		331.209	-2.45673
	331.21	-3.26855		331.21	-1.88853		331.21	-2.70552			331.21	-4.62078		331.21	-3.59302		331.21	-2.4592
	331.211	-3.26638		331.211	-1.88904		331.211	-2.69552			331.211	-4.62719		331.211	-3.59001		331.211	-2.46166
	331.212	-3.26414		331.212	-1.88954		331.212	-2.68544			331.212	-4.6336		331.212	-3.58699		331.212	-2.46413
	331.213	-3.26035		331.213	-1.89005		331.213	-2.67547			331.213	-4.64006		331.213	-3.58379		331.213	-2.46659
	331.214	-3.25653		331.214	-1.89034		331.214	-2.66542			331.214	-4.64679		331.214	-3.5806		331.214	-2.46905
	331.215	-3.25275		331.215	-1.88968		331.215	-2.65538			331.215	-4.65353		331.215	-3.57737		331.215	-2.47152
	331.216	-3.24894		331.216	-1.88903		331.216	-2.64533			331.216	-4.66026		331.216	-3.57415		331.216	-2.47366
	331.217	-3.24513		331.217	-1.88837		331.217	-2.63532			331.217	-4.66702		331.217	-3.57093		331.217	-2.47555
	331.218	-3.24133		331.218	-1.88771		331.218	-2.62579			331.218	-4.67374		331.218	-3.5677		331.218	-2.47745
	331.219	-3.23668		331.219	-1.88706		331.219	-2.61619			331.219	-4.68049		331.219	-3.56445		331.219	-2.47935
	331.22	-3.23141		331.22	-1.8864		331.22	-2.60659			331.22	-4.68715		331.22	-3.5611		331.22	-2.48124
	331.221	-3.22613		331.221	-1.88488		331.221	-2.59698			331.221	-4.6938		331.221	-3.55776		331.221	-2.48315
	331.222	-3.22086		331.222	-1.883		331.222	-2.58732			331.222	-4.70042		331.222	-3.55441		331.222	-2.48501
	331.223	-3.21558		331.223	-1.88114		331.223	-2.57775			331.223	-4.70707		331.223	-3.55109		331.223	-2.4865
	331.224	-3.21035		331.224	-1.87928		331.224	-2.5689			331.224	-4.71372		331.224	-3.54773		331.224	-2.488
	331.225	-3.20494		331.225	-1.87742		331.225	-2.5603			331.225	-4.72036		331.225	-3.5444		331.225	-2.48948
	331.226	-3.19843		331.226	-1.87559		331.226	-2.55171			331.226	-4.72686		331.226	-3.54122		331.226	-2.49098
	331.227	-3.19193		331.227	-1.87346		331.227	-2.54312			331.227	-4.733		331.227	-3.53808		331.227	-2.49247
	331.228	-3.18543		331.228	-1.87041		331.228	-2.53452			331.228	-4.73917		331.228	-3.53495		331.228	-2.49396
	331.229	-3.17898		331.229	-1.86735		331.229	-2.52593			331.229	-4.74533		331.229	-3.53185		331.229	-2.49533
	331.23	-3.17246		331.23	-1.8643		331.23	-2.51777			331.23	-4.7515		331.23	-3.52871		331.23	-2.49664
	331.231	-3.16599		331.231	-1.86126		331.231	-2.51055			331.231	-4.75766		331.231	-3.52559		331.231	-2.49794
	331.232	-3.15894		331.232	-1.8582		331.232	-2.5034			331.232	-4.76382		331.232	-3.52254		331.232	-2.49924
	331.233	-3.15148		331.233	-1.85515		331.233	-2.49615			331.233	-4.76921		331.233	-3.5199		331.233	-2.50054
	331.234	-3.14405		331.234	-1.85141		331.234	-2.48897			331.234	-4.77456		331.234	-3.51727		331.234	-2.50183
	331.235	-3.13659		331.235	-1.84728		331.235	-2.48179			331.235	-4.7799		331.235	-3.51462		331.235	-2.50313
	331.236	-3.12914		331.236	-1.84315		331.236	-2.47461			331.236	-4.78522		331.236	-3.51198		331.236	-2.50438
	331.237	-3.1217		331.237	-1.83902		331.237	-2.46876			331.237	-4.79057		331.237	-3.50934		331.237	-2.50563
	331.238	-3.11422		331.238	-1.83489		331.238	-2.46302			331.238	-4.7959		331.238	-3.50671		331.238	-2.50689
	331.239	-3.10619		331.239	-1.83076		331.239	-2.45735			331.239	-4.80064		331.239	-3.50441		331.239	-2.50813
	331.24	-3.09822		331.24	-1.82658		331.24	-2.45168			331.24	-4.80487		331.24	-3.50245		331.24	-2.50938
	331.241	-3.0902		331.241	-1.82158		331.241	-2.44601			331.241	-4.80908		331.241	-3.50049		331.241	-2.51063
	331.242	-3.08219		331.242	-1.81658		331.242	-2.44039			331.242	-4.81332		331.242	-3.49852		331.242	-2.51192
	331.243	-3.07418		331.243	-1.81158		331.243	-2.4352			331.243	-4.81754		331.243	-3.49656		331.243	-2.51323
	331.244	-3.06612		331.244	-1.80658		331.244	-2.43103			331.244	-4.82176		331.244	-3.49457		331.244	-2.51453
	331.245	-3.05804		331.245	-1.80157		331.245	-2.42686			331.245	-4.82583		331.245	-3.49261		331.245	-2.51585
	331.246	-3.04985		331.246	-1.7966		331.246	-2.4227			331.246	-4.82873		331.246	-3.49137		331.246	-2.51715
	331.247	-3.04167		331.247	-1.79132		331.247	-2.41853			331.247	-4.83163		331.247	-3.4902		331.247	-2.51846
	331.248	-3.03348		331.248	-1.78579		331.248	-2.41436			331.248	-4.83453		331.248	-3.48903		331.248	-2.51978
	331.249	-3.02532		331.249	-1.78025		331.249	-2.41019			331.249	-4.83744		331.249	-3.48786		331.249	-2.52118
	331.25	-3.01713		331.25	-1.77471		331.25	-2.40706			331.25	-4.84034		331.25	-3.48669		331.25	-2.52259
	331.251	-3.00896		331.251	-1.76922		331.251	-2.40421			331.251	-4.84323		331.251	-3.48552		331.251	-2.52399
	331.252	-3.00091		331.252	-1.76366		331.252	-2.40134			331.252	-4.84518		331.252	-3.48464		331.252	-2.52539
	331.253	-2.99286		331.253	-1.75815		331.253	-2.39849			331.253	-4.84667		331.253	-3.48432		331.253	-2.5268
	331.254	-2.98485		331.254	-1.75256		331.254	-2.39563			331.254	-4.84817		331.254	-3.48399		331.254	-2.5282
	331.255	-2.97679		331.255	-1.74695		331.255	-2.39277			331.255	-4.84966		331.255	-3.48367		331.255	-2.52964
	331.256	-2.96875		331.256	-1.74134		331.256	-2.39015			331.256	-4.85115		331.256	-3.48335		331.256	-2.53112
	331.257	-2.96072		331.257	-1.73574		331.257	-2.38825			331.257	-4.85265		331.257	-3.48303		331.257	-2.53259
	331.258	-2.95292		331.258	-1.73013		331.258	-2.38637			331.258	-4.85378		331.258	-3.48271		331.258	-2.53407
	331.259	-2.9453		331.259	-1.72452		331.259	-2.38447			331.259	-4.85376		331.259	-3.48308		331.259	-2.53555
	331.26	-2.9377		331.26	-1.71899		331.26	-2.38258			331.26	-4.85373		331.26	-3.48364		331.26	-2.53702
	331.261	-2.93009		331.261	-1.71377		331.261	-2.38069			331.261	-4.85371		331.261	-3.4842		331.261	-2.5385
	331.262	-2.92248		331.262	-1.70847		331.262	-2.3788			331.262	-4.85369		331.262	-3.48475		331.262	-2.53997
	331.263	-2.91487		331.263	-1.70327		331.263	-2.37727			331.263	-4.85367		331.263	-3.48531		331.263	-2.54145
	331.264	-2.90723		331.264	-1.69801		331.264	-2.37588			331.264	-4.85364		331.264	-3.48587		331.264	-2.54292
	331.265	-2.90042		331.265	-1.69275		331.265	-2.37449			331.265	-4.85246		331.265	-3.48664		331.265	-2.5444
	331.266	-2.89356		331.266	-1.68749		331.266	-2.37309			331.266	-4.85094		331.266	-3.48809		331.266	-2.54587
	331.267	-2.88671		331.267	-1.68261		331.267	-2.37171			331.267	-4.84942		331.267	-3.48954		331.267	-2.54735
	331.268	-2.87985		331.268	-1.67815		331.268	-2.37032			331.268	-4.84789		331.268	-3.491		331.268	-2.54873
	331.269	-2.87298		331.269	-1.67361		331.269	-2.36897			331.269	-4.84637		331.269	-3.49245		331.269	-2.55004
	331.27	-2.86613		331.27	-1.66908		331.27	-2.36778			331.27	-4.84485		331.27	-3.4939		331.27	-2.55135
	331.271	-2.85982		331.271	-1.66455		331.271	-2.3666			331.271	-4.84292		331.271	-3.49535		331.271	-2.55266
	331.272	-2.85396		331.272	-1.65997		331.272	-2.36541			331.272	-4.84004		331.272	-3.49734		331.272	-2.55397
	331.273	-2.8481		331.273	-1.65553		331.273	-2.36422			331.273	-4.83715		331.273	-3.49961		331.273	-2.55528
	331.274	-2.84228		331.274	-1.65209		331.274	-2.36303			331.274	-4.83426		331.274	-3.50187		331.274	-2.55656
	331.275	-2.8364		331.275	-1.64864		331.275	-2.36184			331.275	-4.83138		331.275	-3.50413		331.275	-2.55757
	331.276	-2.83056		331.276	-1.64519		331.276	-2.36049			331.276	-4.82847		331.276	-3.5064		331.276	-2.55859
	331.277	-2.8248		331.277	-1.64172		331.277	-2.35905			331.277	-4.82559		331.277	-3.50866		331.277	-2.55961
	331.278	-2.82006		331.278	-1.63827		331.278	-2.35762			331.278	-4.82175		331.278	-3.51098		331.278	-2.56062
	331.279	-2.81533		331.279	-1.63481		331.279	-2.35618			331.279	-4.81772		331.279	-3.51391		331.279	-2.56164
	331.28	-2.81058		331.28	-1.63216		331.28	-2.35474			331.28	-4.81368		331.28	-3.51684		331.28	-2.56266
	331.281	-2.80585		331.281	-1.63006		331.281	-2.3533			331.281	-4.80963		331.281	-3.51978		331.281	-2.56339
	331.282	-2.80112		331.282	-1.62796		331.282	-2.3518			331.282	-4.8056		331.282	-3.52271		331.282	-2.56395
	331.283	-2.79639		331.283	-1.62586		331.283	-2.34993			331.283	-4.80156		331.283	-3.52565		331.283	-2.56451
	331.284	-2.79228		331.284	-1.62376		331.284	-2.34804			331.284	-4.79714		331.284	-3.52859		331.284	-2.56507
	331.285	-2.78871		331.285	-1.62166		331.285	-2.34616			331.285	-4.79212		331.285	-3.53172		331.285	-2.56562
	331.286	-2.78511		331.286	-1.61976		331.286	-2.34427			331.286	-4.78712		331.286	-3.53505		331.286	-2.56618
	331.287	-2.78152		331.287	-1.61923		331.287	-2.34239			331.287	-4.7821		331.287	-3.53838		331.287	-2.56664
	331.288	-2.77793		331.288	-1.6187		331.288	-2.3405			331.288	-4.77709		331.288	-3.54171		331.288	-2.56658
	331.289	-2.7743		331.289	-1.61816		331.289	-2.33838			331.289	-4.77208		331.289	-3.54505		331.289	-2.56651
	331.29	-2.77082		331.29	-1.61763		331.29	-2.3361			331.29	-4.76706		331.29	-3.54838		331.29	-2.56645
	331.291	-2.76845		331.291	-1.6171		331.291	-2.33381			331.291	-4.76139		331.291	-3.55171		331.291	-2.56639
	331.292	-2.76607		331.292	-1.61657		331.292	-2.33152			331.292	-4.75563		331.292	-3.55528		331.292	-2.56633
	331.293	-2.7637		331.293	-1.61707		331.293	-2.32924			331.293	-4.7499		331.293	-3.55886		331.293	-2.56626
	331.294	-2.76131		331.294	-1.61813		331.294	-2.32695			331.294	-4.74418		331.294	-3.56244		331.294	-2.56572
	331.295	-2.75894		331.295	-1.61919		331.295	-2.32463			331.295	-4.73845		331.295	-3.56603		331.295	-2.56498
	331.296	-2.75656		331.296	-1.62025		331.296	-2.32193			331.296	-4.73275		331.296	-3.56961		331.296	-2.56424
	331.297	-2.75489		331.297	-1.62131		331.297	-2.31922			331.297	-4.72679		331.297	-3.57319		331.297	-2.5635
	331.298	-2.75361		331.298	-1.62237		331.298	-2.31652			331.298	-4.72062		331.298	-3.57683		331.298	-2.56276
	331.299	-2.75234		331.299	-1.62366		331.299	-2.31382			331.299	-4.71445		331.299	-3.58056		331.299	-2.56203
	331.3	-2.75106		331.3	-1.62629		331.3	-2.31111			331.3	-4.70828		331.3	-3.58432		331.3	-2.5611
	331.301	-2.74979		331.301	-1.62893		331.301	-2.30841			331.301	-4.7021		331.301	-3.58805		331.301	-2.55959
	331.302	-2.74851		331.302	-1.63156		331.302	-2.30567			331.302	-4.69593		331.302	-3.59179		331.302	-2.55808
	331.303	-2.74744		331.303	-1.6342		331.303	-2.30291			331.303	-4.68975		331.303	-3.59552		331.303	-2.55657
	331.304	-2.74719		331.304	-1.63683		331.304	-2.30015			331.304	-4.68337		331.304	-3.59925		331.304	-2.55506
	331.305	-2.74694		331.305	-1.63947		331.305	-2.2974			331.305	-4.67699		331.305	-3.60302		331.305	-2.55355
	331.306	-2.74669		331.306	-1.64299		331.306	-2.29464			331.306	-4.67055		331.306	-3.60679		331.306	-2.55204
	331.307	-2.74643		331.307	-1.64703		331.307	-2.29187			331.307	-4.66419		331.307	-3.61055		331.307	-2.54998
	331.308	-2.74618		331.308	-1.65105		331.308	-2.28913			331.308	-4.65777		331.308	-3.61432		331.308	-2.54771
	331.309	-2.74593		331.309	-1.65509		331.309	-2.2867			331.309	-4.65136		331.309	-3.61808		331.309	-2.54544
	331.31	-2.7463		331.31	-1.65912		331.31	-2.28427			331.31	-4.64497		331.31	-3.62184		331.31	-2.54317
	331.311	-2.7469		331.311	-1.66315		331.311	-2.28184			331.311	-4.63852		331.311	-3.62561		331.311	-2.5409
	331.312	-2.74751		331.312	-1.66736		331.312	-2.27941			331.312	-4.63217		331.312	-3.62937		331.312	-2.53863
	331.313	-2.74811		331.313	-1.67255		331.313	-2.27698			331.313	-4.62575		331.313	-3.63314		331.313	-2.53622
	331.314	-2.74872		331.314	-1.67774		331.314	-2.27454			331.314	-4.61934		331.314	-3.6369		331.314	-2.5333
	331.315	-2.74933		331.315	-1.68294		331.315	-2.2726			331.315	-4.61292		331.315	-3.64067		331.315	-2.53038
	331.316	-2.75008		331.316	-1.68814		331.316	-2.271			331.316	-4.6065		331.316	-3.64443		331.316	-2.52746
	331.317	-2.75134		331.317	-1.69336		331.317	-2.26941			331.317	-4.60037		331.317	-3.6482		331.317	-2.52454
	331.318	-2.75259		331.318	-1.69855		331.318	-2.26781			331.318	-4.59421		331.318	-3.65189		331.318	-2.52161
	331.319	-2.75385		331.319	-1.70429		331.319	-2.26621			331.319	-4.58804		331.319	-3.65554		331.319	-2.51868
	331.32	-2.75511		331.32	-1.71028		331.32	-2.26462			331.32	-4.58187		331.32	-3.65921		331.32	-2.51541
	331.321	-2.75637		331.321	-1.71627		331.321	-2.26315			331.321	-4.57571		331.321	-3.66285		331.321	-2.51198
	331.322	-2.75763		331.322	-1.72229		331.322	-2.26273			331.322	-4.56954		331.322	-3.66651		331.322	-2.50855
	331.323	-2.75922		331.323	-1.72828		331.323	-2.26231			331.323	-4.56362		331.323	-3.67016		331.323	-2.50512
	331.324	-2.76093		331.324	-1.73429		331.324	-2.26189			331.324	-4.55777		331.324	-3.67382		331.324	-2.50168
	331.325	-2.76263		331.325	-1.74038		331.325	-2.26147			331.325	-4.55193		331.325	-3.67741		331.325	-2.49826
	331.326	-2.76434		331.326	-1.74678		331.326	-2.26105			331.326	-4.54606		331.326	-3.68097		331.326	-2.49477
	331.327	-2.76605		331.327	-1.75315		331.327	-2.26063			331.327	-4.54021		331.327	-3.68455		331.327	-2.49109
	331.328	-2.76775		331.328	-1.75956		331.328	-2.26105			331.328	-4.53437		331.328	-3.68812		331.328	-2.48741
	331.329	-2.76954		331.329	-1.76595		331.329	-2.26205			331.329	-4.52872		331.329	-3.6917		331.329	-2.48374
	331.33	-2.77157		331.33	-1.77233		331.33	-2.26305			331.33	-4.52334		331.33	-3.6953		331.33	-2.48005
	331.331	-2.77359		331.331	-1.77867		331.331	-2.26405			331.331	-4.51794		331.331	-3.69888		331.331	-2.47638
	331.332	-2.77562		331.332	-1.78511		331.332	-2.26504			331.332	-4.51256		331.332	-3.70249		331.332	-2.4727
	331.333	-2.77764		331.333	-1.7915		331.333	-2.26604			331.333	-4.50718		331.333	-3.70609		331.333	-2.46903
	331.334	-2.77967		331.334	-1.79788		331.334	-2.26707			331.334	-4.50179		331.334	-3.7097		331.334	-2.46538
	331.335	-2.78168		331.335	-1.80427		331.335	-2.26971			331.335	-4.49645		331.335	-3.71333		331.335	-2.4617
	331.336	-2.78375		331.336	-1.81063		331.336	-2.27235			331.336	-4.49163		331.336	-3.71693		331.336	-2.45805
	331.337	-2.78583		331.337	-1.81703		331.337	-2.27499			331.337	-4.48682		331.337	-3.72055		331.337	-2.45439
	331.338	-2.78791		331.338	-1.82327		331.338	-2.27763			331.338	-4.48202		331.338	-3.72437		331.338	-2.45074
	331.339	-2.78998		331.339	-1.82912		331.339	-2.28027			331.339	-4.47721		331.339	-3.72822		331.339	-2.44715
	331.34	-2.79206		331.34	-1.83497		331.34	-2.28291			331.34	-4.47244		331.34	-3.73208		331.34	-2.44379
	331.341	-2.79413		331.341	-1.84081		331.341	-2.28621			331.341	-4.46762		331.341	-3.73592		331.341	-2.44043
	331.342	-2.79618		331.342	-1.84667		331.342	-2.29033			331.342	-4.46326		331.342	-3.73978		331.342	-2.43708
	331.343	-2.79812		331.343	-1.85251		331.343	-2.29445			331.343	-4.45914		331.343	-3.74363		331.343	-2.43373
	331.344	-2.80006		331.344	-1.85837		331.344	-2.29857			331.344	-4.45502		331.344	-3.74761		331.344	-2.43036
	331.345	-2.80201		331.345	-1.86354		331.345	-2.30269			331.345	-4.45092		331.345	-3.75178		331.345	-2.42701
	331.346	-2.80395		331.346	-1.86846		331.346	-2.30681			331.346	-4.44679		331.346	-3.75596		331.346	-2.42409
	331.347	-2.80589		331.347	-1.8734		331.347	-2.31093			331.347	-4.44268		331.347	-3.76013		331.347	-2.42138
	331.348	-2.80784		331.348	-1.87833		331.348	-2.31613			331.348	-4.4387		331.348	-3.7643		331.348	-2.41866
	331.349	-2.80955		331.349	-1.88326		331.349	-2.32148			331.349	-4.4352		331.349	-3.76848		331.349	-2.41592
	331.35	-2.81113		331.35	-1.88819		331.35	-2.32683			331.35	-4.43169		331.35	-3.77265		331.35	-2.41321
	331.351	-2.81273		331.351	-1.89285		331.351	-2.33219			331.351	-4.42819		331.351	-3.77712		331.351	-2.41048
	331.352	-2.81433		331.352	-1.89655		331.352	-2.33755			331.352	-4.42468		331.352	-3.78163		331.352	-2.40793
	331.353	-2.81592		331.353	-1.90023		331.353	-2.3429			331.353	-4.42117		331.353	-3.78614		331.353	-2.4061
	331.354	-2.81754		331.354	-1.90393		331.354	-2.3485			331.354	-4.41767		331.354	-3.79066		331.354	-2.40425
	331.355	-2.819		331.355	-1.90762		331.355	-2.35468			331.355	-4.41457		331.355	-3.79517		331.355	-2.40244
	331.356	-2.82004		331.356	-1.91132		331.356	-2.36085			331.356	-4.41162		331.356	-3.79968		331.356	-2.4006
	331.357	-2.82109		331.357	-1.91502		331.357	-2.36705			331.357	-4.40865		331.357	-3.80433		331.357	-2.39876
	331.358	-2.82213		331.358	-1.91762		331.358	-2.37321			331.358	-4.40569		331.358	-3.80921		331.358	-2.39692
	331.359	-2.82317		331.359	-1.9198		331.359	-2.37941			331.359	-4.40272		331.359	-3.81408		331.359	-2.39583
	331.36	-2.82421		331.36	-1.92199		331.36	-2.3856			331.36	-4.39975		331.36	-3.81894		331.36	-2.39503
	331.361	-2.82526		331.361	-1.92417		331.361	-2.39211			331.361	-4.39694		331.361	-3.82382		331.361	-2.39422
	331.362	-2.82573		331.362	-1.92636		331.362	-2.39873			331.362	-4.39441		331.362	-3.82869		331.362	-2.39341
	331.363	-2.82604		331.363	-1.92854		331.363	-2.40535			331.363	-4.39188		331.363	-3.83356		331.363	-2.3926
	331.364	-2.82635		331.364	-1.93036		331.364	-2.41197			331.364	-4.38934		331.364	-3.83874		331.364	-2.39178
	331.365	-2.82666		331.365	-1.93093		331.365	-2.41859			331.365	-4.38682		331.365	-3.84394		331.365	-2.39137
	331.366	-2.82697		331.366	-1.9315		331.366	-2.42521			331.366	-4.38428		331.366	-3.84918		331.366	-2.39171
	331.367	-2.82727		331.367	-1.93207		331.367	-2.43183			331.367	-4.38175		331.367	-3.85439		331.367	-2.39206
	331.368	-2.82727		331.368	-1.93264		331.368	-2.43842			331.368	-4.3794		331.368	-3.85961		331.368	-2.3924
	331.369	-2.82669		331.369	-1.93322		331.369	-2.44502			331.369	-4.37706		331.369	-3.86482		331.369	-2.39275
	331.37	-2.8261		331.37	-1.93379		331.37	-2.45161			331.37	-4.37474		331.37	-3.87007		331.37	-2.39309
	331.371	-2.82552		331.371	-1.93318		331.371	-2.4582			331.371	-4.37239		331.371	-3.87547		331.371	-2.39343
	331.372	-2.82493		331.372	-1.93215		331.372	-2.46479			331.372	-4.37007		331.372	-3.88084		331.372	-2.39486
	331.373	-2.82434		331.373	-1.93111		331.373	-2.47139			331.373	-4.36774		331.373	-3.88621		331.373	-2.39633
	331.374	-2.82376		331.374	-1.93007		331.374	-2.47766			331.374	-4.36544		331.374	-3.89158		331.374	-2.39779
	331.375	-2.82224		331.375	-1.92904		331.375	-2.48376			331.375	-4.3632		331.375	-3.89692		331.375	-2.39927
	331.376	-2.82066		331.376	-1.928		331.376	-2.48987			331.376	-4.36093		331.376	-3.90231		331.376	-2.40073
	331.377	-2.81907		331.377	-1.92659		331.377	-2.49597			331.377	-4.35867		331.377	-3.90755		331.377	-2.40219
	331.378	-2.81748		331.378	-1.92407		331.378	-2.50211			331.378	-4.35642		331.378	-3.91278		331.378	-2.40418
	331.379	-2.8159		331.379	-1.92154		331.379	-2.50821			331.379	-4.35417		331.379	-3.918		331.379	-2.40663
	331.38	-2.81431		331.38	-1.919		331.38	-2.51424			331.38	-4.35193		331.38	-3.92319		331.38	-2.40909
	331.381	-2.81215		331.381	-1.91646		331.381	-2.51962			331.381	-4.34951		331.381	-3.92843		331.381	-2.41154
	331.382	-2.80947		331.382	-1.91393		331.382	-2.525			331.382	-4.34711		331.382	-3.93363		331.382	-2.41399
	331.383	-2.80679		331.383	-1.91139		331.383	-2.5304			331.383	-4.3447		331.383	-3.93872		331.383	-2.41644
	331.384	-2.80411		331.384	-1.90785		331.384	-2.53578			331.384	-4.3423		331.384	-3.94346		331.384	-2.41897
	331.385	-2.80142		331.385	-1.90403		331.385	-2.54117			331.385	-4.33988		331.385	-3.94817		331.385	-2.42219
	331.386	-2.79874		331.386	-1.9002		331.386	-2.54655			331.386	-4.33748		331.386	-3.95292		331.386	-2.42541
	331.387	-2.79591		331.387	-1.89638		331.387	-2.55132			331.387	-4.33488		331.387	-3.95764		331.387	-2.42864
	331.388	-2.79209		331.388	-1.89255		331.388	-2.55568			331.388	-4.33212		331.388	-3.96237		331.388	-2.43186
	331.389	-2.78826		331.389	-1.88873		331.389	-2.56005			331.389	-4.32936		331.389	-3.96709		331.389	-2.4351
	331.39	-2.78444		331.39	-1.88459		331.39	-2.56441			331.39	-4.32656		331.39	-3.97126		331.39	-2.43832
	331.391	-2.78062		331.391	-1.87984		331.391	-2.56877			331.391	-4.32381		331.391	-3.97511		331.391	-2.4418
	331.392	-2.7768		331.392	-1.87506		331.392	-2.57314			331.392	-4.32103		331.392	-3.97896		331.392	-2.4454
	331.393	-2.77301		331.393	-1.8703		331.393	-2.57736			331.393	-4.31822		331.393	-3.9828		331.393	-2.44901
	331.394	-2.76831		331.394	-1.86555		331.394	-2.58048			331.394	-4.31492		331.394	-3.98665		331.394	-2.45261
	331.395	-2.76333		331.395	-1.86079		331.395	-2.58359			331.395	-4.31158		331.395	-3.99051		331.395	-2.45622
	331.396	-2.75835		331.396	-1.85606		331.396	-2.5867			331.396	-4.30828		331.396	-3.99432		331.396	-2.45982
	331.397	-2.75337		331.397	-1.85076		331.397	-2.58981			331.397	-4.30496		331.397	-3.99664		331.397	-2.46343
	331.398	-2.74843		331.398	-1.84541		331.398	-2.5929			331.398	-4.30164		331.398	-3.99896		331.398	-2.46705
	331.399	-2.74343		331.399	-1.84006		331.399	-2.59602			331.399	-4.29832		331.399	-4.00128		331.399	-2.47066
	331.4	-2.73816		331.4	-1.83471		331.4	-2.59846			331.4	-4.29451		331.4	-4.00361		331.4	-2.47429
	331.401	-2.73213		331.401	-1.82935		331.401	-2.60042			331.401	-4.29048		331.401	-4.00593		331.401	-2.4779
	331.402	-2.7261		331.402	-1.824		331.402	-2.60238			331.402	-4.28642		331.402	-4.00825		331.402	-2.48151
	331.403	-2.72011		331.403	-1.81857		331.403	-2.60434			331.403	-4.28237		331.403	-4.00973		331.403	-2.4851
	331.404	-2.71406		331.404	-1.81302		331.404	-2.6063			331.404	-4.27832		331.404	-4.01006		331.404	-2.4884
	331.405	-2.70805		331.405	-1.80747		331.405	-2.60825			331.405	-4.27425		331.405	-4.0104		331.405	-2.49158
	331.406	-2.70204		331.406	-1.80189		331.406	-2.61017			331.406	-4.27001		331.406	-4.01074		331.406	-2.49476
	331.407	-2.6953		331.407	-1.79635		331.407	-2.61103			331.407	-4.26517		331.407	-4.01108		331.407	-2.49793
	331.408	-2.68839		331.408	-1.79079		331.408	-2.61189			331.408	-4.26032		331.408	-4.01141		331.408	-2.50109
	331.409	-2.68147		331.409	-1.78522		331.409	-2.61274			331.409	-4.25548		331.409	-4.01175		331.409	-2.50428
	331.41	-2.67457		331.41	-1.7798		331.41	-2.6136			331.41	-4.25064		331.41	-4.01009		331.41	-2.50719
	331.411	-2.66766		331.411	-1.77437		331.411	-2.61446			331.411	-4.24579		331.411	-4.00808		331.411	-2.50951
	331.412	-2.66075		331.412	-1.76897		331.412	-2.61531			331.412	-4.24094		331.412	-4.00607		331.412	-2.51183
	331.413	-2.65366		331.413	-1.76355		331.413	-2.61575			331.413	-4.23548		331.413	-4.00406		331.413	-2.51415
	331.414	-2.64612		331.414	-1.75813		331.414	-2.61574			331.414	-4.22993		331.414	-4.00206		331.414	-2.51648
	331.415	-2.6386		331.415	-1.75271		331.415	-2.61574			331.415	-4.22436		331.415	-4.00005		331.415	-2.5188
	331.416	-2.63107		331.416	-1.74757		331.416	-2.61573			331.416	-4.21881		331.416	-3.9973		331.416	-2.52112
	331.417	-2.62355		331.417	-1.74272		331.417	-2.61573			331.417	-4.21326		331.417	-3.99265		331.417	-2.52248
	331.418	-2.61605		331.418	-1.73788		331.418	-2.61572			331.418	-4.20771		331.418	-3.98801		331.418	-2.52362
	331.419	-2.60851		331.419	-1.73303		331.419	-2.61571			331.419	-4.20189		331.419	-3.98336		331.419	-2.52477
	331.42	-2.60076		331.42	-1.72819		331.42	-2.61522			331.42	-4.19578		331.42	-3.97872		331.42	-2.52591
	331.421	-2.59296		331.421	-1.72336		331.421	-2.61468			331.421	-4.18968		331.421	-3.97405		331.421	-2.52705
	331.422	-2.58516		331.422	-1.71853		331.422	-2.61415			331.422	-4.18358		331.422	-3.96941		331.422	-2.52819
	331.423	-2.57738		331.423	-1.71451		331.423	-2.61362			331.423	-4.17748		331.423	-3.96275		331.423	-2.52892
	331.424	-2.56957		331.424	-1.7105		331.424	-2.61309			331.424	-4.17139		331.424	-3.95531		331.424	-2.52871
	331.425	-2.56178		331.425	-1.70648		331.425	-2.61256			331.425	-4.16524		331.425	-3.94787		331.425	-2.5285
	331.426	-2.55401		331.426	-1.70246		331.426	-2.61199			331.426	-4.15876		331.426	-3.94039		331.426	-2.52829
	331.427	-2.54629		331.427	-1.69845		331.427	-2.61135			331.427	-4.15228		331.427	-3.93296		331.427	-2.52808
	331.428	-2.5386		331.428	-1.69444		331.428	-2.61071			331.428	-4.14581		331.428	-3.9255		331.428	-2.52788
	331.429	-2.53087		331.429	-1.691		331.429	-2.61006			331.429	-4.13937		331.429	-3.91753		331.429	-2.52767
	331.43	-2.52316		331.43	-1.68801		331.43	-2.60942			331.43	-4.13287		331.43	-3.90727		331.43	-2.52635
	331.431	-2.51546		331.431	-1.68501		331.431	-2.60878			331.431	-4.12642		331.431	-3.89698		331.431	-2.52474
	331.432	-2.50776		331.432	-1.68203		331.432	-2.60814			331.432	-4.11984		331.432	-3.88673		331.432	-2.52314
	331.433	-2.50042		331.433	-1.67903		331.433	-2.60765			331.433	-4.11322		331.433	-3.87645		331.433	-2.52152
	331.434	-2.49313		331.434	-1.67603		331.434	-2.60723			331.434	-4.10664		331.434	-3.86617		331.434	-2.51992
	331.435	-2.48588		331.435	-1.67317		331.435	-2.60681			331.435	-4.1		331.435	-3.8559		331.435	-2.51831
	331.436	-2.47863		331.436	-1.67129		331.436	-2.60639			331.436	-4.0934		331.436	-3.84397		331.436	-2.51638
	331.437	-2.47138		331.437	-1.66942		331.437	-2.60597			331.437	-4.08681		331.437	-3.83113		331.437	-2.51354
	331.438	-2.46413		331.438	-1.66754		331.438	-2.60554			331.438	-4.08026		331.438	-3.81831		331.438	-2.5107
	331.439	-2.45707		331.439	-1.66566		331.439	-2.60518			331.439	-4.0739		331.439	-3.80549		331.439	-2.50783
	331.44	-2.45075		331.44	-1.66378		331.44	-2.60533			331.44	-4.06748		331.44	-3.79266		331.44	-2.505
	331.441	-2.44442		331.441	-1.66192		331.441	-2.60548			331.441	-4.06109		331.441	-3.77987		331.441	-2.50215
	331.442	-2.4381		331.442	-1.66083		331.442	-2.60563			331.442	-4.05471		331.442	-3.76678		331.442	-2.49929
	331.443	-2.43173		331.443	-1.66012		331.443	-2.60579			331.443	-4.04833		331.443	-3.75188		331.443	-2.49569
	331.444	-2.42542		331.444	-1.65941		331.444	-2.60594			331.444	-4.042		331.444	-3.73698		331.444	-2.49187
	331.445	-2.41907		331.445	-1.6587		331.445	-2.60609			331.445	-4.03606		331.445	-3.72208		331.445	-2.48803
	331.446	-2.41356		331.446	-1.65799		331.446	-2.60672			331.446	-4.03026		331.446	-3.70716		331.446	-2.48419
	331.447	-2.40849		331.447	-1.65728		331.447	-2.60779			331.447	-4.02447		331.447	-3.69226		331.447	-2.48036
	331.448	-2.40335		331.448	-1.65681		331.448	-2.60885			331.448	-4.01868		331.448	-3.67735		331.448	-2.47651
	331.449	-2.39831		331.449	-1.65718		331.449	-2.60992			331.449	-4.01291		331.449	-3.66157		331.449	-2.47249
	331.45	-2.39319		331.45	-1.65756		331.45	-2.61098			331.45	-4.00711		331.45	-3.64519		331.45	-2.46801
	331.451	-2.38808		331.451	-1.65793		331.451	-2.61205			331.451	-4.00163		331.451	-3.62882		331.451	-2.46353
	331.452	-2.3832		331.452	-1.6583		331.452	-2.61311			331.452	-3.99677		331.452	-3.61244		331.452	-2.45905
	331.453	-2.37957		331.453	-1.65867		331.453	-2.6153			331.453	-3.99192		331.453	-3.59606		331.453	-2.45456
	331.454	-2.376		331.454	-1.65904		331.454	-2.6175			331.454	-3.98705		331.454	-3.57969		331.454	-2.45008
	331.455	-2.37239		331.455	-1.66006		331.455	-2.61971			331.455	-3.9822		331.455	-3.56327		331.455	-2.44559
	331.456	-2.36877		331.456	-1.66134		331.456	-2.62192			331.456	-3.97734		331.456	-3.54614		331.456	-2.44089
	331.457	-2.36516		331.457	-1.66264		331.457	-2.62413			331.457	-3.97247		331.457	-3.52893		331.457	-2.43614
	331.458	-2.36151		331.458	-1.66393		331.458	-2.62636			331.458	-3.96857		331.458	-3.51178		331.458	-2.43139
	331.459	-2.35908		331.459	-1.66521		331.459	-2.62902			331.459	-3.96489		331.459	-3.49462		331.459	-2.42664
	331.46	-2.3571		331.46	-1.6665		331.46	-2.63229			331.46	-3.96122		331.46	-3.47747		331.46	-2.42188
	331.461	-2.35512		331.461	-1.66786		331.461	-2.63555			331.461	-3.95754		331.461	-3.46033		331.461	-2.41713
	331.462	-2.35314		331.462	-1.66982		331.462	-2.63881			331.462	-3.95387		331.462	-3.44314		331.462	-2.41245
	331.463	-2.35117		331.463	-1.67177		331.463	-2.6421			331.463	-3.95019		331.463	-3.42594		331.463	-2.40788
	331.464	-2.34919		331.464	-1.67372		331.464	-2.64535			331.464	-3.94697		331.464	-3.40874		331.464	-2.40332
	331.465	-2.34772		331.465	-1.67567		331.465	-2.64863			331.465	-3.94467		331.465	-3.39154		331.465	-2.39875
	331.466	-2.34746		331.466	-1.67762		331.466	-2.65276			331.466	-3.94239		331.466	-3.37431		331.466	-2.39418
	331.467	-2.34719		331.467	-1.67956		331.467	-2.65693			331.467	-3.94011		331.467	-3.35711		331.467	-2.38961
	331.468	-2.34693		331.468	-1.68172		331.468	-2.66112			331.468	-3.93783		331.468	-3.3399		331.468	-2.38501
	331.469	-2.34666		331.469	-1.68407		331.469	-2.66528			331.469	-3.93556		331.469	-3.32334		331.469	-2.38095
	331.47	-2.3464		331.47	-1.68642		331.47	-2.66947			331.47	-3.93328		331.47	-3.30681		331.47	-2.37688
	331.471	-2.34614		331.471	-1.6888		331.471	-2.67365			331.471	-3.93224		331.471	-3.29033		331.471	-2.37281
	331.472	-2.34728		331.472	-1.69113		331.472	-2.67815			331.472	-3.9315		331.472	-3.27379		331.472	-2.36874
	331.473	-2.34863		331.473	-1.6935		331.473	-2.68298			331.473	-3.93076		331.473	-3.25728		331.473	-2.36462
	331.474	-2.35001		331.474	-1.69587		331.474	-2.68781			331.474	-3.93002		331.474	-3.24078		331.474	-2.36057
	331.475	-2.35138		331.475	-1.69835		331.475	-2.69265			331.475	-3.92927		331.475	-3.22485		331.475	-2.35687
	331.476	-2.35274		331.476	-1.70088		331.476	-2.69748			331.476	-3.92853		331.476	-3.2098		331.476	-2.35353
	331.477	-2.3541		331.477	-1.70336		331.477	-2.70231			331.477	-3.92822		331.477	-3.19469		331.477	-2.35018
	331.478	-2.356		331.478	-1.70587		331.478	-2.70712			331.478	-3.92902		331.478	-3.17962		331.478	-2.34683
	331.479	-2.35894		331.479	-1.70839		331.479	-2.71235			331.479	-3.92982		331.479	-3.16455		331.479	-2.34348
	331.48	-2.36184		331.48	-1.7109		331.48	-2.71754			331.48	-3.93063		331.48	-3.14948		331.48	-2.34013
	331.481	-2.36475		331.481	-1.71336		331.481	-2.72273			331.481	-3.93143		331.481	-3.13448		331.481	-2.33692
	331.482	-2.36766		331.482	-1.71574		331.482	-2.72792			331.482	-3.93223		331.482	-3.12103		331.482	-2.33439
	331.483	-2.37056		331.483	-1.71811		331.483	-2.73306			331.483	-3.93304		331.483	-3.10794		331.483	-2.33188
	331.484	-2.37347		331.484	-1.72049		331.484	-2.73828			331.484	-3.93496		331.484	-3.09486		331.484	-2.32935
	331.485	-2.37743		331.485	-1.72287		331.485	-2.74335			331.485	-3.93726		331.485	-3.08178		331.485	-2.32683
	331.486	-2.38163		331.486	-1.72524		331.486	-2.74835			331.486	-3.93957		331.486	-3.06881		331.486	-2.32431
	331.487	-2.38583		331.487	-1.72762		331.487	-2.75335			331.487	-3.94188		331.487	-3.05568		331.487	-2.3218
	331.488	-2.39006		331.488	-1.72969		331.488	-2.75833			331.488	-3.94419		331.488	-3.04325		331.488	-2.31999
	331.489	-2.39425		331.489	-1.73173		331.489	-2.76334			331.489	-3.94652		331.489	-3.03259		331.489	-2.31837
	331.49	-2.39847		331.49	-1.73378		331.49	-2.76833			331.49	-3.94914		331.49	-3.02192		331.49	-2.31676
	331.491	-2.40296		331.491	-1.73583		331.491	-2.77331			331.491	-3.95284		331.491	-3.01133		331.491	-2.31515
	331.492	-2.40818		331.492	-1.73787		331.492	-2.77781			331.492	-3.95653		331.492	-3.00064		331.492	-2.31353
	331.493	-2.41344		331.493	-1.73992		331.493	-2.78232			331.493	-3.96023		331.493	-2.99001		331.493	-2.31192
	331.494	-2.41864		331.494	-1.74175		331.494	-2.7868			331.494	-3.96394		331.494	-2.97939		331.494	-2.31062
	331.495	-2.42388		331.495	-1.74327		331.495	-2.79131			331.495	-3.96763		331.495	-2.97043		331.495	-2.30985
	331.496	-2.42912		331.496	-1.7448		331.496	-2.79581			331.496	-3.97133		331.496	-2.96247		331.496	-2.30908
	331.497	-2.43436		331.497	-1.74631		331.497	-2.80032			331.497	-3.97592		331.497	-2.95454		331.497	-2.30831
	331.498	-2.44011		331.498	-1.74784		331.498	-2.80437			331.498	-3.98078		331.498	-2.94659		331.498	-2.30754
	331.499	-2.44597		331.499	-1.74937		331.499	-2.80785			331.499	-3.98561		331.499	-2.93863		331.499	-2.30677
	331.5	-2.45185		331.5	-1.7509		331.5	-2.81135			331.5	-3.99048		331.5	-2.93068		331.5	-2.306
	331.501	-2.45774		331.501	-1.75181		331.501	-2.81485			331.501	-3.99533		331.501	-2.92267		331.501	-2.30581
	331.502	-2.46362		331.502	-1.75269		331.502	-2.81834			331.502	-4.00017		331.502	-2.91739		331.502	-2.30566
	331.503	-2.46949		331.503	-1.75357		331.503	-2.82183			331.503	-4.00527		331.503	-2.91209		331.503	-2.3055
	331.504	-2.47548		331.504	-1.75445		331.504	-2.82533			331.504	-4.01097		331.504	-2.90679		331.504	-2.30535
	331.505	-2.48173		331.505	-1.75533		331.505	-2.8277			331.505	-4.0167		331.505	-2.90148		331.505	-2.3052
	331.506	-2.48798		331.506	-1.75621		331.506	-2.82999			331.506	-4.02241		331.506	-2.89614		331.506	-2.30504
	331.507	-2.49423		331.507	-1.75671		331.507	-2.83228			331.507	-4.02812		331.507	-2.89086		331.507	-2.3051
	331.508	-2.50045		331.508	-1.7569		331.508	-2.83456			331.508	-4.03383		331.508	-2.88658		331.508	-2.30536
	331.509	-2.50672		331.509	-1.75709		331.509	-2.83686			331.509	-4.03954		331.509	-2.88394		331.509	-2.30562
	331.51	-2.51295		331.51	-1.75727		331.51	-2.83914			331.51	-4.04579		331.51	-2.8813		331.51	-2.30588
	331.511	-2.51927		331.511	-1.75745		331.511	-2.8409			331.511	-4.05218		331.511	-2.87863		331.511	-2.30614
	331.512	-2.52562		331.512	-1.75764		331.512	-2.84184			331.512	-4.05856		331.512	-2.87601		331.512	-2.3064
	331.513	-2.53192		331.513	-1.75774		331.513	-2.84278			331.513	-4.06495		331.513	-2.87335		331.513	-2.30667
	331.514	-2.53829		331.514	-1.75725		331.514	-2.84372			331.514	-4.07134		331.514	-2.87069		331.514	-2.30707
	331.515	-2.54461		331.515	-1.75676		331.515	-2.84466			331.515	-4.07773		331.515	-2.87011		331.515	-2.30748
	331.516	-2.55093		331.516	-1.75627		331.516	-2.84559			331.516	-4.08424		331.516	-2.86994		331.516	-2.30788
	331.517	-2.55723		331.517	-1.75578		331.517	-2.84653			331.517	-4.09104		331.517	-2.86977		331.517	-2.30828
	331.518	-2.56346		331.518	-1.7553		331.518	-2.84634			331.518	-4.09783		331.518	-2.8696		331.518	-2.30869
	331.519	-2.56971		331.519	-1.75481		331.519	-2.84591			331.519	-4.10462		331.519	-2.86943		331.519	-2.30909
	331.52	-2.57595		331.52	-1.75387		331.52	-2.84547			331.52	-4.11142		331.52	-2.86926		331.52	-2.30937
	331.521	-2.58218		331.521	-1.75272		331.521	-2.84503			331.521	-4.11821		331.521	-2.86982		331.521	-2.30961
	331.522	-2.58842		331.522	-1.75157		331.522	-2.8446			331.522	-4.125		331.522	-2.87192		331.522	-2.30984
	331.523	-2.59469		331.523	-1.75042		331.523	-2.84416			331.523	-4.13193		331.523	-2.87402		331.523	-2.31008
	331.524	-2.60071		331.524	-1.74927		331.524	-2.84343			331.524	-4.13889		331.524	-2.87611		331.524	-2.31031
	331.525	-2.6067		331.525	-1.74813		331.525	-2.84186			331.525	-4.14585		331.525	-2.87821		331.525	-2.31054
	331.526	-2.61268		331.526	-1.74686		331.526	-2.8403			331.526	-4.15281		331.526	-2.88029		331.526	-2.31066
	331.527	-2.61866		331.527	-1.74506		331.527	-2.83873			331.527	-4.15977		331.527	-2.88239		331.527	-2.31051
	331.528	-2.62471		331.528	-1.74327		331.528	-2.83717			331.528	-4.16673		331.528	-2.88613		331.528	-2.31037
	331.529	-2.63067		331.529	-1.74149		331.529	-2.83559			331.529	-4.17369		331.529	-2.89022		331.529	-2.31022
	331.53	-2.63661		331.53	-1.7397		331.53	-2.83403			331.53	-4.18061		331.53	-2.89431		331.53	-2.31008
	331.531	-2.64223		331.531	-1.73792		331.531	-2.83178			331.531	-4.18754		331.531	-2.8984		331.531	-2.30994
	331.532	-2.64784		331.532	-1.73613		331.532	-2.82929			331.532	-4.19448		331.532	-2.90249		331.532	-2.30979
	331.533	-2.65349		331.533	-1.73398		331.533	-2.8268			331.533	-4.20141		331.533	-2.90658		331.533	-2.30915
	331.534	-2.65909		331.534	-1.73167		331.534	-2.82432			331.534	-4.20837		331.534	-2.91116		331.534	-2.30843
	331.535	-2.66473		331.535	-1.72935		331.535	-2.82183			331.535	-4.21529		331.535	-2.91684		331.535	-2.30771
	331.536	-2.67036		331.536	-1.72704		331.536	-2.81934			331.536	-4.22207		331.536	-2.92252		331.536	-2.30699
	331.537	-2.67571		331.537	-1.72472		331.537	-2.81671			331.537	-4.22881		331.537	-2.92821		331.537	-2.30628
	331.538	-2.68096		331.538	-1.72241		331.538	-2.81359			331.538	-4.23556		331.538	-2.93389		331.538	-2.30556
	331.539	-2.6862		331.539	-1.72002		331.539	-2.81047			331.539	-4.24233		331.539	-2.93957		331.539	-2.30455
	331.54	-2.69145		331.54	-1.71723		331.54	-2.80735			331.54	-4.24907		331.54	-2.94525		331.54	-2.30311
	331.541	-2.6967		331.541	-1.71441		331.541	-2.80424			331.541	-4.25583		331.541	-2.95193		331.541	-2.30166
	331.542	-2.70194		331.542	-1.71163		331.542	-2.80112			331.542	-4.26246		331.542	-2.95897		331.542	-2.30022
	331.543	-2.70707		331.543	-1.70882		331.543	-2.798			331.543	-4.26892		331.543	-2.96597		331.543	-2.29877
	331.544	-2.71192		331.544	-1.70601		331.544	-2.79464			331.544	-4.27539		331.544	-2.97297		331.544	-2.29733
	331.545	-2.71676		331.545	-1.7032		331.545	-2.7912			331.545	-4.28185		331.545	-2.97996		331.545	-2.29589
	331.546	-2.7216		331.546	-1.70008		331.546	-2.78775			331.546	-4.28831		331.546	-2.98696		331.546	-2.29375
	331.547	-2.72644		331.547	-1.69686		331.547	-2.7843			331.547	-4.29478		331.547	-2.99415		331.547	-2.29153
	331.548	-2.73129		331.548	-1.6936		331.548	-2.78085			331.548	-4.30125		331.548	-3.00217		331.548	-2.2893
	331.549	-2.73613		331.549	-1.69033		331.549	-2.77739			331.549	-4.30727		331.549	-3.01016		331.549	-2.28708
	331.55	-2.74057		331.55	-1.68707		331.55	-2.77393			331.55	-4.3133		331.55	-3.01815		331.55	-2.28486
	331.551	-2.74492		331.551	-1.6838		331.551	-2.77041			331.551	-4.31932		331.551	-3.02614		331.551	-2.28264
	331.552	-2.74928		331.552	-1.68048		331.552	-2.76689			331.552	-4.32534		331.552	-3.03412		331.552	-2.28013
	331.553	-2.75364		331.553	-1.67685		331.553	-2.76337			331.553	-4.33136		331.553	-3.04211		331.553	-2.27714
	331.554	-2.75799		331.554	-1.67323		331.554	-2.75986			331.554	-4.33734		331.554	-3.0505		331.554	-2.27415
	331.555	-2.76235		331.555	-1.6696		331.555	-2.75634			331.555	-4.34311		331.555	-3.05912		331.555	-2.27116
	331.556	-2.76653		331.556	-1.66598		331.556	-2.75282			331.556	-4.3486		331.556	-3.06773		331.556	-2.26817
	331.557	-2.77041		331.557	-1.66236		331.557	-2.74941			331.557	-4.35409		331.557	-3.07636		331.557	-2.26518
	331.558	-2.77429		331.558	-1.65874		331.558	-2.74604			331.558	-4.35959		331.558	-3.08497		331.558	-2.26219
	331.559	-2.77817		331.559	-1.65492		331.559	-2.7427			331.559	-4.36506		331.559	-3.09359		331.559	-2.25861
	331.56	-2.78205		331.56	-1.65104		331.56	-2.73932			331.56	-4.37056		331.56	-3.10224		331.56	-2.25494
	331.561	-2.78593		331.561	-1.64718		331.561	-2.73596			331.561	-4.37602		331.561	-3.11119		331.561	-2.25126
	331.562	-2.78981		331.562	-1.6433		331.562	-2.73261			331.562	-4.38093		331.562	-3.12019		331.562	-2.24758
	331.563	-2.79319		331.563	-1.63943		331.563	-2.72929			331.563	-4.38585		331.563	-3.12914		331.563	-2.24391
	331.564	-2.79653		331.564	-1.63556		331.564	-2.72614			331.564	-4.39075		331.564	-3.13812		331.564	-2.24023
	331.565	-2.79987		331.565	-1.63165		331.565	-2.72301			331.565	-4.39566		331.565	-3.1471		331.565	-2.23636
	331.566	-2.80321		331.566	-1.62762		331.566	-2.71987			331.566	-4.40057		331.566	-3.15608		331.566	-2.23214
	331.567	-2.80655		331.567	-1.62358		331.567	-2.71672			331.567	-4.40548		331.567	-3.16513		331.567	-2.22791
	331.568	-2.8099		331.568	-1.61955		331.568	-2.71358			331.568	-4.41003		331.568	-3.17408		331.568	-2.22369
	331.569	-2.81298		331.569	-1.61553		331.569	-2.7104			331.569	-4.41428		331.569	-3.1831		331.569	-2.21947
	331.57	-2.81579		331.57	-1.6115		331.57	-2.70747			331.57	-4.41854		331.57	-3.19211		331.57	-2.21525
	331.571	-2.81859		331.571	-1.60744		331.571	-2.70462			331.571	-4.4228		331.571	-3.20113		331.571	-2.21102
	331.572	-2.82139		331.572	-1.60337		331.572	-2.70176			331.572	-4.42705		331.572	-3.21024		331.572	-2.20647
	331.573	-2.82418		331.573	-1.59927		331.573	-2.69891			331.573	-4.4313		331.573	-3.21923		331.573	-2.20188
	331.574	-2.82699		331.574	-1.59517		331.574	-2.69604			331.574	-4.43553		331.574	-3.22805		331.574	-2.19728
	331.575	-2.82977		331.575	-1.59107		331.575	-2.69319			331.575	-4.43906		331.575	-3.23688		331.575	-2.19268
	331.576	-2.83193		331.576	-1.58693		331.576	-2.69036			331.576	-4.44259		331.576	-3.24571		331.576	-2.18808
	331.577	-2.83408		331.577	-1.58284		331.577	-2.68767			331.577	-4.44611		331.577	-3.25459		331.577	-2.18348
	331.578	-2.83622		331.578	-1.57875		331.578	-2.68497			331.578	-4.44964		331.578	-3.2634		331.578	-2.17881
	331.579	-2.83837		331.579	-1.57472		331.579	-2.68229			331.579	-4.45321		331.579	-3.27226		331.579	-2.17403
	331.58	-2.84052		331.58	-1.57068		331.58	-2.6796			331.58	-4.45673		331.58	-3.28086		331.58	-2.16926
	331.581	-2.84266		331.581	-1.56665		331.581	-2.67691			331.581	-4.45987		331.581	-3.28924		331.581	-2.16448
	331.582	-2.84441		331.582	-1.56261		331.582	-2.67423			331.582	-4.46265		331.582	-3.2976		331.582	-2.15972
	331.583	-2.84578		331.583	-1.55858		331.583	-2.67155			331.583	-4.46543		331.583	-3.30598		331.583	-2.15493
	331.584	-2.84716		331.584	-1.55455		331.584	-2.66886			331.584	-4.46826		331.584	-3.31435		331.584	-2.15016
	331.585	-2.84854		331.585	-1.55072		331.585	-2.66618			331.585	-4.47103		331.585	-3.32271		331.585	-2.14539
	331.586	-2.84991		331.586	-1.54694		331.586	-2.6635			331.586	-4.47383		331.586	-3.33104		331.586	-2.14062
	331.587	-2.85129		331.587	-1.54311		331.587	-2.66082			331.587	-4.47656		331.587	-3.33866		331.587	-2.13586
	331.588	-2.85266		331.588	-1.53931		331.588	-2.65815			331.588	-4.47853		331.588	-3.34632		331.588	-2.13108
	331.589	-2.85331		331.589	-1.53551		331.589	-2.65542			331.589	-4.48051		331.589	-3.35395		331.589	-2.12631
	331.59	-2.85397		331.59	-1.53171		331.59	-2.65256			331.59	-4.48249		331.59	-3.36159		331.59	-2.12154
	331.591	-2.85463		331.591	-1.52808		331.591	-2.6497			331.591	-4.48447		331.591	-3.36922		331.591	-2.11683
	331.592	-2.85528		331.592	-1.52457		331.592	-2.64684			331.592	-4.48645		331.592	-3.37683		331.592	-2.11222
	331.593	-2.85594		331.593	-1.52108		331.593	-2.64398			331.593	-4.48843		331.593	-3.38395		331.593	-2.10759
	331.594	-2.8566		331.594	-1.51758		331.594	-2.64112			331.594	-4.48988		331.594	-3.39065		331.594	-2.10297
	331.595	-2.85685		331.595	-1.51409		331.595	-2.63826			331.595	-4.49111		331.595	-3.39735		331.595	-2.09836
	331.596	-2.85674		331.596	-1.5106		331.596	-2.63501			331.596	-4.49234		331.596	-3.40404		331.596	-2.09374
	331.597	-2.85663		331.597	-1.50712		331.597	-2.63162			331.597	-4.49356		331.597	-3.41069		331.597	-2.08913
	331.598	-2.85652		331.598	-1.50412		331.598	-2.62824			331.598	-4.49479		331.598	-3.4174		331.598	-2.08476
	331.599	-2.8564		331.599	-1.50112		331.599	-2.62486			331.599	-4.496		331.599	-3.42403		331.599	-2.08043
	331.6	-2.85629		331.6	-1.49811		331.6	-2.62147			331.6	-4.49705		331.6	-3.42953		331.6	-2.0761
	331.601	-2.85618		331.601	-1.4951		331.601	-2.61809			331.601	-4.49751		331.601	-3.43504		331.601	-2.07177
	331.602	-2.85538		331.602	-1.4921		331.602	-2.61455			331.602	-4.49798		331.602	-3.44048		331.602	-2.06745
	331.603	-2.8546		331.603	-1.48909		331.603	-2.61046			331.603	-4.49845		331.603	-3.44601		331.603	-2.06311
	331.604	-2.8538		331.604	-1.48642		331.604	-2.6064			331.604	-4.49892		331.604	-3.45148		331.604	-2.05895
	331.605	-2.85301		331.605	-1.48401		331.605	-2.60232			331.605	-4.49938		331.605	-3.45695		331.605	-2.05506
	331.606	-2.85222		331.606	-1.48161		331.606	-2.59825			331.606	-4.49985		331.606	-3.46176		331.606	-2.05118
	331.607	-2.85143		331.607	-1.4792		331.607	-2.59418			331.607	-4.49979		331.607	-3.46586		331.607	-2.04729
	331.608	-2.85035		331.608	-1.47679		331.608	-2.59011			331.608	-4.49957		331.608	-3.46998		331.608	-2.0434
	331.609	-2.84895		331.609	-1.47439		331.609	-2.58545			331.609	-4.49935		331.609	-3.47408		331.609	-2.03952
	331.61	-2.84754		331.61	-1.47205		331.61	-2.58047			331.61	-4.49914		331.61	-3.47819		331.61	-2.03563
	331.611	-2.84614		331.611	-1.47038		331.611	-2.57552			331.611	-4.49892		331.611	-3.48229		331.611	-2.03219
	331.612	-2.84473		331.612	-1.46869		331.612	-2.57058			331.612	-4.4987		331.612	-3.48642		331.612	-2.02884
	331.613	-2.84333		331.613	-1.46701		331.613	-2.56563			331.613	-4.49831		331.613	-3.48929		331.613	-2.02549
	331.614	-2.84192		331.614	-1.46533		331.614	-2.56072			331.614	-4.49757		331.614	-3.49205		331.614	-2.02214
	331.615	-2.84008		331.615	-1.46365		331.615	-2.55564			331.615	-4.49683		331.615	-3.49481		331.615	-2.01879
	331.616	-2.8382		331.616	-1.46198		331.616	-2.54974			331.616	-4.49609		331.616	-3.49757		331.616	-2.01545
	331.617	-2.83633		331.617	-1.46079		331.617	-2.54385			331.617	-4.49535		331.617	-3.50036		331.617	-2.01226
	331.618	-2.83446		331.618	-1.45995		331.618	-2.53795			331.618	-4.49461		331.618	-3.50312		331.618	-2.0095
	331.619	-2.83258		331.619	-1.45911		331.619	-2.53203			331.619	-4.49387		331.619	-3.50538		331.619	-2.00674
	331.62	-2.83071		331.62	-1.45827		331.62	-2.52614			331.62	-4.49279		331.62	-3.50672		331.62	-2.00397
	331.621	-2.82872		331.621	-1.45742		331.621	-2.52024			331.621	-4.49166		331.621	-3.50805		331.621	-2.00121
	331.622	-2.82654		331.622	-1.45658		331.622	-2.51395			331.622	-4.49054		331.622	-3.50939		331.622	-1.99844
	331.623	-2.82436		331.623	-1.4558		331.623	-2.50735			331.623	-4.48942		331.623	-3.51073		331.623	-1.99566
	331.624	-2.82219		331.624	-1.45587		331.624	-2.50069			331.624	-4.48829		331.624	-3.51207		331.624	-1.99335
	331.625	-2.82002		331.625	-1.45594		331.625	-2.49412			331.625	-4.48717		331.625	-3.51341		331.625	-1.99117
	331.626	-2.81784		331.626	-1.45601		331.626	-2.48748			331.626	-4.48598		331.626	-3.51356		331.626	-1.98899
	331.627	-2.81566		331.627	-1.45609		331.627	-2.48085			331.627	-4.48468		331.627	-3.51348		331.627	-1.98682
	331.628	-2.81343		331.628	-1.45616		331.628	-2.47422			331.628	-4.48339		331.628	-3.5134		331.628	-1.98463
	331.629	-2.8112		331.629	-1.45623		331.629	-2.46703			331.629	-4.4821		331.629	-3.51332		331.629	-1.98245
	331.63	-2.80896		331.63	-1.45679		331.63	-2.45985			331.63	-4.48081		331.63	-3.51323		331.63	-1.9804
	331.631	-2.80672		331.631	-1.45775		331.631	-2.45267			331.631	-4.47951		331.631	-3.51315		331.631	-1.97877
	331.632	-2.80448		331.632	-1.45871		331.632	-2.44548			331.632	-4.47822		331.632	-3.51268		331.632	-1.97714
	331.633	-2.80222		331.633	-1.45967		331.633	-2.43829			331.633	-4.47691		331.633	-3.51129		331.633	-1.9755
	331.634	-2.80004		331.634	-1.46064		331.634	-2.43115			331.634	-4.47561		331.634	-3.5099		331.634	-1.97388
	331.635	-2.79796		331.635	-1.4616		331.635	-2.42384			331.635	-4.4743		331.635	-3.50852		331.635	-1.97224
	331.636	-2.79588		331.636	-1.46258		331.636	-2.41644			331.636	-4.47299		331.636	-3.50713		331.636	-1.97061
	331.637	-2.79381		331.637	-1.46435		331.637	-2.40904			331.637	-4.47168		331.637	-3.50574		331.637	-1.96931
	331.638	-2.79171		331.638	-1.46611		331.638	-2.40164			331.638	-4.47037		331.638	-3.50436		331.638	-1.96812
	331.639	-2.78964		331.639	-1.46787		331.639	-2.39428			331.639	-4.46915		331.639	-3.50208		331.639	-1.96693
	331.64	-2.78755		331.64	-1.46963		331.64	-2.38687			331.64	-4.46802		331.64	-3.49952		331.64	-1.96574
	331.641	-2.78573		331.641	-1.47139		331.641	-2.37949			331.641	-4.46689		331.641	-3.49696		331.641	-1.96455
	331.642	-2.78395		331.642	-1.47315		331.642	-2.37208			331.642	-4.46576		331.642	-3.49441		331.642	-1.96336
	331.643	-2.78218		331.643	-1.4753		331.643	-2.36466			331.643	-4.46463		331.643	-3.49185		331.643	-1.96225
	331.644	-2.78041		331.644	-1.47782		331.644	-2.35724			331.644	-4.4635		331.644	-3.4893		331.644	-1.96138
	331.645	-2.77863		331.645	-1.48035		331.645	-2.34983			331.645	-4.46238		331.645	-3.48651		331.645	-1.9605
	331.646	-2.77686		331.646	-1.48288		331.646	-2.34242			331.646	-4.46152		331.646	-3.48295		331.646	-1.95963
	331.647	-2.77525		331.647	-1.4854		331.647	-2.335			331.647	-4.46067		331.647	-3.47941		331.647	-1.95876
	331.648	-2.77391		331.648	-1.48793		331.648	-2.3277			331.648	-4.45981		331.648	-3.47584		331.648	-1.95788
	331.649	-2.77257		331.649	-1.49046		331.649	-2.32061			331.649	-4.45895		331.649	-3.47229		331.649	-1.95701
	331.65	-2.77123		331.65	-1.49363		331.65	-2.31355			331.65	-4.4581		331.65	-3.46874		331.65	-1.95632
	331.651	-2.76989		331.651	-1.49682		331.651	-2.30647			331.651	-4.45724		331.651	-3.4652		331.651	-1.9557
	331.652	-2.76856		331.652	-1.49999		331.652	-2.2994			331.652	-4.45663		331.652	-3.46117		331.652	-1.95507
	331.653	-2.76724		331.653	-1.50317		331.653	-2.29232			331.653	-4.45616		331.653	-3.45685		331.653	-1.95444
	331.654	-2.76636		331.654	-1.50636		331.654	-2.28521			331.654	-4.4557		331.654	-3.45256		331.654	-1.95381
	331.655	-2.76557		331.655	-1.50954		331.655	-2.2787			331.655	-4.45524		331.655	-3.44826		331.655	-1.95318
	331.656	-2.76478		331.656	-1.513		331.656	-2.27234			331.656	-4.45478		331.656	-3.44397		331.656	-1.95258
	331.657	-2.76399		331.657	-1.5167		331.657	-2.26598			331.657	-4.45432		331.657	-3.4397		331.657	-1.95204
	331.658	-2.7632		331.658	-1.52042		331.658	-2.25962			331.658	-4.45394		331.658	-3.43536		331.658	-1.95152
	331.659	-2.76241		331.659	-1.52414		331.659	-2.25322			331.659	-4.45393		331.659	-3.43059		331.659	-1.95098
	331.66	-2.76184		331.66	-1.52785		331.66	-2.24687			331.66	-4.45392		331.66	-3.42582		331.66	-1.95045
	331.661	-2.76173		331.661	-1.53157		331.661	-2.24071			331.661	-4.45392		331.661	-3.42105		331.661	-1.94992
	331.662	-2.76162		331.662	-1.5353		331.662	-2.23527			331.662	-4.45391		331.662	-3.4163		331.662	-1.94939
	331.663	-2.76151		331.663	-1.53946		331.663	-2.22983			331.663	-4.4539		331.663	-3.41152		331.663	-1.94888
	331.664	-2.7614		331.664	-1.54362		331.664	-2.22435			331.664	-4.45389		331.664	-3.40676		331.664	-1.94837
	331.665	-2.76129		331.665	-1.54779		331.665	-2.21892			331.665	-4.45418		331.665	-3.4019		331.665	-1.94787
	331.666	-2.76118		331.666	-1.55194		331.666	-2.21346			331.666	-4.45458		331.666	-3.39691		331.666	-1.94736
	331.667	-2.76161		331.667	-1.55611		331.667	-2.208			331.667	-4.45498		331.667	-3.3919		331.667	-1.94686
	331.668	-2.76221		331.668	-1.56027		331.668	-2.20334			331.668	-4.45538		331.668	-3.38692		331.668	-1.94635
	331.669	-2.76281		331.669	-1.56464		331.669	-2.19896			331.669	-4.45578		331.669	-3.38192		331.669	-1.94582
	331.67	-2.76342		331.67	-1.56919		331.67	-2.1946			331.67	-4.45618		331.67	-3.37692		331.67	-1.94523
	331.671	-2.76402		331.671	-1.57371		331.671	-2.19023			331.671	-4.45667		331.671	-3.37192		331.671	-1.94465
	331.672	-2.76462		331.672	-1.57827		331.672	-2.18585			331.672	-4.45739		331.672	-3.36678		331.672	-1.94406
	331.673	-2.76537		331.673	-1.58281		331.673	-2.18148			331.673	-4.45811		331.673	-3.36171		331.673	-1.94347
	331.674	-2.76661		331.674	-1.58734		331.674	-2.17737			331.674	-4.45883		331.674	-3.35657		331.674	-1.94289
	331.675	-2.76785		331.675	-1.59189		331.675	-2.17409			331.675	-4.45955		331.675	-3.35143		331.675	-1.9423
	331.676	-2.76909		331.676	-1.59673		331.676	-2.17081			331.676	-4.46027		331.676	-3.34629		331.676	-1.94161
	331.677	-2.77034		331.677	-1.60159		331.677	-2.16752			331.677	-4.46099		331.677	-3.34115		331.677	-1.9409
	331.678	-2.77159		331.678	-1.60644		331.678	-2.16424			331.678	-4.4618		331.678	-3.33598		331.678	-1.94018
	331.679	-2.77283		331.679	-1.61128		331.679	-2.16097			331.679	-4.46262		331.679	-3.33089		331.679	-1.93947
	331.68	-2.77443		331.68	-1.61613		331.68	-2.15768			331.68	-4.46344		331.68	-3.32577		331.68	-1.93876
	331.681	-2.77619		331.681	-1.62099		331.681	-2.15524			331.681	-4.46426		331.681	-3.32065		331.681	-1.93805
	331.682	-2.77795		331.682	-1.62596		331.682	-2.15306			331.682	-4.46509		331.682	-3.31553		331.682	-1.93729
	331.683	-2.77971		331.683	-1.63105		331.683	-2.15089			331.683	-4.46591		331.683	-3.31044		331.683	-1.93642
	331.684	-2.78147		331.684	-1.63615		331.684	-2.14871			331.684	-4.46671		331.684	-3.30531		331.684	-1.93557
	331.685	-2.78323		331.685	-1.64124		331.685	-2.14653			331.685	-4.46748		331.685	-3.30028		331.685	-1.93471
	331.686	-2.78508		331.686	-1.64635		331.686	-2.14436			331.686	-4.46824		331.686	-3.29528		331.686	-1.93385
	331.687	-2.78732		331.687	-1.65144		331.687	-2.14243			331.687	-4.46901		331.687	-3.29028		331.687	-1.933
	331.688	-2.78956		331.688	-1.65655		331.688	-2.14114			331.688	-4.46978		331.688	-3.28533		331.688	-1.93214
	331.689	-2.7918		331.689	-1.66187		331.689	-2.13986			331.689	-4.47054		331.689	-3.28032		331.689	-1.93118
	331.69	-2.79404		331.69	-1.66719		331.69	-2.13858			331.69	-4.47131		331.69	-3.27534		331.69	-1.9302
	331.691	-2.79628		331.691	-1.67249		331.691	-2.1373			331.691	-4.47197		331.691	-3.27039		331.691	-1.92922
	331.692	-2.79852		331.692	-1.67781		331.692	-2.13602			331.692	-4.47261		331.692	-3.26557		331.692	-1.92825
	331.693	-2.80096		331.693	-1.68312		331.693	-2.13474			331.693	-4.47326		331.693	-3.26076		331.693	-1.92727
	331.694	-2.80352		331.694	-1.68843		331.694	-2.13387			331.694	-4.4739		331.694	-3.25594		331.694	-1.92629
	331.695	-2.80607		331.695	-1.69383		331.695	-2.13312			331.695	-4.47454		331.695	-3.25113		331.695	-1.9253
	331.696	-2.80861		331.696	-1.69929		331.696	-2.13237			331.696	-4.47518		331.696	-3.24631		331.696	-1.92429
	331.697	-2.81116		331.697	-1.70479		331.697	-2.13162			331.697	-4.47571		331.697	-3.2415		331.697	-1.92328
	331.698	-2.8137		331.698	-1.71026		331.698	-2.13087			331.698	-4.476		331.698	-3.23676		331.698	-1.92227
	331.699	-2.81628		331.699	-1.71574		331.699	-2.13012			331.699	-4.4763		331.699	-3.23212		331.699	-1.92126
	331.7	-2.81903		331.7	-1.72121		331.7	-2.12945			331.7	-4.47659		331.7	-3.22747		331.7	-1.92025
	331.701	-2.82178		331.701	-1.72671		331.701	-2.12901			331.701	-4.47688		331.701	-3.22282		331.701	-1.91924
	331.702	-2.82452		331.702	-1.73227		331.702	-2.12857			331.702	-4.47718		331.702	-3.21817		331.702	-1.91831
	331.703	-2.82726		331.703	-1.73785		331.703	-2.12813			331.703	-4.47747		331.703	-3.21348		331.703	-1.9174
	331.704	-2.83002		331.704	-1.74342		331.704	-2.12769			331.704	-4.47732		331.704	-3.20884		331.704	-1.9165
	331.705	-2.83276		331.705	-1.749		331.705	-2.12725			331.705	-4.47707		331.705	-3.20435		331.705	-1.91559
	331.706	-2.83555		331.706	-1.75461		331.706	-2.12681			331.706	-4.47682		331.706	-3.19987		331.706	-1.91469
	331.707	-2.83838		331.707	-1.76018		331.707	-2.12651			331.707	-4.47657		331.707	-3.19539		331.707	-1.91378
[truncated: 13,292 more rows]

## Sheet: Supplementary Figure 7 c d
3.3 µs raw time trace				5.26 µs raw time trace				6.76 µs raw time trace				7.76 µs raw time trace				2_Gaussian fit				Global fit					in silico distance distributions
[truncated: 335 more rows]

[truncated: 6 more sheets: Supplementary Figure 8, Supplementary Figure 9, Supplementary Figure 10, Supplementary Figure 11, Supplementary Figure 12, Supplementary Figure 13]
