# Supplementary material for: Swapped and non-swapped TRAAK states co-exist in membranes at a ratio influenced by temperature
Source: Nat Commun. 2026 Mar 5;17:3522. doi: 10.1038/s41467-026-70027-9 (PMC13087257; doi:10.1038/s41467-026-70027-9)
Supplement: Supplementary file 4 — Source Data [file 41467_2026_70027_MOESM4_ESM.zip › Source data/Supplementary figure 17/S 40C/lower_POPS_PS_density_avg_norm_mole.dat]

0 0 0 0 0 0 0 0 0 0 0 0 0 0 0 0 0 0 0 0 0 0 0 0 0 0 0 0 0 0 0 0 0 0 0 0 0 0 0 0 0 0 0 0 0 0 0 0 0 0 0 0 0 0 0 0 0 0 0 0 0 0 0 0 0 0 0 0 0 0 0 0 0 0 0 0 0 0 0 0 0 0 0 0 0 0 0 0 0 0 0 0 0 0 0 0 0 0 0 0 0 0 0 0 0 0 0 0 0 0 0 0 0 0 0 0 0 0 0 0 0 0 0 0 0 0 0 0 0 0 0 0 0 0 0 0 0 0 0 0 0 0 0 0 0 0 0 0 0 0 0 0 0 0 0 0 0 0 0 0 0 0 0 0 0 0 0 0 0 0 0 0 0 0 0 0 0 0 0 0 0 0 0 0 0 0 0 0 0 0 0 0 0 0 0 0 0 0 0 0 0 0 0 0 0 0 0 0 0 0 0 0 0 0 0 0 0 0 0 0 0 0 0 0 0 0 0 0 0 0 0 0 0 0 0 0 0 0 0 0 0 0 0 0 0 0 0 0 0 0 0 0 0 0 0 0
0 0 0 0 0 0 0 0 0 0 0 0 0 0 0 0 0 0 0 0 0 0 0 0 0 0 0 0 0 0 0 0 0 0 0 0 0 0 0 0 0 0 0 0 0 0 0 0 0 0 0 0 0 0 0 0 0 0 0 0 0 0 0 0 0 0 0 0 0 0 0 0 0 0 0 0 0 0 0 0 0 0 0 0 0 0 0 0 0 0 0 0 0 0 0 0 0 0 0 0 0 0 0 0 0 0 0 0 0 0 0 0 0 0 0 0 0 0 0 0 0 0 0 0 0 0 0 0 0 0 0 0 0 0 0 0 0 0 0 0 0 0 0 0 0 0 0 0 0 0 0 0 0 0 0 0 0 0 0 0 0 0 0 0 0 0 0 0 0 0 0 0 0 0 0 0 0 0 0 0 0 0 0 0 0 0 0 0 0 0 0 0 0 0 0 0 0 0 0 0 0 0 0 0 0 0 0 0 0 0 0 0 0 0 0 0 0 0 0 0 0 0 0 0 0 0 0 0 0 0 0 0 0 0 0 0 0 0 0 0 0 0 0 0 0 0 0 0 0 0 0 0 0 0 0 0
0 0 0 0 0 0 0 0 0 0 0 0 0 0 0 0 0 0 0 0 0 0 0 0 0 0 0 0 0 0 0 0 0 0 0 0 0 0 0 0 0 0 0 0 0 0 0 0 0 0 0 0 0 0 0 0 0 0 0 0 0 0 0 0 0 0 0 0 0 0 0 0 0 0 0 0 0 0 0 0 0 0 0 0 0 0 0 0 0 0 0 0 0 0 0 0 0 0 0 0 0 0 0 0 0 0 0 0 0 0 0 0 0 0 0 0 0 0 0 0 0 0 0 0 0 0 0 0 0 0 0 0 0 0 0 0 0 0 0 0 0 0 0 0 0 0 0 0 0 0 0 0 0 0 0 0 0 0 0 0 0 0 0 0 0 0 0 0 0 0 0 0 0 0 0 0 0 0 0 0 0 0 0 0 0 0 0 0 0 0 0 0 0 0 0 0 0 0 0 0 0 0 0 0 0 0 0 0 0 0 0 0 0 0 0 0 0 0 0 0 0 0 0 0 0 0 0 0 0 0 0 0 0 0 0 0 0 0 0 0 0 0 0 0 0 0 0 0 0 0 0 0 0 0 0 0
0 0 0 0 0 0 0 0 0 0 0 0 0 0 0 0 0 0 0 0 0 0 0 0 0 0 0 0 0 0 0 0 0 0 0 0 0 0 0 0 0 0 0 0 0 0 0 0 0 0 0 0 0 0 0 0 0 0 0 0 0 0 0 0 0 0 0 0 0 0 0 0 0 0 0 0 0 0 0 0 0 0 0 0 0 0 0 0 0 0 0 0 0 0 0 0 0 0 0 0 0 0 0 0 0 0 0 0 0 0 0 0 0 0 0 0 0 0 0 0 0 0 0 0 0 0 0 0 0 0 0 0 0 0 0 0 0 0 0 0 0 0 0 0 0 0 0 0 0 0 0 0 0 0 0 0 0 0 0 0 0 0 0 0 0 0 0 0 0 0 0 0 0 0 0 0 0 0 0 0 0 0 0 0 0 0 0 0 0 0 0 0 0 0 0 0 0 0 0 0 0 0 0 0 0 0 0 0 0 0 0 0 0 0 0 0 0 0 0 0 0 0 0 0 0 0 0 0 0 0 0 0 0 0 0 0 0 0 0 0 0 0 0 0 0 0 0 0 0 0 0 0 0 0 0 0
0 0 0 0 0 0 0 0 0 0 0 0 0 0 0 0 0 0 0 0 0 0 0 0 0 0 0 0 0 0 0 0 0 0 0 0 0 0 0 0 0 0 0 0 0 0 0 0 0 0 0 0 0 0 0 0 0 0 0 0 0 0 0 0 0 0 0 0 0 0 0 0 0 0 0 0 0 0 0 0 0 0 0 0 0 0 0 0 0 0 0 0 0 0 0 0 0 0 0 0 0 0 0 0 0 0 0 0 0 0 0 0 0 0 0 0 0 0 0 0 0 0 0 0 0 0 0 0 0 0 0 0 0 0 0 0 0 0 0 0 0 0 0 0 0 0 0 0 0 0 0 0 0 0 0 0 0 0 0 0 0 0 0 0 0 0 0 0 0 0 0 0 0 0 0 0 0 0 0 0 0 0 0 0 0 0 0 0 0 0 0 0 0 0 0 0 0 0 0 0 0 0 0 0 0 0 0 0 0 0 0 0 0 0 0 0 0 0 0 0 0 0 0 0 0 0 0 0 0 0 0 0 0 0 0 0 0 0 0 0 0 0 0 0 0 0 0 0 0 0 0 0 0 0 0 0
0 0 0 0 0 0 0 0 0 0 0 0 0 0 0 0 0 0 0 0 0 0 0 0 0 0 0 0 0 0 0 0 0 0 0 0 0 0 0 0 0 0 0 0 0 0 0 0 0 0 0 0 0 0 0 0 0 0 0 0 0 0 0 0 0 0 0 0 0 0 0 0 0 0 0 0 0 0 0 0 0 0 0 0 0 0 0 0 0 0 0 0 0 0 0 0 0 0 0 0 0 0 0 0 0 0 0 0 0 0 0 0 0 0 0 0 0 0 0 0 0 0 0 0 0 0 0 0 0 0 0 0 0 0 0 0 0 0 0 0 0 0 0 0 0 0 0 0 0 0 0 0 0 0 0 0 0 0 0 0 0 0 0 0 0 0 0 0 0 0 0 0 0 0 0 0 0 0 0 0 0 0 0 0 0 0 0 0 0 0 0 0 0 0 0 0 0 0 0 0 0 0 0 0 0 0 0 0 0 0 0 0 0 0 0 0 0 0 0 0 0 0 0 0 0 0 0 0 0 0 0 0 0 0 0 0 0 0 0 0 0 0 0 0 0 0 0 0 0 0 0 0 0 0 0 0
0 0 0 0 0 0 0 0 0 0 0 0 0 0 0 0 0 0 0 0 0 0 0 0 0 0 0 0 0 0 0 0 0 0 0 0 0 0 0 0 0 0 0 0 0 0 0 0 0 0 0 0 0 0 0 0 0 0 0 0 0 0 0 0 0 0 0 0 0 0 0 0 0 0 0 0 0 0 0 0 0 0 0 0 0 0 0 0 0 0 0 0 0 0 0 0 0 0 0 0 0 0 0 0 0 0 0 0 0 0 0 0 0 0 0 0 0 0 0 0 0 0 0 0 0 0 0 0 0 0 0 0 0 0 0 0 0 0 0 0 0 0 0 0 0 0 0 0 0 0 0 0 0 0 0 0 0 0 0 0 0 0 0 0 0 0 0 0 0 0 0 0 0 0 0 0 0 0 0 0 0 0 0 0 0 0 0 0 0 0 0 0 0 0 0 0 0 0 0 0 0 0 0 0 0 0 0 0 0 0 0 0 0 0 0 0 0 0 0 0 0 0 0 0 0 0 0 0 0 0 0 0 0 0 0 0 0 0 0 0 0 0 0 0 0 0 0 0 0 0 0 0 0 0 0 0
0 0 0 0 0 0 0 0 0 0 0 0 0 0 0 0 0 0 0 0 0 0 0 0 0 0 0 0 0 0 0 0 0 0 0 0 0 0 0 0 0 0 0 0 0 0 0 0 0 0 0 0 0 0 0 0 0 0 0 0 0 0 0 0 0 0 0 0 0 0 0 0 0 0 0 0 0 0 0 0 0 0 0 0 0 0 0 0 0 0 0 0 0 0 0 0 0 0 0 0 0 0 0 0 0 0 0 0 0 0 0 0 0 0 0 0 0 0 0 0 0 0 0 0 0 0 0 0 0 0 0 0 0 0 0 0 0 0 0 0 0 0 0 0 0 0 0 0 0 0 0 0 0 0 0 0 0 0 0 0 0 0 0 0 0 0 0 0 0 0 0 0 0 0 0 0 0 0 0 0 0 0 0 0 0 0 0 0 0 0 0 0 0 0 0 0 0 0 0 0 0 0 0 0 0 0 0 0 0 0 0 0 0 0 0 0 0 0 0 0 0 0 0 0 0 0 0 0 0 0 0 0 0 0 0 0 0 0 0 0 0 0 0 0 0 0 0 0 0 0 0 0 0 0 0 0
0 0 0 0 0 0 0 0 0 0 0 0 0 0 0 0 0 0 0 0 0 0 0 0 0 0 0 0 0 0 0 0 0 0 0 0 0 0 0 0 0 0 0 0 0 0 0 0 0 0 0 0 0 0 0 0 0 0 0 0 0 0 0 0 0 0 0 0 0 0 0 0 0 0 0 0 0 0 0 0 0 0 0 0 0 0 0 0 0 0 0 0 0 0 0 0 0 0 0 0 0 0 0 0 0 0 0 0 0 0 0 0 0 0 0 0 0 0 0 0 0 0 0 0 0 0 0 0 0 0 0 0 0 0 0 0 0 0 0 0 0 0 0 0 0 0 0 0 0 0 0 0 0 0 0 0 0 0 0 0 0 0 0 0 0 0 0 0 0 0 0 0 0 0 0 0 0 0 0 0 0 0 0 0 0 0 0 0 0 0 0 0 0 0 0 0 0 0 0 0 0 0 0 0 0 0 0 0 0 0 0 0 0 0 0 0 0 0 0 0 0 0 0 0 0 0 0 0 0 0 0 0 0 0 0 0 0 0 0 0 0 0 0 0 0 0 0 0 0 0 0 0 0 0 0 0
0 0 0 0 0 0 0 0 0 0 0 0 0 0 0 0 0 0 0 0 0 0 0 0 0 0 0 0 0 0 0 0 0 0 0 0 0 0 0 0 0 0 0 0 0 0 0 0 0 0 0 0 0 0 0 0 0 0 0 0 0 0 0 0 0 0 0 0 0 0 0 0 0 0 0 0 0 0 0 0 0 0 0 0 0 0 0 0 0 0 0 0 0 0 0 0 0 0 0 0 0 0 0 0 0 0 0 0 0 0 0 0 0 0 0 0 0 0 0 0 0 0 0 0 0 0 0 0 0 0 0 0 0 0 0 0 0 0 0 0 0 0 0 0 0 0 0 0 0 0 0 0 0 0 0 0 0 0 0 0 0 0 0 0 0 0 0 0 0 0 0 0 0 0 0 0 0 0 0 0 0 0 0 0 0 0 0 0 0 0 0 0 0 0 0 0 0 0 0 0 0 0 0 0 0 0 0 0 0 0 0 0 0 0 0 0 0 0 0 0 0 0 0 0 0 0 0 0 0 0 0 0 0 0 0 0 0 0 0 0 0 0 0 0 0 0 0 0 0 0 0 0 0 0 0 0
0 0 0 0 0 0 0 0 0 0 0 0 0 0 0 0 0 0 0 0 0 0 0 0 0 0 0 0 0 0 0 0 0 0 0 0 0 0 0 0 0 0 0 0 0 0 0 0 0 0 0 0 0 0 0 0 0 0 0 0 0 0 0 0 0 0 0 0 0 0 0 0 0 0 0 0 0 0 0 0 0 0 0 0 0 0 0 0 0 0 0 0 0 0 0 0 0 0 0 0 0 0 0 0 0 0 0 0 0 0 0 0 0 0 0 0 0 0 0 0 0 0 0 0 0 0 0 0 0 0 0 0 0 0 0 0 0 0 0 0 0 0 0 0 0 0 0 0 0 0 0 0 0 0 0 0 0 0 0 0 0 0 0 0 0 0 0 0 0 0 0 0 0 0 0 0 0 0 0 0 0 0 0 0 0 0 0 0 0 0 0 0 0 0 0 0 0 0 0 0 0 0 0 0 0 0 0 0 0 0 0 0 0 0 0 0 0 0 0 0 0 0 0 0 0 0 0 0 0 0 0 0 0 0 0 0 0 0 0 0 0 0 0 0 0 0 0 0 0 0 0 0 0 0 0 0
0 0 0 0 0 0 0 0 0 0 0 0 0 0 0 0 0 0 0 0 0 0 0 0 0 0 0 0 0 0 0 0 0 0 0 0 0 0 0 0 0 0 0 0 0 0 0 0 0 0 0 0 0 0 0 0 0 0 0 0 0 0 0 0 0 0 0 0 0 0 0 0 0 0 0 0 0 0 0 0 0 0 0 0 0 0 0 0 0 0 0 0 0 0 0 0 0 0 0 0 0 0 0 0 0 0 0 0 0 0 0 0 0 0 0 0 0 0 0 0 0 0 0 0 0 0 0 0 0 0 0 0 0 0 0 0 0 0 0 0 0 0 0 0 0 0 0 0 0 0 0 0 0 0 0 0 0 0 0 0 0 0 0 0 0 0 0 0 0 0 0 0 0 0 0 0 0 0 0 0 0 0 0 0 0 0 0 0 0 0 0 0 0 0 0 0 0 0 0 0 0 0 0 0 0 0 0 0 0 0 0 0 0 0 0 0 0 0 0 0 0 0 0 0 0 0 0 0 0 0 0 0 0 0 0 0 0 0 0 0 0 0 0 0 0 0 0 0 0 0 0 0 0 0 0 0
0 0 0 0 0 0 0 0 0 0 0 0 0 0 0 0 0 0 0 0 0 0 0 0 0 0 0 0 0 0 0 0 0 0 0 0 0 0 0 0 0 0 0 0 0 0 0 0 0 0 0 0 0 0 0 0 0 0 0 0 0 0 0 0 0 0 0 0 0 0 0 0 0 0 0 0 0 0 0 0 0 0 0 0 0 0 0 0 0 0 0 0 0 0 0 0 0 0 0 0 0 0 0 0 0 0 0 0 0 0 0 0 0 0 0 0 0 0 0 0 0 0 0 0 0 0 0 0 0 0 0 0 0 0 0 0 0 0 0 0 0 0 0 0 0 0 0 0 0 0 0 0 0 0 0 0 0 0 0 0 0 0 0 0 0 0 0 0 0 0 0 0 0 0 0 0 0 0 0 0 0 0 0 0 0 0 0 0 0 0 0 0 0 0 0 0 0 0 0 0 0 0 0 0 0 0 0 0 0 0 0 0 0 0 0 0 0 0 0 0 0 0 0 0 0 0 0 0 0 0 0 0 0 0 0 0 0 0 0 0 0 0 0 0 0 0 0 0 0 0 0 0 0 0 0 0
0 0 0 0 0 0 0 0 0 0 0 0 0 0 0 0 0 0 0 0 0 0 0 0 0 0 0 0 0 0 0 0 0 0 0 0 0 0 0 0 0 0 0 0 0 0 0 0 0 0 0 0 0 0 0 0 0 0 0 0 0 0 0 0 0 0 0 0 0 0 0 0 0 0 0 0 0 0 0 0 0 0 0 0 0 0 0 0 0 0 0 0 0 0 0 0 0 0 0 0 0 0 0 0 0 0 0 0 0 0 0 0 0 0 0 0 0 0 0 0 0 0 0 0 0 0 0 0 0 0 0 0 0 0 0 0 0 0 0 0 0 0 0 0 0 0 0 0 0 0 0 0 0 0 0 0 0 0 0 0 0 0 0 0 0 0 0 0 0 0 0 0 0 0 0 0 0 0 0 0 0 0 0 0 0 0 0 0 0 0 0 0 0 0 0 0 0 0 0 0 0 0 0 0 0 0 0 0 0 0 0 0 0 0 0 0 0 0 0 0 0 0 0 0 0 0 0 0 0 0 0 0 0 0 0 0 0 0 0 0 0 0 0 0 0 0 0 0 0 0 0 0 0 0 0 0
0 0 0 0 0 0 0 0 0 0 0 0 0 0 0 0 0 0 0 0 0 0 0 0 0 0 0 0 0 0 0 0 0 0 0 0 0 0 0 0 0 0 0 0 0 0 0 0 0 0 0 0 0 0 0 0 0 0 0 0 0 0 0 0 0 0 0 0 0 0 0 0 0 0 0 0 0 0 0 0 0 0 0 0 0 0 0 0 0 0 0 0 0 0 0 0 0 0 0 0 0 0 0 0 0 0 0 0 0 0 0 0 0 0 0 0 0 0 0 0 0 0 0 0 0 0 0 0 0 0 0 0 0 0 0 0 0 0 0 0 0 0 0 0 0 0 0 0 0 0 0 0 0 0 0 0 0 0 0 0 0 0 0 0 0 0 0 0 0 0 0 0 0 0 0 0 0 0 0 0 0 0 0 0 0 0 0 0 0 0 0 0 0 0 0 0 0 0 0 0 0 0 0 0 0 0 0 0 0 0 0 0 0 0 0 0 0 0 0 0 0 0 0 0 0 0 0 0 0 0 0 0 0 0 0 0 0 0 0 0 0 0 0 0 0 0 0 0 0 0 0 0 0 0 0 0
0 0 0 0 0 0 0 0 0 0 0 0 0 0 0 0 0 0 0 0 0 0 0 0 0 0 0 0 0 0 0 0 0 0 0 0 0 0 0 0 0 0 0 0 0 0 0 0 0 0 0 0 0 0 0 0 0 0 0 0 0 0 0 0 0 0 0 0 0 0 0 0 0 0 0 0 0 0 0 0 0 0 0 0 0 0 0 0 0 0 0 0 0 0 0 0 0 0 0 0 0 0 0 0 0 0 0 0 0 0 0 0 0 0 0 0 0 0 0 0 0 0 0 0 0 0 0 0 0 0 0 0 0 0 0 0 0 0 0 0 0 0 0 0 0 0 0 0 0 0 0 0 0 0 0 0 0 0 0 0 0 0 0 0 0 0 0 0 0 0 0 0 0 0 0 0 0 0 0 0 0 0 0 0 0 0 0 0 0 0 0 0 0 0 0 0 0 0 0 0 0 0 0 0 0 0 0 0 0 0 0 0 0 0 0 0 0 0 0 0 0 0 0 0 0 0 0 0 0 0 0 0 0 0 0 0 0 0 0 0 0 0 0 0 0 0 0 0 0 0 0 0 0 0 0 0
0 0 0 0 0 0 0 0 0 0 0 0 0 0 0 0 0 0 0 0 0 0 0 0 0 0 0 0 0 0 0 0 0 0 0 0 0 0 0 0 0 0 0 0 0 0 0 0 0 0 0 0 0 0 0 0 0 0 0 0 0 0 0 0 0 0 0 0 0 0 0 0 0 0 0 0 0 0 0 0 0 0 0 0 0 0 0 0 0 0 0 0 0 0 0 0 0 0 0 0 0 0 0 0 0 0 0 0 0 0 0 0 0 0 0 0 0 0 0 0 0 0 0 0 0 0 0 0 0 0 0 0 0 0 0 0 0 0 0 0 0 0 0 0 0 0 0 0 0 0 0 0 0 0 0 0 0 0 0 0 0 0 0 0 0 0 0 0 0 0 0 0 0 0 0 0 0 0 0 0 0 0 0 0 0 0 0 0 0 0 0 0 0 0 0 0 0 0 0 0 0 0 0 0 0 0 0 0 0 0 0 0 0 0 0 0 0 0 0 0 0 0 0 0 0 0 0 0 0 0 0 0 0 0 0 0 0 0 0 0 0 0 0 0 0 0 0 0 0 0 0 0 0 0 0 0
0 0 0 0 0 0 0 0 0 0 0 0 0 0 0 0 0 0 0 0 0 0 0 0 0 0 0 0 0 0 0 0 0 0 0 0 0 0 0 0 0 0 0 0 0 0 0 0 0 0 0 0 0 0 0 0 0 0 0 0 0 0 0 0 0 0 0 0 0 0 0 0 0 0 0 0 0 0 0 0 0 0 0 0 0 0 0 0 0 0 0 0 0 0 0 0 0 0 0 0 0 0 0 0 0 0 0 0 0 0 0 0 0 0 0 0 0 0 0 0 0 0 0 0 0 0 0 0 0 0 0 0 0 0 0 0 0 0 0 0 0 0 0 0 0 0 0 0 0 0 0 0 0 0 0 0 0 0 0 0 0 0 0 0 0 0 0 0 0 0 0 0 0 0 0 0 0 0 0 0 0 0 0 0 0 0 0 0 0 0 0 0 0 0 0 0 0 0 0 0 0 0 0 0 0 0 0 0 0 0 0 0 0 0 0 0 0 0 0 0 0 0 0 0 0 0 0 0 0 0 0 0 0 0 0 0 0 0 0 0 0 0 0 0 0 0 0 0 0 0 0 0 0 0 0 0
0 0 0 0 0 0 0 0 0 0 0 0 0 0 0 0 0 0 0 0 0 0 0 0 0 0 0 0 0 0 0 0 0 0 0 0 0 0 0 0 0 0 0 0 0 0 0 0 0 0 0 0 0 0 0 0 0 0 0 0 0 0 0 0 0 0 0 0 0 0 0 0 0 0 0 0 0 0 0 0 0 0 0 0 0 0 0 0 0 0 0 0 0 0 0 0 0 0 0 0 0 0 0 0 0 0 0 0 0 0 0 0 0 0 0 0 0 0 0 0 0 0 0 0 0 0 0 0 0 0 0 0 0 0 0 0 0 0 0 0 0 0 0.563721 0 0 0 0 0 0 0 0 0 0 0 0 0 0 0 0 0 0 0 0 0 0 0 0 0 0 0 0 0 0 0 0 0 0 0 0 0 0 0 0 0 0 0 0 0 0 0 0 0 0 0 0 0 0 0 0 0 0 0 0 0 0 0 0 0 0 0 0 0 0 0 0 0 0 0 0 0 0 0 0 0 0 0 0 0 0 0 0 0 0 0 0 0 0 0 0 0 0 0 0 0 0 0 0 0 0 0 0 0 0 0 0 0
0 0 0 0 0 0 0 0 0 0 0 0 0 0 0 0 0 0 0 0 0 0 0 0 0 0 0 0 0 0 0 0 0 0 0 0 0 0 0 0 0 0 0 0 0 0 0 0 0 0 0 0 0 0 0 0 0 0 0 0 0 0 0 0 0 0 0 0 0 0 0 0 0 0 0 0 0 0 0 0 0 0 0 0 0 0 0 0 0 0 0 0 0 0 0 0 0 0 0 0 0 0 0 0 0 0 0 0 0 0 0 0 0 0 0 0 0 0 0 0 0 0 0 0 0 0 0 0 0 0 0 0 0 0 0 0 0 0 0 0 0 0 0 0 0 0 0 0 0 0 0 0 0 0 0 0 0 0 0 0 0 0 0 0 0 0 0 0 0 0 0 0 0 0 0 0 0 0 0 0 0 0 0 0 0 0 0 0 0 0 0 0 0 0 0 0 0 0 0 0 0 0 0 0 0 0 0 0 0 0 0 0 0 0 0 0 0 0 0 0 0 0 0 0 0 0 0 0 0 0 0 0 0 0 0 0 0 0 0 0 0 0 0 0 0 0 0 0 0 0 0 0 0 0 0 0
0 0 0 0 0 0 0 0 0 0 0 0 0 0 0 0 0 0 0 0 0 0 0 0 0 0 0 0 0 0 0 0 0 0 0 0 0 0 0 0 0 0 0 0 0 0 0 0 0 0 0 0 0 0 0 0 0 0 0 0 0 0 0 0 0 0 0.563721 0 0 0 0 0 0 0 0 0 0 0 0 0 0 0 0 0 0 0 0 0 0 0 0 0 0 0 0 0 0 0 0 0 0 0 0 0 0 0 0 0 0 0 0 0 0 0 0 0 0 0 0 0 0 0 0 0 0 0 0 0 0 0 0 0 0 0 0 0 0 0 0 0 0 0 0 0 0 0 0 0 0 0 0 0 0 0 0 0 0 0 0 0 0 0 0 0 0 0 0 0 0 0 0 0 0 0 0 0 0 0 0 0 0 0 0 0 0 0 0 0 0 0 0 0 0 0 0 0 0 0 0 0 0 0 0 0 0 0 0 0 0 0 0 0 0 0 0 0 0 0 0 0 0 0 0 0 0 0 0 0 0 0 0 0 0 0 0 0 0 0 0 0 0 0 0 0 0 0 0 0 0 0 0 0 0 0 0 0
0 0 0 0 0 0 0 0 0 0 0 0 0 0 0 0 0 0 0 0 0 0 0 0 0 0 0 0 0 0 0 0 0 0 0 0 0 0 0 0 0 0 0 0 0 0 0 0 0 0 0 0 0 0 0 0 0 0 0 0 0 0 0 0 0 0 0 0 0 0 0 0 0 0 0 0 0 0.563721 0 0 0 0 0 0 0 0 0 0 0 0 0 0 0 0 0 0 0 0 0 0 0 0 0 0 0 0 0 0 0 0 0 0 0 0 0 0 0 0 0 0 0 0 0 0 0 0 0 0 0 0 0 0 0 0 0 0 0 0 0 0 0 0 0 0 0 0 0 0 0 0 0 0 0 0 0 0 0 0.563721 0 0 0 0 0 0 0.563721 0 0.563721 0 0 0 0 0 0 0 0 0 0 0 0 0 0 0 0 0 0 0 0 0 0 0 0 0 0 0 0 0 0 0 0 0 0 0 0 0 0 0 0 0 0 0 0 0 0 0 0 0 0 0 0 0 0 0 0 0 0 0 0 0 0 0 0 0 0 0 0 0 0 0 0 0 0 0 0 0 0 0 0 0 0 0 0 0 0 0 0 0
0 0 0 0 0 0 0 0 0 0 0 0 0 0 0 0 0 0 0 0 0 0 0 0 0 0 0 0 0 0 0 0 0 0 0 0 0 0 0 0 0 0.563721 0 0 0 0 0 0 0 0 0 0 0 0 0 0 0 0 0 0 0 0 0 0 0 0 0 0 0 0 0 0 0 0 0 0 0 0 0 0 0 0 0 0 0 0 0 0 0 0 0 0 0 0 0 0 0 0 0 0 0 0 0 0 0 0 0 0 0 0 0 0 0 0 0 0 0 0 0 0 0 0 0 0 0 0 0 0 0 0 0 0.563721 0 0 0 0 0 0 0 0 0 0 0 0 0 0 0 0 0 0 0 0 0 0 0 0 0 0 0 0 0 0 0 0 0 0 0 0 0 0 0 0 0 0 0 0 0 0 0 0 0 0 0 0 0 0 0 0 0 0 0 0 0 0 0 0 0 0 0 0 0 0 0 0 0 0 0 0 0 0 0 0 0 0 0 0 0 0 0 0 0 0 0 0 0 0 0 0 0 0 0 0 0 0 0 0 0 0 0 0 0 0 0 0 0 0 0 0 0 0 0 0 0 0 0 0
0 0 0 0 0 0 0 0 0 0 0 0 0 0 0 0 0 0 0 0 0 0 0 0 0 0 0 0 0 0 0 0 0 0 0 0 0 0 0 0 0 0 0 0 0.563721 0 1.12744 0 0 0 0 0 0 0 0 0 0 0 0 0 0 0 0 0 0 0 0 0 0 0 0 0 0.563721 0 0 0 0 0 0 0 0 0 0 0 0 0 0 0 0 0 0 0 0 0 0 0 0 0 0 0 0 0 0 0 0 0 0 0 0 0 0 0 0 0 0 0 0 0 0 0 0 0 0 0 0 0 0 0 0 0 0 0 0 0 0 0 0 0 0 0 0 0 0 0 0 0 0 0 0 0 0 0 0 0 0 0 0 0 0 0 0 0 0 0 0 0 0.563721 0 0 0 0 0 0 0 0 0 0 0 0 0 0 0 0 0 0 0 0 0 0 0 0 0 0 0 0 0 0 0 0 0 0 0 0 0 0 0 0 0 0 0 0 0 0 0 0 0 0 0 0 0 0 0 0 0 0 0 0 0 0 0 0 0 0 0 0 0 0 0 0 0 0 0 0 0 0 0 0 0 0 0 0 0 0 0 0 0
0 0 0 0 0 0 0 0 0 0 0 0 0 0 0 0 0 0 0 0 0 0 0 0 0 0 0 0 0 0 0 0 0 0 0 0 0 0 0 0 0 0 0 0 0 0 0 0 0 0 0 0 0 0 0 0 0 0 0 0 0 0 0 0.563721 0 0 0 0 0 0 0 0 0.563721 0.563721 0 0 0 0 0 0 0 0 0 0 0 0 0 0 0 0 0 0 0 0 0 0 0 0 0 0 0 0 0 0 0 0 0 0 0 0 0 0 0 0 0.563721 0 0 0 0 0 0 0 0 0 0 0 0 0 0 0 0 0 0 0 0 0 0 0 0 0 0.563721 0 0 0 0 0 0.563721 0 0.563721 0.563721 0 0 0 0 0 0 0 0 0 0 0.563721 0 0.563721 0 0 0 0 0 0 0 0 0 0 0 0 0 0 0 0 0 0 0 0 0 0 0 0 0 0.563721 0 0 0 0 0 0 0 0 0 0 0 0.563721 0 0.563721 0 0.563721 0 0 0 0 0 0 0 0 0 0 0 0 0 0 0 0 0 0 0 0 0 0 0 0 0 0 0 0 0 0 0 0 0 0 0 0 0 0 0 0 0 0 0 0 0 0 0 0 0 0 0
0 0 0 0 0 0 0 0 0 0 0 0 0 0 0 0 0 0 0 0 0 0 0 0 0 0 0 0 0 0 0 0 0 0 0 0 0 0 0 0.563721 0 0 0 0.563721 0 0 0 0 0 0 0 0 0 0 0 0 0 0 0 0 0 0 0 0 0 0.563721 0 0.563721 0 0 0 0 0 0 0 0.563721 0 0 0 0 0 0 0 0 0 0 0 0 0 0 0 0 0 0 0 0 0 0 0 0 0 0 0 0 0 0 0 0 0 0 0 0 0 0 0 0 0 0 0 0 0 0.563721 0 0 0 0 0 0 0 0 0.563721 0 0.563721 0 0 0 0 0 0 0 0 0 0 0 0 0 0 0.563721 0 0 0.563721 0 0 0 0 0 0 0 0 0 0.563721 0.563721 0 0.563721 0 0 0 0 0 0 0.563721 0 0.563721 0 0 0 0 0 0 0 0 0 0 0 0 0 0 0 0 0 0 0 0.563721 0.563721 0 0 0.563721 0 0 0 0 0 0 0 0 0 0 0 0 0 0 0.563721 0 0 0 0 0 0 0 0 0 0 0 0 0 0 0 0 0 0 0 0 0 0 0 0 0 0 0 0 0 0 0 0 0 0 0 0 0 0 0 0 0 0 0 0
0 0 0 0 0 0 0 0 0 0 0 0 0 0 0 0 0 0 0 0 0 0 0 0 0 0 0.563721 0 0 0 0 0 0 0 0 0 0 0 0 0 0 0 0 0.563721 0 0 0.563721 0 0 0.563721 0 0.563721 0.563721 0 0 0 0 0.563721 0 0 0.563721 0 0 0 0.563721 0 0 0.563721 0 0 0 0 0.563721 0 0 0 0 0 0 0.563721 0 0 0 0 0 0 0 0 0 0 0 0 0 0 0 0 0 0 0 0 0 0 0 0 0 0 0 0 0 0 0 0 0 0 0 0.563721 0 0 0 0 0 0 0 0 0 0 0.563721 0 0 0 0 0 0 0 0 0 0 0 0 0.563721 0 0 0 0.563721 0.563721 0 0 0 1.12744 1.12744 0 0.563721 0.563721 1.12744 0 0 0 0 0 0 0 0 0.563721 0 0.563721 0 0 0 0 0 0 0 0 0 0.563721 0 0 0 0 0 0 0 0.563721 0 0 0 0 0 0 0 1.12744 0 0 0 0.563721 0 0 0.563721 0 0 0.563721 0.563721 0 0 0 0 0 0 0 0 0 0 0 0 0.563721 0 0 0 0 0 0 0 0 0 0 0 0 0 0 0.563721 0 0 0 0 0 0 0 0 0 0 0 0 0 0 0 0 0 0 0 0 0 0 0 0 0 0
0 0 0 0 0 0 0 0 0 0 0 0 0 0 0 0 0 0 0 0 0 0 0 0 0 0 0 0 0 0 0 0 0.563721 0 0 0 0 0 0 0 0 0 0 0.563721 0 0 0 0 0.563721 1.12744 0 0.563721 0 0 0 0 0.563721 0 0 0 0 0.563721 0.563721 0 0 0.563721 0.563721 0 0 0 0 0 0 0 0 0 0 0 0 0 0 0 0 0 0 0 0 0 0 0 0 0 0 0 0 0 0 0.563721 0 0 0 0 0 0 0.563721 0 0 0 0 0 0 0 0 0 0 0 0.563721 0 0 0 0 0 0 0 0 0 0.563721 0.563721 0 0 0 0 0 0 0 0 0 0 0 0 0 0 0 0 0 0 0.563721 0.563721 0 0.563721 1.12744 0 0.563721 0 0 0 0.563721 0 0 0 0 0.563721 0 0 0 0 0 0 0 0 0 0.563721 0.563721 0 0 0 0 0 0 0 0 0 0 0 0.563721 0 0 0 0.563721 0 0 0 0 0 0 0.563721 0.563721 0 0 0.563721 0.563721 0.563721 0.563721 0 0 0 0 0.563721 0.563721 0 0 0 0 0.563721 0.563721 0 0 0.563721 0 0.563721 0.563721 0 0 0 0 0 0 0 0 0 0 0 0 0 0 0 0 0 0 0 0 0 0 0 0 0 0 0 0 0 0 0 0 0 0 0
0 0 0 0 0 0 0 0 0 0 0 0 0 0 0 0 0 0 0 0 0 0 0 0 0 0 0 0 0 0 0 0 0 0 0 0.563721 0 0 0 0 0 0 0.563721 0 0 0.563721 0.563721 0 0 0 0 0 0 0 0 0 0 0 0 0.563721 0 0 0 0 0 0 0.563721 0 0 0 0 0 0 0 0 0 0 0 1.69116 0 0.563721 0 0 0 0 0 0 0 0 0 0 0 0 0.563721 0 0 0 0 0 0 0 0 0 0 0 0 0 0 0 0.563721 0 0 0 0 0 0 0 0 0 0 0 0 0 0 0 1.69116 0 0 0 0 0 0 0 0 0.563721 0 0 0 0 0 0 0 0 1.12744 0.563721 0 0 0 0 0 0 0 0 0 0 0 0 0 0 0 0 0.563721 0 0.563721 0.563721 0 0 0.563721 0 0 0 0 0 0 0 0 0 0.563721 0.563721 0.563721 0 0 0 0 0 0.563721 0 0 0 0 0 1.12744 0 0 0 0 0.563721 0.563721 0 0 0.563721 0 0 0 0 0.563721 0.563721 1.12744 0 0 0 0 0 1.12744 0.563721 0 0 0 0 0 0 0 0 0 0 0 0 0 0 0 0 0 0 0 0 0 0 0 0 0 0 0 0 0 0 0 0 0 0 0 0 0 0 0 0 0
0 0 0 0 0 0 0 0 0 0 0 0 0 0 0 0 0 0 0 0 0 0 0 0 0 0 0 0 0 0 0 0 0 0 0 0.563721 0 0 0 0.563721 0.563721 0 0.563721 0 0.563721 0 0 0 0 0 0.563721 0 0 0.563721 0 0 0 0 0 0 0 0.563721 0 0 0 0.563721 0 0.563721 0.563721 0.563721 0 0 0 0.563721 0 0 0.563721 0 0 0 1.12744 0 0 0 0 0 0 0 0 0 0 0 0 0 0.563721 0 0 0 0 0.563721 0 0 0 0 0 0 0.563721 0.563721 0 0.563721 0 0 0 1.12744 0 0 0 0 0 1.69116 0 0 0 0.563721 0 0.563721 0 0.563721 0 0 0.563721 0 0 0 0 0 0 0 0 0.563721 0 0 0 0.563721 0.563721 0 0.563721 0.563721 0 1.12744 0 0 0 0 0 0 0 0.563721 0 0.563721 0.563721 0.563721 0 0 0 0 0.563721 0 0 0 0 0.563721 0 0 0 0 0 0.563721 0.563721 0 0.563721 0.563721 0 0 0.563721 0 0 0 0 0 0.563721 0 0 0 0 0.563721 0.563721 0.563721 0.563721 0.563721 0 0 0 0 0.563721 0.563721 0 0 0.563721 0.563721 0.563721 0 0 1.69116 1.12744 0 0.563721 0 0.563721 0 0 0.563721 0 0 0.563721 0 0.563721 0 0 0 0 0 0.563721 0 0 0.563721 0 0 0 0 0 0 0 0 0 0 0 0 0 0 0 0 0 0 0 0
0 0 0 0 0 0 0 0 0 0 0 0 0 0 0 0 0 0 0 0 0 0 0 0 0 0 0 0 0 0 0 0 0 0 0 0.563721 0.563721 0 0 0 0 0 0 0 0.563721 0 0 0 0.563721 0.563721 1.12744 0 0 0 0.563721 0.563721 0 0 1.12744 1.69116 0 0 0 0 0.563721 2.25489 0.563721 0 0 0.563721 0 0.563721 0.563721 0 1.69116 0 0 0 0 0 0 0 0.563721 0.563721 0 0 0 0 0 0 0 0.563721 0.563721 0 0.563721 0 0 0 0 0 0 0.563721 0 0 0 0 0 0 0 0 0.563721 0 0 0 0 0 0.563721 0 0.563721 0.563721 0 0 0 0 0 0.563721 0 1.12744 0.563721 0.563721 0 0 0 0 0 0 0 0 0 0 0 1.12744 0 0 0 0 0 0.563721 1.12744 0 1.12744 0 0 0.563721 0 0 1.12744 0 0.563721 0 0 0 0 0 0 0 0 0.563721 0 0 0 0.563721 0 0 0 0 0 0 0.563721 0.563721 0.563721 0 0 0 0 0 0 0.563721 0 0.563721 0 1.69116 0.563721 0.563721 0 0.563721 0 0 0.563721 1.69116 0.563721 0 1.12744 0 0 0 0 0.563721 0.563721 0.563721 0 1.12744 0 0.563721 0 0 0 0 0 0 0.563721 0 0 0.563721 0 0 1.12744 0 0 0.563721 0.563721 0 0.563721 0 0 0 0 0 0 0 0 0 0 0 0 0 0 0 0 0 0 0 0 0 0 0
0 0 0 0 0 0 0 0 0 0 0 0 0 0 0 0 0 0 0 0 0 0 0 0 0 0 0 0 0 0 0 0 0 0 0 0 0 0.563721 0.563721 0 0.563721 0 0 0 0 0 0 0 0 0.563721 0 0 0 0 0 0 0.563721 0.563721 0 0 0 0.563721 0.563721 0 0.563721 0.563721 0.563721 0.563721 0 1.69116 0 0 1.12744 0.563721 0 0 0.563721 0.563721 0.563721 0.563721 0 0 0 0 0 0 0 0.563721 0 0 0 0 0 0 0.563721 0 0 0 0.563721 0 0.563721 0 0 0 0 0 0.563721 0 0 0.563721 0 0 0 0 0.563721 0 0 0 0 0 0.563721 0 0 0 0 0 1.12744 0 0.563721 0 0.563721 0 0 0 0 0 0 0.563721 0.563721 0 0 1.12744 0 0 0.563721 0 0.563721 0.563721 0 0.563721 0.563721 1.12744 0.563721 0 0.563721 0.563721 0 0.563721 0.563721 0.563721 0.563721 0 0 0 0 0 0 0.563721 0.563721 0 0 1.12744 1.12744 0 0 0 0.563721 1.12744 0 0 0 0 1.12744 0 1.12744 0 1.69116 0.563721 0 0.563721 0 0 1.12744 0 1.12744 1.12744 0 0 0 0 0.563721 0.563721 0 0.563721 0 1.69116 0.563721 0 0 0 1.12744 0.563721 0 0 0.563721 1.12744 0.563721 0 1.12744 0 0 0.563721 1.12744 0 0 0.563721 0 0 0.563721 0 0 0 0 0 0.563721 0 0 0.563721 0 0.563721 0 0 0 0 0 0 0 0 0 0 0 0 0 0 0 0
0 0 0 0 0 0 0 0 0 0 0 0 0 0 0 0 0 0 0 0 0 0 0 0 0 0 0 0 0 0 0 0 0.563721 0 0 0 0 0 0 0 0.563721 0.563721 0 0 0.563721 0 0 0.563721 0 0.563721 0 0 0.563721 0 0 0 0 0 0.563721 1.12744 0 0 0 0 1.12744 1.12744 0 1.12744 0 0 1.12744 0.563721 0.563721 1.12744 0.563721 1.12744 0 0 0 0.563721 0 0.563721 0 0 0.563721 0 0 0 0 0 0.563721 0 0 0 0 0 0.563721 0 0.563721 0 0 0.563721 0 0.563721 0 0 0 0 0 0 0.563721 0 0 0.563721 0 1.12744 0 0 0 0 1.12744 0.563721 0.563721 2.25489 1.12744 0 1.69116 0.563721 0 0.563721 0.563721 0 0 0 0 0 0.563721 0 0 0 0 0 0 0 0 0.563721 1.69116 0.563721 0 0.563721 1.12744 0.563721 1.12744 0 1.12744 0.563721 1.12744 0.563721 0.563721 0.563721 0 0.563721 0 0 0 0 0.563721 1.69116 1.12744 0 0.563721 0 0 0 0.563721 0 0 2.25489 0 1.12744 0 0 0 0 0.563721 0.563721 0 0 0.563721 0 0.563721 0.563721 0.563721 1.69116 0 0.563721 0.563721 0 0 2.25489 1.12744 1.12744 0.563721 0 1.12744 0 1.69116 0 0 0.563721 1.12744 0 0 1.12744 0.563721 0 1.12744 0.563721 1.12744 0.563721 0.563721 0 0.563721 0.563721 0.563721 0 0.563721 0 0 1.12744 0 0.563721 0 0 0 0 0 0.563721 0 0 0.563721 0 0 0 0 0.563721 0 0.563721 0 0.563721 0.563721 0 0 0 0 0.563721
0 0 0 0 0 0 0 0 0 0 0 0 0 0 0 0 0 0 0 0 0 0 0 0 0 0 0 0 0.563721 0 0 0 0 0 0 0 0 0 1.12744 0 0 0.563721 0 0.563721 0 1.12744 0 0.563721 1.69116 1.12744 0 0.563721 0.563721 1.12744 0.563721 0 1.12744 0 0 0 0.563721 0.563721 0.563721 2.25489 0.563721 0 0.563721 0 1.12744 0.563721 1.12744 0 0 0 0 0 0 0.563721 0 0.563721 0 0 0 0 0 0 0 0 0 0.563721 0 0.563721 0 0 0.563721 0 0 1.12744 0.563721 0 0.563721 0 0 0.563721 0 1.12744 0.563721 0 0 1.12744 1.12744 0.563721 0.563721 0 0.563721 0 0.563721 1.12744 0 0 1.12744 0 0.563721 0.563721 0.563721 1.12744 0 0 0.563721 0 0 0 0.563721 0 0 0 0.563721 0 0 0.563721 0 0 0.563721 0 0 0.563721 1.12744 0 0 1.12744 0.563721 0 0 0.563721 1.69116 0 0 0.563721 1.12744 0.563721 0 0 0 0.563721 0.563721 0.563721 1.12744 0 0 0 0 1.12744 0 1.69116 1.12744 0 0 0 1.12744 0.563721 0.563721 0.563721 0.563721 0.563721 0 0.563721 1.12744 1.12744 0 0 0 0 0.563721 0.563721 0 0.563721 1.69116 1.69116 0.563721 0 0 1.12744 1.69116 1.12744 0 0.563721 0 0 0 1.12744 0.563721 1.12744 1.12744 0.563721 0.563721 1.12744 1.12744 0 0 0.563721 0.563721 0.563721 0 1.12744 0.563721 1.12744 0 1.12744 0 0.563721 0 0.563721 0 0.563721 0.563721 1.12744 0 0 0.563721 0 0.563721 0 0 0 0 0 0.563721 0 0 0 0 0 0.563721 0 0 0
0 0 0 0 0 0 0 0 0 0 0 0 0 0 0 0 0 0 0 0 0 0 0 0 0 0 0 0 0 0 0 0 0 0 1.12744 0.563721 0 0 0.563721 0.563721 0 0.563721 0 1.12744 1.12744 0 0.563721 0.563721 0.563721 0.563721 1.12744 0 0 0 0 0 1.12744 0 0 1.12744 0 0.563721 1.12744 0.563721 1.12744 0.563721 0 0.563721 0.563721 0 1.12744 0 1.12744 0 0.563721 0.563721 0 0 0 1.12744 0.563721 0 0 0 0.563721 0 0 0 0 0.563721 0.563721 0 0 0.563721 0 0 0 0 0 0 1.12744 0 0 0 0 0 1.12744 0.563721 1.12744 0.563721 0.563721 0 1.12744 0.563721 0 0 0.563721 2.25489 0 0.563721 0.563721 0.563721 0 1.12744 1.69116 0.563721 0 1.12744 0.563721 0.563721 0 0.563721 0 0.563721 0 0 0 0 0 0 0.563721 0 0 0 1.12744 0.563721 0.563721 0 0.563721 1.12744 0.563721 0 1.69116 1.12744 0.563721 1.12744 0.563721 0.563721 0.563721 0.563721 0 0 0.563721 0.563721 0.563721 0.563721 1.12744 0.563721 0.563721 1.12744 0.563721 0.563721 0.563721 2.25489 0.563721 1.69116 0 0 0.563721 0 1.12744 0.563721 0 1.12744 1.69116 0.563721 0.563721 1.69116 0.563721 1.12744 1.12744 0.563721 0 1.12744 1.12744 0 0 0 0.563721 0.563721 2.81861 0.563721 2.25489 0 0 0.563721 1.12744 1.69116 0.563721 0 1.12744 0.563721 0.563721 1.12744 0.563721 0 0 1.12744 1.12744 1.12744 0.563721 1.69116 0.563721 1.12744 0.563721 0 1.69116 0.563721 0 0.563721 0.563721 0.563721 0.563721 0 1.12744 0 0.563721 0 0 0 0.563721 0 0 0 0 0 0 0.563721 0 0 0.563721 0 0 0 0 0.563721
0 0 0 0 0 0 0 0 0 0 0 0 0 0 0 0 0 0 0 0 0 0 0 0 0 0 0 0 0 0 0 0 0 0 0 0 0 0 0.563721 0 0 0 0 0 0 0 1.12744 0.563721 0.563721 0 0.563721 0 0.563721 0.563721 0.563721 0.563721 0.563721 0 0.563721 0.563721 0 0 1.12744 1.12744 1.69116 1.12744 1.12744 0 0 1.12744 0.563721 0.563721 1.12744 0 1.12744 0.563721 0 0 0 0 1.12744 0.563721 0 0 0.563721 0.563721 0 0 0 0 0.563721 0 1.12744 0 0 0 0.563721 0 0 0 2.25489 1.12744 0 0.563721 1.12744 1.69116 0.563721 1.12744 0.563721 0.563721 0.563721 1.12744 0 1.12744 0 0 0 0.563721 0 0.563721 2.25489 1.12744 0.563721 1.12744 0.563721 0 1.12744 0 0 0 0.563721 0.563721 0.563721 0 0 0 0.563721 0 0 0 0 0 0.563721 1.12744 1.12744 1.12744 0.563721 0.563721 1.12744 1.12744 1.12744 1.69116 0.563721 1.12744 1.12744 1.12744 1.12744 1.69116 0.563721 0 1.12744 4.50977 0.563721 1.12744 0 0.563721 0 0 0 0.563721 0 0 1.12744 0 0.563721 0.563721 0 1.69116 0 2.25489 0.563721 1.12744 1.12744 0 0.563721 1.69116 0.563721 0 2.25489 0 1.12744 0.563721 1.12744 1.12744 0 1.12744 0.563721 0.563721 0.563721 1.12744 0 0.563721 1.12744 1.69116 0.563721 0.563721 0 0.563721 0 0.563721 1.69116 0.563721 0 0.563721 1.12744 0.563721 1.69116 0.563721 0.563721 1.12744 1.12744 0.563721 0.563721 1.12744 0.563721 0 1.69116 1.69116 1.12744 1.69116 0 1.12744 0 1.12744 0 1.12744 0 0.563721 0 0 0 0 0 0 0 0 0 0.563721 0.563721 0 0.563721 0 1.12744 0 0 1.12744
0 0 0 0 0 0 0 0 0 0 0 0 0 0 0 0 0 0 0 0 0 0 0 0 0 0 0 0 0 0 0 0 0.563721 0 0 0.563721 0.563721 0 0 0 0 0.563721 0.563721 0.563721 0.563721 0 0 0.563721 1.69116 1.12744 0 0 0 1.12744 1.12744 0.563721 1.12744 0.563721 0.563721 0.563721 1.12744 0 0.563721 0.563721 0.563721 0 0.563721 1.12744 0 1.12744 0.563721 0 0 0.563721 0.563721 0.563721 0.563721 0 0 0 0 0 0 0 0.563721 0 0 0 0 0 0 0 0 0 0 1.12744 0.563721 0.563721 0 1.12744 0 1.12744 1.69116 0.563721 1.69116 2.81861 0.563721 1.69116 1.12744 0 0 1.12744 0 1.12744 0 1.12744 1.12744 0 1.69116 0.563721 1.69116 0.563721 0 0 0.563721 0 0.563721 0.563721 0.563721 0.563721 1.12744 0.563721 0 0 0 0 0 0 0 0 0.563721 0 0 0 1.12744 1.69116 0 0.563721 0.563721 0 1.69116 0.563721 0.563721 0.563721 0.563721 0.563721 0.563721 1.12744 1.12744 0.563721 0.563721 0.563721 1.12744 1.69116 1.12744 0 1.12744 0 1.12744 0 1.12744 1.12744 0 1.12744 1.12744 0.563721 0.563721 1.69116 0.563721 1.69116 0.563721 1.12744 0.563721 1.12744 0.563721 2.25489 0.563721 2.25489 0 0.563721 0.563721 1.12744 1.69116 0 0 1.12744 1.69116 1.69116 0 0 0.563721 0 0 1.69116 1.69116 0 0.563721 0 1.12744 0.563721 0.563721 1.12744 1.12744 0.563721 0 2.25489 1.12744 1.12744 1.69116 0.563721 1.12744 1.12744 0.563721 1.12744 1.12744 0 1.12744 1.12744 0 0.563721 1.12744 1.12744 0 0 0.563721 0.563721 0 0 0 0.563721 0 0.563721 1.12744 1.12744 0.563721 0 0 0 0 0 0 0.563721 0 0 0 1.69116
0 0 0 0 0 0 0 0 0 0 0 0 0 0 0 0 0 0 0 0 0 0 0 0 0 0 0 0 0 0 0 0.563721 0 0.563721 0.563721 0.563721 0 0.563721 0 0 0 0 1.12744 0 0.563721 0.563721 2.25489 0.563721 0 0.563721 0 0.563721 0 0 0 0 0 0 1.12744 0.563721 0.563721 0.563721 0.563721 0 0.563721 1.69116 1.12744 1.12744 0 1.12744 1.69116 1.69116 1.12744 0.563721 0 0.563721 0 0 0.563721 1.12744 0.563721 1.12744 1.12744 0.563721 0 0.563721 0.563721 0 0.563721 0 0 0 0.563721 0 1.69116 0.563721 1.12744 1.12744 0.563721 1.69116 0.563721 1.12744 1.69116 1.69116 0.563721 0 0 1.12744 0 0 1.12744 0 0 0.563721 0.563721 0 0.563721 0 0 1.12744 0 0.563721 0.563721 1.12744 1.12744 1.12744 0 0.563721 0 0.563721 0 0.563721 0 1.12744 0.563721 0 0 0 1.12744 0 0 0 1.12744 0 1.12744 0.563721 0 0.563721 1.69116 0 0.563721 1.12744 1.12744 0.563721 0.563721 0.563721 1.12744 0.563721 0 1.69116 0.563721 0 0.563721 0 0 2.25489 0 1.12744 1.12744 1.69116 1.12744 0 1.12744 0.563721 0 0.563721 0.563721 0.563721 0.563721 0.563721 1.12744 2.25489 0.563721 1.69116 0.563721 1.69116 1.12744 0.563721 0.563721 1.12744 0 0.563721 0.563721 1.69116 0 0 0.563721 0 0.563721 1.69116 2.25489 1.69116 1.12744 1.69116 0 0.563721 1.69116 2.81861 0 0 2.25489 0.563721 1.12744 0.563721 1.12744 0 1.12744 1.12744 1.12744 1.12744 0 2.25489 0 1.12744 1.12744 0 0.563721 0.563721 1.69116 0.563721 0.563721 1.12744 1.69116 0.563721 0 1.69116 0.563721 0.563721 0 0.563721 1.12744 0.563721 0 0 0 0.563721 0 0.563721 0 0 0.563721 0 0 1.12744 1.69116 0
0 0 0 0 0 0 0 0 0 0 0 0 0 0 0 0 0 0 0 0 0 0 0 0 0 0 0 0 0 0 0 0 1.12744 0 0 0 0 0 0 1.12744 1.12744 0.563721 1.12744 1.12744 0 1.12744 0.563721 1.12744 1.12744 0.563721 0 0 0.563721 0 0.563721 0.563721 0.563721 0.563721 1.12744 1.69116 0 0.563721 0 0 1.12744 0.563721 0 1.12744 0.563721 1.12744 0.563721 0.563721 2.25489 1.12744 1.69116 0.563721 0.563721 0 1.12744 1.12744 1.69116 0 0.563721 0 0.563721 0 0 1.12744 0 1.12744 1.12744 0 0.563721 0 0 0 0 0 1.12744 0 0 1.12744 1.12744 0 0.563721 1.12744 1.12744 1.12744 1.12744 1.12744 0.563721 1.12744 0 0 0 0.563721 0.563721 0.563721 1.12744 1.12744 0.563721 0 0.563721 0.563721 0 0.563721 0 0.563721 0 0 0 0 0 0 0 0 0 0 0 0 0 0 0.563721 0.563721 0 0 0 0 1.12744 0 1.69116 1.12744 1.12744 0.563721 1.69116 0 1.69116 1.69116 1.69116 2.25489 1.69116 0 0 2.81861 0.563721 1.12744 2.81861 0.563721 1.12744 0 0.563721 0 1.12744 0 0.563721 0.563721 0.563721 0 2.25489 1.12744 1.69116 0.563721 0.563721 2.25489 0.563721 0 1.69116 0.563721 0.563721 1.69116 0.563721 0 0.563721 1.12744 1.12744 1.12744 0.563721 0.563721 0.563721 0.563721 0.563721 0 0.563721 0.563721 0 0 1.12744 1.12744 0.563721 1.69116 2.25489 0.563721 1.12744 0 0.563721 0.563721 1.12744 1.12744 0 1.12744 0 1.12744 0.563721 0.563721 1.12744 2.25489 1.12744 2.25489 0.563721 1.69116 1.69116 0.563721 0 1.12744 0.563721 0.563721 0.563721 0 1.12744 0.563721 0 0 1.69116 0 1.12744 0.563721 0.563721 0 0 0 0.563721 0 0 0 0.563721 0
0 0 0 0 0 0 0 0 0 0 0 0 0 0 0 0 0 0 0 0 0 0 0 0 0 0 0 0 0 0 0 0 0 0 0 0 1.12744 0.563721 1.12744 0 0 0.563721 1.12744 1.69116 2.25489 1.12744 0 0 0.563721 0.563721 0.563721 0 0.563721 1.12744 0.563721 0.563721 1.69116 1.12744 0.563721 0.563721 0 1.12744 0.563721 0.563721 0.563721 0 1.12744 1.12744 0 0 0.563721 0.563721 0 0 0.563721 0 0 1.12744 0.563721 0.563721 0.563721 0.563721 0 0.563721 1.12744 0 1.12744 0 0 0.563721 0 0 0 0 0 0 0.563721 0.563721 1.12744 1.12744 0 1.12744 1.12744 1.12744 0 1.12744 1.69116 1.69116 2.25489 1.12744 0.563721 0 1.12744 0 1.12744 1.12744 1.12744 0 0.563721 0 0.563721 1.12744 0.563721 0.563721 0 0 0 0 0 0 0.563721 0 0 0.563721 0 0.563721 0 0.563721 0 0 0 0 0 0.563721 1.12744 0.563721 0 0 0.563721 1.12744 1.12744 1.69116 1.12744 0.563721 0.563721 1.69116 0 1.69116 1.12744 1.69116 1.12744 0.563721 0.563721 0.563721 1.12744 0.563721 1.69116 1.12744 0.563721 1.69116 2.81861 0 0 0.563721 1.12744 2.25489 1.12744 0 0.563721 1.12744 0.563721 1.12744 0.563721 0.563721 0 0.563721 1.12744 1.12744 0 0 1.12744 0.563721 0.563721 1.12744 0.563721 0 2.25489 1.69116 1.12744 1.12744 1.12744 0.563721 1.12744 0.563721 0 1.12744 0.563721 0 1.69116 0.563721 0.563721 1.12744 1.12744 2.25489 1.12744 1.12744 1.69116 3.38233 0.563721 0.563721 3.38233 1.69116 1.12744 1.69116 0.563721 1.69116 2.25489 0 0.563721 1.69116 1.69116 1.69116 0 0 1.12744 0.563721 0.563721 1.12744 0 0 0.563721 0.563721 0 0 1.12744 0 0 0 1.12744 0.563721 1.12744 0 0.563721 1.69116 1.12744 0
0 0 0 0 0 0 0 0 0 0 0 0 0 0 0 0 0 0 0 0 0 0 0 0 0 0 0 0 0 0 0 0 0 0 0.563721 0 0 0 0.563721 1.12744 0.563721 0.563721 0 0 0 0.563721 2.25489 0.563721 0.563721 0 1.12744 0 0.563721 1.12744 0.563721 0.563721 0 0.563721 0 0 0.563721 1.12744 0 0.563721 0.563721 0.563721 1.69116 1.12744 0.563721 2.81861 0 0 0 0.563721 0 0 1.12744 1.12744 0.563721 0 0 1.12744 0 0 0 0 0 0.563721 1.12744 0 0.563721 0 0 0 0 0 0 1.12744 0 0.563721 0 0 0.563721 1.12744 0 0.563721 2.25489 0.563721 0 1.12744 1.12744 0.563721 0.563721 0.563721 0.563721 0 0 0.563721 2.25489 0.563721 0.563721 0 0 0 0.563721 0 0.563721 0 0 0 0 0 0 0 0 0 0 0 0 0 0 0 0 1.12744 0.563721 0.563721 0.563721 0.563721 0.563721 0.563721 0.563721 1.12744 1.12744 1.69116 1.12744 1.12744 1.12744 1.69116 1.69116 1.12744 0 1.69116 2.81861 1.69116 0.563721 0.563721 3.38233 0.563721 0 0.563721 0.563721 0.563721 0.563721 0 0.563721 0.563721 1.12744 1.12744 1.12744 1.12744 1.12744 1.12744 0 1.12744 0.563721 0.563721 1.12744 0.563721 1.12744 0 1.12744 1.69116 1.69116 0 1.12744 0.563721 0 1.69116 1.12744 1.12744 2.25489 2.25489 0.563721 1.12744 1.12744 1.69116 0 1.12744 0.563721 0 0 1.69116 1.12744 0 2.81861 1.12744 1.69116 1.12744 1.12744 0.563721 2.25489 0.563721 1.12744 2.25489 0.563721 0.563721 1.12744 1.12744 2.25489 1.12744 0.563721 0 0 1.12744 2.25489 1.12744 2.25489 0.563721 0 0 0 0.563721 0.563721 0.563721 0.563721 1.12744 0 0.563721 0 0.563721 0.563721 0 0.563721 1.12744 0.563721 0
0 0 0 0 0 0 0 0 0 0 0 0 0 0 0 0 0 0 0 0 0 0 0 0 0 0 0 0.563721 0 0 0 0 0 0 0 0 0.563721 0 0 0.563721 0 1.12744 2.25489 0 0.563721 0 0.563721 0 0 1.12744 1.12744 1.12744 0.563721 0.563721 0 0.563721 0 0 1.12744 2.25489 0 1.12744 0.563721 1.69116 0 0.563721 2.81861 0.563721 1.12744 1.12744 1.69116 0 0.563721 0.563721 0.563721 0 1.69116 0.563721 1.12744 1.12744 0 0 0 1.69116 0 0.563721 1.12744 0 0.563721 0 0.563721 0 0.563721 0.563721 0 0 0 0 1.12744 1.12744 0.563721 0 1.12744 1.12744 0.563721 2.25489 1.12744 1.12744 0.563721 0.563721 1.69116 0.563721 1.69116 0 0 0.563721 0 1.12744 0 1.12744 0 0.563721 1.12744 0.563721 1.12744 0.563721 0 0 0.563721 0 0.563721 0 0 0 0 0 0 0 0 0.563721 0.563721 0.563721 0 1.12744 0 0 0.563721 0.563721 0.563721 0.563721 2.25489 2.25489 2.25489 1.12744 0.563721 1.12744 1.12744 0 2.81861 1.12744 1.69116 1.12744 2.25489 0.563721 3.94605 0.563721 0.563721 1.69116 0 0.563721 0.563721 0.563721 1.12744 0.563721 0.563721 0.563721 1.69116 1.12744 0.563721 0 1.12744 0.563721 1.12744 0 1.12744 0.563721 1.12744 0 0 1.12744 0.563721 1.69116 0 1.12744 0.563721 0.563721 0.563721 0.563721 0 0 1.12744 1.69116 0.563721 1.12744 2.25489 0.563721 1.69116 1.12744 0.563721 1.12744 0 0 1.12744 1.12744 0 0.563721 0 1.12744 0.563721 1.12744 1.12744 1.69116 0 1.12744 0.563721 1.69116 0.563721 0 1.69116 0 0.563721 1.69116 2.25489 0 0.563721 0.563721 0.563721 1.12744 0 0 0 0 0.563721 0 0 0 0.563721 0.563721 0 1.12744 0.563721 0.563721 0 0.563721 0.563721 0.563721
0 0 0 0 0 0 0 0 0 0 0 0 0 0 0 0 0 0 0 0 0 0 0 0 0.563721 0 0 0 0 0 0 0 0 0 0 0 0 0 1.12744 1.12744 1.12744 1.12744 1.12744 0 1.12744 0 0 0 0.563721 0.563721 1.12744 0 0.563721 1.12744 0.563721 0 0.563721 0.563721 0 0 0.563721 0 0.563721 0.563721 1.12744 0.563721 0.563721 2.25489 1.12744 1.69116 1.69116 0.563721 0 1.12744 1.12744 0 0.563721 0.563721 0 0 0.563721 0 0.563721 1.12744 0 0 0.563721 1.12744 0.563721 0 0.563721 0 1.12744 0 0 0 0.563721 2.25489 0 0.563721 0.563721 0.563721 2.25489 0 0.563721 1.12744 0.563721 0 2.25489 1.69116 0.563721 0.563721 0 1.12744 0.563721 1.69116 0 0.563721 0 0.563721 1.12744 0.563721 0.563721 0.563721 0 0.563721 0 0 1.12744 0 0.563721 0.563721 0 0 0 0 0 0 0 0 0 0 0 0 0 1.12744 1.12744 1.69116 0 0.563721 0 1.12744 1.69116 1.12744 1.12744 2.25489 1.69116 0.563721 1.12744 1.12744 0 1.12744 1.69116 1.12744 1.12744 1.69116 0.563721 1.69116 1.69116 0.563721 1.12744 0 1.12744 2.81861 0 0 0.563721 0.563721 0.563721 1.12744 1.12744 0.563721 0.563721 1.12744 0.563721 0.563721 0.563721 0 1.12744 1.12744 1.12744 1.12744 1.12744 0.563721 0.563721 0.563721 1.12744 1.69116 1.12744 1.69116 1.12744 1.69116 1.69116 0.563721 2.25489 1.69116 0.563721 1.69116 0 1.12744 0 0.563721 0 3.38233 2.81861 0 1.12744 0.563721 1.12744 0 0 1.12744 0.563721 2.81861 0.563721 0.563721 1.12744 0.563721 0.563721 2.25489 1.12744 0.563721 1.69116 0.563721 1.12744 0.563721 1.12744 0 1.69116 1.12744 1.12744 0.563721 1.69116 0.563721 0.563721 0 0 0 1.12744 0 0.563721 1.69116 1.12744 0.563721 0.563721 0
0 0 0 0 0 0 0 0 0 0 0 0 0 0 0 0 0 0 0 0 0 0 0 0 0 0 0 0 0 0 0 0 0 0 0.563721 0 0 0.563721 1.12744 0.563721 0.563721 1.12744 0 0.563721 0.563721 0.563721 0 1.12744 1.12744 0.563721 0.563721 0 0.563721 0.563721 0 0.563721 0 1.12744 0 0 1.69116 2.25489 0 0.563721 1.12744 1.12744 1.12744 0 0.563721 1.12744 0.563721 1.12744 1.69116 0.563721 0.563721 0 0.563721 0.563721 1.12744 1.12744 0 1.12744 1.69116 0 0 0 0 0 0 0 0 1.12744 1.12744 0.563721 0 0 0.563721 0 1.12744 1.69116 0 0.563721 3.38233 1.12744 1.12744 1.12744 1.69116 0.563721 2.25489 2.25489 1.69116 1.12744 1.12744 1.12744 1.12744 0 0.563721 1.12744 1.12744 0.563721 0.563721 0 0.563721 0.563721 0 0 0 0 0.563721 0 0 0 0 0.563721 0 0 0 0 0.563721 0 0 0.563721 0 0.563721 0.563721 0 0 0 0.563721 1.12744 2.25489 1.69116 0.563721 1.69116 0 1.69116 1.12744 1.69116 2.25489 0.563721 0.563721 1.69116 1.12744 0.563721 2.25489 1.12744 1.12744 0 0.563721 1.69116 0.563721 2.25489 0.563721 2.25489 0 2.25489 2.25489 0 0.563721 0.563721 1.69116 1.69116 0 0.563721 1.12744 0.563721 0.563721 0 0.563721 1.12744 0.563721 0 1.12744 1.69116 1.69116 0.563721 0.563721 1.12744 0.563721 0.563721 0.563721 1.69116 1.12744 1.12744 0.563721 0.563721 0 0 1.12744 0.563721 0 0.563721 1.69116 0 0 0.563721 1.12744 0 0.563721 1.12744 2.25489 1.69116 1.12744 1.12744 1.12744 2.25489 2.25489 0.563721 0 0.563721 0.563721 1.12744 0.563721 2.25489 0.563721 0 0.563721 0 0 0 0.563721 0 0.563721 0 0.563721 0 0 0 0 0 0 0.563721 0.563721 0 1.12744 0.563721
0 0 0 0 0 0 0 0 0 0 0 0 0 0 0 0 0 0 0 0 0 0 0 0 0 0 0 0 0 0 0.563721 0 0 0 0 1.12744 0.563721 0.563721 0.563721 0.563721 1.12744 1.69116 1.12744 1.69116 0 1.12744 1.69116 0.563721 1.69116 0 0.563721 0.563721 0 0 0 1.12744 0.563721 0.563721 0 1.69116 0.563721 0 1.12744 0.563721 0.563721 1.69116 0.563721 0.563721 0.563721 0.563721 1.69116 0 1.69116 0.563721 1.12744 0.563721 1.12744 0.563721 0.563721 0.563721 1.12744 0.563721 1.12744 0 1.12744 0 1.12744 0 1.69116 0 0 0.563721 0 0 0 0 0 0.563721 1.69116 1.12744 1.12744 0.563721 0 0 2.25489 1.12744 1.12744 1.69116 0 2.25489 0.563721 4.50977 2.25489 0 0.563721 0.563721 0 1.69116 2.81861 0 0.563721 1.69116 0.563721 1.12744 0.563721 0.563721 0 0.563721 0 0 0.563721 0.563721 0 0 0.563721 0 0 0 0 0 0.563721 0 0 0.563721 0.563721 0 0.563721 1.12744 0 1.12744 1.69116 1.69116 2.25489 1.12744 2.25489 1.69116 3.38233 0.563721 1.69116 0.563721 1.12744 0 1.12744 1.12744 2.25489 1.69116 2.25489 0.563721 0.563721 0.563721 1.69116 1.12744 0.563721 1.12744 0 0 0.563721 1.12744 1.12744 0 0 0 0.563721 1.12744 1.12744 0 1.12744 1.69116 1.69116 1.12744 1.12744 0.563721 0.563721 0 0.563721 1.69116 2.81861 1.12744 1.12744 1.12744 1.12744 1.12744 1.69116 1.69116 0.563721 0 0 1.12744 0.563721 1.12744 0 0.563721 0 1.12744 0.563721 0 0.563721 1.69116 1.12744 1.69116 1.12744 0.563721 1.12744 0.563721 2.25489 1.69116 1.69116 1.12744 1.12744 0.563721 0.563721 0 2.25489 0.563721 0.563721 0.563721 0.563721 0.563721 0 0.563721 0 0 0 0 0.563721 0.563721 0 0 0.563721 0.563721 0 0.563721 0.563721 0 0 0.563721
0 0 0 0 0 0 0 0 0 0 0 0 0 0 0 0 0 0 0 0 0 0 0 0 0 0 0 0 0 0.563721 0.563721 0 0 0.563721 0.563721 0.563721 0 0 0 1.12744 0 0 1.12744 2.81861 1.69116 0.563721 0 0.563721 0.563721 1.12744 0.563721 0 0.563721 0.563721 0.563721 0.563721 0.563721 1.12744 0 0.563721 1.12744 0 1.69116 0.563721 0 2.25489 1.12744 0 1.69116 0 1.12744 0.563721 1.69116 0.563721 0 1.12744 1.69116 0 0.563721 1.69116 0.563721 0 0.563721 0.563721 0.563721 0.563721 1.12744 0 0 0 0.563721 0 0 0 1.69116 0 1.69116 0 1.12744 0 0 1.69116 1.12744 1.12744 0.563721 0.563721 0.563721 1.69116 0.563721 1.12744 1.12744 1.69116 0.563721 2.25489 3.94605 0 0 0.563721 1.12744 1.12744 0 1.69116 0 0.563721 0.563721 0.563721 0 1.12744 0.563721 0 0 0.563721 0 0 0 0 0.563721 0.563721 0.563721 0 0 0 0 0.563721 1.69116 0 1.12744 0 0.563721 1.12744 1.12744 1.12744 1.69116 1.12744 1.69116 0 0.563721 0.563721 1.69116 0.563721 2.25489 1.69116 0.563721 1.69116 0.563721 1.69116 1.12744 2.25489 3.38233 0.563721 0 0 1.12744 1.12744 1.12744 1.12744 2.25489 0.563721 1.12744 2.25489 0.563721 0 0.563721 1.12744 0 1.12744 2.25489 1.69116 0 1.69116 1.12744 1.69116 1.69116 1.12744 0 1.69116 0.563721 2.81861 1.12744 0 1.12744 1.69116 2.81861 0.563721 1.12744 1.69116 2.25489 0.563721 0 0.563721 1.12744 0 0 1.69116 0.563721 0.563721 1.69116 0.563721 0 0.563721 0 0.563721 1.69116 1.12744 1.12744 0.563721 1.12744 0.563721 1.12744 0.563721 0.563721 0.563721 1.12744 0.563721 0.563721 0.563721 0 0.563721 0 1.12744 1.12744 0 0 0 0.563721 0.563721 0 1.69116 0 0 0.563721 2.25489 1.12744 1.69116 1.12744 0
0 0 0 0 0 0 0 0 0 0 0 0 0 0 0 0 0 0 0 0 0 0 0 0 0 0 0 0 0.563721 0 0.563721 1.12744 0 0 0 0 0 1.12744 0.563721 0 0 0 1.12744 0 0.563721 2.81861 1.69116 1.12744 0 1.69116 0.563721 0.563721 0.563721 0 0.563721 0.563721 1.69116 1.12744 2.81861 0.563721 0 1.69116 0.563721 0.563721 0 1.12744 0 0.563721 0.563721 0.563721 1.12744 1.12744 0.563721 1.69116 1.69116 1.12744 0.563721 0.563721 0 0 1.69116 0 0.563721 0.563721 0 0 1.69116 1.12744 0.563721 0 0 0 1.12744 0 0 0 0 0 0 1.69116 0.563721 1.12744 0.563721 0.563721 1.12744 0.563721 3.94605 1.12744 2.81861 1.69116 1.12744 0.563721 2.25489 0.563721 0.563721 1.69116 1.12744 0.563721 1.69116 0 0.563721 0 0 0 0 0 0 0 0 0 0 0 0 0 0 0 0 0.563721 0 0 0 0 0 0 0.563721 1.12744 1.12744 1.12744 0.563721 0.563721 1.69116 1.69116 0.563721 0.563721 1.12744 1.12744 1.69116 1.12744 1.69116 1.12744 0.563721 1.69116 1.12744 1.69116 0.563721 1.69116 0.563721 0 0 0.563721 0.563721 0 0 0.563721 1.12744 0 1.69116 0 0 1.69116 0 0.563721 1.12744 1.12744 1.12744 0 0.563721 0 1.69116 1.69116 0 1.12744 1.12744 2.81861 0.563721 0.563721 0.563721 0 1.69116 1.12744 0.563721 1.12744 1.69116 1.12744 2.25489 1.12744 0.563721 0.563721 0.563721 1.12744 0 0 0.563721 1.12744 0.563721 0 1.12744 0.563721 1.12744 1.12744 1.12744 1.69116 1.69116 0.563721 1.12744 0 0.563721 1.12744 0 0.563721 1.12744 0 0 1.12744 0 1.69116 1.69116 2.25489 0 1.12744 0.563721 0.563721 0 0 0.563721 1.12744 0.563721 0.563721 0.563721 0 0.563721 0.563721 0 0 0.563721 0.563721
0 0 0 0 0 0 0 0 0 0 0 0 0 0 0 0 0 0 0 0 0 0 0 0 0 0 0 0 0 0.563721 0 0.563721 0 0.563721 0 1.12744 1.12744 0 0.563721 1.69116 1.12744 0.563721 0 0.563721 1.69116 1.12744 0 1.12744 1.12744 0.563721 1.69116 1.69116 0.563721 1.12744 1.12744 0.563721 0 1.12744 0.563721 0 0.563721 0.563721 1.12744 0.563721 0 0.563721 1.12744 2.81861 0.563721 0.563721 0.563721 1.12744 0.563721 1.12744 1.12744 0 1.12744 0.563721 0.563721 1.12744 0 1.12744 0 0.563721 0 0 1.12744 0.563721 1.69116 0 0.563721 0.563721 0 1.12744 0.563721 0.563721 0.563721 1.69116 0 0 1.12744 0 1.69116 0.563721 0 1.12744 0.563721 1.12744 1.69116 0.563721 1.12744 0.563721 0.563721 0 2.25489 1.12744 0 0 0.563721 0 1.12744 0 0 0 0.563721 0 0.563721 0 0 0 0 0 0 0 0 0.563721 0 0 0 0 0 0 0.563721 0 0.563721 0 0.563721 0.563721 0.563721 1.69116 0.563721 0.563721 0.563721 0.563721 1.12744 2.25489 2.25489 2.25489 0.563721 1.12744 1.69116 2.25489 0.563721 0 1.12744 0.563721 1.12744 1.12744 0.563721 0.563721 0.563721 0.563721 1.12744 1.12744 0 0.563721 0 2.25489 0 1.12744 0.563721 0 1.12744 0.563721 1.12744 1.69116 0.563721 0 0.563721 1.12744 1.12744 0 1.12744 1.69116 1.12744 1.69116 0.563721 1.12744 1.12744 0 0.563721 1.12744 1.69116 0 0.563721 0.563721 0.563721 2.25489 1.69116 1.12744 0.563721 0.563721 0.563721 0.563721 1.12744 0.563721 0 0 0.563721 0 0 0.563721 1.12744 1.12744 2.25489 1.69116 0.563721 0.563721 0.563721 1.69116 0.563721 2.25489 1.69116 0 0 0 0.563721 0 0 0.563721 1.12744 0.563721 0 0 0.563721 0.563721 0.563721 0 0 1.69116 0.563721 0 1.12744 1.12744 0.563721 1.12744
0 0 0 0 0 0 0 0 0 0 0 0 0 0 0 0 0 0 0 0 0 0 0 0 0 0 0 0 0 0 0 0 0.563721 0 0.563721 0 0 0.563721 0.563721 0 0.563721 1.12744 1.12744 0 0.563721 1.69116 0 0.563721 1.12744 0.563721 2.25489 0.563721 1.69116 0 0.563721 0 1.12744 0 0 0.563721 1.12744 1.12744 0.563721 0.563721 1.69116 0.563721 0.563721 1.69116 1.12744 0.563721 1.12744 0.563721 0 1.12744 1.12744 0.563721 0.563721 0.563721 1.12744 1.69116 0 1.12744 0.563721 0 0 0.563721 0 0 0.563721 0 0.563721 1.12744 2.81861 0 0 1.12744 0 0 0 1.12744 2.81861 2.25489 1.69116 0 1.12744 1.12744 1.12744 1.12744 0.563721 0.563721 1.12744 0 1.12744 1.69116 0 1.12744 1.69116 0.563721 0.563721 0 0 0 1.12744 0.563721 0 0 0 0 0 0 0 0.563721 0 0.563721 0 0 0 0.563721 0 0 0.563721 0 0.563721 0 0 0.563721 0.563721 0.563721 1.69116 1.69116 0.563721 0.563721 1.12744 1.12744 3.38233 0.563721 1.69116 0.563721 1.69116 0.563721 1.12744 1.12744 1.12744 0 1.12744 0 0.563721 1.12744 2.25489 0 1.12744 0.563721 1.12744 0 1.12744 1.69116 0 0.563721 1.12744 1.12744 0 1.12744 1.69116 0.563721 1.12744 1.69116 1.12744 3.38233 1.12744 0 1.12744 1.12744 2.81861 0 1.69116 2.81861 0.563721 3.38233 1.69116 1.69116 0 0 1.12744 2.25489 0 2.25489 0.563721 0.563721 1.12744 0 0.563721 0 0.563721 0 0 0.563721 0 1.12744 0 0 1.12744 0 1.69116 0.563721 1.12744 1.12744 4.50977 1.69116 1.12744 1.69116 2.25489 0 1.69116 0.563721 0 0 0 0.563721 0.563721 0 0 1.12744 0 0 0 1.12744 0 0 0.563721 0.563721 0 0.563721 0.563721 1.12744 0 0.563721
0 0 0 0 0 0 0 0 0 0 0 0 0 0 0 0 0 0 0 0 0 0 0 0 0 0 0 0.563721 0 0 0 0 0 0.563721 0 0 0 0 0 0.563721 0.563721 1.12744 1.69116 0 1.12744 1.12744 0 0.563721 1.12744 1.12744 1.12744 0.563721 0 1.69116 2.25489 0 0.563721 0 0.563721 0 0 1.69116 0 1.12744 0 1.12744 1.12744 0 0.563721 0 0.563721 2.25489 0.563721 0.563721 0.563721 0 0.563721 1.69116 1.12744 0 0 0.563721 0.563721 0 0.563721 0 0 1.12744 0.563721 0.563721 1.12744 0.563721 0 0.563721 0.563721 0.563721 3.38233 0 3.38233 0.563721 1.12744 0 0 0.563721 0.563721 0.563721 2.25489 2.81861 1.12744 2.81861 0.563721 0 0.563721 0.563721 2.25489 2.25489 0 0 0 0.563721 0 0.563721 0 0 0 0 0 0 0 0 0 0 0 0 0 0 0 0 0.563721 0 0.563721 0 0.563721 1.12744 0.563721 0.563721 0.563721 0.563721 0 1.69116 0.563721 1.12744 1.69116 1.12744 1.12744 1.69116 0.563721 1.12744 0.563721 1.69116 1.12744 2.25489 0 0.563721 0.563721 1.69116 0 0.563721 0 1.12744 0.563721 0.563721 0 1.12744 0.563721 1.12744 0.563721 0 1.69116 0.563721 0 1.12744 1.12744 1.12744 1.12744 1.12744 1.12744 0 0.563721 1.69116 0 1.12744 1.69116 1.69116 1.12744 1.12744 0 0 1.12744 0 1.69116 1.12744 2.81861 1.12744 1.69116 0.563721 0.563721 1.69116 1.69116 0.563721 0.563721 0 0.563721 0 0 1.12744 0.563721 1.69116 1.69116 0.563721 0.563721 1.12744 0.563721 0 1.12744 1.12744 0.563721 2.25489 1.69116 2.25489 1.12744 1.69116 2.81861 1.12744 0.563721 0.563721 1.69116 0.563721 0.563721 1.12744 0 0.563721 1.69116 1.12744 0 0 0.563721 0.563721 0.563721 0 0.563721 0 1.12744 0.563721 0 0.563721
0 0 0 0 0 0 0 0 0 0 0 0 0 0 0 0 0 0 0 0 0 0 0 0 0 0 0 0 0 0.563721 0 0 0 0 0.563721 0 0.563721 1.69116 1.12744 1.69116 0 0.563721 1.12744 0.563721 2.81861 1.12744 1.12744 1.12744 1.12744 0.563721 1.69116 0 0 1.69116 0.563721 0.563721 0 0.563721 0.563721 1.69116 0 0 0.563721 0 0 0.563721 0.563721 0 2.81861 1.12744 0.563721 1.12744 0.563721 0 0.563721 1.12744 1.12744 0.563721 1.12744 1.12744 1.69116 0.563721 0 0.563721 0.563721 0.563721 0 1.12744 1.12744 1.69116 1.12744 0.563721 2.81861 0 1.12744 2.25489 0.563721 1.12744 0.563721 0.563721 0.563721 0 0 1.69116 1.69116 0.563721 3.94605 0.563721 0.563721 2.25489 0 0 1.12744 1.12744 1.12744 1.12744 0.563721 0.563721 1.12744 0 0.563721 0 0 0.563721 0.563721 0.563721 0 0 0 0 0 0 0 0 0 0 0 0 0.563721 0 0 0.563721 0 0 0 0.563721 0 0 2.25489 2.25489 2.25489 0.563721 0 0.563721 1.69116 0.563721 1.69116 0.563721 2.25489 1.12744 2.25489 0 0 1.69116 1.12744 0 0.563721 0.563721 1.12744 1.12744 0.563721 1.12744 3.94605 1.12744 0.563721 0 1.12744 0.563721 2.81861 2.25489 1.12744 1.12744 2.25489 1.12744 0.563721 0.563721 0.563721 1.12744 1.12744 1.69116 0 1.69116 1.12744 0.563721 1.12744 1.12744 0.563721 2.25489 1.69116 1.12744 0 1.69116 1.12744 1.12744 0 1.12744 1.12744 0.563721 0 0.563721 1.12744 0.563721 1.12744 1.69116 0 0.563721 1.12744 0.563721 0.563721 1.69116 0 1.12744 1.12744 0 2.25489 2.25489 2.81861 0.563721 1.69116 1.12744 1.12744 2.25489 0 0.563721 1.69116 0.563721 0.563721 0.563721 2.25489 2.25489 1.12744 0 0 0 0.563721 0 0 0.563721 1.12744 0.563721 0 0.563721 0.563721 0.563721 1.69116 0
0 0 0 0 0 0 0 0 0 0 0 0 0 0 0 0 0 0 0 0 0 0 0 0 0 0 0 0 0 0 0 0 0.563721 0.563721 0.563721 0 0 0 0.563721 0.563721 0 0.563721 1.69116 0 0.563721 1.69116 1.69116 1.12744 0 2.25489 1.69116 0.563721 1.69116 0 1.12744 0.563721 0 1.12744 2.25489 1.12744 0.563721 0 0.563721 1.12744 0.563721 0 0 0.563721 0.563721 1.12744 1.69116 0 0 1.69116 3.38233 1.12744 0.563721 1.12744 0 0 1.12744 1.12744 1.69116 0 1.12744 0 0 0 1.12744 0 0.563721 0 1.12744 2.81861 2.25489 0.563721 1.12744 2.25489 0 0.563721 1.12744 0 0.563721 1.69116 0 0.563721 0.563721 0 1.12744 0.563721 1.12744 1.12744 0.563721 1.12744 0 0.563721 0.563721 1.69116 0.563721 0 1.12744 0.563721 0.563721 0 0.563721 0 0 0.563721 0 0 0 0 0.563721 0 0 0 0 0 0 0 0 0 0 0 0 0.563721 0 0 0.563721 0 0 1.69116 0.563721 2.25489 0.563721 1.69116 1.12744 0.563721 0.563721 1.12744 1.69116 0.563721 1.12744 1.12744 0 0 1.12744 1.12744 1.12744 2.81861 0 0.563721 2.25489 1.12744 1.12744 1.69116 3.38233 1.12744 2.81861 0 3.38233 1.12744 1.69116 1.69116 1.12744 2.25489 0.563721 3.38233 1.69116 1.12744 0.563721 0 2.25489 1.12744 1.12744 1.12744 2.81861 1.12744 1.12744 2.81861 1.12744 3.38233 1.69116 0 1.12744 0 0 1.12744 1.69116 0.563721 0.563721 1.12744 0.563721 0 1.12744 0.563721 0 0 0.563721 0 0.563721 0 1.12744 1.69116 1.12744 2.25489 1.12744 0.563721 2.81861 2.25489 1.69116 1.12744 0.563721 1.69116 1.12744 1.69116 0.563721 0.563721 0.563721 0.563721 0 0.563721 0.563721 1.12744 0 0.563721 0.563721 0.563721 0 0 0 0 0.563721 0 0 0
0 0 0 0 0 0 0 0 0 0 0 0 0 0 0 0 0 0 0 0 0 0 0 0 0 0 0 0 0 0 0 0 0 0.563721 0 0 0.563721 0 0.563721 0 0.563721 0.563721 0.563721 1.12744 1.69116 1.69116 1.12744 0 2.81861 0.563721 0 0.563721 1.12744 0 1.12744 0.563721 1.12744 0 0.563721 1.69116 1.12744 0.563721 0.563721 0.563721 0.563721 0.563721 1.69116 0.563721 1.12744 0.563721 1.69116 0.563721 1.12744 0 0 1.12744 0.563721 0.563721 0 0.563721 1.69116 0.563721 0 0.563721 0.563721 1.12744 0.563721 0.563721 1.12744 0.563721 0 0.563721 0 0 0.563721 0 0.563721 0.563721 0.563721 0.563721 0.563721 0.563721 1.12744 1.69116 0.563721 0.563721 0.563721 0.563721 1.12744 0.563721 1.69116 0 0.563721 0 0.563721 0.563721 0.563721 1.12744 0 0 1.12744 0 1.69116 0 0.563721 0 0 0 0 0 0 0.563721 0 0 0 0 0 0 0 0 0 0 1.12744 0 0 0.563721 0 0 0 0.563721 0.563721 2.81861 1.12744 0 1.69116 0 1.12744 1.69116 1.69116 0.563721 1.12744 1.69116 1.12744 0 0.563721 0 0.563721 2.25489 0 0 1.69116 1.69116 0.563721 1.12744 0 2.81861 2.25489 1.69116 1.12744 0.563721 0 2.25489 1.12744 4.50977 1.12744 1.69116 3.38233 0 1.12744 1.69116 2.25489 2.25489 1.12744 0.563721 2.81861 3.38233 1.69116 0.563721 1.12744 1.12744 1.69116 1.12744 1.12744 0 1.69116 2.25489 2.81861 1.12744 0.563721 0.563721 0.563721 0.563721 1.12744 0.563721 1.12744 0.563721 1.12744 0 0.563721 0 0.563721 0.563721 1.12744 1.12744 1.69116 0.563721 2.25489 0 1.12744 0 0 0 1.69116 1.12744 0.563721 1.69116 1.12744 0 0 0.563721 0.563721 0 0 0.563721 0 0 0.563721 0 0.563721 0 0 0 0 0.563721 0.563721 0
0 0 0 0 0 0 0 0 0 0 0 0 0 0 0 0 0 0 0 0 0 0 0 0 0 0 0 0 0 0 0 1.12744 0 0 0 0 0 0.563721 1.69116 1.69116 0.563721 0 1.12744 1.69116 1.12744 0 0.563721 0.563721 2.25489 1.12744 0 1.69116 0.563721 0.563721 0 0.563721 2.25489 0.563721 0.563721 0 0 0.563721 0.563721 0.563721 0.563721 0.563721 2.25489 1.12744 0.563721 1.69116 0 0.563721 1.12744 1.12744 0.563721 0.563721 0 0.563721 1.69116 0 1.12744 0.563721 0 1.12744 0.563721 0.563721 0 0.563721 0.563721 0.563721 1.12744 1.12744 0.563721 0.563721 0 0 0.563721 2.25489 0 3.38233 0.563721 1.69116 0 0.563721 0 1.12744 2.25489 3.38233 0.563721 0 1.12744 0.563721 1.12744 0 0 0.563721 0 0.563721 0 0 1.12744 0 0 0 0 0 0 0 0 0 0 0 0 0 0 0 0 0 0.563721 0 0 0 0 0.563721 0 0 0 0.563721 0 1.12744 2.25489 0 2.25489 0.563721 0.563721 1.12744 1.12744 0.563721 1.69116 1.12744 0 0 1.69116 1.12744 1.69116 0.563721 1.12744 0.563721 0.563721 0.563721 0 0.563721 1.12744 1.12744 1.12744 0.563721 1.69116 1.12744 0 0 1.12744 1.12744 0.563721 0.563721 2.81861 1.69116 1.12744 1.12744 2.81861 1.69116 2.25489 0 2.25489 0.563721 0 1.12744 1.69116 1.69116 0 1.69116 1.12744 0.563721 0.563721 0.563721 1.12744 1.12744 0 1.69116 1.12744 1.69116 1.69116 0.563721 2.81861 0 0.563721 1.12744 0 0 1.12744 1.69116 0 0.563721 0.563721 1.12744 1.69116 0 1.12744 1.69116 0.563721 0.563721 0.563721 2.25489 2.25489 1.12744 2.81861 1.12744 1.69116 1.12744 1.12744 0 0.563721 0 0 1.12744 0 0.563721 0 0 0 0 0.563721 0 0 0.563721 0.563721 0
0 0 0 0 0 0 0 0 0 0 0 0 0 0 0 0 0 0 0 0 0 0 0 0 0 0 0 0 0 0 0 0 0 0 0 0 1.12744 0.563721 0.563721 1.69116 0.563721 0.563721 0 0.563721 1.12744 1.12744 1.12744 0 1.12744 0 0 0.563721 1.12744 1.69116 0 0 0 1.69116 1.12744 2.81861 0 0.563721 1.12744 1.69116 1.12744 0.563721 0.563721 0.563721 1.69116 1.12744 0 1.69116 0.563721 1.12744 1.69116 0 0 1.69116 2.25489 0.563721 0.563721 0 0.563721 0.563721 0 0 0 0 0.563721 1.12744 0 0 0 1.69116 0.563721 0 1.69116 0 0 0.563721 0 2.25489 0.563721 0.563721 1.69116 0.563721 0.563721 0 3.38233 0.563721 0 1.12744 0.563721 0 2.25489 1.69116 0.563721 0 0 0.563721 0 0 0 0 0 0 0 0 0 0 0 0 0 0 0 0 0 0 0 0.563721 0.563721 0.563721 0 0.563721 0 0 0 0.563721 0.563721 0.563721 0 1.12744 0.563721 0 0.563721 1.12744 1.69116 0.563721 1.12744 0.563721 0.563721 1.12744 0 0 1.12744 1.12744 1.12744 0.563721 1.69116 0.563721 0 1.12744 0 0.563721 1.69116 0.563721 2.25489 0.563721 1.12744 1.69116 1.12744 0 0.563721 1.69116 0.563721 2.81861 2.25489 1.12744 1.69116 0.563721 1.12744 1.12744 0.563721 1.12744 1.69116 2.81861 0.563721 0.563721 1.12744 1.12744 0.563721 0.563721 1.12744 2.25489 1.12744 1.12744 2.25489 0.563721 1.12744 0.563721 1.12744 1.12744 0 1.12744 0.563721 1.12744 0 0.563721 0.563721 1.69116 0 1.69116 0.563721 0.563721 1.12744 0 0.563721 0.563721 1.69116 1.12744 0 2.25489 1.69116 2.81861 2.81861 1.12744 1.12744 0.563721 0.563721 0 0.563721 0 0.563721 0.563721 0 0 1.69116 0.563721 0 1.12744 2.25489 0 0.563721 0.563721 0.563721 0
0 0 0 0 0 0 0 0 0 0 0 0 0 0 0 0 0 0 0 0 0 0 0 0 0 0 0 0 0 0.563721 0.563721 0 0.563721 0 0 0 0 0.563721 1.12744 0.563721 0 0 0 1.12744 2.25489 0.563721 2.25489 0 0.563721 1.69116 1.69116 0.563721 1.12744 1.12744 1.12744 0.563721 0.563721 1.12744 0.563721 0.563721 0 1.12744 1.69116 0.563721 1.12744 1.12744 0.563721 0.563721 1.69116 0.563721 0.563721 0 0.563721 0.563721 0 0.563721 0.563721 1.12744 1.12744 0.563721 0.563721 0.563721 1.12744 0.563721 0.563721 1.12744 0.563721 0 0 1.69116 1.12744 0.563721 0.563721 0.563721 1.12744 0 0.563721 1.69116 0 1.12744 0.563721 0 1.69116 1.12744 0.563721 0 1.69116 0 0 2.25489 1.12744 1.69116 0 1.12744 0 0.563721 1.12744 1.12744 0 0 0 0 0 0.563721 0.563721 0 0 0 0 0 0 0 0 0 0 0 0 0 0 0.563721 0 0.563721 0.563721 0.563721 0 0 0 0.563721 0 0.563721 0 0.563721 0 0.563721 1.12744 1.69116 0.563721 0.563721 1.12744 0 2.25489 1.69116 1.69116 0 0.563721 0.563721 1.12744 1.69116 1.12744 0.563721 0.563721 0.563721 0 0 1.12744 0 2.25489 0 0 1.12744 1.12744 0.563721 2.81861 1.12744 1.69116 0.563721 1.12744 0.563721 1.69116 2.25489 1.12744 1.69116 1.12744 2.25489 1.69116 0 1.69116 1.12744 0 0 2.25489 1.12744 2.25489 3.38233 3.38233 2.25489 2.25489 1.12744 2.25489 0 2.81861 0.563721 0.563721 1.12744 0.563721 0.563721 0 0 0.563721 0.563721 1.12744 1.12744 0.563721 0 2.25489 1.12744 1.69116 2.25489 2.25489 0.563721 1.12744 3.94605 1.12744 0.563721 1.69116 1.69116 1.69116 0.563721 1.12744 0 0 0 0 0.563721 2.25489 1.12744 1.12744 1.69116 0 0 1.12744 0 0 0 1.69116 1.12744
0 0 0 0 0 0 0 0 0 0 0 0 0 0 0 0 0 0 0 0 0 0 0.563721 0 0 0 0 0 0 0 0.563721 0 0 0 0 0 0.563721 0.563721 0.563721 0.563721 0.563721 0 0.563721 1.12744 0.563721 1.12744 1.69116 0.563721 0 0 0 0.563721 2.25489 0 0 0 0 0 0.563721 0.563721 0.563721 0.563721 0.563721 0.563721 0.563721 2.81861 0.563721 1.69116 0.563721 0.563721 0.563721 0 1.69116 0.563721 1.69116 0.563721 0.563721 0.563721 0.563721 0.563721 0.563721 0.563721 0.563721 0.563721 1.69116 0 0.563721 0 0 1.12744 1.69116 0 1.12744 0 0 1.12744 1.12744 0 0.563721 0 0.563721 0.563721 0.563721 0.563721 1.12744 0.563721 1.69116 1.12744 0.563721 0.563721 0.563721 0.563721 0.563721 0 1.69116 0.563721 1.12744 1.12744 0 0 0 0.563721 0 0 0 0 0 0.563721 0 0 0 0 0 0 0 0 0 0 0 0 0.563721 0 0.563721 0.563721 0.563721 0 0 1.12744 0.563721 0.563721 1.69116 0 0.563721 1.12744 0.563721 1.69116 0.563721 0 0.563721 0 1.12744 0 0 1.12744 0.563721 0.563721 0 1.69116 0.563721 0 0.563721 0.563721 1.69116 1.12744 0.563721 0.563721 1.69116 1.69116 2.25489 0 1.12744 0 0.563721 2.25489 1.69116 2.25489 1.69116 2.25489 3.38233 2.81861 2.81861 1.12744 0.563721 1.12744 1.12744 2.25489 0.563721 2.25489 3.38233 1.12744 1.12744 3.38233 1.12744 1.12744 0 1.69116 2.25489 1.69116 0 0.563721 0.563721 0 0.563721 0 0 1.69116 0.563721 2.25489 0.563721 1.12744 1.12744 0.563721 1.12744 2.25489 1.12744 1.12744 1.12744 1.12744 2.25489 1.12744 1.12744 1.12744 1.12744 1.12744 1.69116 1.12744 1.12744 1.12744 0.563721 0.563721 0.563721 0.563721 1.69116 1.69116 0.563721 1.12744 0 1.12744 0 0.563721 0 0 0 1.12744 0 1.69116
0 0 0 0 0 0 0 0 0 0 0 0 0 0 0 0 0 0 0 0 0 0 0 0 0 0 0 0 0 0 0.563721 0 0 0.563721 1.12744 0 0 0 1.69116 0 1.69116 1.69116 0 1.69116 1.69116 0 0.563721 0 0 0.563721 0.563721 0.563721 0.563721 1.12744 2.25489 0.563721 0 0 0 0.563721 0.563721 1.69116 1.12744 0.563721 0 1.12744 1.69116 0 1.12744 1.12744 0 1.12744 0.563721 1.12744 1.69116 0.563721 1.69116 0 0 0.563721 1.12744 0.563721 1.69116 0 0.563721 0 1.12744 0.563721 0.563721 0.563721 1.12744 1.69116 1.69116 0.563721 0 1.12744 1.12744 1.12744 0.563721 0 1.12744 0.563721 0 0.563721 1.12744 0.563721 1.12744 1.69116 1.12744 0 1.12744 0 2.25489 0.563721 0.563721 0 0 0.563721 0.563721 0 0 0 0 0.563721 0 0.563721 0 0 0 0 0 0 0 0 0 0 0 0 0 0 0 0.563721 0 0.563721 0.563721 1.12744 0.563721 0.563721 1.12744 1.12744 1.12744 2.25489 0.563721 0 0.563721 1.12744 1.69116 0.563721 1.69116 0.563721 1.69116 1.12744 1.12744 0.563721 0 1.12744 1.69116 0 0 1.12744 0.563721 0 0 0.563721 2.81861 2.81861 0.563721 1.69116 1.12744 1.12744 0.563721 0.563721 3.94605 0.563721 1.69116 2.81861 0.563721 1.69116 3.38233 2.25489 2.81861 2.81861 1.69116 1.69116 1.12744 0.563721 1.69116 2.25489 0 1.69116 3.38233 2.81861 2.25489 1.69116 2.25489 2.25489 1.12744 1.69116 2.81861 0 0 1.12744 0.563721 1.12744 0 3.38233 0.563721 2.25489 1.12744 2.25489 2.81861 0 0.563721 1.12744 0 2.25489 0.563721 1.69116 1.12744 1.12744 1.69116 0 0.563721 1.69116 3.38233 0.563721 2.25489 0.563721 0.563721 2.81861 1.69116 2.81861 0.563721 0 0.563721 1.69116 1.12744 0.563721 1.69116 0.563721 0.563721 0 0 0 0.563721 0.563721
0 0 0 0 0 0 0 0 0 0 0 0 0 0 0 0 0 0 0 0 0 0 0 0 0 0 0 0 0 0 0 0 0 0 0 0.563721 0 0.563721 0.563721 0.563721 1.12744 0 0 1.12744 0.563721 0.563721 0 1.12744 0 1.69116 0.563721 1.69116 0.563721 0 0.563721 0.563721 0.563721 0.563721 0 0.563721 0.563721 1.12744 1.69116 1.69116 0.563721 1.69116 0.563721 0.563721 0.563721 1.12744 0 1.12744 0.563721 1.69116 0 0.563721 1.69116 0.563721 0 0 0.563721 0 0 0 0.563721 0 1.69116 0.563721 1.12744 0 1.12744 1.12744 1.12744 2.25489 0.563721 0.563721 0 1.12744 1.12744 0.563721 1.12744 0 0.563721 0.563721 0.563721 1.12744 1.12744 0.563721 0.563721 0.563721 0 0.563721 0 0 0 0 0.563721 0.563721 0 0 0 0 0 0 0.563721 0 0 0 0 0 0 0 0 0 0 0 0 0.563721 0 0 0 0 0 0 0 0.563721 0 0.563721 0 0 0 1.12744 0 0.563721 1.12744 0 0 1.12744 0 0.563721 1.12744 1.12744 0.563721 0 1.12744 0 1.12744 0.563721 0.563721 0.563721 0 0 0 1.12744 2.81861 1.12744 1.69116 2.25489 0.563721 2.81861 3.38233 1.69116 1.12744 2.81861 1.12744 2.25489 1.12744 1.12744 4.50977 2.81861 1.69116 1.12744 0.563721 1.12744 2.81861 0.563721 3.94605 2.81861 1.69116 3.94605 1.69116 2.25489 1.12744 2.25489 1.69116 1.69116 1.12744 1.12744 1.12744 1.12744 0 0 0.563721 0.563721 2.25489 1.69116 1.12744 1.12744 2.25489 1.12744 0.563721 1.69116 1.12744 1.12744 0 1.12744 1.69116 1.12744 1.12744 0.563721 3.94605 1.69116 1.12744 2.25489 0 1.12744 1.69116 1.12744 2.25489 2.25489 1.12744 1.69116 1.12744 0 0 0 0 0 0.563721 0.563721 1.69116 1.69116 0.563721 0 0 0
0 0 0 0 0 0 0 0 0 0 0 0 0 0 0 0 0 0 0 0 0 0 0 0 0 0 0 0 0 0.563721 0 0 0 0 0.563721 1.12744 0 1.12744 0 1.12744 0.563721 1.12744 1.69116 1.12744 1.12744 0.563721 1.12744 2.25489 0 0.563721 0 1.69116 0.563721 0.563721 1.69116 1.69116 0 0.563721 0.563721 0.563721 1.12744 1.69116 0.563721 1.69116 0.563721 0.563721 0.563721 0.563721 1.12744 0 1.12744 1.12744 0 1.12744 0 1.69116 0.563721 0.563721 0.563721 1.12744 0 0.563721 0.563721 0 1.12744 0.563721 2.25489 0 1.12744 0.563721 0 0.563721 1.12744 0 0 2.25489 0.563721 1.69116 0.563721 1.12744 1.12744 0.563721 0.563721 1.12744 0 0 0 1.12744 0 0.563721 0.563721 0 0.563721 0.563721 1.69116 0 0 0 0 0 0.563721 0.563721 0 0 0.563721 0 0 0 0 0 0 0 0 0 0 0 0 0 0 0 0 0.563721 0 0 0 0 0.563721 0.563721 0 0 1.12744 1.12744 0.563721 0 0 1.12744 2.25489 0 0.563721 0.563721 0.563721 1.12744 0.563721 0 1.12744 1.12744 0 0.563721 0.563721 0 0.563721 1.12744 1.12744 0 1.69116 1.12744 0.563721 3.38233 0 0 1.12744 1.69116 3.94605 1.12744 2.25489 1.12744 3.38233 2.81861 2.25489 1.69116 1.12744 1.69116 1.12744 2.81861 3.38233 4.50977 2.81861 2.81861 1.69116 1.69116 1.69116 1.12744 1.69116 1.12744 0.563721 1.12744 2.25489 1.12744 1.12744 1.12744 1.69116 1.69116 1.69116 1.69116 2.25489 0.563721 1.12744 0.563721 1.12744 1.12744 1.69116 1.12744 0.563721 0 1.12744 1.69116 1.69116 1.69116 0.563721 1.12744 2.25489 2.25489 2.81861 1.69116 1.69116 0.563721 1.12744 2.25489 2.81861 0.563721 0.563721 2.25489 2.25489 0 0 0.563721 1.12744 1.12744 0 0.563721 0.563721 0.563721 0.563721 0 0 1.12744
0 0 0 0 0 0 0 0 0 0 0 0 0 0 0 0 0 0 0 0 0 0 0 0 0 0 0 0.563721 0.563721 0 0.563721 0.563721 0 0 0.563721 0 0 0.563721 0.563721 1.12744 0 0.563721 0.563721 0.563721 0.563721 0.563721 1.12744 0.563721 0 0.563721 3.38233 1.12744 0 0.563721 1.12744 1.12744 2.25489 0.563721 0 1.12744 0.563721 0.563721 0.563721 1.12744 0.563721 0 0 0 0 1.69116 0.563721 0 0.563721 2.25489 0 0 1.69116 0 0.563721 0.563721 0.563721 1.12744 0.563721 0.563721 0 0 1.12744 0.563721 0 0 0.563721 0.563721 0.563721 0 1.69116 1.12744 1.12744 0 0 1.69116 0 1.12744 0.563721 1.69116 1.69116 0 0 0.563721 0.563721 0.563721 0 0 0.563721 0 1.12744 0 0.563721 0.563721 1.12744 0 0 0 1.12744 0.563721 0.563721 0.563721 0 0 0 0 0 0 0 0 0 0 0 0 0 0.563721 0 1.12744 0 0 0.563721 0.563721 1.69116 0.563721 0 1.12744 0 0 0.563721 0.563721 1.69116 0.563721 0.563721 0.563721 1.12744 0 1.69116 1.12744 0.563721 0 0 0.563721 0 0 0 0 0 0 0 0.563721 0 0.563721 1.69116 0.563721 1.69116 0 2.81861 2.25489 2.81861 2.81861 1.69116 1.69116 1.12744 0.563721 0 1.69116 0.563721 5.63721 1.69116 2.81861 0.563721 3.38233 1.69116 2.81861 2.81861 2.25489 1.69116 1.12744 1.69116 1.12744 1.12744 2.81861 2.25489 2.25489 0.563721 1.69116 0 0 1.12744 1.12744 2.25489 1.69116 1.69116 1.69116 0.563721 0.563721 1.12744 0.563721 1.69116 0.563721 2.25489 2.81861 0.563721 1.12744 2.81861 1.12744 1.69116 2.25489 0 1.69116 1.12744 2.25489 1.69116 1.69116 1.69116 2.25489 1.12744 0.563721 0 1.69116 0 0 2.25489 2.25489 1.12744 0.563721 1.12744 1.12744 0.563721 0.563721 0 0.563721
0 0 0 0 0 0 0 0 0 0 0 0 0 0 0 0 0 0 0 0 0 0 0 0 0 0 0 0 0 0 0 0 0.563721 0 0.563721 0 0 1.69116 0 0 1.12744 0.563721 1.69116 1.12744 0 0 1.12744 0 0 1.12744 0 1.12744 1.69116 0 1.12744 0 0.563721 1.12744 1.12744 0.563721 0 0.563721 1.69116 1.69116 0.563721 0 0 2.25489 2.81861 0.563721 0 0 0.563721 1.69116 1.69116 1.12744 1.69116 0 1.69116 2.25489 0 1.12744 0.563721 1.12744 2.25489 0.563721 0 0 0.563721 1.12744 0 0 2.81861 0.563721 1.12744 1.69116 1.69116 1.12744 0 0 0.563721 1.12744 0 0 0 0 1.12744 0 0 0.563721 1.12744 1.12744 0 0 1.12744 0 0 0.563721 0 1.12744 0.563721 0 0 0 0.563721 0 0 0 0 0 0 0 0 0 0 0 0 0 0 0 0 0 0 0.563721 0 0 0 0 1.12744 0.563721 0.563721 0.563721 0 0.563721 1.12744 1.69116 0.563721 2.81861 2.25489 1.12744 1.69116 1.69116 0 1.12744 1.69116 1.69116 0.563721 0 0.563721 0.563721 0.563721 0 1.12744 1.69116 1.12744 1.12744 1.69116 1.69116 0 1.69116 1.12744 2.25489 1.69116 1.69116 1.12744 0 0.563721 2.81861 2.81861 2.25489 0.563721 1.12744 2.81861 2.25489 2.81861 1.69116 2.25489 0.563721 1.69116 2.81861 1.69116 2.81861 2.25489 1.12744 2.81861 1.69116 1.69116 3.38233 1.12744 1.69116 1.12744 0.563721 2.25489 1.12744 2.25489 1.12744 1.69116 2.81861 0.563721 1.12744 0.563721 2.81861 1.69116 3.94605 1.69116 3.94605 1.69116 3.38233 2.25489 0.563721 3.38233 2.81861 1.69116 0.563721 2.25489 0.563721 2.25489 2.81861 0 3.38233 0 0.563721 0.563721 2.25489 3.94605 0 0.563721 1.12744 0 0.563721 1.69116 0 0.563721 0.563721 0.563721 0
0 0 0 0 0 0 0 0 0 0 0 0 0 0 0 0 0 0 0 0 0 0 0 0 0 0 0 0 0 0.563721 0.563721 0 0 0.563721 0 0.563721 0.563721 0 0.563721 0.563721 1.12744 0.563721 1.12744 0 0.563721 0.563721 0.563721 0 0 1.69116 0.563721 1.12744 0 1.12744 2.25489 0 1.69116 0 2.25489 0 0.563721 1.69116 0 0.563721 1.12744 1.69116 0 1.12744 0.563721 1.12744 1.12744 0.563721 0.563721 2.81861 0 1.12744 1.12744 0.563721 0.563721 0 0.563721 0 0 1.12744 0 0 0.563721 0.563721 0 0.563721 0.563721 0.563721 0 1.12744 1.12744 1.69116 1.12744 0 0 0.563721 0 1.12744 0.563721 1.12744 1.12744 0 0 0.563721 0.563721 0.563721 1.12744 0.563721 0.563721 0.563721 1.12744 0 0.563721 0.563721 0.563721 0.563721 0 0.563721 0.563721 1.12744 0.563721 0.563721 0 0 0.563721 0 0 0 0 0 0 0 0 0 0 0 0 0 0.563721 0 1.12744 0.563721 0.563721 1.12744 0 0 0 0 0.563721 2.25489 1.12744 2.81861 1.69116 0 2.25489 0.563721 1.69116 1.69116 1.12744 1.69116 1.12744 0.563721 0.563721 0.563721 0 0.563721 0 0 0 0.563721 0.563721 0 1.12744 2.81861 0.563721 1.12744 1.12744 1.69116 1.69116 1.69116 0.563721 0.563721 1.12744 2.81861 2.25489 1.12744 1.69116 1.12744 2.81861 2.81861 2.25489 2.25489 2.25489 2.81861 1.69116 3.94605 2.25489 1.69116 0.563721 2.25489 1.12744 1.69116 0.563721 2.25489 2.25489 0.563721 1.69116 1.12744 1.69116 1.12744 1.69116 1.12744 2.25489 0.563721 2.81861 1.12744 1.69116 0.563721 1.69116 1.12744 1.12744 3.94605 2.25489 0 0.563721 1.69116 1.12744 1.12744 1.12744 1.12744 2.81861 2.81861 2.25489 2.25489 2.25489 1.12744 0.563721 3.38233 2.81861 0.563721 1.69116 1.12744 0.563721 1.12744 1.12744 1.69116 0 0.563721 0.563721 0 0 0.563721
0 0 0 0 0 0 0 0 0 0 0 0 0 0 0 0 0 0 0 0 0 0 0 0 0 0 0 0 0.563721 0 0 0 0 0 1.12744 0 0 0 0 0 1.12744 1.12744 1.12744 0 1.12744 1.12744 1.12744 1.69116 0.563721 0 0.563721 2.25489 1.12744 2.81861 0 1.69116 1.12744 1.12744 2.25489 0.563721 0.563721 1.69116 0 2.25489 0.563721 0.563721 1.69116 0 1.12744 0.563721 0 0 0.563721 0.563721 1.12744 0.563721 0.563721 0.563721 1.12744 1.69116 0.563721 0 0.563721 0.563721 0 0.563721 0 1.12744 0.563721 0.563721 1.12744 0.563721 0 1.12744 0.563721 0 0 0.563721 0 0.563721 0 0 0.563721 0 0.563721 0.563721 0.563721 0 1.12744 0.563721 0 1.12744 1.12744 0.563721 1.69116 0 0 0 1.12744 0 0.563721 0 0 0 0 0 0 0 0 0 0 0 0 0 0 0 0 0 0 0 0 0.563721 0.563721 0 0.563721 0 1.12744 0.563721 0 0 0.563721 0.563721 0 0.563721 1.12744 0.563721 0 1.12744 1.12744 1.69116 1.69116 1.69116 1.69116 0 1.69116 0 0 0.563721 1.12744 1.12744 1.12744 1.12744 1.69116 0 0.563721 1.69116 1.12744 1.12744 1.69116 2.25489 1.12744 0.563721 2.25489 1.12744 2.25489 2.25489 1.12744 0.563721 0.563721 2.25489 1.69116 1.12744 2.25489 0.563721 0 0.563721 1.12744 1.12744 1.69116 1.69116 1.69116 1.69116 2.25489 3.38233 2.25489 0 1.69116 1.12744 1.69116 0.563721 1.12744 1.69116 2.25489 0.563721 2.25489 1.12744 1.69116 1.12744 1.69116 2.81861 3.38233 0.563721 1.12744 3.94605 1.69116 2.81861 2.81861 2.25489 1.69116 1.69116 1.69116 1.12744 1.12744 2.25489 1.69116 1.12744 0.563721 1.69116 2.25489 1.69116 2.25489 1.69116 1.69116 1.12744 1.69116 1.12744 1.12744 1.69116 0.563721 0.563721 1.12744 0.563721 0 1.12744 0 0.563721
0 0 0 0 0 0 0 0 0 0 0 0 0 0 0 0 0 0 0 0 0 0 0 0 0 0.563721 0 0 0.563721 1.12744 0 0.563721 0 0 0 0 0 0 0.563721 1.12744 0 0.563721 0 0.563721 0 0.563721 1.12744 1.12744 1.12744 0.563721 0.563721 0 1.69116 0 0.563721 1.12744 0.563721 2.25489 0.563721 1.12744 0.563721 0 1.69116 0.563721 1.12744 1.69116 0 0.563721 0.563721 2.25489 0.563721 1.69116 0.563721 0 1.12744 0.563721 0.563721 2.25489 0.563721 0.563721 0 0.563721 1.69116 0 0.563721 0.563721 1.12744 1.69116 0 0.563721 0.563721 0 0.563721 1.12744 0.563721 0.563721 1.12744 1.12744 0 0.563721 0.563721 0.563721 0.563721 1.12744 0 0.563721 1.12744 1.12744 0.563721 1.12744 0.563721 0.563721 0.563721 0 1.12744 0 1.69116 0 0.563721 0 0 0.563721 0 0.563721 0 0 0 0 0 0 0 0 0 0 0 0 0 0 0 0.563721 0.563721 0 0 0 0 0 0 1.12744 0 0 0.563721 0 0 0.563721 0.563721 0.563721 0.563721 1.69116 0.563721 1.69116 0 0 0 0 0.563721 0.563721 0 0 0.563721 0.563721 0 1.12744 0.563721 1.12744 0.563721 2.81861 0 1.69116 1.12744 0 1.12744 2.81861 0.563721 0.563721 2.81861 2.25489 1.69116 1.69116 0.563721 1.69116 0.563721 2.25489 0.563721 1.12744 2.25489 1.69116 1.69116 2.25489 2.81861 2.81861 2.25489 0 3.38233 1.69116 0.563721 1.12744 3.38233 2.25489 2.25489 2.81861 0 0.563721 1.12744 2.25489 2.25489 3.38233 2.81861 1.69116 1.12744 1.12744 1.69116 5.07349 1.69116 1.12744 1.12744 2.25489 0 2.81861 0.563721 1.69116 2.81861 2.25489 3.38233 3.38233 2.25489 1.12744 1.69116 1.12744 0.563721 1.12744 2.25489 2.25489 0 1.69116 0.563721 2.81861 1.12744 1.69116 1.12744 0.563721 1.12744 0.563721 1.12744 0.563721 1.69116 1.12744
0 0 0 0 0 0 0 0 0 0 0 0 0 0 0 0 0 0 0 0 0 0 0 0 0 0 0.563721 0 0 0 0.563721 0 0 0.563721 1.12744 0.563721 0.563721 0 0.563721 0 1.69116 1.12744 0.563721 0.563721 1.12744 1.12744 0.563721 0 0 0.563721 1.12744 0.563721 0.563721 0.563721 1.69116 0 0 2.25489 0.563721 2.81861 0.563721 0 1.69116 1.69116 1.12744 0.563721 1.12744 1.12744 2.81861 2.25489 0 2.25489 2.81861 0 0.563721 1.69116 1.12744 0.563721 1.12744 0.563721 1.69116 1.12744 1.12744 0 0 1.12744 0.563721 1.69116 0 0.563721 0 1.69116 0 1.12744 0 0 0.563721 1.69116 0 0 1.12744 0 0 0.563721 2.25489 2.25489 0 0 0.563721 0.563721 0.563721 0.563721 0 1.12744 1.12744 0 0 1.12744 0 0.563721 0.563721 0 0 0 0 0 0 0 0 0 0 0 0 0 0 0 0 0 0 0 0.563721 0 0 0 0 0 0 0 0 0 0 0.563721 0 0.563721 1.69116 1.12744 1.12744 0 1.69116 1.12744 2.81861 3.94605 3.38233 0 0 0.563721 1.12744 0.563721 0 0.563721 1.12744 0.563721 0.563721 0.563721 1.12744 1.12744 1.69116 0 0.563721 1.12744 0 0.563721 0 0.563721 0 1.69116 1.69116 2.81861 1.12744 0 2.81861 2.81861 1.69116 2.25489 1.69116 0.563721 1.69116 3.38233 2.25489 2.25489 1.69116 3.94605 1.12744 1.12744 2.25489 1.12744 1.69116 2.25489 0.563721 1.12744 1.12744 0 1.69116 1.69116 0 1.12744 0.563721 3.38233 1.69116 2.25489 2.25489 4.50977 5.07349 2.25489 2.81861 3.94605 2.81861 2.25489 0.563721 1.12744 1.69116 3.94605 2.25489 1.69116 2.25489 1.69116 1.69116 3.94605 1.12744 2.25489 4.50977 2.81861 0.563721 3.94605 1.12744 1.69116 2.25489 1.69116 0.563721 1.12744 1.12744 0.563721 1.69116 1.12744 1.12744 1.69116
0 0 0 0 0 0 0 0 0 0 0 0 0 0 0 0 0 0 0 0 0 0 0 0.563721 0 0 0 0 0 0.563721 1.12744 0 0 0 0 0 0 0.563721 0 0 0 0 0 0 0.563721 1.12744 1.12744 0 0.563721 0 1.69116 1.12744 0 1.69116 0.563721 0 1.69116 1.12744 0.563721 0 0.563721 0.563721 1.12744 1.69116 0 1.69116 0.563721 0.563721 1.12744 0 0.563721 1.12744 1.12744 0 1.69116 1.69116 0.563721 1.69116 2.25489 0 0.563721 0 1.69116 1.12744 0.563721 2.81861 0.563721 1.69116 1.12744 0.563721 0.563721 0 0 2.25489 1.12744 1.12744 0.563721 1.69116 0.563721 0.563721 0 0.563721 0.563721 0.563721 0.563721 1.12744 0.563721 0 0.563721 0 0 0 0 0.563721 0 1.12744 0 0 0.563721 0 0 0.563721 0 0.563721 0 0 0 0 0 0 0 0 0 0 0 0 0 0 0 0 0 0 0 0 0 0 1.12744 0 0 0 1.69116 0.563721 0 0.563721 0.563721 0.563721 0.563721 0 1.12744 0 0.563721 0 0 0.563721 1.69116 1.12744 1.12744 0.563721 0.563721 1.12744 0 1.12744 0 0 1.12744 3.38233 0.563721 0.563721 0.563721 0.563721 0.563721 1.12744 0 0.563721 2.25489 1.12744 1.69116 1.12744 1.69116 1.12744 0.563721 0.563721 1.69116 3.38233 2.81861 1.12744 2.25489 3.38233 1.69116 2.25489 1.12744 1.12744 2.25489 1.69116 0.563721 0 2.25489 1.69116 2.25489 0.563721 1.69116 0.563721 1.12744 1.69116 2.81861 2.25489 3.94605 0.563721 3.94605 2.25489 1.12744 2.25489 4.50977 3.94605 1.12744 3.94605 5.07349 2.25489 1.12744 2.81861 2.25489 4.50977 3.38233 1.12744 2.81861 2.25489 2.81861 1.69116 1.69116 1.69116 2.25489 3.94605 2.25489 1.69116 1.69116 1.69116 1.69116 1.12744 1.69116 1.12744 1.69116 1.12744 2.25489 1.12744 0 0.563721
0 0 0 0 0 0 0 0 0 0 0 0 0 0 0 0 0 0 0 0 0 0 0 0 0 0 0 0 0 0.563721 0 0 0 0 0 0 0 0.563721 0 0 0 1.12744 0.563721 1.69116 0.563721 0.563721 0.563721 0 1.12744 0 0 0.563721 0 0.563721 1.12744 0.563721 1.12744 0.563721 1.12744 1.12744 0 0 1.69116 1.12744 1.12744 1.69116 1.69116 0.563721 1.12744 0.563721 1.12744 1.12744 1.69116 1.12744 1.12744 0 0.563721 1.69116 1.12744 0.563721 0 0 0 0.563721 1.12744 1.12744 0 0.563721 0 0.563721 0 0.563721 0 0 0.563721 0.563721 0.563721 0 0.563721 0.563721 1.12744 0.563721 0 0.563721 0 0 0 0 2.25489 0 1.12744 0.563721 0.563721 0.563721 0 0.563721 1.69116 0.563721 0 0 0 0 0.563721 0 0 0 0 0 0 0 0 0 0 0 0 0 0 0 0 0 0 0 0.563721 0.563721 0 0.563721 0.563721 0.563721 1.12744 0.563721 0 0 0.563721 1.69116 1.12744 1.12744 2.81861 1.12744 0.563721 0.563721 2.81861 1.69116 0 0.563721 0 0.563721 0 0 0 0.563721 0.563721 0.563721 0.563721 1.12744 1.12744 0 0.563721 1.69116 0.563721 2.25489 1.12744 1.12744 0 0.563721 0 1.12744 1.12744 0.563721 0.563721 1.12744 0.563721 0 1.12744 1.12744 2.81861 0.563721 2.25489 1.69116 2.25489 2.25489 1.12744 3.38233 1.12744 0 0 3.38233 1.12744 1.69116 1.12744 1.12744 1.12744 1.69116 1.69116 0 5.63721 2.81861 1.69116 4.50977 3.38233 1.12744 1.12744 2.25489 2.25489 3.38233 4.50977 1.12744 0.563721 5.63721 0 6.20094 3.38233 3.94605 1.69116 1.69116 3.38233 2.81861 1.12744 6.76466 3.38233 2.25489 1.69116 3.38233 2.81861 2.81861 0.563721 2.25489 1.69116 0.563721 1.12744 1.12744 2.25489 1.12744 1.69116 2.81861 1.69116 1.12744
0 0 0 0 0 0 0 0 0 0 0 0 0 0 0 0 0 0 0 0 0 0 0.563721 0 0 0 0 0 0.563721 0.563721 0 0 0 0 0 0 0.563721 0 0 0 0.563721 0 1.12744 1.12744 0 0 0.563721 0 1.12744 0 0 0.563721 1.12744 1.12744 0.563721 0 1.69116 0.563721 0 1.12744 0 0.563721 1.12744 1.12744 1.12744 2.25489 0 1.12744 2.25489 2.25489 1.12744 0.563721 1.12744 0.563721 1.69116 2.25489 0.563721 0.563721 1.12744 1.12744 0.563721 0.563721 1.12744 0.563721 1.12744 0.563721 0.563721 0 0 0.563721 0 0.563721 0 2.25489 0.563721 1.12744 0 0 1.12744 0 0.563721 0 0 0.563721 0 0.563721 0 0.563721 0 1.12744 0.563721 0 0.563721 0 0 0.563721 1.12744 0 0.563721 0.563721 0 0 0.563721 0.563721 0 0.563721 0 0 0 0 0 0 0 0 0 0 0 0 0 0 0 0.563721 0 1.12744 0 0 1.12744 0.563721 0.563721 0 0 0.563721 0 0 2.25489 1.69116 1.12744 2.25489 1.12744 0.563721 2.81861 0.563721 0.563721 2.25489 1.69116 0 1.12744 0 0 1.12744 0.563721 1.12744 2.25489 0 0.563721 0.563721 0 1.12744 1.12744 0.563721 0 0.563721 1.12744 0.563721 0.563721 1.12744 1.69116 1.12744 0.563721 1.69116 0 1.12744 0.563721 1.69116 0.563721 0 1.69116 3.94605 1.12744 3.38233 2.25489 3.38233 2.81861 1.69116 0 2.25489 0.563721 2.25489 1.12744 1.12744 3.38233 1.69116 1.69116 0.563721 1.69116 1.12744 0.563721 2.81861 2.81861 1.12744 3.38233 3.38233 2.25489 2.81861 2.25489 3.94605 1.12744 2.81861 1.69116 3.38233 0.563721 2.25489 4.50977 3.94605 3.94605 2.25489 2.81861 3.94605 2.25489 3.38233 2.25489 1.69116 1.12744 1.12744 1.69116 4.50977 1.12744 2.25489 1.12744 3.94605 1.12744 0.563721 2.25489 1.69116 2.81861 1.12744
0 0 0 0 0 0 0 0 0 0 0 0 0 0 0 0 0 0 0 0 0 0 0 0 0 0 0 0 0 0 0.563721 0 0 0 0.563721 0 0.563721 0 1.12744 0 0 0.563721 1.12744 0 0 1.12744 0.563721 0.563721 0 0.563721 1.69116 0 1.12744 0.563721 2.25489 1.12744 1.12744 0.563721 1.69116 2.25489 1.69116 0.563721 2.25489 2.81861 1.69116 1.12744 1.69116 0.563721 1.12744 1.12744 0.563721 0 0 1.12744 2.81861 0.563721 0.563721 0.563721 0.563721 0.563721 0 1.12744 0.563721 0 2.25489 1.12744 0 0 1.12744 0 0.563721 0.563721 0 0.563721 1.12744 1.12744 0.563721 0 0 0 0 0 0.563721 0.563721 1.12744 1.12744 0 0.563721 0.563721 0.563721 0 0.563721 0.563721 0.563721 0 0 0 0.563721 0.563721 0 0 0 0 0 0 0 0 0 0 0 0 0 0 0 0 0 0 0 0 0 0.563721 0.563721 0.563721 0.563721 0 0.563721 0 0 1.12744 0 0 1.69116 0.563721 1.12744 1.12744 1.12744 1.12744 0.563721 0.563721 1.12744 1.12744 2.25489 1.12744 0.563721 2.25489 1.69116 1.12744 0 1.69116 0 0 2.25489 0.563721 2.81861 0.563721 1.12744 0.563721 0 1.69116 1.12744 1.12744 1.12744 1.12744 0.563721 1.12744 0 0 2.81861 1.12744 1.12744 0.563721 1.12744 1.12744 3.94605 1.69116 2.81861 2.25489 2.81861 1.12744 0.563721 4.50977 2.25489 2.81861 0.563721 1.12744 0.563721 2.25489 1.12744 1.69116 1.12744 1.69116 2.25489 2.25489 0.563721 1.69116 2.25489 2.25489 1.69116 2.81861 1.69116 2.25489 3.94605 1.69116 2.81861 2.81861 2.25489 5.63721 1.69116 1.69116 3.38233 3.94605 3.38233 2.81861 3.94605 1.12744 2.81861 4.50977 5.63721 1.69116 4.50977 0 3.38233 1.69116 2.81861 1.12744 0.563721 2.25489 2.81861 2.81861 1.12744 1.12744 1.69116 1.12744 0 1.12744 0.563721
0 0 0 0 0 0 0 0 0 0 0 0 0 0 0 0 0 0 0 0 0 0 0 0 0 0 0.563721 0 0 0.563721 0.563721 0.563721 0 0 1.12744 0 0 0.563721 0.563721 1.12744 0 0.563721 0 0 0.563721 0.563721 0.563721 1.12744 0.563721 0 0.563721 0 2.25489 1.69116 1.12744 0.563721 1.69116 0.563721 1.12744 0.563721 2.81861 0 1.69116 0 2.25489 1.12744 2.25489 1.12744 1.69116 0.563721 1.69116 1.12744 0.563721 0 1.69116 0 0.563721 1.69116 1.12744 0.563721 0.563721 0 0.563721 0 0 0 1.12744 0 0.563721 1.12744 1.12744 0 2.25489 0 0.563721 0 0 1.12744 1.69116 0.563721 0.563721 0.563721 2.81861 0 0 0 0 0 0 0 0.563721 0.563721 0 0 0 0 0 0.563721 0.563721 0.563721 0 0 0 0 0.563721 0 0 0 0 0 0 0 0 0 0 0 0 0 0 0 0 0.563721 0.563721 0 0.563721 0.563721 0 0.563721 2.25489 0 0.563721 1.69116 1.12744 0.563721 1.69116 0.563721 1.69116 1.12744 2.25489 1.69116 1.69116 0.563721 0.563721 2.25489 0 1.12744 0 0 0.563721 1.69116 1.12744 0 2.25489 0 1.12744 0.563721 2.25489 1.12744 1.69116 1.69116 0.563721 0.563721 0.563721 0.563721 1.69116 0 1.69116 0.563721 0 0.563721 1.69116 0.563721 1.69116 1.69116 2.81861 2.25489 0.563721 1.12744 1.69116 1.12744 1.12744 0 0.563721 1.12744 1.12744 0 1.12744 0.563721 2.25489 1.69116 0.563721 0.563721 1.69116 1.69116 1.69116 1.69116 2.25489 1.69116 3.94605 1.69116 1.69116 1.12744 2.25489 1.69116 1.12744 4.50977 2.81861 2.25489 3.94605 3.38233 1.69116 5.07349 2.25489 2.25489 3.94605 5.07349 1.69116 5.07349 2.25489 2.81861 3.94605 0.563721 2.25489 2.25489 1.12744 3.38233 1.69116 2.25489 0 1.69116 2.25489 0.563721 0.563721 2.25489 2.81861 0.563721
0 0 0 0 0 0 0 0 0 0 0 0 0 0 0 0 0 0 0 0 0 0 0 0 0 0 0 0 0 0 0 0 0 0 0 1.12744 0 1.12744 0.563721 0 1.12744 0 0.563721 0.563721 0.563721 1.12744 1.12744 1.12744 1.69116 0.563721 0.563721 1.12744 0.563721 1.12744 0.563721 1.12744 0.563721 1.12744 1.69116 2.81861 0 0.563721 0.563721 1.69116 0.563721 1.69116 0 1.12744 0.563721 1.12744 0.563721 0.563721 2.25489 1.12744 1.69116 2.25489 1.12744 1.12744 1.12744 0.563721 1.12744 2.25489 0.563721 0.563721 1.69116 0.563721 0 0.563721 0.563721 2.25489 0.563721 0.563721 0.563721 0 0.563721 1.12744 1.69116 2.25489 1.12744 0 0.563721 0.563721 1.12744 0 0.563721 0.563721 0.563721 0 0 0 0 1.12744 0 0.563721 0 0 0 0.563721 0 1.12744 0 0 0.563721 0 0 0 0 0 0 0 0 0 0 0 0 0 0 0 0 0 0 0 0 0 0 0 0.563721 0.563721 0 0.563721 1.12744 0.563721 2.25489 1.12744 2.25489 1.12744 0.563721 1.12744 1.12744 1.69116 1.12744 2.81861 1.69116 0.563721 1.12744 1.12744 1.12744 0.563721 0 0.563721 0.563721 1.12744 0 1.69116 0.563721 1.69116 1.69116 1.69116 0 1.69116 0 2.25489 1.12744 0 0 1.12744 0.563721 0.563721 1.12744 0.563721 1.69116 0 1.69116 1.12744 2.81861 1.12744 1.69116 0 1.69116 2.25489 0.563721 1.12744 2.25489 0 1.69116 1.12744 3.94605 0.563721 2.81861 2.25489 2.25489 1.69116 1.12744 1.12744 1.69116 3.38233 2.25489 1.12744 0.563721 3.94605 1.12744 3.94605 2.81861 5.07349 4.50977 3.94605 5.07349 5.07349 3.38233 5.63721 5.63721 1.12744 4.50977 2.81861 2.81861 2.81861 3.94605 2.25489 2.25489 2.25489 2.25489 3.94605 2.25489 2.25489 2.25489 3.38233 2.25489 0.563721 1.12744 0 2.25489 1.69116 1.69116 1.69116 1.12744 1.69116
0 0 0 0 0 0 0 0 0 0 0 0 0 0 0 0 0 0 0 0 0 0 0 0 0 0 0.563721 0 0 0 1.12744 0.563721 0 0 0 0.563721 0.563721 0.563721 0.563721 0.563721 0 0 1.12744 0 1.69116 1.12744 2.81861 0 0 0 1.12744 0.563721 0.563721 1.12744 1.69116 1.12744 0.563721 1.12744 3.38233 1.12744 1.69116 0.563721 0.563721 0.563721 0.563721 1.12744 0.563721 2.25489 2.81861 1.12744 2.25489 1.12744 0.563721 2.25489 1.12744 0.563721 2.25489 0 1.69116 0.563721 0.563721 0.563721 0 0 1.69116 0 1.69116 0 0.563721 0.563721 0.563721 0.563721 0 0.563721 1.12744 0 0.563721 3.38233 1.69116 1.12744 0 0 1.69116 0.563721 0 0.563721 0 0 1.12744 0 0 1.12744 0.563721 0 0 0 0 0 0 0 0 0 0.563721 0 0 0 0 0 0 0 0 0 0 0 0 0 0 0 0.563721 0 1.12744 0.563721 0.563721 0.563721 0 1.69116 0 0.563721 0 1.69116 0 0.563721 3.38233 0 1.12744 2.25489 1.12744 1.69116 1.69116 1.12744 3.94605 2.25489 1.69116 1.69116 1.12744 1.69116 0.563721 1.69116 0.563721 1.12744 1.69116 1.69116 0.563721 0 1.69116 0.563721 0 0 1.12744 0.563721 0.563721 0.563721 1.69116 0.563721 0.563721 1.12744 0.563721 1.69116 0.563721 1.69116 0.563721 0.563721 0.563721 1.69116 1.69116 0.563721 0.563721 0.563721 1.12744 2.25489 1.12744 1.69116 0 1.69116 0.563721 1.69116 0.563721 1.12744 2.25489 0.563721 1.12744 0 1.69116 2.25489 3.38233 2.81861 3.38233 4.50977 2.25489 3.38233 2.81861 2.81861 2.81861 6.20094 3.94605 3.38233 2.25489 3.94605 3.38233 3.94605 3.38233 8.45582 5.63721 5.07349 3.94605 7.32838 10.7107 5.63721 4.50977 2.25489 4.50977 1.69116 1.69116 3.38233 4.50977 2.25489 2.81861 1.69116 1.69116 1.69116 2.25489 2.25489 2.81861 2.25489 3.38233 0
0 0 0 0 0 0 0 0 0 0 0 0 0 0 0 0 0 0 0 0 0 0 0 0.563721 0 0 0.563721 0 0 0 0 0 0.563721 0 0 0 0 0.563721 0 0.563721 0 0.563721 0 0.563721 0 1.12744 1.12744 1.12744 0.563721 1.12744 1.12744 0.563721 0.563721 1.12744 1.12744 0.563721 1.12744 0 0.563721 1.12744 1.12744 1.69116 0 2.25489 0.563721 1.12744 0.563721 1.12744 0.563721 0.563721 2.25489 2.25489 1.69116 0.563721 1.69116 1.69116 0.563721 1.12744 0 1.12744 1.12744 0 1.12744 1.12744 0.563721 0 1.69116 0.563721 1.12744 1.69116 0.563721 0 0.563721 0.563721 0.563721 1.12744 0.563721 0 1.12744 0.563721 0 0.563721 0 1.12744 0 2.25489 0.563721 0.563721 0 0.563721 0 0 0 0.563721 0.563721 0.563721 0 0.563721 0 0 0 0 0 0 0 0 0.563721 0 0 0 0 0 0 0 0 0 0 0 0 0 0 0 0 0 0 0 1.12744 0 0.563721 1.69116 0.563721 0.563721 2.25489 2.25489 1.69116 0.563721 2.25489 0.563721 2.25489 1.12744 2.25489 2.25489 2.25489 2.81861 0.563721 1.69116 1.69116 0.563721 1.12744 0.563721 2.25489 0 1.12744 1.12744 1.69116 1.69116 1.12744 1.12744 0 1.69116 2.25489 0.563721 0 0 1.12744 1.69116 0.563721 1.69116 1.12744 1.12744 0 3.94605 1.12744 1.12744 1.12744 1.12744 0.563721 1.12744 2.25489 0 1.12744 1.69116 2.81861 0.563721 1.12744 2.25489 0.563721 1.12744 1.69116 2.81861 0 2.81861 1.69116 3.38233 0.563721 4.50977 2.25489 5.07349 2.25489 3.94605 1.12744 2.25489 5.07349 5.07349 2.25489 5.63721 4.50977 2.25489 2.25489 2.25489 3.94605 3.94605 2.25489 3.38233 6.20094 5.63721 2.81861 5.07349 5.63721 3.94605 3.94605 2.25489 2.81861 1.69116 1.69116 3.94605 4.50977 3.38233 2.81861 0.563721 3.94605 2.81861 0 1.12744 0.563721 0.563721
0 0 0 0 0 0 0 0 0 0 0 0 0 0 0 0 0 0 0 0.563721 0 0 0.563721 0 0 0.563721 0 0 0 0 0 0.563721 0 0 0 0 0 0.563721 0.563721 0 0.563721 0 0 0.563721 1.69116 0 0.563721 0.563721 0 0 1.69116 0.563721 1.12744 0 0.563721 1.12744 1.12744 0.563721 0.563721 0.563721 0 1.69116 1.69116 1.12744 1.69116 0 1.12744 2.25489 1.69116 1.69116 2.25489 0.563721 0.563721 2.25489 1.69116 1.12744 1.12744 0.563721 1.12744 0 0 0.563721 0 1.12744 0.563721 1.12744 0 2.25489 0 0 0 0 0 0 1.12744 0 0 0.563721 0 0 0.563721 0 0.563721 0.563721 0 0.563721 1.12744 0 0.563721 0.563721 0.563721 0.563721 0 0 0 0 0 0 0 0 0.563721 0 0 0 0 0 0 0 0 0 0 0 0 0 0 0 0 0 0 0 0 0 0 0 0 0 0 0.563721 0.563721 0 0.563721 1.12744 0.563721 0.563721 1.12744 2.81861 2.25489 3.94605 0.563721 1.12744 2.25489 3.38233 1.12744 1.12744 0.563721 2.81861 1.12744 1.69116 1.69116 0 1.69116 0 0.563721 0.563721 0.563721 1.12744 1.69116 0 2.25489 0.563721 1.12744 0.563721 0.563721 1.12744 1.12744 0.563721 0 1.12744 1.69116 0.563721 0.563721 0 1.12744 1.12744 1.12744 0.563721 1.69116 0.563721 0.563721 3.94605 4.50977 1.12744 1.69116 0.563721 0.563721 2.25489 2.81861 0.563721 1.69116 2.25489 2.25489 1.69116 1.12744 2.25489 1.12744 1.69116 3.38233 2.25489 2.25489 0.563721 3.94605 1.12744 3.94605 3.38233 2.25489 2.25489 3.94605 3.94605 5.07349 8.45582 4.50977 6.76466 5.63721 7.32838 2.81861 4.50977 3.38233 2.81861 1.69116 4.50977 3.94605 7.8921 3.38233 1.69116 2.25489 2.25489 1.69116 2.81861 1.12744 1.12744 0.563721 2.25489 1.12744 2.25489 2.81861 1.69116
0 0 0 0 0 0 0 0 0 0 0 0 0 0 0 0 0 0 0 0 0 0 0 0 0.563721 0 0 0 0.563721 0.563721 0 0.563721 0 0 0 0 1.12744 0 0.563721 0.563721 1.69116 0 1.12744 0 0.563721 0.563721 0.563721 0 0.563721 0.563721 2.25489 1.12744 1.12744 0.563721 0.563721 0.563721 0.563721 0 1.69116 3.38233 0.563721 0.563721 3.38233 1.12744 1.12744 0.563721 0.563721 0.563721 2.81861 0 1.12744 0.563721 0.563721 2.81861 3.38233 2.25489 1.69116 3.38233 2.25489 2.25489 0 2.25489 0 0.563721 0 0 0 0 1.12744 0.563721 0 0.563721 0 0 0.563721 0 0 0.563721 1.12744 0 0.563721 0 0 0.563721 1.12744 0 1.69116 0 0 0 0 0.563721 0 0 1.12744 0.563721 0 0 0 0 0 0 0 0 0 0 0 0 0 0 0 0 0 0 0 0 0 0 0.563721 0.563721 1.12744 0 1.12744 0 1.12744 0 0.563721 0.563721 1.69116 0.563721 0.563721 1.69116 0.563721 1.12744 2.81861 1.69116 2.25489 3.94605 3.94605 2.81861 2.81861 0.563721 1.69116 1.12744 3.38233 1.69116 1.12744 2.25489 0.563721 1.69116 2.25489 2.81861 1.69116 2.25489 1.12744 1.69116 1.69116 1.12744 0.563721 1.12744 2.25489 0 0 1.12744 0.563721 0.563721 0.563721 1.12744 0.563721 0 1.12744 2.25489 0 0.563721 2.25489 1.69116 1.12744 0.563721 3.38233 1.12744 1.69116 1.69116 0.563721 1.12744 1.12744 1.69116 1.69116 1.69116 1.69116 0.563721 2.81861 1.12744 2.25489 2.25489 2.81861 1.12744 3.94605 3.94605 1.12744 4.50977 1.69116 5.07349 3.38233 5.07349 1.69116 1.69116 9.01954 5.63721 4.50977 2.81861 6.20094 3.38233 6.20094 4.50977 4.50977 5.63721 5.07349 6.76466 2.81861 4.50977 5.07349 2.25489 4.50977 3.94605 2.81861 2.25489 3.38233 1.12744 2.25489 2.25489 2.81861 2.25489 1.69116 2.81861 0.563721 2.81861
0 0 0 0 0 0 0 0 0 0 0 0 0 0 0 0 0 0 0 0 0 0 0 0 0 0 0 0 0 0 0 1.12744 0 0 0 0.563721 0.563721 0 0.563721 0 0 0.563721 0.563721 0 0.563721 0.563721 0.563721 0 1.12744 2.81861 1.12744 1.69116 1.12744 1.69116 1.69116 0.563721 1.12744 1.12744 1.12744 0.563721 0 1.69116 1.69116 1.12744 0.563721 1.69116 1.12744 0 0.563721 1.12744 1.12744 0.563721 1.12744 0.563721 1.12744 2.25489 1.69116 0.563721 2.81861 0 0 0 2.25489 0 0.563721 0 0.563721 1.12744 0.563721 1.12744 0 0.563721 0.563721 0 0.563721 0 1.12744 0 0 0.563721 0.563721 0.563721 1.12744 0.563721 0 1.12744 0 0 0 0.563721 0 0 0 0 0 0 0 0 0 0 0 0 0.563721 0 0 0 0 0 0 0 0 0 0 0 0.563721 0.563721 0 0.563721 1.12744 0 0 0.563721 0 1.12744 1.12744 1.12744 1.12744 0 1.69116 0 0.563721 1.12744 1.12744 2.81861 2.81861 2.81861 3.94605 2.25489 3.38233 2.25489 1.69116 1.12744 1.69116 3.38233 1.69116 2.81861 1.12744 1.69116 2.81861 1.69116 1.12744 0.563721 1.69116 0.563721 1.69116 1.12744 0 0.563721 2.25489 2.25489 1.69116 0 2.25489 1.12744 0.563721 1.12744 1.69116 2.25489 0.563721 0 1.69116 0 2.25489 2.25489 1.12744 0 1.12744 1.12744 1.69116 0.563721 0.563721 2.25489 0 1.12744 2.25489 2.81861 1.69116 0.563721 1.69116 1.69116 0.563721 2.25489 1.69116 3.38233 2.25489 2.81861 3.94605 6.20094 3.38233 3.38233 7.32838 3.38233 2.25489 5.63721 6.20094 3.94605 3.94605 4.50977 3.94605 3.38233 3.94605 4.50977 4.50977 7.32838 3.38233 3.38233 5.07349 4.50977 2.25489 2.81861 5.63721 3.38233 2.81861 5.07349 3.38233 3.94605 1.69116 0.563721 2.25489 2.25489 1.69116 3.94605 3.94605 0 1.12744 1.69116
0 0 0 0 0 0 0 0 0 0 0 0 0 0 0 0 0 0 0 0 0 0 0 0 0 0 0 0 1.12744 0 0 0 0 0 0.563721 0 0 0 0 0 0 0 0.563721 0.563721 0.563721 1.12744 0.563721 0.563721 0 0 0.563721 0 1.12744 0.563721 0 2.25489 2.81861 1.12744 1.12744 0.563721 1.69116 0.563721 2.81861 1.12744 0.563721 1.69116 1.69116 3.38233 0.563721 0 0.563721 0 0 1.12744 2.81861 1.69116 0.563721 1.69116 0 1.12744 0.563721 0.563721 1.12744 0 0.563721 0 0 1.12744 0.563721 0 0 1.69116 0 0.563721 0.563721 0.563721 0 0.563721 0 0 0 0 1.12744 0 1.12744 0 0.563721 1.12744 0.563721 0 0 0 0 0 0.563721 0 0 0 0 0 0 0 0.563721 0 0 0 0 0 0 0 0 0.563721 0 0 0 0 0 0.563721 0.563721 0 1.69116 1.12744 1.12744 0.563721 1.12744 0.563721 0 1.69116 1.69116 1.12744 2.25489 1.69116 0.563721 1.12744 1.69116 2.25489 2.81861 3.38233 3.38233 2.25489 2.81861 2.25489 0.563721 1.69116 2.81861 3.94605 2.81861 2.25489 2.25489 1.69116 1.12744 1.12744 2.25489 1.69116 0 1.12744 2.81861 0.563721 1.12744 2.25489 1.12744 1.12744 1.12744 0.563721 0.563721 1.12744 2.25489 0 1.69116 0.563721 0.563721 0.563721 1.12744 2.25489 2.25489 1.69116 0.563721 2.81861 0 1.69116 1.12744 1.69116 2.81861 2.25489 2.81861 1.12744 2.81861 3.94605 1.12744 1.69116 3.94605 2.25489 2.81861 1.69116 2.81861 2.25489 2.81861 3.38233 3.94605 4.50977 4.50977 2.81861 2.25489 2.81861 4.50977 8.45582 3.38233 2.81861 3.94605 3.94605 5.07349 5.07349 3.38233 0.563721 5.07349 2.81861 5.07349 6.20094 5.07349 3.38233 2.81861 5.07349 2.81861 3.38233 2.81861 2.81861 4.50977 2.25489 1.69116 1.69116 1.69116 0.563721 3.94605 1.69116 3.38233 2.25489
0 0 0 0 0 0 0 0 0 0 0 0 0 0 0 0 0 0 0 0 0.563721 0 0.563721 0 0 0 0 1.12744 0 0 0 0.563721 0 0 0 0 0.563721 0 0 0.563721 0.563721 1.12744 0 0.563721 1.12744 0 0.563721 1.12744 0.563721 2.81861 0 1.12744 1.12744 0.563721 0.563721 1.69116 2.25489 1.12744 1.12744 1.12744 1.12744 0.563721 1.12744 0.563721 0 1.12744 1.69116 1.12744 0 0.563721 1.69116 0.563721 1.69116 0 0 0.563721 0.563721 1.69116 0 2.25489 1.12744 0 1.12744 0.563721 0 0 1.12744 0 0 0 0.563721 0 0.563721 0 1.12744 0.563721 0.563721 1.12744 0.563721 0.563721 0.563721 0 0.563721 1.12744 0 1.69116 0.563721 0 0 0.563721 0 0 0 0 0 0 0 0.563721 0.563721 0 0 0 0 0 0 0 0 0 0.563721 0 0 0 0 0 0 0 0 0 0 1.12744 1.12744 0.563721 0.563721 0 0 0.563721 0 1.12744 1.12744 2.25489 1.12744 0.563721 3.38233 1.69116 2.25489 1.69116 2.81861 2.25489 1.69116 1.12744 4.50977 3.38233 1.69116 1.12744 2.81861 1.69116 1.12744 2.25489 1.12744 1.69116 1.69116 1.69116 1.12744 0.563721 3.94605 1.12744 1.69116 1.69116 1.69116 1.69116 2.81861 2.81861 0 2.25489 1.12744 1.12744 1.12744 1.12744 1.69116 0.563721 0.563721 1.12744 1.12744 2.25489 1.69116 0.563721 1.69116 1.12744 1.69116 2.25489 2.25489 4.50977 0.563721 2.25489 0.563721 2.81861 3.94605 1.12744 3.94605 3.94605 1.69116 1.12744 2.81861 1.69116 0.563721 1.69116 1.69116 2.81861 4.50977 3.94605 4.50977 3.38233 5.07349 3.38233 2.81861 7.32838 5.63721 4.50977 5.07349 3.38233 2.25489 3.94605 6.76466 2.25489 2.25489 4.50977 7.8921 4.50977 6.76466 4.50977 2.81861 1.12744 1.12744 1.12744 2.25489 2.81861 3.38233 1.12744 1.69116 0.563721 3.38233 3.38233 1.12744 0 3.38233 3.38233
0 0 0 0 0 0 0 0 0 0 0 0 0 0 0 0 0 0 0 0 0 0 0 0 0 0 0 0 0 0.563721 0 0 0 0 0 0.563721 0.563721 0 0 0 0.563721 0.563721 1.12744 1.12744 0.563721 0.563721 0 1.12744 0.563721 0.563721 1.12744 1.12744 0 0.563721 1.69116 1.12744 0.563721 3.38233 1.69116 1.69116 2.25489 1.12744 1.12744 1.69116 1.12744 1.12744 0.563721 1.12744 1.69116 1.12744 0.563721 0 0 0 0.563721 1.69116 1.12744 0.563721 0.563721 0.563721 0 0.563721 2.25489 1.69116 0 0 0.563721 0 0 0.563721 0 0.563721 0 0 0.563721 0 0 0.563721 0 0.563721 0 0.563721 0.563721 0.563721 0 0.563721 0 0 0 0 0 0 0 0.563721 0 0 0 0 0.563721 0 0 0 0 0 0.563721 0 0 0 0 0.563721 0 0 0 0 0 0 0 0 0 0.563721 0 2.25489 0.563721 0 1.12744 0 0.563721 1.12744 2.25489 2.25489 3.38233 5.07349 0.563721 1.12744 1.69116 2.25489 0.563721 1.69116 0 1.69116 1.69116 2.81861 1.12744 1.69116 1.69116 0.563721 1.69116 1.12744 0.563721 1.69116 1.12744 1.12744 0.563721 0.563721 1.69116 1.12744 1.12744 2.25489 2.25489 1.69116 1.69116 0 3.38233 0.563721 0 1.12744 2.25489 0.563721 0.563721 1.12744 1.69116 2.25489 1.69116 2.81861 2.25489 1.12744 1.69116 0.563721 2.81861 0.563721 2.25489 1.69116 2.25489 1.69116 2.25489 1.12744 0.563721 1.69116 1.69116 3.38233 2.25489 1.69116 2.81861 1.69116 2.81861 2.25489 2.25489 3.38233 2.81861 3.94605 2.81861 2.81861 2.25489 8.45582 6.20094 5.07349 5.07349 6.20094 3.94605 3.94605 3.94605 4.50977 3.38233 5.07349 6.20094 3.94605 3.38233 3.94605 4.50977 4.50977 3.38233 6.20094 3.94605 3.38233 2.81861 1.12744 0 1.69116 4.50977 2.25489 1.69116 2.81861 1.69116 1.12744 0.563721 1.69116
0 0 0 0 0 0 0 0 0 0 0 0 0 0 0 0 0 0 0 0 0 0 0 0 0 0 0 0 0.563721 0 0 0 0.563721 0.563721 0.563721 0.563721 0 0 0 0 0 0 0.563721 0 0 0.563721 1.12744 1.12744 0.563721 0.563721 0 0.563721 0.563721 1.12744 0.563721 1.12744 2.25489 0 0 2.81861 0.563721 0 0 1.12744 1.69116 1.12744 0 2.25489 1.12744 2.25489 1.69116 1.12744 0.563721 0.563721 0.563721 0 0 0.563721 1.12744 0.563721 0.563721 0 0 1.12744 0 0.563721 0 0 0 0 0.563721 1.12744 0 0 0.563721 0.563721 1.12744 0.563721 0 0 0.563721 0 0 0 0 0 0.563721 0 0.563721 0 1.12744 0 0 0 0 0 0.563721 0 0.563721 0 0 0 0 0 0 0 0 0 0 0 0 0 0 0 0 0 0 0 0.563721 0 0.563721 0 0 0.563721 2.25489 0 1.12744 2.81861 1.69116 1.69116 1.69116 0.563721 0.563721 2.25489 1.69116 4.50977 3.94605 0.563721 2.81861 4.50977 2.25489 4.50977 2.25489 1.12744 3.38233 2.25489 1.12744 1.12744 0 1.12744 1.12744 3.94605 0.563721 2.25489 0.563721 3.94605 1.12744 1.69116 1.12744 1.12744 2.25489 0.563721 2.25489 0 0.563721 1.12744 2.81861 1.12744 1.12744 1.69116 0 2.81861 1.69116 2.25489 2.25489 1.12744 3.94605 2.25489 2.25489 1.69116 2.25489 1.69116 2.81861 2.81861 0 1.69116 0 1.69116 0.563721 1.69116 0.563721 1.12744 1.12744 1.12744 3.38233 3.38233 2.25489 2.81861 4.50977 3.38233 6.20094 4.50977 4.50977 4.50977 5.63721 3.38233 5.63721 4.50977 4.50977 3.38233 3.94605 4.50977 8.45582 2.81861 3.94605 3.94605 10.7107 5.07349 3.94605 3.38233 3.38233 3.94605 4.50977 5.07349 1.69116 2.25489 4.50977 0.563721 2.25489 2.81861 1.12744 1.12744 1.12744 2.25489 2.81861 1.12744
0 0 0 0 0 0 0 0 0 0 0 0 0 0 0 0 0 0 0 0 0 0 0 0 0 0 0 0 0 0.563721 0 0 0 0 0 0 0.563721 0 0.563721 0 0 0.563721 0.563721 1.12744 0.563721 0 0 0 0.563721 1.69116 0.563721 0 0.563721 2.25489 0.563721 1.12744 2.81861 1.12744 0.563721 0.563721 0.563721 1.12744 0.563721 2.25489 1.12744 1.12744 1.12744 1.12744 0 1.12744 0 1.12744 1.12744 0.563721 1.69116 0 0 1.69116 0.563721 0.563721 1.12744 0.563721 0.563721 0.563721 0 0 0.563721 0.563721 1.12744 0.563721 0 1.12744 2.25489 0 0.563721 1.12744 0 0 1.12744 0 0 0 0 0.563721 0.563721 0.563721 0.563721 0 0 0 0 0 0 0 0 0 0 0.563721 0 0.563721 0 0 0 0 1.12744 0 0 0 0 0.563721 0 0 0 0 0 0 0 0 0 0 0 0 0 0 1.12744 0.563721 1.69116 2.25489 0 1.69116 1.69116 0 3.38233 1.12744 2.81861 2.81861 2.81861 3.94605 1.12744 1.69116 1.12744 2.25489 2.81861 0.563721 1.69116 1.69116 1.12744 2.25489 1.69116 1.12744 2.25489 1.12744 1.12744 3.94605 3.38233 1.69116 2.25489 2.25489 0.563721 1.12744 1.69116 0 1.69116 1.12744 0.563721 1.12744 1.69116 0 1.12744 1.12744 1.12744 3.38233 0.563721 0.563721 2.81861 3.94605 4.50977 0.563721 2.25489 2.25489 4.50977 2.25489 2.25489 1.12744 1.69116 1.69116 1.69116 1.12744 0 1.12744 1.12744 2.81861 2.25489 0.563721 2.81861 3.38233 3.38233 4.50977 2.25489 2.25489 2.81861 6.20094 6.20094 8.45582 5.07349 6.20094 3.38233 2.25489 5.07349 5.07349 3.94605 3.38233 4.50977 4.50977 5.07349 5.63721 2.81861 5.07349 5.07349 5.63721 6.76466 6.20094 1.12744 1.69116 1.12744 5.07349 1.69116 2.25489 2.25489 2.81861 3.94605 1.12744 3.94605 2.81861 2.25489 3.94605
0 0 0 0 0 0 0 0 0 0 0 0 0 0 0 0 0 0 0 0 0 0 0 0 0 0 0 0 0.563721 0.563721 0.563721 0 0.563721 0.563721 0.563721 0.563721 0.563721 0.563721 0.563721 1.12744 0 0.563721 0 0 0.563721 1.12744 0 1.12744 0 0 0 0 0.563721 0.563721 0.563721 0 0.563721 1.12744 1.12744 1.12744 1.69116 1.69116 0 0.563721 1.69116 1.12744 0.563721 0.563721 1.12744 1.12744 0 1.12744 0.563721 1.12744 1.69116 1.69116 2.25489 1.12744 0.563721 0 0 0.563721 0.563721 1.12744 0.563721 0.563721 0.563721 0.563721 0 1.69116 0 0.563721 0 0 1.12744 0 0 0 0.563721 0 0.563721 0.563721 0.563721 0.563721 0.563721 0 0.563721 0.563721 0 0 0 0 0 0 0 0 0.563721 0.563721 0 0.563721 0 0.563721 0 0.563721 1.69116 0 0 0.563721 0 0 0 1.12744 0 0 0 0 0 0.563721 0 0.563721 0.563721 0 0.563721 1.12744 1.12744 0 0 0.563721 0.563721 0.563721 2.81861 1.69116 1.69116 1.12744 1.12744 2.81861 1.12744 1.69116 1.69116 0.563721 2.25489 1.12744 1.69116 4.50977 1.12744 2.81861 2.25489 0.563721 0 1.12744 1.69116 3.38233 1.12744 1.69116 1.69116 1.69116 1.12744 2.25489 2.25489 1.69116 2.25489 1.12744 1.12744 0.563721 2.81861 1.69116 1.69116 0.563721 1.69116 1.12744 3.38233 2.25489 1.12744 1.12744 1.69116 2.81861 1.12744 2.25489 1.12744 1.12744 2.81861 4.50977 3.38233 2.81861 1.12744 1.69116 2.25489 3.38233 2.25489 5.07349 2.81861 1.12744 4.50977 1.69116 2.25489 2.25489 2.25489 2.81861 5.07349 2.81861 2.25489 3.38233 4.50977 5.07349 2.81861 5.07349 5.07349 4.50977 5.07349 4.50977 4.50977 2.25489 7.8921 3.38233 5.63721 4.50977 3.38233 0.563721 4.50977 2.25489 5.63721 1.69116 5.63721 4.50977 2.25489 3.38233 3.94605 1.69116 2.25489 1.12744 1.12744 2.81861 0.563721 3.94605 2.25489 1.69116
0 0 0 0 0 0 0 0 0 0 0 0 0 0 0 0 0 0 0 0 0 0 0 0 0 0 0 0 1.12744 0 0.563721 0 0.563721 0 0 0.563721 0 0 0.563721 0.563721 0 0 0 0.563721 0.563721 0 0 0.563721 0 0 0.563721 1.12744 1.69116 0.563721 0 0.563721 0.563721 0.563721 0 0 0.563721 2.25489 1.12744 1.12744 0 1.69116 0 0.563721 2.25489 1.12744 1.69116 1.12744 0.563721 0.563721 2.25489 0 0 0 0.563721 1.12744 0.563721 1.12744 2.25489 0.563721 0 1.12744 0 0.563721 0.563721 0.563721 0 0.563721 1.12744 0.563721 0 0 0.563721 0 0 0.563721 0 0 0 0 0 0 0 0.563721 0.563721 0 0 0 0.563721 0 0 0 0 0 0.563721 0 0 0 0.563721 0 0 1.12744 0 0.563721 0.563721 0 0 0 0 0 0 0 0 0 0.563721 0.563721 0 0 0 0.563721 1.12744 1.12744 0.563721 0.563721 2.25489 1.12744 1.69116 3.38233 2.25489 3.38233 0.563721 2.81861 3.38233 0 1.69116 3.38233 2.25489 2.25489 1.69116 3.38233 1.69116 3.38233 1.69116 1.12744 1.69116 0 3.38233 2.25489 2.25489 2.25489 1.12744 1.12744 2.81861 1.12744 0.563721 1.12744 2.25489 0.563721 0 0 1.69116 2.25489 2.25489 1.69116 3.38233 2.81861 2.81861 4.50977 2.25489 1.69116 1.69116 3.38233 3.38233 0.563721 1.12744 3.38233 3.38233 1.12744 6.20094 1.12744 2.25489 1.12744 1.69116 2.25489 3.94605 3.38233 2.25489 2.25489 0.563721 2.81861 2.25489 2.81861 3.38233 1.69116 3.94605 3.38233 3.94605 3.94605 3.38233 3.94605 3.38233 5.07349 5.07349 3.38233 8.45582 4.50977 4.50977 3.94605 4.50977 2.25489 2.81861 2.81861 2.81861 3.94605 3.38233 5.07349 1.12744 3.94605 3.38233 3.94605 3.38233 2.81861 1.12744 4.50977 3.38233 2.81861 2.25489 0 1.69116 1.12744 0 1.69116
0 0 0 0 0 0 0 0 0 0 0 0 0 0 0 0 0 0 0 0 0 0 0 0 0 0 0 0 0 0 0 0 1.12744 0.563721 0 0.563721 0.563721 0.563721 0.563721 0 0 0.563721 0 0.563721 0.563721 0.563721 0 0.563721 0.563721 0 0 0 0 0.563721 0 1.12744 0 0 0 0.563721 1.69116 1.12744 1.12744 1.12744 1.12744 0.563721 1.69116 0.563721 1.12744 1.12744 0 1.69116 0 0.563721 1.12744 0.563721 1.69116 0 1.12744 0.563721 0 0 0.563721 0.563721 1.12744 0.563721 0.563721 1.12744 0.563721 1.69116 1.12744 0 1.12744 0 0 0.563721 0 0 0 0 0 0 0 0 0.563721 0 0 0 0.563721 0 0 0 0 0 0 0 0 0 0 0 0.563721 0 0 0 0 0 0.563721 0 0.563721 0.563721 0.563721 0.563721 0 0 0 0.563721 0 0.563721 0 0.563721 0 1.69116 0.563721 1.12744 2.25489 1.69116 1.69116 1.12744 2.81861 1.12744 2.25489 3.38233 1.12744 2.25489 2.81861 1.69116 1.12744 1.12744 2.81861 0.563721 1.69116 1.12744 2.81861 2.25489 2.25489 2.25489 1.12744 2.25489 1.69116 2.25489 0.563721 1.69116 1.69116 1.69116 2.25489 1.12744 2.81861 0.563721 2.25489 1.69116 1.12744 1.69116 1.69116 0.563721 0.563721 2.25489 1.69116 2.25489 2.81861 3.38233 1.69116 2.25489 1.69116 2.81861 1.69116 3.94605 2.81861 3.94605 2.81861 3.38233 1.12744 1.12744 1.12744 3.94605 2.25489 2.81861 0.563721 1.69116 3.94605 3.94605 4.50977 2.25489 2.81861 0.563721 3.38233 4.50977 3.38233 3.38233 5.07349 5.07349 4.50977 3.38233 3.94605 0.563721 3.38233 3.38233 3.38233 2.81861 4.50977 6.20094 3.94605 2.81861 6.20094 3.94605 3.94605 2.25489 5.63721 3.38233 6.20094 2.81861 3.94605 1.69116 5.07349 4.50977 5.63721 2.25489 4.50977 3.94605 3.38233 2.81861 1.69116 0 1.12744 3.38233 2.25489 3.38233
0 0 0 0 0 0 0 0 0 0 0 0 0 0 0 0 0 0 0 0 0 0 0 0 0 0 0 0.563721 0 0 0 0 0 0 0.563721 0.563721 0.563721 0.563721 0.563721 0.563721 0 0 1.12744 0 0.563721 0 1.12744 0.563721 0.563721 0 0 0.563721 0.563721 0.563721 0.563721 0 0.563721 0 1.12744 0.563721 0 2.81861 1.12744 1.12744 0 0.563721 0 1.12744 1.12744 1.69116 1.69116 0.563721 0 1.12744 0.563721 0.563721 0.563721 0.563721 0.563721 0 1.12744 0 0.563721 0.563721 1.69116 1.12744 0.563721 2.81861 0.563721 1.69116 0 0.563721 0 0 1.12744 0.563721 1.12744 0 0.563721 0 0.563721 0 0.563721 0 0 0 0 0 0 0.563721 0.563721 0 0.563721 0.563721 0 0 0.563721 0 0 0.563721 0 0 0.563721 0 0 0 0 0 0.563721 0.563721 0 0 0 0.563721 0 0 0 0.563721 0.563721 1.12744 1.69116 0 1.12744 0 1.12744 0.563721 1.12744 1.69116 1.12744 1.69116 0.563721 2.81861 2.81861 2.81861 1.12744 1.69116 0.563721 2.81861 1.12744 1.12744 1.12744 0.563721 2.25489 2.25489 2.25489 3.94605 3.94605 1.69116 3.94605 0 3.38233 3.94605 2.25489 1.69116 2.25489 2.81861 1.12744 0.563721 2.81861 1.12744 2.25489 0.563721 3.38233 1.12744 0.563721 0.563721 2.81861 2.81861 2.25489 2.81861 2.25489 3.38233 2.81861 1.12744 2.25489 2.25489 1.12744 3.94605 2.25489 1.69116 1.12744 0.563721 2.81861 1.69116 1.69116 5.07349 2.25489 3.94605 3.38233 4.50977 1.69116 3.38233 2.81861 3.38233 2.81861 2.81861 3.94605 4.50977 3.38233 5.07349 3.94605 4.50977 5.63721 3.38233 7.8921 3.94605 3.38233 6.20094 5.07349 3.94605 5.07349 3.94605 8.45582 5.07349 1.69116 1.69116 5.07349 2.81861 3.94605 2.81861 5.07349 6.76466 3.94605 2.81861 5.07349 1.69116 2.25489 1.12744 0.563721 3.38233 1.69116 2.25489 3.38233 3.38233 2.25489 1.12744
0 0 0 0 0 0 0 0 0 0 0 0 0 0 0 0 0 0 0 0 0 0 0 0 0 0 0 0 0.563721 1.12744 0 0 0.563721 0 0.563721 0 0 0.563721 1.12744 0.563721 0 0.563721 0 0 0.563721 0 0.563721 0 0 0 0 0.563721 0 1.12744 0.563721 0 0 0 0.563721 0 0.563721 1.12744 1.69116 0 0.563721 0.563721 0.563721 0 1.12744 0 0.563721 1.12744 0 1.12744 0 0 2.25489 0.563721 0.563721 2.25489 0.563721 0 0.563721 2.25489 0 0.563721 2.25489 1.12744 0 0 0.563721 1.12744 0.563721 0 0.563721 0 0 0 0 0 0 0 1.12744 0 0 0 0 0 0 0 0 0 0 0.563721 0.563721 0 0.563721 0.563721 0 0 0 0 0 0 0.563721 0 0 0.563721 0 0 0 0.563721 0.563721 1.12744 0 0 0 0 0 0 0.563721 0.563721 1.12744 2.81861 1.69116 1.12744 2.25489 3.38233 4.50977 1.12744 2.25489 3.94605 1.69116 5.07349 1.69116 2.25489 0 1.69116 0.563721 3.38233 2.81861 4.50977 2.25489 2.25489 3.94605 3.94605 2.25489 2.81861 2.81861 1.12744 2.25489 1.69116 2.81861 1.69116 2.25489 1.12744 5.07349 5.63721 2.25489 1.12744 2.81861 3.38233 1.12744 2.81861 2.81861 2.81861 2.25489 1.69116 1.69116 6.20094 6.20094 1.69116 3.38233 4.50977 3.38233 2.81861 4.50977 2.81861 3.38233 3.94605 2.25489 4.50977 1.69116 4.50977 2.25489 1.69116 2.25489 3.38233 3.38233 2.25489 2.25489 1.12744 5.07349 1.12744 4.50977 2.25489 5.07349 1.69116 1.69116 3.94605 6.20094 4.50977 5.63721 7.32838 5.07349 3.38233 5.63721 3.94605 6.76466 5.63721 6.76466 6.20094 3.94605 3.38233 2.81861 5.63721 6.20094 2.25489 3.94605 1.69116 3.94605 3.38233 4.50977 5.07349 1.69116 3.94605 4.50977 3.94605 3.94605 3.38233 3.38233 2.25489 1.69116 2.81861 2.25489 1.12744
0 0 0 0 0 0 0 0 0 0 0 0 0 0 0 0 0 0 0 0 0 0 0 0 0 0 0 0 0 0.563721 0.563721 0 0.563721 1.69116 0 0.563721 1.12744 0 1.12744 0.563721 0.563721 1.12744 0.563721 0.563721 0.563721 1.69116 0 0.563721 0 0.563721 0.563721 0 0 0 0 0 0 0 0 0 0.563721 0.563721 0.563721 0 0 1.12744 0.563721 0 0.563721 0.563721 1.69116 1.12744 0.563721 1.69116 0.563721 0 1.12744 0.563721 0.563721 0.563721 1.12744 0 1.12744 0 1.12744 1.69116 0 0.563721 0 0 0.563721 1.12744 1.12744 0.563721 0 0 1.12744 0.563721 0 0 0 0 0 0 0 0 0 0 0 0 0 0 0 0.563721 0 0.563721 0 0 0 0.563721 0 0 0 0 0 1.12744 0 0 1.12744 0.563721 0 0.563721 1.69116 0.563721 0 0 0.563721 1.12744 0.563721 0.563721 1.12744 1.12744 1.69116 1.69116 1.12744 2.25489 1.69116 2.81861 1.69116 1.69116 2.25489 1.69116 1.69116 3.94605 3.94605 1.69116 1.69116 0 0.563721 1.69116 1.69116 2.25489 4.50977 3.38233 3.38233 2.25489 3.38233 1.69116 4.50977 2.25489 3.38233 3.38233 2.81861 1.69116 1.69116 2.25489 2.81861 4.50977 0.563721 2.25489 4.50977 3.94605 4.50977 2.81861 3.94605 2.25489 2.81861 2.25489 3.38233 4.50977 3.38233 2.25489 5.07349 1.12744 6.76466 4.50977 3.94605 5.07349 6.20094 2.25489 2.81861 3.38233 4.50977 3.38233 1.69116 2.25489 2.81861 1.69116 0.563721 3.38233 1.12744 3.38233 2.81861 2.25489 2.81861 5.63721 2.81861 4.50977 2.81861 3.94605 5.07349 3.38233 1.69116 5.07349 3.94605 1.12744 5.07349 6.20094 5.07349 3.38233 3.38233 7.32838 4.50977 5.07349 3.38233 6.20094 5.63721 5.07349 2.25489 3.38233 3.38233 3.94605 3.94605 2.81861 6.76466 1.69116 1.69116 2.25489 3.94605 3.94605 2.81861 2.25489 4.50977 1.69116 2.81861 0.563721
0 0 0 0 0 0 0 0 0 0 0 0 0 0 0 0 0 0 0 0 0 0 0 0 0 0 0 0 0 0.563721 0 1.12744 0 0 0.563721 0 0.563721 0.563721 0 0 0 0.563721 1.69116 0.563721 0 1.69116 0.563721 0.563721 0 0.563721 0.563721 0 0.563721 0.563721 0 0 0.563721 0.563721 0.563721 0 0 0 0.563721 0.563721 0 0 0.563721 1.69116 1.69116 0 1.12744 1.12744 0.563721 1.69116 0.563721 0.563721 1.12744 0 1.12744 0 0 0 0 0 1.12744 0.563721 0.563721 0 1.69116 1.69116 0 0.563721 0.563721 0 0.563721 0 0 0 0 0 0 0 0 0 0 0 0 0 0 0 0.563721 0.563721 0 0.563721 0.563721 0.563721 0 0 0 0 0 0 1.12744 0 0 0 1.12744 1.12744 0.563721 0 1.12744 0.563721 0 0.563721 0.563721 0.563721 2.25489 0.563721 0 0.563721 1.12744 0.563721 1.12744 1.69116 1.69116 0.563721 2.25489 1.69116 2.25489 3.38233 2.25489 2.81861 1.12744 2.81861 0.563721 3.94605 1.69116 1.69116 1.69116 1.12744 0.563721 0.563721 1.69116 1.12744 5.07349 3.38233 3.94605 3.38233 2.25489 2.81861 3.94605 3.94605 5.07349 2.25489 3.38233 0.563721 5.07349 2.25489 1.12744 2.81861 0.563721 2.81861 1.12744 1.69116 2.81861 3.94605 0.563721 3.38233 3.38233 2.81861 2.25489 3.94605 2.25489 2.81861 1.12744 5.63721 4.50977 3.38233 1.12744 3.38233 3.94605 1.12744 1.69116 3.38233 2.81861 3.38233 1.69116 2.81861 2.25489 1.69116 2.25489 2.81861 1.12744 2.81861 4.50977 3.38233 5.63721 6.76466 5.07349 4.50977 2.25489 2.25489 4.50977 2.81861 8.45582 2.25489 2.25489 3.94605 3.94605 6.20094 4.50977 4.50977 3.38233 2.25489 1.12744 3.38233 5.07349 3.94605 3.38233 7.32838 3.94605 3.94605 2.25489 1.69116 3.38233 2.25489 2.81861 1.12744 4.50977 3.38233 2.81861 1.69116 0.563721 1.69116 3.94605 0
0 0 0 0 0 0 0 0 0 0 0 0 0 0 0 0 0 0 0 0 0 0 0 0 0 0 0.563721 0 0.563721 0 0 0 0.563721 0.563721 0.563721 0 0.563721 0.563721 0.563721 0 0.563721 0 1.12744 1.12744 0 0 0 0.563721 0 0.563721 1.12744 0 0 1.12744 0 0.563721 0.563721 0.563721 0.563721 0 1.12744 0.563721 1.12744 0 0.563721 0.563721 1.12744 0.563721 0 0.563721 0.563721 1.12744 0 0 1.12744 1.12744 1.12744 1.12744 1.69116 0 0.563721 0.563721 0.563721 0 0.563721 0.563721 0 1.12744 0.563721 2.25489 0.563721 0.563721 0.563721 0 0.563721 0.563721 1.12744 0 0 0 0 0 0 0 0 0 0 0 0 0.563721 0.563721 0 0 0 0 0.563721 0 0 0 0 0.563721 0 0.563721 0.563721 0 0.563721 0 0.563721 0.563721 0 1.12744 0 0 0.563721 0.563721 0.563721 1.69116 0 1.12744 0.563721 1.69116 1.69116 2.81861 0.563721 3.38233 2.81861 2.25489 2.25489 0.563721 3.94605 1.69116 2.25489 2.25489 3.38233 0.563721 1.12744 1.69116 3.38233 3.38233 2.25489 3.38233 2.81861 1.69116 1.69116 2.81861 2.81861 1.69116 1.69116 0 2.25489 1.12744 1.69116 2.81861 5.07349 0.563721 2.81861 1.12744 3.94605 2.25489 3.94605 2.81861 1.69116 1.69116 2.81861 4.50977 1.69116 3.94605 3.38233 5.07349 5.63721 5.07349 3.94605 4.50977 1.69116 4.50977 3.94605 5.07349 1.69116 5.07349 7.32838 3.94605 1.12744 2.25489 1.12744 2.25489 3.94605 5.07349 3.38233 2.81861 2.25489 2.25489 2.25489 0.563721 4.50977 3.38233 4.50977 2.25489 5.63721 5.63721 3.94605 3.94605 2.81861 2.81861 5.07349 3.94605 3.38233 6.20094 3.94605 3.94605 4.50977 4.50977 3.94605 3.94605 2.25489 2.81861 2.81861 6.20094 3.94605 11.2744 5.07349 3.38233 5.07349 4.50977 3.38233 3.38233 2.81861 2.81861 2.25489 1.12744 1.69116 2.25489 1.12744 1.69116 0 1.12744 3.38233
0 0 0 0 0 0 0 0 0 0 0 0 0 0 0 0 0 0 0 0 0 0 0 0 0 0 0 0 0.563721 0 0 0.563721 0.563721 0 0 0.563721 0 1.69116 0 0 0.563721 0 1.12744 0.563721 0 0 0.563721 1.12744 1.12744 0 0 0.563721 0.563721 0.563721 0 0.563721 0 0 0 0.563721 1.12744 0.563721 1.12744 0.563721 1.12744 2.81861 0 0.563721 0.563721 0 0.563721 0 0.563721 0.563721 1.12744 1.12744 0.563721 1.69116 0 0 1.69116 0 1.69116 0.563721 2.25489 0 0.563721 3.94605 2.25489 0.563721 0 1.69116 0.563721 0.563721 0.563721 1.12744 0 0 0 0 0 0 0 0 0 0 0 0 0.563721 0 0 0 0.563721 0.563721 0.563721 0.563721 0.563721 0 0 0.563721 0 0 0 0.563721 0.563721 0 1.12744 0.563721 1.12744 0.563721 0.563721 1.12744 0.563721 1.12744 0 0.563721 1.69116 0.563721 2.25489 0.563721 1.12744 2.25489 2.81861 1.69116 1.69116 3.38233 3.38233 1.69116 3.94605 3.38233 4.50977 2.81861 4.50977 3.38233 2.81861 0.563721 3.38233 1.12744 2.81861 3.38233 1.12744 2.81861 1.12744 1.69116 3.94605 3.38233 3.94605 1.69116 1.69116 3.94605 2.25489 0.563721 6.76466 2.81861 5.07349 1.69116 1.69116 4.50977 2.25489 2.25489 1.12744 2.25489 1.69116 2.81861 2.81861 3.38233 2.81861 5.07349 4.50977 6.20094 2.81861 5.63721 3.94605 5.07349 7.32838 5.63721 2.25489 1.12744 5.07349 2.25489 3.38233 3.94605 0 1.69116 0.563721 1.69116 0.563721 1.12744 2.25489 1.69116 1.12744 4.50977 3.94605 0.563721 1.69116 1.12744 2.25489 4.50977 2.25489 1.12744 5.63721 6.76466 4.50977 2.81861 4.50977 4.50977 3.38233 5.63721 6.76466 3.38233 5.63721 5.63721 1.69116 4.50977 3.38233 2.25489 1.69116 4.50977 2.81861 3.94605 3.38233 5.07349 3.94605 1.69116 1.12744 4.50977 3.94605 3.94605 3.94605 1.69116 1.69116 1.69116 0.563721 0 1.12744 0.563721
0 0 0 0 0 0 0 0 0 0 0 0 0 0 0 0 0 0 0 0 0 0 0 0 0 0 0 0 0 0.563721 0 0 0 0.563721 0.563721 0 0 1.12744 0 0.563721 1.69116 1.12744 1.12744 1.12744 1.12744 1.12744 1.12744 1.69116 0 2.81861 0.563721 1.12744 0.563721 0.563721 0 1.69116 0 0 1.12744 0.563721 0 0 0 0 0 0 0 1.12744 0 0.563721 0.563721 0.563721 0.563721 0.563721 0 1.12744 0.563721 0.563721 0 1.12744 0 0.563721 0.563721 0.563721 0 1.12744 0.563721 0 0.563721 0.563721 0.563721 0.563721 0 0.563721 1.12744 1.12744 0.563721 0 0 0 0 0 0 1.69116 0 0.563721 0 0.563721 0 0 0 0 0.563721 0 0.563721 0 0 0 0.563721 0.563721 0 0.563721 0.563721 0.563721 0 0.563721 0.563721 0 0.563721 2.25489 0 1.69116 0 0 3.94605 2.81861 0.563721 1.12744 0.563721 0 2.81861 1.69116 2.25489 1.69116 1.12744 1.69116 2.81861 1.12744 3.38233 2.81861 1.12744 4.50977 1.69116 1.12744 3.38233 1.69116 1.12744 2.25489 1.69116 0.563721 0.563721 4.50977 1.12744 1.12744 0.563721 2.81861 2.25489 2.81861 2.81861 1.12744 3.94605 1.69116 4.50977 1.69116 2.25489 2.81861 4.50977 2.25489 2.25489 3.38233 1.12744 3.38233 2.25489 1.12744 3.94605 2.25489 3.38233 3.94605 3.38233 2.81861 2.81861 5.07349 1.69116 6.76466 1.69116 2.81861 2.81861 1.12744 2.25489 2.25489 3.38233 1.69116 3.94605 4.50977 2.25489 3.38233 3.94605 1.69116 5.07349 2.81861 1.69116 1.69116 2.81861 4.50977 4.50977 3.38233 1.12744 4.50977 3.38233 5.07349 2.81861 3.38233 2.81861 3.38233 2.81861 5.07349 7.8921 4.50977 2.81861 5.63721 2.81861 4.50977 4.50977 3.38233 3.94605 4.50977 2.81861 2.81861 2.25489 3.94605 3.38233 2.81861 3.38233 3.38233 4.50977 1.69116 3.38233 2.25489 1.69116 4.50977 1.69116 5.07349 1.69116 2.25489 2.25489 2.81861
0 0 0 0 0 0 0 0 0 0 0 0 0 0 0 0 0 0 0 0 0 0 0 0 0 0 0 0 0 0 0 0 0 0.563721 1.12744 0.563721 0.563721 0 0 1.12744 0.563721 0 0.563721 0 0 0 0 1.69116 0.563721 1.12744 0.563721 1.12744 0 0 1.12744 1.12744 0 0 1.12744 1.12744 0.563721 0.563721 1.12744 1.69116 0.563721 0.563721 0.563721 0 1.69116 0.563721 1.12744 0.563721 0.563721 1.12744 0 0.563721 0 0.563721 0.563721 0.563721 1.12744 2.25489 0.563721 2.81861 1.12744 0 0 2.25489 0 1.12744 0 1.12744 1.69116 0 0 0 0 0.563721 0 0.563721 0 0.563721 0 0.563721 0 0 0 0.563721 0 0 1.12744 0.563721 0 1.12744 1.12744 0.563721 0 0.563721 0.563721 0.563721 0 0.563721 0 1.12744 1.69116 0 0 1.12744 0 1.12744 0.563721 1.12744 0.563721 1.12744 0.563721 1.69116 2.25489 1.12744 2.81861 1.69116 2.81861 1.69116 1.12744 4.50977 6.76466 1.69116 0.563721 2.81861 2.25489 4.50977 1.69116 5.07349 0.563721 5.07349 1.12744 2.81861 1.69116 1.69116 2.81861 2.81861 1.12744 1.12744 1.69116 1.69116 4.50977 2.25489 3.94605 2.81861 2.81861 1.69116 5.07349 2.81861 3.94605 2.25489 3.38233 2.81861 2.81861 6.20094 3.94605 2.81861 2.25489 2.25489 3.94605 3.38233 3.38233 3.94605 3.38233 3.38233 5.07349 6.76466 3.38233 3.94605 3.94605 5.63721 3.38233 1.69116 3.94605 2.81861 2.25489 2.81861 1.12744 1.69116 0.563721 2.81861 1.69116 2.81861 2.25489 3.94605 2.81861 1.69116 1.69116 2.25489 1.12744 2.81861 1.12744 2.25489 3.38233 2.25489 2.81861 3.94605 4.50977 3.38233 3.38233 5.07349 3.94605 3.94605 3.38233 5.07349 2.25489 3.38233 1.69116 3.38233 3.38233 2.81861 7.32838 2.81861 3.38233 1.69116 5.07349 1.69116 2.81861 3.38233 4.50977 1.12744 3.94605 2.25489 0 1.12744 3.38233 2.81861 1.12744 2.25489 2.81861 2.81861 3.38233 0
0 0 0 0 0 0 0 0 0 0 0 0 0 0 0 0 0 0 0.563721 0 0.563721 0 0 0 0 0 0 0 0 0 0 0 0.563721 0.563721 0.563721 0 0 0.563721 0 0 1.12744 1.12744 0 1.12744 1.12744 1.12744 1.12744 2.25489 0 0.563721 0.563721 0.563721 1.69116 0.563721 0.563721 0.563721 0.563721 0 0.563721 1.69116 1.12744 0.563721 0 0 0.563721 0.563721 0.563721 0.563721 0 0 0 1.12744 0.563721 1.12744 0 1.12744 0 2.25489 0 1.12744 0.563721 1.69116 0.563721 1.12744 0.563721 0 0.563721 1.12744 0.563721 0 1.69116 0.563721 1.12744 0.563721 1.12744 0.563721 0 0 2.25489 0.563721 0 0.563721 0 0 0.563721 0 1.69116 0.563721 0 0.563721 0 1.12744 0.563721 0 0 0 2.25489 1.69116 0.563721 0 0.563721 0 0 1.12744 0.563721 0 1.69116 1.12744 0.563721 2.25489 1.12744 0.563721 1.12744 0.563721 1.12744 1.69116 1.69116 2.25489 1.12744 2.81861 2.81861 2.81861 1.12744 1.69116 2.25489 1.12744 5.63721 4.50977 3.94605 2.25489 5.07349 2.81861 2.81861 2.81861 2.81861 1.69116 1.12744 1.12744 1.69116 1.69116 1.12744 1.69116 2.25489 1.69116 1.12744 3.94605 0.563721 2.81861 1.69116 1.69116 2.25489 1.69116 1.12744 2.25489 2.25489 3.94605 2.81861 2.81861 5.07349 3.94605 3.38233 3.94605 4.50977 3.94605 3.94605 3.94605 1.69116 3.94605 3.94605 4.50977 6.20094 3.94605 3.38233 2.25489 4.50977 2.25489 1.69116 2.25489 0.563721 2.25489 1.69116 2.25489 3.94605 1.12744 2.25489 2.25489 2.25489 0 2.81861 1.69116 0.563721 4.50977 1.69116 2.81861 5.07349 2.81861 3.38233 5.63721 4.50977 4.50977 5.63721 1.12744 2.81861 5.63721 5.07349 2.81861 2.25489 6.20094 4.50977 3.38233 3.38233 0.563721 2.25489 3.38233 2.25489 3.38233 2.25489 3.38233 4.50977 2.25489 4.50977 2.25489 3.94605 1.69116 2.81861 2.25489 1.12744 2.81861 5.63721 4.50977 5.07349 2.81861 0.563721 2.25489 1.12744 1.12744
0 0 0 0 0 0 0 0 0 0 0 0 0 0 0 0 0 0 0 0 0 0 0 0 0 0.563721 0 0 0 0 0.563721 0 0.563721 1.12744 1.12744 0 0.563721 0 1.12744 0.563721 0 0.563721 0.563721 0 1.69116 0 0 0.563721 1.12744 1.12744 0.563721 1.69116 0.563721 1.69116 1.12744 0.563721 1.12744 1.12744 0.563721 0.563721 0.563721 0 0 0.563721 0 0 0 0.563721 0 0.563721 0 0 0.563721 0.563721 0 0.563721 1.12744 1.69116 0.563721 1.12744 2.25489 1.12744 1.12744 0.563721 0 1.12744 1.69116 0.563721 1.12744 0 0.563721 0 1.12744 0 0.563721 0.563721 0 0.563721 0 1.69116 0.563721 0.563721 0.563721 0.563721 0.563721 1.12744 0 0.563721 0 0 0 1.12744 1.69116 0 0 0.563721 0.563721 0 1.12744 1.12744 0.563721 0 0 0.563721 0 1.12744 0.563721 1.12744 0.563721 0.563721 1.12744 1.12744 1.12744 1.69116 1.12744 1.12744 1.69116 1.12744 1.69116 1.69116 2.25489 5.63721 2.25489 1.69116 4.50977 2.25489 1.12744 3.94605 2.81861 0 4.50977 3.38233 3.38233 2.25489 5.63721 5.07349 3.94605 2.25489 2.81861 1.69116 0 2.25489 2.81861 0 2.81861 2.25489 3.94605 2.25489 5.63721 2.81861 3.94605 2.25489 3.94605 1.12744 3.38233 6.76466 3.94605 6.20094 3.94605 6.76466 1.69116 1.12744 3.38233 3.94605 5.63721 2.81861 5.07349 3.38233 5.07349 9.58326 5.07349 6.76466 5.07349 1.69116 1.69116 2.25489 1.12744 2.25489 2.25489 0.563721 1.69116 1.12744 3.94605 3.38233 1.12744 1.69116 2.25489 2.81861 2.25489 3.38233 2.81861 1.69116 2.81861 1.69116 2.81861 2.81861 4.50977 3.38233 3.94605 2.81861 5.07349 3.94605 3.38233 3.38233 5.07349 4.50977 2.81861 2.25489 3.94605 4.50977 3.38233 2.81861 0 3.38233 3.94605 3.38233 1.69116 2.81861 3.38233 5.07349 3.38233 3.38233 3.38233 2.81861 1.69116 5.07349 1.69116 2.25489 2.81861 2.81861 2.81861 5.07349 2.25489 2.25489 0 2.25489
0 0 0 0 0 0 0 0 0 0 0 0 0 0 0 0 0 0 0 0 0 0 0 0 0 0 0 0 0 0 0 0 0.563721 0 0 0 0.563721 0.563721 2.25489 0 0.563721 0 0.563721 0 0.563721 0.563721 0.563721 0 0 0 1.12744 0.563721 1.12744 0 1.12744 0 1.12744 1.12744 1.12744 0.563721 1.12744 0 0.563721 0.563721 0.563721 1.12744 0 1.12744 0.563721 0.563721 2.25489 0.563721 0.563721 1.12744 0.563721 0 0.563721 0 1.12744 0.563721 0.563721 1.12744 0.563721 1.12744 0.563721 1.69116 0 0.563721 2.25489 1.69116 0.563721 1.12744 0.563721 0.563721 0 0 1.12744 0.563721 0.563721 0.563721 0 0 0 1.12744 0.563721 0.563721 0 0.563721 1.12744 0 0.563721 0 0 1.69116 0 1.69116 0.563721 0.563721 0.563721 1.69116 0.563721 1.12744 0 1.12744 0.563721 0 1.69116 0.563721 0 2.25489 1.69116 1.12744 0.563721 0.563721 0 0.563721 0.563721 2.81861 2.81861 1.69116 3.38233 0.563721 3.38233 1.12744 2.25489 1.12744 2.25489 2.81861 1.69116 5.07349 2.81861 1.69116 2.25489 2.81861 3.38233 3.38233 2.25489 2.25489 0.563721 2.81861 2.81861 2.81861 2.25489 1.69116 5.07349 3.38233 3.94605 2.81861 2.25489 3.38233 2.81861 1.12744 5.07349 2.81861 5.07349 2.25489 4.50977 3.94605 2.25489 4.50977 3.38233 3.38233 2.81861 2.25489 4.50977 2.81861 3.38233 3.94605 3.94605 5.07349 2.81861 4.50977 3.38233 1.69116 5.07349 3.94605 1.12744 2.25489 4.50977 2.81861 2.25489 3.38233 1.69116 2.25489 2.81861 3.38233 4.50977 1.12744 1.12744 1.69116 2.25489 1.12744 9.58326 2.81861 2.25489 3.38233 1.69116 5.63721 1.69116 1.69116 3.38233 1.69116 2.81861 3.94605 3.94605 3.94605 2.25489 1.12744 2.25489 2.25489 4.50977 3.38233 2.25489 3.38233 3.38233 2.81861 2.25489 1.12744 2.81861 0.563721 3.94605 2.25489 1.69116 2.25489 0.563721 2.81861 3.94605 1.69116 0 2.25489 3.94605 1.69116 2.25489 3.38233 1.69116 1.69116
0 0 0 0 0 0 0 0 0 0 0 0 0 0 0 0 0 0 0 0 0 0 0 0 0 0 0 0 0 0 0.563721 0 0 0 0.563721 0 0 0 0.563721 1.12744 1.69116 1.12744 0.563721 2.25489 2.25489 1.69116 0 1.12744 1.12744 0 1.69116 0 0 1.69116 1.12744 0.563721 1.12744 1.12744 0 0.563721 1.69116 0.563721 0.563721 0.563721 0 1.12744 0 0.563721 0 0 1.12744 1.12744 0 2.25489 0.563721 0 1.12744 0.563721 1.12744 0 1.12744 2.81861 0 0.563721 0.563721 2.25489 1.12744 0 0.563721 0 1.12744 0.563721 1.69116 1.12744 0 0.563721 0 1.12744 0.563721 0.563721 0 0.563721 1.12744 0.563721 0.563721 0.563721 0 0.563721 0 2.81861 0 0.563721 0.563721 0 0 1.69116 0 0.563721 0.563721 0 0.563721 1.12744 0 0 0 1.12744 2.25489 0 2.25489 1.12744 0 0.563721 2.25489 0.563721 2.25489 2.25489 0 1.12744 4.50977 2.25489 1.69116 1.12744 2.25489 1.69116 2.81861 3.38233 3.38233 1.12744 4.50977 3.94605 3.94605 0.563721 2.25489 1.69116 2.25489 1.69116 2.81861 2.25489 2.81861 1.12744 1.12744 2.25489 1.12744 2.25489 2.25489 5.63721 4.50977 1.69116 0.563721 1.12744 1.12744 4.50977 2.81861 2.81861 3.38233 1.12744 1.69116 1.69116 1.12744 3.94605 2.25489 2.81861 3.38233 3.94605 2.81861 1.69116 5.07349 3.94605 5.07349 3.94605 4.50977 3.94605 2.25489 3.94605 1.12744 3.38233 0.563721 2.25489 2.25489 0.563721 2.81861 4.50977 3.38233 5.07349 3.38233 2.81861 2.25489 2.25489 2.81861 2.25489 1.12744 1.12744 2.25489 0.563721 2.25489 4.50977 2.81861 6.76466 5.63721 3.94605 2.81861 6.20094 5.63721 2.25489 5.07349 0.563721 4.50977 3.94605 2.81861 2.25489 3.38233 3.38233 1.69116 3.38233 1.12744 3.38233 1.12744 5.07349 0.563721 1.12744 1.12744 1.12744 3.38233 1.69116 4.50977 1.12744 1.69116 2.81861 3.38233 2.25489 2.25489 1.12744 2.25489 3.94605 2.25489 1.69116
0 0 0 0 0 0 0 0 0 0 0 0 0 0 0 0 0 0 0 0 0 0 0 0 0 0 0 0 0 0 0 0 0 0.563721 0 0 0 0 0 1.12744 0 1.12744 0 0 2.25489 1.12744 1.69116 0.563721 0.563721 0.563721 0 1.69116 1.69116 0.563721 1.12744 0 2.25489 1.69116 0.563721 2.25489 1.12744 0.563721 1.12744 1.12744 0.563721 1.12744 1.69116 0.563721 0.563721 0.563721 0 0 0 1.12744 2.25489 0.563721 0 0 1.12744 0 1.12744 0 0.563721 1.69116 1.12744 0.563721 1.12744 1.69116 1.12744 0 1.12744 0 0 0.563721 0 0 0 1.12744 1.12744 1.12744 0 1.12744 1.12744 0.563721 1.12744 1.12744 0.563721 1.12744 0.563721 0.563721 1.12744 1.12744 1.12744 0 1.12744 1.12744 0 0.563721 0.563721 3.38233 0.563721 0 0 1.12744 0 1.12744 1.12744 1.12744 0 2.25489 2.25489 1.12744 1.69116 1.69116 2.81861 1.12744 2.25489 1.12744 1.12744 1.69116 2.81861 2.81861 5.63721 3.38233 2.81861 4.50977 2.81861 3.94605 3.94605 1.69116 2.81861 3.38233 2.25489 3.38233 1.12744 2.25489 0.563721 4.50977 1.69116 2.25489 2.25489 0.563721 0.563721 0.563721 2.25489 1.69116 3.38233 0.563721 2.25489 1.12744 1.69116 3.94605 0.563721 2.81861 1.69116 3.38233 3.38233 2.25489 3.38233 5.63721 0.563721 5.63721 6.20094 3.94605 6.20094 1.12744 3.38233 2.81861 1.69116 3.94605 3.94605 2.25489 3.94605 6.20094 2.81861 0.563721 3.94605 1.69116 1.12744 4.50977 1.69116 5.07349 0.563721 1.12744 3.94605 2.25489 4.50977 2.25489 2.25489 3.38233 2.25489 3.94605 3.38233 3.38233 1.12744 2.81861 2.25489 2.81861 2.25489 5.07349 2.81861 1.69116 2.25489 5.07349 2.81861 3.94605 2.25489 2.25489 1.12744 1.69116 3.94605 1.12744 2.25489 2.25489 2.81861 3.38233 2.25489 3.38233 3.94605 3.38233 4.50977 2.81861 4.50977 2.25489 1.69116 1.69116 1.69116 5.63721 0.563721 1.12744 2.81861 3.38233 1.12744 3.38233 2.81861 0
0 0 0 0 0 0 0 0 0 0 0 0 0 0 0 0 0 0 0 0 0 0 0 0 0 0 0 0 0 0.563721 0.563721 0 0 0 0.563721 0.563721 1.12744 0 0.563721 0.563721 0.563721 0.563721 0 0.563721 3.38233 0.563721 1.12744 1.12744 0.563721 1.69116 0 2.25489 1.12744 0.563721 0.563721 0.563721 0.563721 0 0.563721 1.12744 0.563721 1.12744 1.12744 1.69116 0.563721 0.563721 0 1.12744 1.12744 0.563721 0.563721 1.12744 1.12744 0.563721 0.563721 0 0.563721 0 0.563721 0.563721 1.12744 1.69116 0.563721 3.94605 1.12744 1.69116 0.563721 0.563721 0 1.12744 0 0.563721 0.563721 0.563721 0.563721 1.12744 0.563721 0 0.563721 0 0.563721 0.563721 0 0 0.563721 0.563721 0.563721 1.12744 1.69116 0 1.12744 0.563721 2.81861 1.69116 1.69116 2.81861 2.25489 1.69116 1.69116 1.12744 1.12744 0 1.12744 1.12744 0.563721 1.69116 0.563721 1.12744 1.12744 1.69116 0.563721 0.563721 2.25489 1.69116 3.38233 1.69116 0.563721 6.20094 1.69116 1.69116 3.94605 1.12744 2.81861 4.50977 1.12744 3.38233 5.07349 6.76466 3.94605 3.38233 2.25489 4.50977 3.38233 4.50977 2.81861 5.63721 1.12744 2.25489 0 0 0 2.25489 3.38233 1.69116 0.563721 2.25489 1.69116 1.69116 1.12744 0.563721 0.563721 2.25489 2.81861 1.69116 1.69116 2.25489 1.69116 3.94605 3.94605 2.81861 2.25489 2.81861 5.07349 1.69116 3.38233 4.50977 7.32838 2.25489 2.25489 3.94605 2.81861 1.69116 1.69116 3.38233 1.69116 2.25489 2.81861 2.25489 0 2.81861 1.69116 1.69116 2.81861 1.12744 1.12744 3.94605 2.25489 3.38233 0.563721 2.25489 3.38233 1.69116 2.25489 2.25489 1.12744 1.12744 2.25489 2.81861 1.69116 2.81861 2.81861 4.50977 5.63721 5.07349 1.69116 1.69116 4.50977 3.94605 3.94605 0.563721 3.38233 0 0.563721 0.563721 0.563721 3.38233 2.81861 3.94605 1.12744 1.12744 2.25489 5.63721 4.50977 3.94605 3.38233 3.38233 3.38233 1.69116 3.38233 1.12744 2.25489 2.81861 1.12744 2.25489 0.563721 1.69116
0 0 0 0 0 0 0 0 0 0 0 0 0 0 0 0 0 0 0 0 0 0 0 0 0 0 0 0 0 0 0 0 0 0 0 0.563721 0 1.12744 1.12744 1.69116 0.563721 0 0.563721 1.12744 0.563721 1.12744 0 2.25489 1.69116 0.563721 1.12744 1.12744 0.563721 2.25489 1.12744 1.69116 0.563721 0 0.563721 0.563721 1.69116 1.12744 1.69116 0.563721 0 1.12744 0.563721 0.563721 0.563721 1.12744 0.563721 0 0.563721 0.563721 0.563721 1.69116 0.563721 2.81861 0 0 0 0.563721 0.563721 0.563721 2.81861 0.563721 1.12744 3.38233 0 0.563721 1.12744 1.12744 2.25489 1.12744 0.563721 3.38233 1.12744 1.12744 0 0 0.563721 1.69116 0.563721 0.563721 1.12744 0 0.563721 0.563721 1.12744 1.12744 1.12744 1.12744 1.12744 1.12744 2.81861 2.25489 2.25489 1.12744 1.12744 0 3.38233 2.25489 3.38233 1.12744 1.12744 1.69116 0.563721 1.12744 3.38233 1.69116 1.12744 3.38233 1.69116 1.12744 1.69116 2.25489 1.69116 1.12744 3.38233 1.12744 1.12744 5.07349 2.25489 3.38233 3.38233 6.20094 3.38233 5.63721 2.25489 3.94605 4.50977 5.63721 4.50977 2.25489 0.563721 2.25489 2.81861 1.69116 3.94605 1.12744 1.69116 0 1.69116 0.563721 2.25489 1.12744 1.69116 1.12744 4.50977 1.69116 0.563721 1.12744 1.69116 2.25489 1.69116 4.50977 0.563721 2.81861 2.81861 2.25489 3.38233 3.94605 0.563721 1.69116 4.50977 4.50977 3.38233 2.81861 2.25489 1.69116 2.25489 1.12744 2.25489 3.94605 2.81861 1.69116 0.563721 2.25489 1.12744 1.69116 1.69116 1.69116 0.563721 0.563721 2.25489 1.69116 3.38233 6.20094 0.563721 2.81861 2.81861 2.81861 1.12744 1.12744 3.94605 4.50977 3.38233 2.81861 2.81861 2.25489 4.50977 2.81861 2.81861 2.81861 7.32838 2.25489 3.38233 2.25489 2.25489 1.69116 2.81861 2.25489 2.81861 2.81861 1.69116 3.38233 2.25489 2.25489 2.25489 1.69116 3.94605 3.38233 3.38233 4.50977 2.25489 1.12744 3.94605 4.50977 1.12744 2.81861 4.50977 0.563721 0.563721 1.12744 0.563721 1.69116
0 0 0 0 0 0 0 0 0 0 0 0 0 0 0 0 0 0 0 0 0 0 0 0 0.563721 0 0 0 0 0 0 0.563721 0 0.563721 1.12744 0.563721 0 0 0.563721 1.12744 0.563721 1.12744 1.69116 2.25489 0 1.69116 1.12744 1.12744 0 1.69116 1.12744 2.25489 1.69116 2.81861 0.563721 0.563721 0.563721 1.69116 1.12744 1.12744 1.12744 1.12744 1.12744 1.69116 0 0 1.12744 0 1.12744 1.12744 0.563721 0.563721 0 0 2.25489 1.12744 1.69116 1.12744 1.69116 0.563721 0.563721 0 0.563721 1.69116 0.563721 3.38233 0.563721 0 2.25489 2.81861 1.69116 0.563721 0.563721 0.563721 0 1.12744 2.81861 1.12744 0 0.563721 0.563721 0 0.563721 1.69116 1.12744 0.563721 0.563721 1.69116 0.563721 0 0.563721 3.38233 1.69116 0.563721 2.25489 2.25489 2.25489 2.25489 0.563721 1.12744 1.69116 1.12744 1.69116 1.12744 2.25489 0 2.25489 2.25489 1.12744 3.94605 1.69116 2.81861 0.563721 1.69116 1.12744 2.81861 2.81861 2.25489 2.81861 2.25489 2.25489 1.69116 2.25489 3.94605 4.50977 4.50977 4.50977 2.81861 0 3.94605 5.07349 1.12744 3.94605 1.12744 1.69116 3.94605 1.69116 2.25489 2.25489 2.81861 0.563721 2.25489 1.12744 1.12744 0.563721 1.69116 0.563721 2.81861 1.12744 0.563721 0 0.563721 2.25489 1.69116 2.81861 2.81861 2.25489 0 2.81861 1.12744 3.38233 2.25489 4.50977 1.69116 2.25489 2.25489 4.50977 1.69116 3.38233 3.94605 2.81861 5.63721 2.81861 3.94605 0 2.81861 1.69116 2.81861 1.69116 3.94605 2.81861 1.12744 2.25489 2.25489 1.69116 3.38233 1.69116 4.50977 2.81861 3.94605 3.38233 1.12744 3.38233 3.38233 4.50977 3.38233 1.69116 1.69116 4.50977 5.07349 3.94605 1.12744 3.94605 5.07349 2.81861 2.25489 2.25489 3.38233 4.50977 1.12744 2.81861 2.25489 4.50977 1.69116 2.81861 1.12744 1.12744 0 5.07349 3.38233 2.81861 1.69116 1.12744 1.12744 2.25489 2.81861 0 3.94605 2.81861 0.563721 3.38233 0.563721 1.12744 2.25489 0 1.12744
0 0 0 0 0 0 0 0 0 0 0 0 0 0 0 0 0 0 0 0 0 0 0 0 0 0 0 0 0 0 0 0 0 0.563721 0.563721 0 0.563721 1.12744 0.563721 0.563721 0.563721 0.563721 0.563721 0 1.12744 1.69116 0.563721 2.81861 2.81861 0 1.12744 1.12744 3.38233 0.563721 0.563721 1.12744 0.563721 1.12744 1.12744 2.25489 2.25489 1.12744 2.25489 1.69116 0.563721 1.12744 0.563721 0 0.563721 0.563721 0 0.563721 0.563721 3.38233 1.69116 1.69116 0 0 1.12744 0 2.81861 1.12744 0.563721 0.563721 1.12744 1.69116 1.12744 1.12744 1.69116 1.12744 2.25489 0.563721 0.563721 1.69116 0.563721 2.25489 0.563721 0 1.12744 0.563721 1.69116 1.69116 1.69116 1.12744 2.81861 1.12744 0.563721 0.563721 0.563721 2.81861 1.69116 1.69116 1.12744 0.563721 0.563721 1.69116 1.12744 3.94605 1.69116 2.25489 1.12744 0.563721 0.563721 0.563721 1.12744 1.69116 1.12744 0 1.69116 3.94605 1.12744 1.69116 2.25489 3.38233 1.12744 1.12744 2.25489 1.69116 1.69116 1.69116 2.25489 2.25489 2.81861 5.07349 1.69116 2.25489 2.81861 5.07349 2.25489 1.69116 0.563721 1.12744 0.563721 2.25489 3.94605 0.563721 1.69116 1.69116 0.563721 1.12744 0 1.12744 1.12744 1.12744 0 1.69116 0 1.12744 1.69116 1.69116 2.25489 0 1.69116 3.38233 1.12744 1.12744 2.25489 1.12744 1.69116 3.38233 0.563721 0.563721 2.81861 3.38233 3.94605 3.94605 3.38233 3.94605 4.50977 3.94605 3.38233 5.07349 2.25489 2.25489 0.563721 2.81861 2.81861 1.69116 1.69116 0.563721 2.25489 2.81861 3.38233 2.25489 2.25489 2.25489 4.50977 1.69116 2.25489 2.81861 3.94605 2.25489 2.81861 6.20094 2.25489 3.94605 2.25489 4.50977 1.12744 3.94605 5.07349 1.69116 2.81861 3.94605 4.50977 3.38233 3.94605 2.25489 2.25489 3.38233 2.81861 1.69116 2.81861 2.25489 2.81861 3.94605 3.38233 5.63721 2.25489 2.81861 2.25489 1.69116 0.563721 0.563721 0 2.81861 1.69116 1.69116 0.563721 2.25489 1.69116 2.25489 2.81861 0 2.81861 2.25489
0 0 0 0 0 0 0 0 0 0 0 0 0 0 0 0 0 0 0 0 0 0 0 0 0 0 0 0 0 0 0 0 0.563721 0 0 0.563721 0 1.69116 0.563721 0 0 2.81861 1.12744 1.12744 2.25489 2.81861 2.81861 2.25489 2.81861 1.12744 1.69116 2.25489 2.25489 0 0 1.12744 1.69116 2.81861 1.69116 2.81861 3.38233 1.69116 0 2.25489 0 0 1.69116 1.12744 1.12744 0 0.563721 1.12744 0 1.12744 1.69116 1.12744 1.69116 1.12744 1.69116 3.38233 2.25489 0.563721 3.38233 1.12744 1.12744 1.12744 0.563721 2.25489 2.81861 1.12744 0.563721 1.69116 0.563721 1.12744 0 0.563721 0 0.563721 1.69116 0.563721 0.563721 0.563721 0.563721 0 0.563721 1.12744 0 1.12744 1.12744 0.563721 0 0 0.563721 1.69116 1.69116 1.69116 0.563721 1.12744 0 0.563721 2.81861 1.69116 3.38233 0.563721 1.12744 1.69116 2.25489 0.563721 0.563721 1.69116 2.25489 0.563721 1.69116 0.563721 1.12744 2.81861 1.12744 1.12744 2.25489 2.25489 3.38233 5.07349 0.563721 1.69116 2.81861 1.69116 3.38233 2.25489 2.81861 2.25489 3.38233 2.81861 3.38233 1.12744 1.69116 2.25489 1.12744 1.69116 1.69116 1.12744 1.69116 0 0 2.25489 1.12744 0.563721 1.69116 0.563721 1.12744 1.69116 2.25489 0.563721 1.69116 1.12744 0.563721 2.25489 1.12744 0.563721 0.563721 1.12744 2.81861 3.38233 2.25489 2.25489 3.94605 3.94605 2.25489 4.50977 2.81861 3.38233 3.38233 2.81861 2.25489 2.81861 0 1.12744 1.12744 1.12744 1.12744 1.12744 2.81861 3.94605 4.50977 5.07349 2.81861 0.563721 0.563721 4.50977 3.38233 1.69116 2.81861 3.94605 2.25489 1.69116 5.07349 1.69116 6.20094 3.38233 1.12744 4.50977 1.69116 2.81861 3.38233 3.94605 4.50977 6.76466 1.69116 2.81861 0.563721 1.69116 5.07349 0 1.69116 2.81861 2.25489 2.25489 2.81861 1.69116 1.12744 1.12744 3.38233 3.38233 1.69116 1.12744 3.38233 3.38233 4.50977 2.25489 1.12744 1.12744 1.69116 1.12744 2.25489 1.12744 1.69116 2.81861
0 0 0 0 0 0 0 0 0 0 0 0 0 0 0 0 0 0 0 0 0 0 0 0 0 0 0 0 0 0 0.563721 0 0 0 0 1.69116 0 0.563721 1.12744 1.69116 1.12744 0.563721 1.12744 0.563721 1.12744 1.12744 1.12744 1.69116 2.25489 1.12744 1.12744 2.81861 1.69116 2.81861 2.25489 0.563721 2.81861 1.69116 1.69116 3.38233 1.69116 2.25489 1.69116 1.69116 1.69116 0.563721 0 0.563721 1.69116 0 1.69116 0.563721 0 1.69116 1.69116 0.563721 0.563721 0 0.563721 1.69116 0 2.25489 2.25489 1.12744 1.12744 0.563721 0.563721 1.69116 1.12744 1.69116 1.12744 0.563721 0 0.563721 0 0.563721 1.12744 0.563721 1.69116 2.25489 0 0.563721 0.563721 1.69116 0.563721 0.563721 1.12744 1.12744 1.12744 1.69116 0.563721 1.12744 0.563721 1.12744 0.563721 0.563721 2.25489 1.69116 0 2.25489 1.69116 2.81861 1.12744 0 3.38233 1.69116 2.25489 1.12744 0.563721 2.25489 0.563721 0.563721 1.69116 2.81861 1.12744 1.69116 1.12744 2.81861 3.38233 3.38233 1.12744 2.25489 2.81861 2.81861 2.81861 2.25489 2.81861 2.81861 0.563721 6.76466 3.38233 3.38233 2.25489 2.25489 3.38233 1.69116 2.81861 2.81861 1.12744 0 1.12744 0.563721 1.12744 2.25489 0.563721 0.563721 0 2.25489 1.12744 0.563721 1.12744 0.563721 1.12744 1.12744 0.563721 0.563721 1.12744 2.81861 3.38233 1.12744 3.94605 2.25489 1.12744 2.25489 4.50977 2.25489 5.07349 5.07349 3.94605 5.07349 2.25489 5.63721 2.81861 1.69116 1.69116 1.12744 0.563721 1.69116 1.12744 0.563721 1.12744 2.81861 1.12744 2.81861 1.69116 3.94605 1.12744 3.38233 1.69116 5.07349 2.25489 2.25489 2.25489 2.25489 4.50977 0.563721 2.81861 3.94605 3.94605 2.81861 2.25489 2.81861 3.38233 4.50977 3.38233 5.07349 2.25489 2.25489 1.69116 5.63721 3.94605 2.81861 3.38233 1.12744 1.69116 2.81861 1.69116 4.50977 1.12744 0.563721 2.81861 2.81861 1.12744 0.563721 0.563721 2.25489 1.12744 0 1.69116 2.25489 1.12744 0.563721 2.81861 3.94605 1.12744 1.69116
0 0 0 0 0 0 0 0 0 0 0 0 0 0 0 0 0 0 0 0 0 0 0 0 0 0 0 0 0 0 0 0 0 0 0.563721 0 0 0.563721 0.563721 0.563721 0.563721 1.12744 2.81861 1.69116 0 0.563721 1.12744 3.38233 0 1.12744 1.12744 2.25489 1.12744 1.69116 2.81861 1.69116 2.81861 2.81861 1.69116 3.38233 2.25489 1.69116 2.81861 1.69116 1.12744 0.563721 0 1.12744 1.12744 1.69116 1.69116 0.563721 0 0 0.563721 0.563721 1.69116 0 2.25489 1.69116 0 0.563721 1.69116 1.12744 0 0.563721 1.12744 1.69116 0.563721 0.563721 1.12744 1.12744 1.12744 1.12744 0.563721 1.12744 1.69116 0.563721 1.69116 1.69116 0.563721 0.563721 0.563721 0.563721 1.12744 2.25489 0 0.563721 0 1.12744 2.81861 4.50977 2.25489 2.25489 1.12744 1.12744 1.12744 2.25489 0.563721 1.12744 0.563721 1.12744 1.12744 1.12744 1.69116 2.25489 2.81861 1.69116 2.25489 1.69116 2.25489 2.25489 1.69116 2.25489 2.25489 1.69116 2.81861 1.69116 2.81861 3.38233 2.25489 3.38233 4.50977 5.07349 2.25489 2.81861 2.81861 3.38233 2.81861 1.69116 2.25489 1.69116 1.12744 2.81861 2.25489 5.07349 0.563721 3.38233 0 2.25489 2.81861 0.563721 1.12744 1.12744 0 0 0.563721 0.563721 0.563721 2.25489 0.563721 0.563721 0 1.12744 1.12744 2.25489 4.50977 1.69116 0.563721 2.25489 3.94605 2.25489 1.69116 3.94605 3.38233 2.25489 2.25489 1.69116 1.69116 3.38233 3.94605 1.69116 2.25489 2.81861 0.563721 2.25489 0.563721 2.25489 1.12744 1.69116 2.25489 2.25489 3.94605 5.63721 1.12744 1.12744 0.563721 0 1.69116 0.563721 0.563721 2.25489 5.07349 1.69116 3.38233 4.50977 2.81861 2.81861 1.12744 4.50977 3.94605 2.81861 1.69116 5.07349 3.38233 2.81861 2.81861 2.81861 3.94605 2.25489 1.69116 3.38233 3.38233 3.38233 2.25489 2.81861 2.25489 2.25489 5.07349 2.25489 0 2.81861 1.12744 3.94605 1.69116 1.69116 1.12744 2.81861 2.25489 1.69116 1.69116 1.12744 1.12744 0.563721 1.12744 1.12744
0 0 0 0 0 0 0 0 0 0 0 0 0 0 0 0 0 0 0 0 0 0 0 0 0 0 0 0 0 0 0 0 0 0.563721 1.12744 0.563721 0 0.563721 2.81861 0.563721 1.12744 0.563721 1.12744 1.12744 0.563721 1.12744 0.563721 2.25489 1.12744 1.69116 1.69116 2.81861 1.69116 2.25489 2.81861 1.69116 1.12744 1.69116 3.38233 1.69116 1.12744 1.69116 1.69116 2.25489 0.563721 1.12744 0.563721 1.12744 2.25489 1.12744 0.563721 0 2.25489 1.69116 0 0 1.69116 0 0.563721 1.69116 0.563721 2.25489 1.69116 1.12744 1.69116 0 0.563721 2.25489 0.563721 0 1.12744 1.12744 0.563721 0 0.563721 1.69116 0.563721 1.12744 1.69116 1.12744 0.563721 0 2.25489 0.563721 1.69116 2.25489 1.69116 1.12744 1.12744 2.25489 0.563721 2.81861 1.12744 1.12744 0.563721 3.38233 2.25489 1.69116 3.94605 2.81861 2.25489 2.25489 1.69116 2.25489 2.81861 1.69116 3.38233 1.12744 1.12744 1.12744 1.12744 1.12744 0 1.69116 1.12744 2.25489 1.12744 1.69116 1.69116 2.25489 2.25489 1.69116 2.81861 2.81861 2.81861 3.38233 6.20094 6.20094 1.69116 3.94605 2.81861 2.25489 1.69116 2.81861 2.25489 1.69116 0.563721 2.25489 1.12744 2.25489 1.69116 1.69116 1.12744 1.12744 1.12744 0.563721 1.12744 0 0 0.563721 1.69116 0.563721 1.69116 0.563721 0.563721 2.25489 2.25489 0.563721 2.25489 2.25489 2.81861 2.81861 2.25489 0.563721 3.94605 4.50977 2.25489 3.38233 4.50977 3.38233 2.81861 1.12744 3.38233 3.94605 2.25489 1.69116 3.38233 2.25489 2.81861 0.563721 1.12744 2.81861 0.563721 1.69116 2.25489 2.81861 5.07349 1.12744 2.81861 1.69116 2.81861 1.69116 2.81861 2.25489 1.12744 5.07349 1.69116 2.25489 3.38233 5.07349 0.563721 5.07349 5.07349 5.63721 3.94605 1.69116 2.25489 1.12744 1.69116 2.81861 0.563721 4.50977 0 4.50977 4.50977 0.563721 0 3.94605 3.38233 0 1.12744 0.563721 1.69116 2.81861 1.12744 0.563721 2.25489 2.25489 0 0 1.12744 0 1.12744 1.12744 0.563721 0
0 0 0 0 0 0 0 0 0 0 0 0 0 0 0 0 0 0 0 0 0 0 0 0 0 0 0 0 0 0.563721 1.12744 0 0.563721 0 1.12744 0 0.563721 1.12744 1.69116 1.69116 0.563721 0.563721 0 1.12744 1.12744 0.563721 2.25489 1.69116 3.94605 2.25489 1.69116 1.69116 2.25489 0.563721 0.563721 1.69116 3.38233 1.12744 0 1.12744 3.38233 1.12744 1.12744 1.12744 1.69116 2.81861 1.69116 1.12744 2.25489 1.69116 0.563721 1.12744 0 0.563721 0 0.563721 1.12744 1.69116 1.12744 1.69116 0.563721 1.69116 0.563721 2.25489 1.69116 1.69116 0.563721 0 0.563721 0 1.69116 0.563721 1.12744 1.12744 0.563721 0 1.12744 1.12744 0 0.563721 0 0.563721 0 0.563721 2.25489 1.12744 0.563721 1.12744 0.563721 2.81861 1.12744 1.69116 0 1.69116 0 2.25489 1.69116 0 1.12744 1.12744 2.25489 0.563721 0 1.12744 0.563721 1.12744 0.563721 1.69116 2.25489 2.81861 2.25489 0 0.563721 1.12744 1.69116 1.69116 0.563721 3.94605 2.81861 2.81861 1.69116 3.94605 2.81861 3.38233 2.81861 1.69116 3.38233 2.81861 2.81861 3.38233 0.563721 0.563721 1.69116 2.25489 2.25489 1.12744 1.69116 1.69116 1.12744 1.12744 4.50977 1.69116 2.25489 0.563721 1.12744 1.12744 0 0 0 1.12744 1.12744 0 3.38233 1.12744 3.94605 1.69116 1.12744 2.25489 2.81861 0.563721 2.81861 5.63721 2.81861 5.07349 2.25489 1.69116 2.25489 2.25489 4.50977 1.69116 3.38233 2.81861 2.81861 2.81861 3.38233 1.12744 2.81861 2.81861 1.12744 1.69116 1.12744 2.25489 5.07349 3.38233 1.69116 2.81861 2.25489 2.25489 1.69116 1.12744 3.94605 1.69116 1.69116 2.25489 2.81861 1.69116 2.81861 2.25489 3.94605 3.38233 3.38233 4.50977 1.69116 5.63721 5.07349 4.50977 2.81861 6.20094 2.81861 2.25489 0.563721 1.12744 2.81861 0 1.69116 5.63721 1.69116 1.69116 2.25489 1.69116 0.563721 2.81861 2.25489 1.69116 1.69116 1.12744 0.563721 0.563721 1.12744 1.69116 0 0.563721 1.12744 1.12744 0.563721 1.12744
0 0 0 0 0 0 0 0 0 0 0 0 0 0 0 0 0 0 0 0 0 0 0 0 0 0 0 0 0 0 0.563721 0.563721 0.563721 0.563721 0.563721 0.563721 0.563721 0.563721 1.12744 0 2.25489 0 0.563721 1.69116 1.12744 0 1.12744 1.12744 3.38233 2.25489 3.94605 0.563721 1.69116 1.12744 1.12744 1.12744 1.69116 1.69116 2.25489 1.69116 0.563721 1.12744 2.25489 1.69116 2.25489 2.25489 0.563721 1.12744 3.38233 1.69116 0 1.69116 0.563721 0.563721 0.563721 2.25489 0.563721 0 0 0.563721 0 1.69116 1.69116 1.12744 1.12744 1.69116 0.563721 2.25489 1.69116 1.69116 1.12744 0.563721 0.563721 0.563721 2.81861 1.69116 0 1.12744 0.563721 1.12744 0.563721 1.69116 1.12744 1.69116 1.12744 0.563721 1.69116 2.25489 0.563721 1.12744 0.563721 1.69116 3.94605 0.563721 1.12744 3.38233 1.12744 2.25489 1.69116 2.25489 2.25489 2.25489 1.12744 4.50977 2.25489 2.81861 1.69116 2.25489 0.563721 0.563721 1.12744 0.563721 3.38233 3.94605 2.25489 1.69116 2.25489 1.12744 3.38233 2.81861 4.50977 5.07349 2.81861 2.81861 5.07349 1.69116 0 1.69116 2.25489 2.25489 3.38233 1.69116 3.38233 1.69116 0.563721 0.563721 1.69116 1.69116 1.12744 2.81861 0.563721 1.12744 2.25489 3.38233 0.563721 0.563721 0.563721 0 0.563721 1.12744 1.12744 1.12744 1.69116 1.12744 0.563721 2.25489 1.69116 3.38233 4.50977 2.81861 1.69116 3.94605 1.69116 1.69116 3.38233 1.69116 3.94605 2.81861 1.69116 2.81861 0.563721 1.12744 2.81861 2.25489 1.12744 2.81861 1.69116 1.12744 1.69116 1.12744 0.563721 2.25489 1.69116 1.12744 3.94605 1.12744 1.12744 2.25489 2.25489 0.563721 1.69116 2.81861 2.81861 1.12744 2.25489 2.25489 3.38233 2.25489 3.38233 2.25489 3.38233 5.07349 2.25489 2.25489 3.94605 2.25489 3.38233 2.81861 3.38233 2.25489 2.81861 2.81861 1.69116 3.38233 4.50977 1.69116 1.69116 1.69116 2.25489 3.38233 0 0.563721 1.69116 0.563721 2.81861 1.12744 1.69116 0 2.25489 2.25489 0.563721 1.69116 2.81861 1.12744 0.563721 1.12744
0 0 0 0 0 0 0 0 0 0 0 0 0 0 0 0 0 0 0 0 0 0 0 0 0 0 0 0 0 0 0 0 0 0.563721 0.563721 1.69116 0 0 0.563721 0 1.69116 0 3.38233 0.563721 2.81861 1.69116 3.38233 1.12744 1.69116 1.69116 2.25489 2.25489 0.563721 1.69116 2.81861 1.69116 1.69116 0 1.12744 0.563721 2.81861 3.38233 1.69116 0.563721 0.563721 1.69116 1.12744 1.69116 0.563721 1.12744 1.69116 1.12744 0 0.563721 1.12744 0 1.69116 0 0 2.81861 1.12744 0 0.563721 0.563721 0.563721 0 0.563721 2.25489 1.69116 2.25489 2.25489 1.12744 2.81861 1.12744 0.563721 0.563721 0 2.25489 0.563721 0.563721 2.25489 0 1.69116 0 0.563721 1.12744 1.69116 0.563721 1.12744 1.69116 1.69116 0.563721 2.25489 1.69116 2.25489 2.81861 2.25489 0.563721 2.25489 1.12744 1.12744 1.69116 2.81861 2.25489 2.81861 0.563721 0.563721 1.12744 1.69116 1.69116 0.563721 1.12744 1.69116 2.25489 2.81861 2.81861 1.69116 3.38233 3.38233 1.69116 1.12744 2.81861 3.38233 5.63721 4.50977 1.12744 2.81861 3.94605 3.38233 2.25489 0.563721 2.81861 2.81861 2.25489 1.69116 0 0 0 1.69116 0.563721 1.69116 0.563721 0 2.25489 0.563721 0 0 0.563721 0.563721 0.563721 0.563721 1.12744 1.12744 3.38233 2.25489 0.563721 0 2.81861 0.563721 1.69116 4.50977 0.563721 2.81861 3.38233 2.81861 1.69116 1.12744 2.81861 4.50977 0.563721 1.12744 0.563721 1.69116 2.25489 0.563721 0.563721 2.81861 1.69116 3.38233 0.563721 2.81861 2.81861 2.25489 1.12744 0 2.25489 1.12744 1.12744 0.563721 1.12744 3.38233 1.69116 2.81861 2.81861 2.25489 3.94605 1.12744 5.63721 6.76466 4.50977 2.25489 5.63721 4.50977 1.69116 6.20094 2.25489 3.94605 2.25489 3.38233 2.25489 1.12744 2.81861 0 2.25489 1.69116 2.81861 1.69116 0.563721 2.25489 2.81861 3.38233 0.563721 1.69116 2.81861 1.69116 1.12744 2.25489 0 0 1.12744 1.12744 2.25489 1.69116 0.563721 0.563721 0.563721
0 0 0 0 0 0 0 0 0 0 0 0 0 0 0 0 0 0 0 0 0 0 0 0 0 0 0 0 0 0 0.563721 0.563721 1.69116 0.563721 0 1.12744 0.563721 0.563721 0 2.81861 1.12744 1.69116 1.12744 2.81861 3.94605 1.12744 1.12744 1.12744 3.38233 1.12744 1.69116 0.563721 1.12744 0.563721 0.563721 1.12744 1.12744 1.12744 1.12744 2.81861 1.12744 2.25489 0.563721 1.69116 2.25489 2.25489 1.69116 1.69116 1.69116 1.12744 1.69116 1.12744 1.12744 1.12744 2.25489 1.12744 0 1.12744 1.12744 0.563721 0 0 2.25489 1.69116 0.563721 0.563721 1.69116 0.563721 1.12744 2.81861 1.69116 0 2.81861 1.12744 0.563721 2.81861 0.563721 0 1.69116 0.563721 0 0.563721 0.563721 2.25489 2.25489 1.12744 0.563721 0.563721 0.563721 0.563721 1.69116 1.69116 3.38233 0.563721 1.69116 0.563721 1.12744 1.12744 0.563721 1.12744 2.25489 0.563721 1.12744 1.12744 2.81861 1.69116 1.12744 1.69116 2.25489 4.50977 2.25489 1.12744 2.25489 3.38233 2.81861 3.38233 1.69116 2.81861 2.81861 1.69116 1.12744 1.69116 4.50977 3.38233 2.81861 4.50977 2.81861 1.69116 2.25489 2.81861 2.81861 1.69116 3.38233 1.12744 2.25489 1.12744 1.12744 3.38233 1.12744 1.69116 0.563721 1.12744 0.563721 0.563721 0 0.563721 0 0.563721 0.563721 0.563721 1.12744 0 0.563721 1.69116 1.12744 1.69116 3.38233 2.25489 2.81861 1.12744 3.38233 2.25489 3.94605 1.69116 3.38233 1.69116 1.69116 1.69116 2.81861 1.69116 1.12744 1.12744 0.563721 1.69116 0.563721 1.69116 1.12744 1.69116 2.25489 1.12744 2.25489 1.69116 1.69116 0.563721 2.25489 2.81861 1.12744 3.38233 0.563721 0.563721 3.38233 1.69116 1.12744 1.12744 1.69116 5.07349 2.25489 4.50977 3.38233 2.25489 5.07349 4.50977 2.81861 6.20094 3.38233 2.25489 2.81861 3.38233 6.20094 4.50977 3.38233 1.69116 1.69116 2.25489 3.38233 1.69116 2.81861 1.12744 1.69116 1.69116 0.563721 1.69116 1.69116 0.563721 1.12744 2.25489 0.563721 0.563721 0 0 0 1.12744 0 0.563721 0.563721 0
0 0 0 0 0 0 0 0 0 0 0 0 0 0 0 0 0 0 0 0 0 0 0 0 0 0 0 0 0 0 0 0 0 1.12744 1.12744 0.563721 0.563721 1.12744 0.563721 1.12744 2.81861 2.25489 2.81861 2.25489 2.25489 0.563721 1.69116 3.38233 1.69116 1.69116 2.81861 0.563721 4.50977 2.25489 2.81861 1.12744 0.563721 2.25489 1.69116 2.25489 1.69116 1.12744 2.81861 1.12744 1.69116 2.25489 1.69116 2.25489 0.563721 1.69116 2.25489 0 4.50977 1.12744 0 0.563721 1.12744 1.69116 0.563721 1.12744 0.563721 1.12744 0.563721 0.563721 0.563721 1.69116 0.563721 1.69116 0.563721 1.69116 1.12744 1.12744 0 0.563721 2.25489 2.25489 1.12744 1.12744 1.12744 0.563721 1.12744 0 1.12744 0.563721 0 0.563721 2.25489 1.69116 0.563721 2.25489 1.12744 1.12744 0.563721 0.563721 1.69116 0 2.81861 1.69116 0.563721 1.12744 2.25489 1.12744 2.25489 0.563721 0.563721 2.25489 2.25489 1.69116 1.12744 3.38233 1.12744 1.69116 1.12744 0 1.12744 1.12744 1.12744 2.25489 2.25489 2.25489 1.69116 1.12744 6.20094 1.12744 3.94605 2.25489 3.94605 2.25489 2.81861 2.25489 1.69116 2.81861 0.563721 1.12744 0.563721 1.69116 0 0.563721 0.563721 0.563721 0 1.69116 0 1.12744 0 0.563721 0.563721 0 0 0 1.12744 0.563721 0.563721 0.563721 2.81861 0.563721 1.69116 1.69116 1.12744 1.69116 2.25489 2.81861 1.12744 3.38233 1.12744 1.12744 1.69116 3.38233 2.81861 2.25489 0 2.25489 1.12744 0.563721 1.12744 1.12744 0.563721 1.12744 1.12744 1.69116 1.69116 0.563721 1.12744 1.12744 0.563721 1.12744 2.25489 3.94605 2.25489 1.69116 2.25489 2.25489 1.12744 2.25489 3.38233 2.25489 3.94605 2.81861 1.69116 2.25489 3.94605 5.07349 2.81861 2.81861 4.50977 3.94605 4.50977 2.81861 2.25489 2.25489 3.38233 3.94605 2.81861 2.81861 1.69116 1.69116 1.12744 1.69116 0.563721 0 2.81861 0.563721 0 1.69116 0.563721 0.563721 0.563721 0 0.563721 0 0.563721 0.563721 1.12744 0.563721 1.12744 0
0 0 0 0 0 0 0 0 0 0 0 0 0 0 0 0 0 0 0 0 0 0 0 0 0 0 0 0.563721 0 0 0 1.69116 0.563721 0.563721 0.563721 0.563721 1.69116 1.12744 1.69116 2.25489 0.563721 2.25489 2.25489 3.38233 2.25489 2.81861 2.25489 1.12744 1.69116 1.69116 3.94605 1.69116 2.25489 1.12744 3.94605 0.563721 2.81861 2.25489 2.81861 1.12744 4.50977 0.563721 2.81861 1.12744 2.81861 3.94605 1.12744 2.25489 2.25489 0.563721 2.25489 2.25489 0.563721 0.563721 1.69116 2.25489 1.12744 0.563721 0.563721 1.12744 1.69116 1.69116 1.12744 1.12744 1.69116 0 0.563721 1.69116 1.12744 1.12744 1.69116 2.25489 0 0.563721 1.12744 0 1.69116 1.12744 0.563721 0.563721 1.12744 1.69116 0.563721 1.12744 1.69116 1.12744 0.563721 0.563721 1.12744 0 3.38233 0.563721 2.81861 2.25489 0.563721 0.563721 3.38233 0.563721 1.69116 2.25489 2.25489 2.81861 0.563721 2.25489 1.69116 1.69116 1.69116 1.69116 1.69116 1.69116 0 3.38233 1.69116 0.563721 1.69116 2.81861 0.563721 5.07349 3.94605 1.69116 1.69116 3.38233 2.25489 1.69116 1.69116 3.38233 1.12744 2.25489 3.94605 1.69116 2.81861 5.07349 1.69116 0.563721 0.563721 1.12744 1.69116 1.69116 1.69116 0 1.69116 0 1.12744 1.12744 0 0.563721 0 1.12744 0 0.563721 0 0 1.12744 0 0 1.69116 1.12744 0.563721 4.50977 0 5.07349 1.12744 2.25489 2.81861 2.25489 2.81861 5.63721 1.69116 1.12744 1.12744 0.563721 0.563721 1.12744 0 0.563721 1.12744 1.69116 0.563721 1.69116 1.12744 1.12744 1.12744 2.25489 1.12744 1.69116 2.25489 0 0 2.25489 0.563721 0.563721 1.69116 0.563721 2.25489 2.81861 2.81861 3.38233 4.50977 3.94605 3.38233 3.38233 6.76466 3.38233 1.69116 2.81861 4.50977 2.81861 2.25489 3.38233 2.81861 2.81861 4.50977 1.12744 1.12744 1.69116 0.563721 4.50977 2.25489 0.563721 0.563721 0.563721 1.69116 0.563721 1.12744 0.563721 1.12744 1.12744 2.81861 1.69116 0.563721 0 1.12744 0.563721 0.563721 0.563721 0
0 0 0 0 0 0 0 0 0 0 0 0 0 0 0 0 0 0 0 0 0 0 0 0 0 0 0 1.12744 0 0 0.563721 0.563721 0.563721 0.563721 0.563721 0 1.69116 0.563721 1.12744 0 1.69116 1.69116 2.81861 5.63721 0.563721 1.12744 2.81861 2.81861 1.12744 2.81861 1.69116 3.94605 1.69116 2.25489 1.69116 2.25489 2.81861 2.25489 1.69116 3.38233 2.81861 1.12744 0.563721 1.69116 1.69116 1.69116 2.81861 2.25489 0.563721 1.12744 1.69116 1.69116 2.25489 1.12744 2.81861 0 0 1.69116 1.12744 2.81861 0 0.563721 0.563721 1.12744 1.12744 0 1.69116 1.69116 0 2.81861 2.81861 1.12744 1.12744 1.69116 0.563721 2.25489 2.81861 0.563721 0.563721 0.563721 2.81861 0.563721 1.12744 0.563721 1.69116 0 0.563721 1.69116 1.69116 0.563721 0.563721 2.25489 2.81861 0.563721 0.563721 2.25489 2.81861 1.12744 1.69116 1.12744 0 2.25489 1.12744 0.563721 1.69116 0.563721 2.25489 2.25489 1.12744 3.38233 1.69116 1.69116 0.563721 3.38233 2.25489 4.50977 2.25489 3.38233 2.25489 1.12744 1.12744 1.12744 4.50977 0 1.69116 2.25489 1.69116 2.25489 1.69116 3.38233 1.12744 1.12744 2.25489 0.563721 1.12744 0 0 0 0.563721 0.563721 0 0 1.12744 1.69116 0.563721 0.563721 0 0 0 0 0.563721 0 0 2.81861 2.25489 1.69116 0.563721 1.69116 0 0.563721 2.25489 0.563721 1.69116 0 2.81861 0.563721 1.12744 2.25489 1.12744 1.12744 1.69116 0.563721 1.12744 0 0 1.69116 2.81861 1.69116 1.12744 1.12744 1.12744 1.69116 1.69116 0.563721 1.12744 2.25489 1.12744 2.81861 1.12744 0.563721 1.12744 1.12744 1.69116 1.69116 2.25489 3.38233 3.38233 2.25489 3.94605 0.563721 4.50977 6.20094 5.07349 2.81861 5.07349 5.07349 3.38233 4.50977 2.25489 2.25489 5.63721 2.25489 2.25489 1.69116 1.12744 1.12744 2.81861 2.81861 1.69116 0 0 1.12744 1.12744 0.563721 1.69116 0 0 1.12744 0.563721 0.563721 0.563721 0 0 0.563721 0.563721 0.563721
0 0 0 0 0 0 0 0 0 0 0 0 0 0 0 0 0 0 0 0 0 0 0 0 0 0 0 0 0 0 0.563721 0 0.563721 0 0.563721 0 1.12744 1.69116 1.69116 2.25489 2.81861 3.38233 2.81861 1.69116 2.81861 3.38233 3.38233 2.81861 4.50977 3.94605 2.81861 1.69116 2.25489 1.69116 1.12744 1.12744 3.38233 1.12744 1.69116 2.25489 1.69116 2.81861 2.81861 2.25489 1.69116 2.25489 2.25489 2.25489 3.94605 0.563721 0.563721 1.12744 1.12744 2.25489 1.69116 0 0 0.563721 0 1.12744 2.25489 0.563721 0.563721 0.563721 1.12744 0.563721 0.563721 0 1.12744 1.12744 2.81861 3.94605 0.563721 0.563721 2.81861 1.12744 2.81861 0.563721 3.38233 3.38233 1.12744 0.563721 1.12744 1.12744 0 1.12744 1.69116 0 0.563721 0.563721 1.69116 0 1.69116 0 0.563721 1.69116 1.12744 0 1.12744 1.12744 1.12744 1.12744 2.81861 1.12744 1.12744 1.12744 0.563721 2.81861 1.69116 2.25489 2.81861 2.81861 1.69116 0.563721 2.81861 2.25489 1.12744 2.25489 2.81861 3.94605 2.81861 4.50977 2.25489 2.81861 1.69116 2.25489 0.563721 4.50977 1.69116 2.25489 0.563721 3.38233 0 1.69116 0.563721 1.12744 0.563721 0.563721 0.563721 0 0.563721 0.563721 1.12744 0.563721 0 0 0 1.12744 0 0.563721 0.563721 0.563721 0 0.563721 0 0.563721 0 0 0.563721 1.12744 1.69116 1.69116 1.69116 0.563721 1.69116 1.12744 1.69116 2.25489 1.12744 1.12744 1.12744 0.563721 0.563721 0 0.563721 1.12744 0 1.69116 0.563721 1.12744 1.12744 1.69116 2.81861 1.69116 1.12744 2.25489 0 0 0.563721 0 1.12744 0.563721 1.12744 3.94605 1.69116 2.81861 3.38233 2.81861 3.38233 3.94605 1.69116 2.25489 3.38233 4.50977 6.20094 3.94605 2.81861 3.94605 5.07349 2.81861 2.25489 2.25489 2.81861 1.69116 3.94605 3.38233 2.81861 0 0.563721 1.12744 1.69116 1.69116 0.563721 0.563721 1.69116 1.12744 0 0.563721 0 0.563721 0 0 0 0 0.563721 0.563721
0 0 0 0 0 0 0 0 0 0 0 0 0 0 0 0 0 0 0 0 0 0 0 0 0 0 0 0 0 0.563721 0 0 1.12744 1.69116 0.563721 0.563721 1.12744 1.69116 1.12744 1.69116 1.69116 5.07349 3.38233 2.25489 2.81861 2.25489 1.69116 1.69116 5.63721 5.07349 5.07349 3.94605 5.07349 4.50977 0.563721 0.563721 2.25489 3.94605 1.12744 1.69116 1.69116 2.81861 3.38233 2.25489 4.50977 3.38233 0.563721 2.81861 1.12744 0.563721 1.12744 2.25489 2.81861 0.563721 0.563721 1.12744 1.12744 0 0 1.69116 0.563721 1.12744 0 1.12744 0.563721 2.25489 1.69116 1.12744 1.69116 1.69116 1.12744 0.563721 0 2.25489 1.69116 1.12744 0.563721 1.69116 0 2.25489 2.81861 0 0 2.81861 1.12744 0 2.81861 1.12744 1.69116 0.563721 1.12744 0 0.563721 2.25489 1.12744 1.12744 1.12744 2.25489 0.563721 1.69116 2.25489 1.12744 0.563721 1.69116 0.563721 1.69116 2.25489 1.12744 1.69116 1.12744 1.12744 0.563721 3.38233 2.81861 5.07349 2.81861 2.81861 1.69116 1.69116 1.12744 1.12744 0.563721 2.81861 1.12744 3.38233 2.81861 0 1.12744 2.25489 0 1.69116 0.563721 0 1.12744 0 0 0.563721 0.563721 0.563721 0 0.563721 1.12744 1.12744 0.563721 0 0 0 0 0 0 0 0.563721 0.563721 0.563721 0.563721 1.12744 0.563721 0.563721 0 1.12744 1.69116 2.81861 2.25489 1.12744 2.25489 0.563721 2.81861 0 1.12744 2.25489 1.12744 0 1.69116 1.12744 0.563721 0 2.25489 1.12744 0.563721 0 0.563721 2.81861 2.25489 0 0 3.38233 0.563721 1.69116 0 1.69116 2.81861 2.25489 0.563721 2.25489 2.81861 2.25489 2.81861 5.07349 3.94605 1.69116 3.38233 2.25489 2.25489 2.81861 2.25489 6.76466 3.94605 2.25489 2.81861 4.50977 3.38233 2.81861 3.94605 2.25489 4.50977 2.25489 3.94605 2.25489 1.12744 3.38233 3.94605 1.69116 0.563721 0.563721 0.563721 0.563721 1.12744 2.25489 0 0.563721 0 0 0.563721 0.563721 0 0
0 0 0 0 0 0 0 0 0 0 0 0 0 0 0 0 0 0 0 0 0 0 0 0 0 0 0.563721 0 0 0 0.563721 0 0 0.563721 1.69116 0.563721 2.25489 2.25489 0.563721 1.12744 2.25489 1.69116 2.81861 3.38233 2.25489 5.63721 2.81861 3.38233 7.8921 2.81861 1.69116 3.38233 1.69116 2.81861 3.38233 1.69116 5.07349 1.69116 2.81861 1.69116 1.12744 2.25489 1.12744 1.12744 2.25489 1.12744 2.25489 2.25489 3.38233 1.69116 1.69116 1.69116 1.69116 2.81861 1.69116 2.25489 1.12744 1.12744 0 0 1.12744 0 0.563721 0 0.563721 0.563721 2.81861 2.25489 1.69116 1.12744 0.563721 1.69116 2.81861 1.69116 1.69116 0.563721 1.12744 2.81861 1.12744 1.69116 1.12744 0.563721 1.12744 0.563721 1.12744 0 1.12744 1.12744 0 0 1.69116 2.25489 1.12744 1.69116 0.563721 0 3.38233 0 0 0.563721 0.563721 0.563721 0.563721 1.69116 1.12744 0 1.12744 0.563721 1.12744 1.69116 5.07349 1.69116 1.69116 2.81861 1.69116 1.12744 4.50977 1.69116 5.07349 2.81861 4.50977 2.81861 2.25489 1.69116 2.81861 1.12744 2.25489 2.25489 1.12744 2.25489 0 2.81861 1.69116 0.563721 0 2.25489 0.563721 1.69116 1.69116 1.69116 1.69116 0 0.563721 0.563721 0.563721 0 0 0 0 0.563721 0.563721 0.563721 0 0.563721 0 1.69116 0 0.563721 0 0.563721 0.563721 0.563721 1.12744 1.69116 1.12744 2.81861 1.69116 0 0.563721 2.25489 1.12744 0.563721 0.563721 1.69116 1.69116 1.69116 0.563721 2.25489 2.25489 0.563721 2.81861 1.69116 0 1.12744 1.12744 0.563721 1.12744 0.563721 1.12744 1.12744 1.12744 2.81861 1.12744 1.12744 3.38233 1.69116 0.563721 2.81861 5.07349 3.38233 6.76466 1.69116 2.81861 6.76466 4.50977 6.20094 4.50977 6.20094 4.50977 5.07349 6.76466 1.69116 3.38233 1.12744 6.20094 2.81861 4.50977 2.81861 4.50977 3.38233 1.12744 2.25489 1.12744 2.81861 1.12744 0.563721 0 0 0 0 0 0 0 0 0 0
0 0 0 0 0 0 0 0 0 0 0 0 0 0 0 0 0 0 0 0 0 0 0 0 0 0 0 0.563721 0.563721 0 0 0 1.12744 0.563721 2.25489 1.12744 1.12744 0 0.563721 2.25489 1.69116 3.38233 1.12744 3.38233 2.25489 6.20094 1.12744 2.25489 2.25489 2.81861 3.38233 2.25489 3.38233 2.25489 3.38233 0.563721 2.25489 1.69116 4.50977 2.25489 4.50977 3.38233 2.81861 2.81861 4.50977 1.69116 1.69116 1.69116 1.69116 1.69116 1.12744 1.69116 1.69116 2.81861 1.12744 0.563721 1.12744 1.12744 2.25489 1.69116 0 0.563721 0.563721 0 0 0 1.12744 0 0.563721 0.563721 1.69116 1.12744 0 2.25489 2.81861 0.563721 2.25489 2.25489 1.12744 2.81861 0.563721 2.25489 0.563721 0.563721 1.69116 1.12744 0.563721 2.25489 0 1.12744 0 0.563721 1.12744 1.12744 0 0.563721 0.563721 0.563721 1.12744 0 1.69116 1.12744 3.38233 2.25489 0.563721 1.12744 3.38233 2.25489 0.563721 0.563721 1.69116 0.563721 1.12744 0 1.69116 2.25489 2.25489 1.12744 3.38233 3.94605 3.94605 1.69116 2.81861 1.69116 4.50977 1.69116 1.69116 1.12744 2.25489 1.12744 0 1.12744 0 0.563721 1.69116 1.12744 0.563721 1.12744 0 0 0 1.12744 0 0 1.12744 0 0 0 0 0 0 0 0.563721 0.563721 0 0.563721 0 0 0 1.12744 0.563721 0.563721 1.12744 0 1.12744 0.563721 3.38233 0 0 2.25489 2.25489 0 0.563721 0 2.25489 1.12744 0.563721 1.12744 0 0.563721 0.563721 0.563721 0.563721 1.12744 0.563721 0.563721 0.563721 0 0 0 1.12744 0 2.81861 3.94605 2.81861 5.07349 2.81861 5.63721 4.50977 4.50977 2.81861 3.38233 7.32838 5.07349 5.63721 8.45582 4.50977 5.63721 3.94605 6.20094 5.07349 5.07349 3.94605 2.81861 3.38233 4.50977 1.12744 1.12744 0 0 1.12744 0.563721 2.25489 2.25489 1.12744 0.563721 0 0.563721 0 0 0 0.563721 1.12744 0 0.563721 0
0 0 0 0 0 0 0 0 0 0 0 0 0 0 0 0 0 0 0 0 0 0 0 0 0 0 0 0 0 1.12744 0.563721 0.563721 0.563721 0 1.12744 1.12744 1.12744 0.563721 1.69116 2.81861 2.25489 2.25489 0.563721 3.94605 2.25489 2.25489 1.12744 4.50977 2.25489 4.50977 5.07349 2.25489 2.81861 2.25489 2.81861 2.25489 2.25489 2.81861 4.50977 0 3.38233 3.38233 1.69116 3.38233 1.12744 1.12744 3.94605 2.81861 1.69116 2.81861 1.69116 3.38233 2.25489 0.563721 1.12744 1.69116 1.12744 3.38233 2.25489 1.69116 0 0 0.563721 1.12744 0 0.563721 0.563721 1.69116 0 2.25489 0.563721 2.25489 3.94605 2.25489 1.69116 0.563721 2.81861 2.25489 0 1.69116 1.12744 0.563721 3.38233 1.69116 1.69116 0.563721 0 1.12744 1.12744 0.563721 0.563721 1.69116 0.563721 0 0.563721 0 0.563721 0.563721 0.563721 0.563721 0.563721 0 0 2.81861 0.563721 2.25489 2.25489 0 5.07349 0.563721 2.25489 3.38233 1.69116 2.81861 1.69116 3.38233 0 1.69116 1.69116 1.69116 1.69116 2.25489 3.94605 2.81861 2.81861 2.25489 1.12744 1.12744 1.69116 0.563721 1.12744 0.563721 0.563721 0 0 0 1.12744 0 0 0.563721 0.563721 0.563721 0 1.69116 0.563721 0 0 0.563721 1.69116 0 0 0 2.25489 0 0 0 0.563721 0 1.12744 0 1.12744 1.69116 0.563721 1.12744 1.12744 0.563721 1.12744 0 0.563721 0.563721 2.25489 2.25489 0.563721 0.563721 2.25489 0.563721 0.563721 0 0.563721 0.563721 1.12744 0 0.563721 0 0.563721 0.563721 0.563721 0.563721 0 1.69116 0.563721 1.12744 1.12744 2.25489 2.25489 0.563721 3.38233 4.50977 3.38233 6.76466 3.94605 4.50977 2.81861 6.20094 6.76466 4.50977 3.94605 2.81861 5.07349 3.94605 3.94605 6.20094 4.50977 3.38233 5.63721 2.25489 2.25489 3.38233 0 1.12744 0.563721 1.69116 1.69116 0 0.563721 1.12744 1.69116 0.563721 0.563721 0.563721 0 0 0.563721 0.563721 0.563721 0
0 0 0 0 0 0 0 0 0 0 0 0 0 0 0 0 0 0 0 0 0 0 0 0 0 0 0 0 0 0.563721 0.563721 1.12744 0.563721 0.563721 1.12744 0.563721 1.69116 0.563721 0.563721 2.81861 3.38233 1.69116 2.25489 3.94605 2.81861 1.69116 1.12744 2.81861 2.25489 6.20094 3.94605 3.94605 1.69116 3.38233 4.50977 1.69116 4.50977 1.12744 3.38233 2.81861 5.07349 3.38233 3.38233 1.12744 3.94605 2.25489 2.25489 2.81861 1.69116 1.12744 0.563721 2.25489 1.12744 1.12744 1.12744 0 2.81861 1.12744 1.69116 0.563721 2.81861 1.12744 1.12744 0.563721 0 1.69116 0.563721 0.563721 0.563721 1.69116 0.563721 2.81861 1.12744 2.81861 1.12744 1.12744 0 1.12744 1.69116 2.25489 1.12744 0.563721 1.12744 1.69116 0.563721 1.69116 0 1.69116 0.563721 0 1.12744 1.12744 0.563721 2.25489 1.69116 1.12744 0 0.563721 0.563721 0.563721 1.69116 1.69116 1.69116 2.25489 0.563721 0.563721 1.12744 0 2.25489 0.563721 2.25489 1.12744 1.12744 3.38233 1.12744 3.38233 4.50977 2.81861 2.81861 2.81861 2.81861 2.25489 2.25489 5.07349 1.12744 1.69116 5.07349 2.25489 0.563721 2.25489 0.563721 0.563721 0.563721 0.563721 0 0 0.563721 0 0.563721 0.563721 0 0.563721 0 1.12744 0 1.12744 0 0 0 0.563721 0 0 0 0 0.563721 0 0 0 1.12744 1.12744 1.12744 1.12744 0.563721 1.69116 1.12744 0 0.563721 1.12744 0 1.12744 0.563721 0.563721 0.563721 5.07349 0.563721 1.12744 0.563721 0.563721 0 1.69116 1.12744 1.12744 0.563721 0 1.69116 0.563721 0.563721 1.12744 0.563721 0.563721 0 1.12744 1.69116 1.69116 2.25489 1.69116 3.94605 3.38233 5.07349 4.50977 3.38233 4.50977 5.07349 5.07349 7.32838 6.20094 6.76466 5.07349 5.63721 5.07349 6.20094 2.81861 3.38233 5.63721 2.81861 5.07349 2.25489 0 1.69116 0.563721 1.69116 3.38233 2.25489 1.12744 0.563721 0 1.69116 1.12744 0.563721 0 0 0 0 0 0 0.563721
0 0 0 0 0 0 0 0 0 0 0 0 0 0 0 0 0 0 0 0 0 0 0 0 0 0.563721 0 0 0 0 0 0 1.69116 0.563721 1.12744 0 1.12744 0.563721 1.12744 1.12744 2.25489 3.38233 1.12744 3.38233 2.81861 2.81861 2.81861 1.69116 1.12744 3.38233 1.12744 2.81861 2.81861 5.63721 2.81861 2.25489 1.69116 1.12744 4.50977 0.563721 4.50977 3.38233 5.63721 2.25489 4.50977 1.12744 2.25489 1.12744 2.81861 1.69116 2.25489 1.12744 1.12744 2.25489 2.25489 3.38233 0.563721 1.12744 1.69116 0 0.563721 1.69116 0 0.563721 1.12744 2.25489 1.12744 2.25489 1.12744 2.25489 2.81861 0.563721 3.94605 1.12744 1.12744 0 1.12744 1.69116 2.25489 1.69116 1.12744 1.12744 0.563721 0.563721 1.12744 2.25489 0 1.12744 0.563721 0.563721 0.563721 1.12744 0.563721 0.563721 0.563721 0 0.563721 1.69116 1.12744 0 1.12744 1.12744 0 0.563721 1.12744 2.25489 1.12744 2.81861 2.25489 1.69116 2.81861 2.81861 0.563721 2.25489 2.81861 1.12744 1.69116 1.69116 1.12744 3.38233 2.25489 2.81861 3.94605 1.12744 1.12744 1.12744 1.12744 1.69116 1.12744 0.563721 0.563721 0.563721 0 0 0.563721 0 0.563721 0 1.12744 1.12744 1.12744 0 1.12744 0 0 0 0 1.69116 0 0 0.563721 0.563721 0 1.12744 0.563721 0 0 0 0 0.563721 0.563721 0.563721 0 0 0 1.12744 1.69116 2.25489 0.563721 1.12744 2.81861 1.12744 1.69116 3.38233 0.563721 1.12744 1.12744 2.25489 0 0 0 0 0.563721 0.563721 1.12744 0.563721 0 1.69116 0 0.563721 0.563721 1.12744 0.563721 1.12744 2.25489 2.81861 3.94605 2.25489 4.50977 3.38233 3.38233 6.20094 2.25489 2.81861 5.07349 5.07349 3.94605 7.8921 3.94605 5.63721 2.81861 5.63721 2.25489 3.94605 6.20094 1.12744 1.69116 2.25489 0.563721 1.12744 1.12744 1.12744 0 0 1.12744 0 0.563721 2.81861 0.563721 1.12744 0 0.563721 0 0 0 0
0 0 0 0 0 0 0 0 0 0 0 0 0 0 0 0 0 0 0 0 0 0 0 0 0 0 0 0 0.563721 0 0.563721 0 0 0.563721 1.12744 3.38233 1.69116 3.38233 3.94605 4.50977 1.12744 1.69116 2.81861 1.69116 1.69116 3.38233 6.76466 4.50977 3.38233 3.94605 3.94605 3.38233 5.07349 5.63721 2.25489 3.38233 1.69116 1.12744 2.81861 2.81861 3.94605 2.81861 1.69116 3.38233 2.81861 1.69116 1.69116 1.12744 3.38233 5.07349 3.94605 3.38233 0.563721 2.25489 2.81861 3.38233 1.12744 1.12744 0.563721 0.563721 1.12744 1.12744 1.69116 1.69116 1.12744 1.12744 0 0.563721 0 0.563721 0.563721 0 2.25489 1.69116 1.12744 0.563721 2.25489 2.25489 2.81861 0.563721 2.25489 0.563721 0 2.81861 0.563721 0.563721 0.563721 0 1.12744 0.563721 0.563721 0.563721 1.12744 0.563721 0 0.563721 0 1.12744 1.69116 1.12744 1.12744 1.12744 1.12744 1.12744 3.38233 1.69116 1.69116 2.25489 2.25489 1.12744 2.81861 2.81861 1.12744 2.25489 0.563721 3.38233 2.25489 2.25489 1.12744 2.25489 0.563721 3.94605 2.25489 1.69116 1.12744 3.38233 0.563721 1.69116 1.12744 0 1.69116 0 1.12744 0 0 1.12744 0.563721 1.69116 0.563721 0.563721 0 0.563721 0 0 0.563721 0 0 0 0 0 0 0 1.12744 0 0.563721 0.563721 0 0 0.563721 0 0.563721 0.563721 0.563721 1.12744 0 0.563721 0.563721 3.38233 2.25489 1.12744 2.25489 2.81861 0.563721 1.12744 1.69116 0 1.69116 1.12744 0 0.563721 0 0 0 1.12744 0 1.12744 0 1.69116 0 0.563721 0.563721 0 2.25489 1.12744 1.69116 3.38233 1.12744 2.81861 3.38233 3.38233 7.32838 2.81861 2.81861 6.20094 4.50977 3.38233 3.94605 5.07349 5.63721 2.81861 5.63721 2.81861 2.81861 1.12744 7.32838 2.81861 2.25489 1.12744 1.12744 3.94605 1.69116 1.12744 0.563721 1.69116 1.12744 1.12744 0 0 0.563721 0 1.12744 0.563721 0 0 0 0
0 0 0 0 0 0 0 0 0 0 0 0 0 0 0 0 0 0 0 0 0 0 0.563721 0 0 0 0.563721 0 0.563721 0.563721 0 1.69116 1.69116 2.25489 1.69116 1.69116 0.563721 2.25489 2.81861 2.25489 3.38233 1.69116 2.81861 3.94605 1.69116 4.50977 3.38233 3.94605 3.38233 3.38233 3.94605 1.12744 3.38233 5.07349 4.50977 3.94605 5.07349 1.69116 3.38233 6.20094 2.25489 2.25489 3.94605 2.25489 1.69116 1.69116 1.69116 1.69116 2.25489 2.25489 3.38233 1.69116 0.563721 3.94605 2.25489 0.563721 3.38233 1.69116 2.25489 1.12744 1.69116 1.12744 0 0.563721 0.563721 0 0.563721 1.12744 0.563721 1.12744 2.25489 0 0.563721 1.69116 0.563721 2.25489 0.563721 0.563721 3.94605 2.25489 2.25489 1.69116 1.12744 2.25489 1.69116 2.25489 0.563721 0 1.12744 0.563721 0 0 0 2.25489 0 1.69116 1.12744 0 1.12744 0.563721 1.69116 0.563721 1.12744 1.12744 2.25489 0.563721 2.25489 1.69116 1.12744 2.25489 1.12744 1.12744 1.69116 1.69116 0.563721 4.50977 1.69116 2.81861 1.69116 1.69116 2.25489 2.25489 2.25489 2.81861 1.69116 1.69116 1.12744 1.12744 1.12744 1.12744 0 0.563721 0.563721 0 0 0 0 0 1.12744 0.563721 1.69116 0 2.25489 1.69116 0.563721 0 0.563721 0 0.563721 0 0 0.563721 0.563721 0 0 0.563721 1.12744 1.12744 0 0 1.12744 0.563721 2.25489 0 1.69116 1.12744 1.12744 1.12744 0.563721 0.563721 0.563721 2.81861 0 1.12744 0.563721 0 0.563721 0.563721 0.563721 1.12744 0 0.563721 0 0.563721 1.12744 1.69116 1.12744 0.563721 1.12744 1.12744 2.81861 2.81861 2.25489 1.12744 1.12744 3.38233 7.32838 3.94605 6.20094 2.81861 3.38233 5.63721 2.81861 5.07349 5.63721 8.45582 5.07349 7.8921 4.50977 2.25489 4.50977 3.94605 6.76466 2.25489 5.63721 1.12744 3.38233 1.69116 2.25489 1.69116 1.12744 1.69116 0.563721 0.563721 0.563721 0 0.563721 0.563721 0 0 0 0 0 0.563721 0 0
0 0 0 0 0 0 0 0 0 0 0 0 0 0 0 0 0 0 0 0 0 0 0 0 0 0.563721 0 0.563721 0 0.563721 0 1.12744 1.12744 1.12744 1.12744 0.563721 1.12744 1.12744 0.563721 2.25489 3.38233 2.25489 3.38233 3.94605 3.94605 5.63721 0.563721 2.81861 2.81861 2.81861 3.38233 3.94605 2.81861 3.38233 5.07349 4.50977 3.38233 2.81861 3.38233 6.20094 6.20094 0.563721 2.81861 2.25489 6.76466 2.81861 3.94605 1.12744 5.07349 2.25489 1.69116 1.69116 3.38233 3.38233 2.25489 3.94605 2.25489 1.12744 0.563721 1.12744 2.25489 1.12744 1.12744 1.69116 0.563721 1.12744 0 0.563721 1.69116 0.563721 0.563721 1.69116 1.12744 1.12744 1.69116 0 0.563721 1.12744 1.12744 2.81861 3.38233 1.12744 1.12744 1.12744 1.12744 1.69116 1.12744 0.563721 0.563721 1.12744 1.12744 1.12744 1.12744 0 0 0.563721 0.563721 1.12744 1.12744 1.12744 1.12744 0.563721 1.69116 0.563721 2.25489 0 1.12744 1.12744 0.563721 1.12744 1.12744 4.50977 2.81861 2.25489 1.12744 1.12744 0 2.81861 2.81861 2.81861 4.50977 1.69116 2.25489 1.69116 2.25489 1.69116 2.25489 0 2.81861 0.563721 1.12744 0 0 0.563721 0 0.563721 0 0 0 0 0.563721 1.12744 0 1.12744 0 0 0 0 0 0 0 0.563721 0 0.563721 0.563721 0.563721 0.563721 0 0.563721 0 0.563721 1.12744 0 0.563721 0.563721 1.69116 1.12744 1.69116 1.12744 0.563721 2.25489 1.12744 1.12744 1.12744 1.12744 0 0.563721 0.563721 1.12744 0 0 0.563721 0.563721 1.12744 0.563721 1.12744 0.563721 1.69116 0.563721 0.563721 0.563721 0.563721 1.12744 0 2.25489 3.38233 2.25489 3.38233 2.81861 1.69116 3.94605 4.50977 2.81861 3.94605 3.94605 4.50977 3.94605 5.07349 2.81861 2.81861 4.50977 5.63721 3.38233 2.25489 3.38233 1.12744 2.25489 3.38233 1.12744 1.69116 0 0.563721 1.12744 0.563721 0 0 0.563721 0.563721 0.563721 0.563721 0 0.563721 0.563721 0 0 0
0 0 0 0 0 0 0 0 0 0 0 0 0 0 0 0 0 0 0 0 0 0 0 0 0 0 0 0 1.12744 0.563721 0 0 1.12744 1.12744 2.25489 1.69116 1.12744 3.38233 1.12744 2.25489 1.69116 2.25489 3.94605 1.12744 2.25489 3.38233 2.25489 3.38233 2.81861 8.45582 3.94605 0.563721 4.50977 3.38233 2.25489 3.38233 4.50977 5.07349 5.63721 4.50977 2.81861 0.563721 5.07349 2.25489 1.12744 1.12744 1.12744 1.69116 2.81861 1.69116 2.25489 3.38233 2.25489 3.94605 4.50977 2.25489 1.12744 1.12744 2.81861 0 1.12744 2.25489 1.12744 1.69116 1.12744 1.12744 1.12744 0.563721 1.12744 1.69116 1.12744 0.563721 0.563721 0 1.69116 0.563721 1.69116 0 1.69116 2.25489 1.12744 2.25489 1.12744 0.563721 3.38233 1.12744 0.563721 1.12744 1.12744 1.69116 0 0.563721 0 0.563721 1.69116 0.563721 0 0.563721 0 0 0.563721 1.12744 1.69116 1.69116 1.12744 0.563721 0.563721 1.12744 1.69116 0.563721 0 1.12744 1.12744 2.25489 2.81861 2.81861 0.563721 2.81861 3.94605 3.94605 2.81861 3.38233 2.81861 1.69116 2.81861 2.25489 2.81861 0.563721 1.12744 0.563721 0.563721 0 0 0 0.563721 0.563721 0 0 0.563721 0.563721 0 1.69116 0 0 0.563721 0.563721 0 0 0 0.563721 0.563721 0 0.563721 0 1.12744 0.563721 0 1.12744 0.563721 0 0 0 0 0.563721 1.69116 0.563721 0 0.563721 0 1.12744 0 0.563721 1.12744 0.563721 0.563721 0.563721 0.563721 0.563721 1.12744 1.12744 0.563721 1.12744 1.12744 0 0.563721 0 0 0 0 1.69116 1.69116 1.12744 0.563721 5.07349 1.12744 1.69116 1.69116 2.25489 1.69116 3.94605 1.69116 5.63721 3.94605 3.94605 5.63721 4.50977 1.69116 2.25489 2.81861 9.01954 2.81861 3.94605 1.12744 5.07349 2.25489 0.563721 1.69116 0 1.69116 2.25489 0 0 0 0 1.12744 0 0.563721 0 0.563721 0 0.563721 0 0 0.563721 0 1.12744
0 0 0 0 0 0 0 0 0 0 0 0 0 0 0 0 0 0 0 0 0 0 0 0 0 0 0 1.12744 1.12744 0.563721 0.563721 0.563721 1.69116 1.12744 3.94605 1.12744 5.63721 1.69116 4.50977 3.94605 3.38233 3.94605 2.81861 1.69116 2.81861 5.07349 3.38233 3.38233 2.81861 1.12744 3.38233 3.38233 4.50977 4.50977 2.81861 3.38233 2.81861 4.50977 1.69116 1.12744 5.63721 6.20094 6.20094 6.20094 2.81861 4.50977 1.69116 1.69116 3.38233 1.69116 0.563721 1.12744 1.12744 0.563721 0.563721 0.563721 1.69116 1.12744 1.69116 1.12744 0.563721 1.69116 1.69116 0.563721 0.563721 0 1.69116 1.69116 2.25489 0 2.81861 0.563721 2.25489 0 0.563721 0 1.69116 1.12744 1.12744 0.563721 1.69116 1.12744 1.12744 1.69116 0.563721 2.25489 0 0 0 1.12744 0 1.12744 1.12744 1.69116 0 0.563721 0 0 0 1.12744 2.25489 1.12744 0.563721 0 0.563721 3.38233 1.12744 2.25489 1.69116 1.69116 0 1.12744 0.563721 1.12744 0.563721 2.25489 1.12744 0.563721 2.81861 1.12744 1.12744 1.12744 3.38233 2.25489 3.38233 1.69116 2.25489 0.563721 0.563721 1.69116 0 1.69116 0.563721 0.563721 0 0 0 0.563721 0 0.563721 0 0 0 0 0.563721 0.563721 0 0.563721 0 0 1.69116 0 0 0.563721 0 0 0 1.12744 0 0 0 1.12744 0.563721 1.69116 0.563721 0.563721 0 1.12744 1.12744 2.25489 0.563721 0.563721 1.12744 0 0 1.69116 0 0.563721 0 0 0 0.563721 1.12744 0.563721 0.563721 0 1.69116 0.563721 0.563721 0 0.563721 1.69116 0 2.25489 2.81861 3.94605 1.69116 3.94605 2.25489 4.50977 3.94605 3.38233 2.81861 5.63721 2.25489 2.25489 5.07349 5.07349 3.94605 3.94605 1.69116 3.38233 5.07349 3.94605 3.94605 4.50977 0.563721 1.69116 1.69116 0 1.12744 1.12744 1.69116 2.25489 1.69116 0.563721 1.12744 0.563721 0 0 0.563721 0 0 0 0 0
0 0 0 0 0 0 0 0 0 0 0 0 0 0 0 0 0 0 0 0 0 0 0.563721 0 0 0 0 0 1.12744 0.563721 1.12744 1.12744 0.563721 1.69116 1.69116 1.69116 5.63721 2.25489 2.81861 1.69116 1.12744 2.25489 3.94605 3.38233 6.20094 2.81861 4.50977 1.69116 2.81861 0.563721 2.81861 2.81861 5.07349 2.25489 2.81861 0 2.25489 1.12744 3.38233 3.94605 1.69116 2.25489 2.25489 5.07349 5.07349 3.94605 4.50977 3.38233 1.69116 2.25489 3.94605 5.07349 1.69116 3.38233 1.69116 2.25489 1.12744 0 1.12744 0.563721 1.69116 0.563721 1.12744 2.81861 2.25489 0 1.12744 0.563721 1.12744 0.563721 1.69116 1.69116 0.563721 1.12744 2.25489 0.563721 1.69116 2.25489 1.12744 1.12744 1.69116 2.81861 1.12744 1.69116 0.563721 1.12744 0 1.12744 0.563721 0.563721 0 0.563721 0.563721 0.563721 0.563721 0.563721 0 0 0 0.563721 0 0 0 2.81861 1.12744 1.12744 1.12744 0 0.563721 1.69116 2.25489 1.12744 1.12744 0 0 0 2.81861 1.69116 1.69116 3.94605 1.12744 1.69116 1.69116 1.12744 1.69116 1.69116 0 1.12744 1.12744 0 0.563721 0.563721 0.563721 0.563721 1.12744 0 0.563721 0.563721 0.563721 0 0.563721 0 0 0 0.563721 1.12744 1.12744 0 0 0 0.563721 1.12744 0 0 0 0 0 0 0.563721 0.563721 1.12744 1.12744 0.563721 1.12744 1.12744 0 0 0.563721 1.12744 1.12744 1.12744 1.12744 0.563721 2.25489 0.563721 1.12744 1.12744 1.69116 0 0.563721 1.12744 1.12744 2.25489 0.563721 0.563721 0 0.563721 0 1.12744 2.25489 1.12744 1.12744 1.69116 1.12744 1.12744 3.38233 2.81861 2.81861 3.38233 4.50977 1.69116 2.81861 5.63721 3.38233 3.94605 2.81861 6.76466 3.94605 3.38233 3.94605 3.94605 5.63721 3.38233 2.81861 2.81861 1.69116 1.12744 1.12744 1.69116 1.69116 2.25489 1.69116 1.12744 1.69116 1.12744 1.69116 0.563721 0.563721 0.563721 0 0 1.12744 0 0.563721 0.563721 0
0 0 0 0 0 0 0 0 0 0 0 0 0 0 0 0 0 0 0 0 0 0 0 0 0 0 0.563721 1.69116 0.563721 0.563721 0.563721 0 1.69116 2.81861 2.81861 1.12744 1.69116 3.38233 3.38233 2.81861 5.07349 4.50977 2.25489 1.12744 2.81861 2.81861 2.25489 3.38233 3.38233 3.94605 2.81861 2.25489 1.69116 3.38233 2.81861 2.81861 3.94605 4.50977 5.07349 3.38233 1.12744 3.94605 3.94605 3.94605 2.25489 5.07349 5.07349 3.38233 2.25489 1.69116 1.69116 1.12744 2.81861 3.94605 2.25489 1.12744 2.81861 2.81861 0.563721 0 1.69116 0 1.12744 1.69116 0.563721 1.69116 2.25489 1.69116 2.25489 1.12744 0 1.69116 1.12744 3.94605 1.69116 1.12744 1.69116 1.12744 0.563721 0.563721 1.69116 1.12744 1.69116 0.563721 0.563721 2.25489 1.12744 1.69116 1.69116 0 0 0.563721 0 1.12744 0.563721 0.563721 1.12744 0.563721 0.563721 0.563721 0 0.563721 0 1.69116 1.12744 1.69116 0.563721 1.12744 0.563721 1.69116 1.69116 0 1.12744 1.69116 1.69116 2.81861 1.69116 2.25489 1.69116 2.25489 2.25489 1.12744 1.69116 1.12744 1.12744 0.563721 0.563721 2.25489 0.563721 0 0 0 0 0 0 0 0 0 0 0 0 0 0.563721 0.563721 0.563721 0 0 0 0.563721 0.563721 0 0 0 0.563721 1.69116 0.563721 0.563721 0 0.563721 0 2.25489 1.12744 0.563721 1.12744 1.69116 1.69116 0 0 0 0 1.69116 0 0 1.12744 0.563721 0.563721 0.563721 0 0.563721 1.12744 0 0.563721 0 0.563721 0.563721 0.563721 1.12744 0.563721 0.563721 3.38233 0.563721 2.81861 1.69116 0.563721 1.12744 2.81861 1.69116 3.94605 3.38233 5.07349 2.25489 3.94605 2.81861 5.07349 3.38233 1.12744 1.12744 2.81861 4.50977 3.94605 2.25489 1.69116 3.94605 1.12744 2.81861 1.12744 1.12744 0.563721 0 0.563721 0 0 0.563721 0.563721 0 0 0.563721 0 0 0.563721 0 0 0.563721 0 0 0
0 0 0 0 0 0 0 0 0 0 0 0 0 0 0 0 0 0 0 0 0 0 0 0 0 0.563721 0.563721 1.12744 0 0 0 1.12744 1.12744 1.69116 1.69116 0.563721 2.25489 2.81861 3.38233 5.07349 4.50977 1.12744 5.07349 3.94605 1.69116 2.25489 2.25489 5.07349 2.25489 2.81861 4.50977 3.38233 2.81861 5.07349 3.38233 2.81861 3.94605 4.50977 2.25489 5.63721 2.25489 2.81861 1.69116 2.25489 2.81861 2.25489 3.94605 2.81861 2.25489 3.38233 2.81861 2.25489 2.25489 0.563721 2.81861 2.81861 0.563721 1.69116 1.69116 2.81861 1.69116 0.563721 0.563721 4.50977 0.563721 1.69116 2.25489 2.25489 1.12744 1.69116 0.563721 0.563721 2.25489 2.25489 1.69116 0.563721 2.25489 0 1.12744 2.25489 0.563721 2.25489 1.69116 2.25489 0.563721 1.69116 0.563721 0 2.81861 0.563721 1.12744 0 0.563721 0.563721 0.563721 0 0 0 0 0 0.563721 0 1.12744 1.69116 1.69116 0.563721 0.563721 0.563721 0.563721 0 1.12744 1.69116 3.38233 1.69116 0.563721 1.69116 1.69116 2.25489 0.563721 1.69116 1.69116 2.81861 2.81861 1.69116 0.563721 1.12744 1.69116 0.563721 0 1.12744 1.12744 0 0 1.69116 0 0 0 0.563721 0.563721 0.563721 0.563721 0 1.12744 0.563721 0 1.69116 1.12744 0 0 0.563721 0.563721 1.12744 0 0 0.563721 0.563721 0.563721 0.563721 0.563721 0.563721 0 0 1.12744 0.563721 1.12744 0 1.69116 0 0 0.563721 0 0.563721 0.563721 0 1.12744 0 0 1.69116 1.69116 0.563721 1.12744 1.69116 0.563721 1.12744 0 0 1.12744 0.563721 1.12744 0.563721 1.12744 0.563721 1.69116 2.25489 1.12744 3.38233 1.69116 2.81861 1.69116 3.94605 0 1.69116 4.50977 6.20094 4.50977 4.50977 3.38233 2.81861 3.94605 2.81861 2.81861 1.69116 0.563721 2.81861 2.81861 2.81861 0.563721 3.38233 0.563721 1.69116 1.12744 0.563721 0 0.563721 0 0 1.12744 0.563721 0 0 0 0 0 0 0 0
0 0 0 0 0 0 0 0 0 0 0 0 0 0 0 0 0 0 0 0 0 0 0 0 0 0 0.563721 0 0 0 1.12744 2.25489 0.563721 3.38233 2.81861 2.25489 3.38233 1.12744 2.81861 2.25489 2.25489 3.38233 3.38233 3.38233 2.25489 1.69116 6.76466 1.69116 2.81861 2.81861 2.81861 3.38233 0 2.81861 5.63721 1.12744 1.69116 3.38233 1.12744 2.25489 1.69116 3.94605 3.94605 3.38233 1.69116 1.69116 1.12744 1.69116 2.81861 3.38233 1.69116 3.94605 0.563721 0.563721 1.12744 2.81861 2.25489 2.25489 0.563721 3.94605 1.69116 3.38233 0 3.38233 1.12744 0.563721 1.69116 2.25489 0.563721 0.563721 0.563721 1.69116 1.12744 1.69116 3.38233 1.12744 0 1.69116 1.69116 0.563721 1.69116 0.563721 1.12744 0 3.38233 0.563721 1.69116 0.563721 1.12744 0.563721 0.563721 0.563721 2.25489 1.12744 0 0 0 0.563721 0 0.563721 0.563721 0 0.563721 0 0 1.12744 0.563721 1.12744 0 1.12744 1.69116 1.12744 1.69116 0 0.563721 1.12744 1.12744 0.563721 1.69116 1.12744 1.69116 1.69116 1.69116 1.12744 0 0 0.563721 1.12744 0 2.25489 1.12744 0 0 0.563721 1.12744 0 0 0 0.563721 0 0 1.12744 0 0 0 0 0 0 0 0 0 0 0 0 0 0 0.563721 0 0.563721 0 1.12744 0.563721 0 0 0.563721 0 0.563721 1.12744 2.81861 0.563721 0.563721 0 0 0 0.563721 0 1.12744 1.12744 0.563721 0.563721 0 1.12744 1.12744 1.12744 1.12744 0.563721 0 2.81861 1.12744 1.69116 1.12744 0.563721 1.69116 2.25489 2.81861 1.69116 3.38233 3.94605 2.25489 3.94605 2.81861 2.81861 1.12744 1.12744 1.12744 2.25489 3.94605 2.25489 2.81861 1.69116 1.12744 5.63721 2.81861 2.25489 1.69116 0.563721 1.69116 3.38233 3.38233 1.69116 1.69116 2.81861 0.563721 0 1.12744 0.563721 0.563721 0 0.563721 0 0 0 0.563721 0 0.563721 0
0 0 0 0 0 0 0 0 0 0 0 0 0 0 0 0 0 0 0 0 0 0 0 0 0.563721 0 0 0 1.12744 1.69116 0 0.563721 0.563721 0.563721 3.38233 2.25489 5.63721 4.50977 1.12744 3.38233 5.63721 2.81861 3.38233 2.25489 2.81861 4.50977 1.12744 5.07349 3.38233 3.38233 0.563721 2.25489 2.81861 3.94605 4.50977 3.94605 3.38233 2.25489 1.69116 5.07349 1.69116 3.38233 3.94605 1.69116 2.81861 3.94605 1.69116 1.69116 2.81861 1.69116 2.81861 1.69116 2.81861 2.81861 2.81861 2.25489 1.12744 3.94605 3.38233 1.69116 1.12744 1.69116 1.69116 0 0 0.563721 2.25489 1.69116 1.69116 1.69116 1.12744 0.563721 1.69116 2.25489 1.69116 0.563721 1.69116 0.563721 0 0.563721 0.563721 3.94605 2.25489 1.12744 1.69116 1.12744 0.563721 1.12744 1.69116 0.563721 1.12744 0 1.12744 0.563721 0 0 0 0.563721 0 0.563721 0.563721 0.563721 0.563721 0 0.563721 0.563721 1.12744 0.563721 2.25489 0 0.563721 0 2.25489 0.563721 0.563721 1.12744 1.12744 3.38233 1.12744 0.563721 1.12744 1.69116 2.81861 0.563721 0.563721 0.563721 0 0.563721 1.12744 1.69116 1.69116 0 1.12744 0 1.12744 0 1.12744 0.563721 0 0 0.563721 0.563721 0 0 0.563721 0 0 0 0 0 0 0 0 0 0 0 0 2.81861 0.563721 1.12744 0.563721 1.12744 0 0 0.563721 0 0.563721 0 0.563721 0 1.12744 1.69116 0 1.12744 0.563721 0 1.12744 2.25489 0 0 0 0.563721 0.563721 1.69116 0 0.563721 0.563721 1.12744 1.12744 0.563721 1.12744 3.38233 0.563721 1.12744 3.38233 1.69116 1.69116 1.69116 1.12744 0.563721 3.38233 1.69116 1.69116 3.94605 3.94605 1.69116 3.94605 2.81861 0 7.32838 3.94605 1.69116 1.12744 3.38233 2.81861 1.12744 0.563721 0 1.12744 1.12744 0.563721 0 0.563721 0.563721 0 0 0 0 0 0 0.563721 0 0 0 0.563721 0
0 0 0 0 0 0 0 0 0 0 0 0 0 0 0 0 0 0 0 0 0 0 0 0 0 0.563721 0 0.563721 0.563721 0.563721 1.12744 1.12744 1.12744 1.12744 1.69116 4.50977 3.38233 6.76466 2.81861 2.81861 2.25489 5.07349 3.94605 3.38233 2.81861 3.38233 5.63721 6.20094 5.07349 2.25489 3.38233 2.25489 3.94605 3.94605 2.25489 2.81861 2.81861 4.50977 2.81861 2.81861 3.38233 3.38233 2.25489 2.25489 2.81861 1.12744 1.69116 2.25489 3.38233 3.94605 4.50977 3.94605 3.94605 1.12744 2.25489 1.12744 1.69116 0.563721 1.69116 0.563721 1.12744 3.38233 1.12744 0.563721 0 0 1.69116 1.69116 1.69116 1.12744 0 1.69116 1.69116 2.25489 3.38233 0.563721 1.12744 0.563721 0.563721 0.563721 1.12744 0 0.563721 0 0.563721 1.69116 1.69116 0 1.12744 1.69116 0.563721 1.12744 0 0 1.12744 0.563721 0 0 0 0.563721 0 0 0 0 0 0.563721 0.563721 0.563721 1.12744 0.563721 0.563721 0 0 1.69116 0 1.12744 0.563721 0.563721 2.25489 1.69116 1.69116 1.12744 0.563721 0.563721 0 1.69116 0.563721 0 0 1.69116 0.563721 0 1.12744 0.563721 0 0 0 0 0.563721 0.563721 0.563721 0 1.69116 0 0 0 0 0.563721 0 0 0 0.563721 1.12744 0.563721 0 0 0 0 1.12744 0 0.563721 0 0.563721 0 2.25489 0.563721 0.563721 0 0 0 0 0.563721 0 0 0.563721 0.563721 0.563721 1.12744 1.12744 0 0.563721 1.12744 1.12744 0 1.12744 1.12744 1.69116 0.563721 2.25489 1.69116 0 1.69116 1.69116 2.25489 1.12744 2.25489 2.81861 2.25489 2.25489 0.563721 1.12744 0.563721 1.69116 1.69116 3.38233 4.50977 3.94605 3.94605 1.69116 1.12744 2.81861 1.69116 2.25489 2.81861 2.81861 0 1.69116 3.94605 0 0.563721 0.563721 1.12744 0 0 0 0 0 0.563721 0 0 0 0 0 0 0 0
0 0 0 0 0 0 0 0 0 0 0 0 0 0 0 0 0 0 0 0 0 0 0 0 0 0 0 0 0 0 1.12744 0.563721 0.563721 2.25489 2.81861 2.81861 5.07349 1.69116 5.07349 1.69116 3.94605 2.81861 3.94605 5.07349 2.25489 2.81861 3.94605 3.38233 2.81861 4.50977 4.50977 3.94605 6.20094 5.07349 3.38233 5.07349 3.38233 2.81861 0.563721 2.81861 1.69116 2.25489 2.25489 0.563721 2.81861 3.38233 3.94605 2.81861 2.81861 1.69116 4.50977 2.81861 3.38233 1.12744 1.12744 1.12744 3.94605 0 1.12744 0 0.563721 1.69116 1.69116 1.12744 0.563721 2.81861 0 0.563721 2.25489 0.563721 2.81861 2.25489 3.38233 1.69116 1.12744 2.25489 1.69116 0 2.81861 1.69116 1.12744 3.38233 0.563721 1.12744 2.81861 1.12744 1.12744 0.563721 0 1.12744 1.12744 2.25489 0 0 0 0.563721 0.563721 0 0 0.563721 0 0 0.563721 0 1.12744 0.563721 0 0.563721 0 2.25489 0.563721 1.69116 0.563721 0.563721 3.38233 0 0.563721 0 0.563721 0.563721 2.25489 0.563721 0.563721 0 1.12744 0 0 0.563721 0 0 0.563721 0.563721 0 0 1.69116 0 1.12744 0.563721 0.563721 0 0.563721 0 0 0 0 0 0 0.563721 0 0 0 0 0 0 0 0.563721 0.563721 1.12744 0 0 0.563721 1.12744 1.12744 0 0 0 0.563721 1.12744 0 0 0 0 0.563721 0 1.12744 0 0.563721 0.563721 0.563721 1.69116 0.563721 0.563721 0.563721 0.563721 0 0 0.563721 1.12744 1.12744 2.25489 1.12744 0.563721 1.69116 0.563721 1.12744 0 3.38233 1.69116 1.69116 3.38233 0.563721 3.38233 3.38233 1.69116 0.563721 0.563721 1.69116 1.69116 3.38233 2.25489 2.25489 1.12744 1.12744 2.25489 2.81861 3.94605 1.12744 1.12744 1.69116 0.563721 0.563721 0 0 0.563721 0 0 0 0 0 0 0 0 0 0 0 0
0 0 0 0 0 0 0 0 0 0 0 0 0 0 0 0 0 0 0 0 0 0 0 0 0 0 0 0 0 0 1.12744 0.563721 3.38233 1.69116 2.25489 2.25489 3.38233 3.38233 2.25489 2.81861 6.20094 3.38233 3.94605 3.94605 1.69116 1.69116 2.25489 5.07349 3.38233 3.38233 4.50977 3.94605 4.50977 7.32838 3.38233 3.94605 2.81861 2.25489 5.07349 3.94605 1.69116 3.94605 0.563721 3.38233 2.25489 3.94605 2.81861 1.12744 2.81861 4.50977 1.69116 2.25489 2.81861 2.81861 2.81861 2.25489 3.94605 2.25489 1.12744 2.25489 0.563721 1.69116 0.563721 1.12744 2.81861 0.563721 0.563721 0.563721 1.12744 0.563721 0.563721 2.25489 0.563721 1.12744 1.12744 0.563721 1.12744 1.12744 1.12744 1.69116 1.69116 0.563721 2.25489 0.563721 1.69116 0 1.12744 0.563721 0 0 0.563721 1.69116 1.12744 0 1.12744 0 0 0 0 0 0 0 0 0 0 0 0 1.69116 1.12744 1.12744 0.563721 0.563721 0.563721 1.12744 0 1.69116 0.563721 0.563721 0 0 0.563721 1.12744 0 0.563721 0.563721 1.69116 0 0 0 0.563721 0 0.563721 0.563721 0 0 0 0.563721 1.12744 0.563721 0.563721 0 0 0 0 0 0 0 0 0 0 0 0 0 0 0 0.563721 0.563721 0 0 1.12744 0 0.563721 0.563721 0 0.563721 0 0 0 0 0.563721 0.563721 0 0 0 1.12744 1.12744 0 0 0 0.563721 0.563721 0.563721 0.563721 0.563721 0 0 1.12744 0 0 0.563721 0.563721 0.563721 0.563721 1.12744 0 1.12744 2.25489 2.25489 1.12744 1.69116 1.69116 2.25489 1.12744 1.12744 1.12744 1.12744 2.25489 1.69116 3.38233 2.25489 2.25489 1.69116 2.81861 1.69116 1.69116 1.69116 0.563721 0 0 0.563721 0 0 0.563721 0 0 0 0 0 0.563721 0 0 0 0.563721 0 0 0
0 0 0 0 0 0 0 0 0 0 0 0 0 0 0 0 0 0 0 0 0 0 0.563721 0 0 0 0 0 0.563721 0 0.563721 0.563721 1.12744 1.12744 1.69116 0.563721 2.81861 3.94605 6.76466 3.38233 3.94605 2.25489 0.563721 3.94605 2.25489 2.25489 3.38233 3.94605 4.50977 3.38233 6.76466 3.38233 1.12744 3.94605 3.38233 3.94605 5.07349 1.12744 5.07349 2.81861 2.25489 2.25489 3.38233 3.94605 2.25489 3.38233 1.12744 1.12744 2.81861 3.94605 2.25489 3.94605 2.25489 3.38233 2.81861 2.81861 2.25489 1.12744 1.69116 2.25489 1.69116 2.25489 1.12744 0 0.563721 0.563721 0.563721 1.69116 1.69116 1.12744 1.12744 0.563721 0.563721 1.69116 0.563721 1.12744 2.81861 0.563721 2.25489 1.69116 0.563721 1.69116 0.563721 1.12744 0.563721 2.25489 0 0 0 0.563721 1.12744 1.12744 0 0 0 0 1.12744 0.563721 0 0 0 0.563721 0 0.563721 0.563721 0 0 0 0 0 1.12744 0 0 0 0 0 0.563721 0.563721 1.12744 0 0.563721 0.563721 0 0.563721 0.563721 1.12744 1.12744 0 0.563721 0 0.563721 0 0 0.563721 0 0 0 0.563721 0 0 0 0 0.563721 0 0 0 0 0 0 0 0 0 0.563721 0 0.563721 0.563721 0 0.563721 0 0.563721 0 0.563721 0.563721 0 1.12744 1.69116 0.563721 0 0 0 0 0 0 0.563721 0 0 0 0 0.563721 0.563721 1.12744 1.12744 0 0 0.563721 0 0.563721 0.563721 0 2.25489 1.12744 1.12744 0.563721 1.69116 0 0 2.81861 2.25489 0.563721 1.12744 1.12744 2.25489 0.563721 1.69116 2.25489 0 1.12744 2.81861 2.81861 1.69116 1.69116 1.69116 1.69116 2.81861 1.12744 2.81861 1.12744 0 1.12744 0.563721 0.563721 0 0 0 0.563721 0.563721 0.563721 0.563721 0 0 0 0 0 0 0 0
0 0 0 0 0 0 0 0 0 0 0 0 0 0 0 0 0 0 0 0 0 0 0 0 0 0 0.563721 0.563721 0.563721 0 0 1.12744 2.25489 0.563721 1.12744 5.07349 2.25489 1.69116 2.81861 3.38233 2.25489 2.81861 6.76466 1.69116 2.81861 2.81861 1.69116 3.38233 3.38233 1.69116 2.25489 6.76466 3.38233 3.94605 3.94605 3.38233 4.50977 4.50977 2.81861 2.25489 2.81861 1.69116 3.38233 2.25489 1.69116 1.12744 2.25489 5.07349 1.69116 3.94605 1.69116 1.69116 2.81861 2.25489 2.25489 3.94605 2.25489 1.69116 1.12744 2.81861 1.69116 1.12744 1.12744 1.69116 1.12744 1.69116 1.12744 1.12744 0.563721 1.12744 1.69116 2.81861 0.563721 1.69116 1.12744 0 1.12744 0.563721 1.69116 2.25489 0.563721 1.12744 2.25489 1.12744 0 0.563721 2.25489 0.563721 0.563721 1.12744 1.69116 0 0 0.563721 0.563721 0 0 0 1.12744 0 0 0 0 0.563721 0 1.12744 0 0 0 0 0 0 1.12744 0.563721 1.69116 0.563721 0 1.69116 0 0 0 0.563721 0 1.12744 0 0.563721 0 0 0 0 0 0.563721 0 0 0 0 0 0.563721 0.563721 0 0 0 0 0 0 0 0 0 0 0 0 0 0.563721 0.563721 0 0 0 0 0 1.12744 0 1.12744 0 0 0 0 1.12744 0.563721 0.563721 0 0 0 0 0.563721 0.563721 0.563721 0 0 0.563721 0 0.563721 0 0 0.563721 0 0.563721 0 0 0 0.563721 0 0 0.563721 0.563721 0.563721 1.12744 0.563721 1.12744 1.12744 2.25489 2.25489 1.69116 2.81861 1.12744 1.69116 2.81861 2.81861 0.563721 1.12744 1.12744 1.12744 1.69116 0 0.563721 0.563721 0 1.12744 1.12744 0 0 0.563721 0.563721 0 0 0 0 0 0 0 0.563721 0 0 0 0 0 0
0 0 0 0 0 0 0 0 0 0 0 0 0 0 0 0 0 0 0 0 0 0 0 0 0 0.563721 0 0 0.563721 0 1.12744 1.12744 1.69116 0.563721 2.25489 2.25489 2.25489 1.69116 2.81861 4.50977 5.07349 3.38233 3.94605 2.25489 2.81861 3.38233 5.63721 2.81861 4.50977 3.38233 3.94605 3.38233 6.20094 6.20094 6.76466 3.38233 1.69116 3.38233 1.12744 3.38233 2.81861 0.563721 3.94605 2.25489 1.69116 4.50977 3.94605 1.12744 1.69116 3.38233 2.81861 2.25489 2.81861 0.563721 0.563721 1.12744 2.81861 1.69116 1.69116 1.12744 1.69116 0.563721 0 1.12744 1.12744 1.12744 0.563721 0.563721 1.12744 0.563721 1.12744 3.94605 1.12744 1.12744 1.69116 0.563721 0 1.12744 1.69116 0.563721 1.12744 0.563721 1.12744 0.563721 1.69116 1.12744 1.12744 0 0.563721 0.563721 1.12744 2.81861 0.563721 0.563721 0 0 0 0 0.563721 0 0 0 0 0.563721 0 0 0 1.12744 0.563721 0 0 0 0 0 1.69116 0.563721 0 0.563721 0 0.563721 0.563721 0 0.563721 0.563721 0 0 0 0 0 0 1.12744 0.563721 0 0 0 0 0 0 0 0 0.563721 0 0 0 0 0 0 0 0 0 0 0 0 0 0 0 0 0 0 1.12744 1.12744 0.563721 0.563721 0 0 0 0 0 0.563721 0.563721 0.563721 0 0.563721 0 0 0 0.563721 0.563721 0.563721 0.563721 0.563721 1.12744 0 0 1.12744 0 0 0.563721 1.12744 0 1.12744 0 1.12744 0.563721 0 0 1.12744 0.563721 0 2.25489 0.563721 0 1.12744 0 1.12744 3.94605 0.563721 2.25489 2.25489 1.69116 0.563721 1.12744 0.563721 2.25489 1.69116 1.69116 0 0 1.12744 0 0.563721 0 0 0.563721 0 0 0 0 0 0 0 0 0 0 0 0
0 0 0 0 0 0 0 0 0 0 0 0 0 0 0 0 0 0 0 0 0 0 0 0 0 0 0 0 0 1.12744 0.563721 0.563721 0 1.12744 3.38233 0.563721 1.12744 4.50977 1.69116 3.94605 3.38233 5.63721 2.81861 1.69116 3.38233 3.94605 4.50977 4.50977 4.50977 7.32838 5.63721 2.81861 2.25489 5.63721 2.81861 4.50977 2.25489 4.50977 2.81861 2.25489 6.76466 3.38233 2.25489 1.69116 1.69116 3.94605 3.38233 1.69116 1.69116 2.25489 3.94605 4.50977 1.12744 2.25489 1.69116 0.563721 1.69116 3.38233 2.25489 1.12744 0.563721 0 0.563721 0.563721 0.563721 2.25489 1.12744 0 1.12744 1.12744 1.12744 0.563721 0 0.563721 1.12744 1.12744 2.81861 1.12744 1.69116 1.12744 2.81861 1.12744 1.12744 0.563721 0 1.12744 0.563721 0 0 0 0.563721 2.81861 0.563721 0.563721 0 0.563721 0 0.563721 0 0 0.563721 0 0.563721 0 0.563721 0.563721 0 0 0 0 0 0.563721 0 0 0.563721 0.563721 0 0 0 0.563721 0 0 0 0 0.563721 0 0 0 0 0 0 0 0 0 0.563721 0 0 0 0 0 0 0 0 0 0 0 0 0 0 0 0 0 0 0 0 0 0.563721 0 0.563721 0.563721 0 0 0 0.563721 0.563721 0 0.563721 0 0.563721 0 0.563721 0 0.563721 0 0 0 0 0 1.12744 0 0 0 0 0 1.69116 1.69116 0 0 0.563721 0 0.563721 0.563721 0 0.563721 0 0 0.563721 0.563721 0.563721 0.563721 1.12744 1.12744 0.563721 0.563721 0.563721 1.12744 0.563721 3.38233 0 2.25489 2.81861 2.25489 3.38233 0.563721 1.12744 0.563721 1.12744 0 0 0 0.563721 1.12744 0 0 0.563721 0.563721 0 0 0 0 0 0.563721 0 0 0 0.563721
0 0 0 0 0 0 0 0 0 0 0 0 0 0 0 0 0 0 0 0 0 0 0 0 0 0.563721 0.563721 0.563721 0 0.563721 0.563721 2.25489 0.563721 1.69116 1.69116 1.12744 0.563721 1.12744 2.25489 2.25489 2.81861 1.12744 2.81861 5.63721 4.50977 3.38233 2.81861 3.38233 3.38233 5.07349 3.38233 5.07349 3.94605 2.25489 5.63721 5.07349 2.25489 4.50977 1.69116 6.20094 1.12744 4.50977 5.07349 0.563721 1.69116 5.07349 2.81861 2.81861 1.69116 2.25489 1.69116 2.81861 0 2.25489 2.81861 1.69116 1.12744 3.38233 2.25489 0 1.69116 1.12744 0.563721 0 0.563721 0.563721 0 2.25489 0.563721 1.12744 0.563721 0.563721 0 1.12744 0.563721 1.69116 0 1.12744 0.563721 0.563721 1.12744 0.563721 0 0 1.12744 2.25489 0 1.12744 0 0 0 1.69116 1.12744 0.563721 0 0.563721 0 0 0.563721 0.563721 0 0 0.563721 0 0 0 0 0 0 0 0.563721 0 0 0.563721 0 0 0 0 0.563721 0 0 0 0.563721 0 0 0 0 0 0 0.563721 0 0 0 0 0 0 0 0 0 0 0 0 0 0 0 0 0 0 0 0 0 0 0 0 0 0 0 0 0 0.563721 0.563721 0 0 0 0.563721 0.563721 0 0.563721 0 1.12744 0 0 0.563721 0 0.563721 0 0 0 0.563721 0.563721 0.563721 0 0.563721 0.563721 0 0 0 1.12744 0 0.563721 0.563721 0.563721 0.563721 0.563721 0 0 0.563721 0.563721 0 0 0.563721 1.12744 1.12744 0 0.563721 0 0.563721 0.563721 0 0 2.81861 2.25489 1.12744 0.563721 1.12744 0 0 1.69116 0 0 0 0 0 0 0 0.563721 0 0 0.563721 0 0 0 0 0 0.563721 0
0 0 0 0 0 0 0 0 0 0 0 0 0 0 0 0 0 0 0 0 0 0 0 0 0 0 0 0.563721 0.563721 0 0.563721 0.563721 1.12744 0.563721 1.69116 1.12744 2.81861 2.25489 2.81861 1.12744 2.25489 3.38233 2.81861 3.38233 5.07349 2.25489 3.38233 2.25489 2.81861 1.69116 1.69116 1.69116 2.81861 3.94605 3.38233 4.50977 2.81861 4.50977 4.50977 5.63721 3.38233 1.69116 0.563721 5.07349 0.563721 1.69116 2.25489 2.25489 3.94605 2.25489 1.69116 2.25489 2.25489 2.25489 2.81861 1.69116 2.25489 0.563721 1.12744 1.12744 1.69116 0.563721 2.81861 1.69116 2.25489 1.12744 0.563721 0.563721 1.12744 1.69116 0.563721 0.563721 1.69116 0 1.12744 1.12744 0.563721 0.563721 1.12744 0.563721 0 1.69116 1.12744 1.12744 0.563721 0.563721 1.12744 0.563721 0.563721 0 0.563721 0 1.12744 0.563721 0 0 0.563721 0 0 0.563721 0 0 0 0 0 0 0 0 0 0 0 0 0 0 0 0 0 0 0 0 0 0.563721 0.563721 0 0.563721 0 0 0 0 0 0 0 0 0 0.563721 0 0 0 0 0.563721 0 0 0 0 0 0 0 0 0 0 0 0 0 0 0 0 0 0 0 0 0.563721 0 0 0 0 1.12744 0.563721 0.563721 1.12744 0 1.12744 0.563721 0 0 0.563721 0.563721 0 0 0 0 0.563721 0 2.25489 1.12744 1.12744 0 0.563721 0 0.563721 0 0.563721 0 0 0.563721 1.12744 0 0 0 0.563721 0 0.563721 0 1.12744 0 0.563721 0.563721 1.69116 0.563721 0 0.563721 1.12744 1.69116 0.563721 0 2.81861 1.12744 1.12744 1.12744 0 0.563721 0.563721 1.12744 0.563721 0.563721 0.563721 0 0 0 0 0 0 0 0 0.563721 0 0.563721
0 0 0 0 0 0 0 0 0 0 0 0 0 0 0 0 0 0 0 0 0 0 0 0 0.563721 0 0 0 0 0 0.563721 1.12744 2.25489 1.12744 1.12744 1.69116 0.563721 1.69116 0.563721 0.563721 2.81861 2.25489 5.07349 2.25489 3.38233 2.81861 2.81861 2.81861 5.07349 5.07349 7.32838 1.69116 4.50977 2.81861 6.76466 1.12744 2.81861 3.38233 4.50977 1.12744 3.94605 2.81861 2.25489 1.69116 3.38233 3.38233 0.563721 3.94605 1.69116 3.94605 3.38233 4.50977 2.81861 3.94605 0.563721 1.69116 1.69116 3.94605 0.563721 1.69116 1.69116 1.69116 0 0.563721 0 0.563721 0 1.12744 0 1.12744 0.563721 0 0.563721 0.563721 2.25489 0.563721 1.12744 1.12744 0.563721 1.12744 1.12744 0.563721 0.563721 0 1.12744 0 0.563721 0.563721 0.563721 1.12744 1.12744 0.563721 0 0 0 0.563721 1.12744 0 0.563721 0 0 0 0 0 0 0.563721 0 0 0 0 0 0 0 0 0 0 0 0 0.563721 0 0 0 0.563721 0 0 0 0 0 0 0 0 0 0 0 0 0 0 0 0 0 0 0 0 0 0 0 0 0 0 0 0 0 0 0 0 0 0 0 0 1.12744 0.563721 0.563721 0 0.563721 0 0 0 0 0 0 0 0 0 0 0 0.563721 1.12744 0.563721 0 0.563721 0 1.12744 0 0 0 0 0 0 0 0.563721 0 0 0 0 0.563721 0 0 0 0 0.563721 0 0 0.563721 0.563721 0.563721 1.69116 1.12744 0.563721 0 1.12744 0 0 1.69116 0 0.563721 0 0 0.563721 0 0 0 0 0 0 0.563721 0.563721 0 0 0 0 0 0 0.563721 0 0 0
0 0 0 0 0 0 0 0 0 0 0 0 0 0 0 0 0 0 0 0 0 0 0 0 0 0 0 0.563721 1.12744 0.563721 1.12744 0.563721 0.563721 0.563721 1.69116 2.81861 0.563721 1.12744 1.12744 2.81861 1.69116 4.50977 1.12744 2.25489 2.25489 2.25489 3.38233 4.50977 3.94605 3.38233 1.12744 3.94605 2.81861 2.81861 4.50977 3.94605 2.81861 1.69116 3.94605 4.50977 2.81861 0.563721 3.38233 1.12744 3.94605 1.12744 1.12744 1.69116 2.25489 1.69116 2.25489 1.69116 1.69116 1.69116 1.69116 1.69116 1.12744 1.12744 1.69116 2.25489 0.563721 0.563721 0.563721 0.563721 0 1.12744 1.12744 0 1.12744 0 1.12744 0 0.563721 1.12744 1.12744 0.563721 1.69116 1.12744 1.69116 0.563721 0 1.12744 0.563721 0 0.563721 0 0 0 0.563721 0 0 1.12744 0 1.12744 0 0.563721 0 0.563721 0 0 0 0 0 0 0 0 0 0 0.563721 0 0 0 0 0 0 0 0 0 0 0 0 0 0 0 0 0 0 0 0 0 0 0 0 0 0 0 0 0 0 0 0 0 0 0 0 0 0 0 0 0 0 0 0 0 0 0 0.563721 0 0 0 0 0 0.563721 0.563721 0.563721 0 0 0.563721 0 0 0 0.563721 0.563721 0 0.563721 0 0 0.563721 0.563721 0 1.12744 0 0 0.563721 0 0.563721 0 0 0.563721 0.563721 0 0.563721 0 0 0 0 0.563721 0 0 0.563721 0.563721 0 0 0 0.563721 0.563721 1.12744 0 1.12744 0.563721 0 0 0.563721 0 1.12744 0 0 0 0 0 1.12744 0.563721 0.563721 0 0.563721 0 0 0 0 0.563721 0 0 0 0 0 0.563721
0 0 0 0 0 0 0 0 0 0 0 0 0 0 0 0 0 0 0 0 0 0 0 0 0.563721 0 0 0 0 0 0 0 0.563721 0.563721 1.69116 1.69116 0.563721 1.69116 1.12744 1.12744 2.81861 1.12744 1.12744 2.81861 4.50977 0 2.81861 2.81861 3.94605 1.69116 3.94605 4.50977 2.81861 2.81861 3.94605 2.25489 3.94605 1.69116 1.69116 3.94605 1.12744 2.25489 3.38233 4.50977 2.81861 3.94605 1.12744 5.63721 1.12744 2.25489 1.69116 4.50977 1.69116 2.25489 1.12744 2.25489 0.563721 1.12744 2.81861 0.563721 0.563721 3.38233 0.563721 1.12744 0.563721 0.563721 0.563721 2.25489 1.12744 0.563721 0.563721 0.563721 0.563721 0 0.563721 0.563721 0 0.563721 1.12744 0 0 1.12744 0 0 0 0.563721 0 0 0.563721 0 0 1.12744 0.563721 1.69116 0.563721 0 0 0 0 0.563721 0 0.563721 0 0 0 0 0.563721 0 0 0 0 0 0 0.563721 0 0 0 0 0 0 0 0 0 0 0.563721 0 0 0 0 0 0 0 0 0 0 0 0 0 0 0 0 0 0 0 0 0 0 0 0 0 0 0 0 0.563721 0 0 0 0 0.563721 0 0 0 1.12744 0.563721 0 0.563721 0 0 0 0 0 0 0 0 0.563721 0 1.12744 1.12744 0.563721 0 0.563721 0 0 0 0 0 0 0 0 0 0 0 0 0 0 0 0 0 1.12744 0 0 0 0 0 0 0 0.563721 0 1.69116 0.563721 0 1.69116 1.12744 0.563721 0 0.563721 0.563721 0.563721 0.563721 0.563721 0.563721 0.563721 0 0 0 0 0 0 0 0.563721 0 1.12744 0 0 0 0
0 0 0 0 0 0 0 0 0 0 0 0 0 0 0 0 0 0 0 0 0 0 0 0.563721 0 0 0 0 0 0 0.563721 0.563721 0.563721 2.25489 1.69116 1.12744 1.69116 0.563721 1.69116 2.81861 2.25489 1.12744 1.69116 1.69116 2.81861 3.38233 1.69116 3.94605 2.81861 2.25489 3.38233 4.50977 1.69116 5.63721 5.07349 4.50977 2.81861 1.69116 2.25489 1.12744 5.07349 3.94605 3.38233 2.25489 1.69116 2.25489 3.38233 0.563721 2.25489 2.25489 2.25489 2.25489 1.69116 1.69116 2.81861 1.12744 3.94605 1.12744 1.69116 2.25489 1.12744 0.563721 0.563721 0.563721 0.563721 2.81861 1.12744 0.563721 0 0 0 1.12744 1.69116 0 0.563721 0 0 1.12744 0 1.12744 1.12744 0.563721 0 0 1.12744 0 0.563721 0 0.563721 0 1.12744 0.563721 1.12744 0 0 0 0 0.563721 0 0 1.12744 0.563721 0 0.563721 0 0 0 0 0 0 0 0 0 0 0 0 0 0 0 0 0 0 0 0 0 0 0 0 0 0 0 0 0 0 0 0 0 0 0 0 0 0 0 0 0 0 0 0 0 0 0 0 0 0 0 0 0.563721 0 0.563721 0 0 0 0 0 0 0 0 0 0 0 1.12744 0.563721 0.563721 0.563721 0 0 0.563721 0 0 0 0 0.563721 0.563721 0 0 0 0.563721 0 0 0 0 0 0 0 0 0 0 0 0 0 0 0 0.563721 0.563721 0 0 0 0 1.69116 0.563721 0 0.563721 0.563721 0.563721 0 0 0 0 0 0.563721 1.69116 0 0 0 1.12744 0 0.563721 0.563721 0 0 0.563721 0.563721 0 0.563721 0 0
0 0 0 0 0 0 0 0 0 0 0 0 0 0 0 0 0 0 0 0 0 0 0 0 0 0 0 0.563721 0.563721 0 0.563721 0 0 0.563721 0 1.12744 0 0.563721 2.81861 0.563721 2.25489 2.81861 1.69116 1.12744 3.94605 1.12744 0.563721 1.69116 1.69116 3.38233 2.25489 1.69116 2.25489 3.38233 5.07349 2.25489 2.81861 2.81861 4.50977 2.81861 3.94605 3.94605 2.81861 2.25489 1.12744 1.12744 1.69116 2.81861 1.12744 2.25489 0.563721 1.12744 2.81861 0.563721 1.69116 1.69116 1.12744 1.12744 2.25489 1.12744 0 0 1.12744 1.12744 1.12744 0 0 0 0.563721 1.12744 1.12744 1.12744 0 0 0.563721 0 0.563721 0.563721 0 0 0.563721 1.12744 0 0 0.563721 0 0 0 0.563721 1.12744 1.12744 1.69116 1.12744 0 0.563721 0 0 0 0 0 0 0.563721 0 0 0 0.563721 0 0 0 0 0 0 0 0 0 0 0 0 0 0 0 0 0 0 0 0 0 0 0 0 0 0 0 0 0 0 0 0 0 0 0 0 0 0 0 0 0 0 0 0 0 0 0 0 0 0 0.563721 0 0 0 0 0 0 0 0 0 0 0 0 0 0 1.12744 0 0 0 1.12744 0 0 0 0 0 0 0 0 0 0 1.12744 0 0 0 0 0 0 0 0 0 0 0 0 0 0 0 0 0 0 0 0 0 0 0 0 0 0 0 0 0 0.563721 0 0.563721 0 0.563721 0.563721 0 0 0 0.563721 0 0 0.563721 0.563721 0 0.563721 1.12744 0 1.12744 0
0 0 0 0 0 0 0 0 0 0 0 0 0 0 0 0 0 0 0 0 0 0 0 0 0 0 0 0 0 0 1.69116 0.563721 1.69116 1.12744 0.563721 2.25489 0.563721 1.69116 1.69116 1.12744 0.563721 0.563721 1.12744 1.69116 1.69116 0.563721 1.12744 0.563721 1.12744 0.563721 1.69116 1.69116 3.38233 7.32838 3.38233 6.76466 2.81861 1.12744 2.81861 0.563721 3.94605 1.69116 1.69116 2.81861 2.81861 2.25489 2.25489 1.69116 1.12744 1.12744 1.12744 0.563721 1.12744 1.12744 3.94605 2.25489 1.12744 3.38233 1.12744 1.12744 0.563721 1.12744 1.12744 0 0.563721 2.25489 0.563721 1.12744 0.563721 0 0.563721 0 0 0.563721 0 2.81861 0 0.563721 0 1.12744 1.69116 0.563721 0.563721 0.563721 0.563721 1.12744 0.563721 0 0 0 0.563721 1.69116 0.563721 1.12744 0.563721 0.563721 1.12744 0 0.563721 0 0.563721 0 0.563721 0 0.563721 0 0 0 0 0 0 0 0 0 0 0 0 0 0 0 0 0 0 0 0 0 0 0 0 0 0 0 0 0 0 0 0 0 0 0 0 0 0 0 0 0 0 0 0 0 0 0 0 0 0 0 0 0 0 0 0 0 0 0 0.563721 0 0 0 0 0 0 0.563721 0.563721 0.563721 0 0 1.69116 0 0.563721 0 0 0.563721 0 0.563721 0.563721 0 0 0 0 0.563721 0 0 0 0 0 0 0 0 0 0 0 0 0 0.563721 0 0 0 0 0 0 0 0 0 0 0 0.563721 0.563721 0 0.563721 0 0 0 0 0.563721 0 1.12744 0 0 0 0.563721 0.563721 0 0 1.12744 0.563721 0
0 0 0 0 0 0 0 0 0 0 0 0 0 0 0 0 0 0 0 0 0 0 0 0 0 1.12744 0 0 0 0.563721 1.12744 1.12744 0 2.25489 1.12744 1.69116 2.25489 1.12744 1.12744 1.12744 2.81861 3.94605 2.81861 0.563721 1.69116 2.25489 0 1.69116 5.07349 1.12744 1.12744 2.25489 1.12744 5.63721 3.94605 3.38233 3.94605 6.20094 5.07349 2.81861 1.69116 1.12744 0.563721 3.38233 2.81861 3.38233 1.69116 1.12744 0.563721 0.563721 1.69116 2.25489 1.12744 0.563721 0.563721 1.69116 2.25489 0 5.07349 1.12744 0.563721 2.25489 1.12744 1.69116 0 0.563721 0.563721 1.12744 0 0 0.563721 0.563721 0 0 0.563721 0.563721 0.563721 0 1.12744 1.12744 0.563721 0 1.12744 0.563721 0 0 0 0 0 0.563721 0.563721 0 0 0.563721 0 0 0 0.563721 0 0 0 0 0 0 0 0 0 0 0 0 0 0 0 0 0 0 0 0 0 0 0 0 0 0 0 0 0 0 0 0 0 0 0 0 0 0 0 0 0 0 0 0 0 0 0 0 0 0 0 0 0 0 0 0 0 0 0 0 0 0 0 0 0 0 0 0 0 0 0.563721 0 0 0 0.563721 0 0.563721 0.563721 0 0.563721 0.563721 0.563721 0 0 0.563721 0.563721 0 0 0 0 0.563721 0 0 0 0 0 0 0 0 0 0 0 0 0 0 0 0 0 0 0.563721 0 0 0 0.563721 0.563721 0 0.563721 0 0 0 0 0 0 0.563721 0 0 0 0 0 0 0 0 0 0 0 0.563721 1.12744 0
0 0 0 0 0 0 0 0 0 0 0 0 0 0 0 0 0 0 0 0 0 0 0 0 0 0 0 0 0 0.563721 0.563721 0 0.563721 0 1.69116 1.12744 3.38233 0.563721 1.69116 1.69116 0 2.25489 2.25489 0 3.94605 0.563721 1.12744 2.81861 4.50977 1.69116 2.81861 2.25489 2.81861 1.12744 1.69116 1.69116 2.81861 1.69116 0 2.25489 2.25489 2.25489 3.38233 2.25489 3.38233 1.69116 2.81861 3.38233 1.12744 2.81861 1.12744 0.563721 2.25489 1.12744 2.25489 2.25489 0 1.12744 1.12744 1.12744 1.69116 1.69116 2.25489 1.12744 0.563721 1.12744 0.563721 2.25489 1.12744 0 0 0 0 0 1.69116 0.563721 0 1.69116 0.563721 0 0.563721 1.12744 0 0 0.563721 0.563721 1.12744 0 0.563721 0.563721 0 0 0 1.12744 0.563721 0.563721 0 0.563721 0 0 0 0 0 0 0 0.563721 0 0 0 0 0 0 0 0 0 0 0 0 0 0 0 0 0 0 0 0 0 0 0 0 0 0 0 0 0 0 0 0 0 0 0 0 0 0 0 0 0 0 0 0 0 0 0 0 0 0 0 0 0 0.563721 0 0 0 0 0 0 0 0 0 0 0 0 0.563721 0 0 0 0 0 0 0 0 0.563721 0 0 0 0 0 0 0 0.563721 0 0 0 0 0 0 0 0 0 0 0 0 0.563721 0 0 0 0 0 0 0.563721 0.563721 0 0 0 0 0.563721 0 0.563721 0 0 0 0 0 0 0.563721 0.563721 0.563721 0 0 0.563721 0.563721 0 0 1.12744 0 0
0 0 0 0 0 0 0 0 0 0 0 0 0 0 0 0 0 0 0 0 0 0 0 0 0 0 0 0 0 0.563721 0 0.563721 0.563721 0.563721 0 1.12744 0.563721 1.12744 1.12744 2.81861 1.12744 2.25489 1.69116 2.25489 0.563721 1.12744 1.69116 2.25489 3.94605 3.38233 1.69116 2.25489 2.25489 2.81861 0 2.81861 4.50977 3.94605 3.38233 3.38233 1.69116 3.38233 2.25489 3.94605 2.81861 0.563721 3.94605 0.563721 0.563721 1.12744 5.07349 0.563721 2.25489 1.12744 1.69116 2.25489 0 1.69116 0.563721 1.12744 0 0 1.12744 1.12744 0 0.563721 1.12744 1.12744 1.69116 0.563721 1.12744 0.563721 0 1.12744 0.563721 0 0 1.12744 0.563721 1.69116 0 0.563721 0 0 0 0.563721 0 0 1.69116 0.563721 0 0.563721 0 0 0.563721 0 0.563721 0 0 0 0.563721 0.563721 0 0 0.563721 0 0 0.563721 0 0 0 0 0 0 0 0 0 0 0 0 0 0 0 0 0 0 0 0 0 0 0 0 0 0 0 0 0 0 0 0 0 0 0 0 0 0 0 0 0 0 0 0 0 0 0 0 0 0 0 0 0 0 0 0 0 0 0 0 0 0 0 0 0 0 0 0 0.563721 0 0 0 1.12744 0 0 0 0 0 0 0 0 0 0 0 0 0 0 0 0 0 0 0 0 0 0 0 0 0 0 0.563721 0 0 0 0 0 0 0.563721 0.563721 0 0 0 0 1.12744 0.563721 0.563721 0 0 1.12744 0 0.563721 0 0 0 1.12744 0.563721 0.563721 0.563721 0
0 0 0 0 0 0 0 0 0 0 0 0 0 0 0 0 0 0 0 0 0 0 0 0 0 0 0 0 0.563721 0 0 0 0.563721 0.563721 0.563721 0.563721 1.12744 1.69116 0.563721 2.25489 1.12744 0 0.563721 2.25489 1.69116 2.81861 2.25489 1.69116 1.12744 3.38233 1.12744 1.69116 2.25489 0.563721 2.25489 2.25489 3.94605 1.12744 5.07349 3.38233 2.81861 1.12744 3.38233 2.25489 2.81861 1.12744 1.69116 1.69116 1.12744 0.563721 2.25489 2.25489 0.563721 1.12744 2.25489 1.12744 1.12744 1.69116 1.69116 2.25489 0.563721 0.563721 0.563721 1.12744 0.563721 1.12744 0 1.69116 0.563721 0 0 1.12744 1.12744 0.563721 0.563721 0.563721 0.563721 0 1.12744 0.563721 0.563721 0 0.563721 0 0 0 1.12744 1.12744 0 0 1.12744 0.563721 0.563721 0 0 0.563721 0 0 0 0 0 0 0.563721 0 0 0 0 0 0 0 0 0 0 0 0 0 0 0 0 0 0 0 0 0 0 0 0 0 0 0 0 0 0 0 0 0 0 0 0 0 0 0 0 0 0 0 0 0 0 0 0 0 0 0 0 0 0 0.563721 0 0 0 0 0 0 0 0 0 0 0 0 0 0 0 0 0.563721 0 0.563721 0 0 0 0 0 0 0 0.563721 0 0.563721 0 0 0 0 0 0 0 0 0 0 0 0 0 0 0 0 0 0.563721 0 0.563721 0 0 0 0 0 0 0 0.563721 1.12744 0.563721 1.12744 0 0 0 0.563721 0 0 0 0.563721 0.563721 0.563721 0.563721 0 0 0 0 0 2.25489 0
0 0 0 0 0 0 0 0 0 0 0 0 0 0 0 0 0 0 0 0 0 0 0 0 0 0 0 0 0.563721 0.563721 0 0.563721 0 0 0.563721 0 1.12744 3.38233 1.69116 1.69116 0 1.12744 0.563721 1.12744 1.12744 3.38233 1.12744 2.25489 0 3.38233 4.50977 2.25489 2.25489 2.81861 1.12744 1.69116 2.25489 3.38233 0 3.38233 1.12744 3.38233 1.12744 3.94605 1.69116 2.25489 2.25489 1.12744 0.563721 1.69116 2.81861 1.12744 1.69116 1.69116 0.563721 1.12744 1.69116 0 2.25489 1.12744 1.69116 0.563721 2.25489 1.12744 1.12744 0.563721 0 0 1.12744 0.563721 0.563721 0.563721 0.563721 0.563721 1.12744 1.12744 1.69116 0 0 0 1.12744 0 1.69116 0 0 0 1.69116 0.563721 1.69116 1.12744 0.563721 0.563721 0 0.563721 0.563721 0.563721 0 0.563721 0 0.563721 0.563721 0 0.563721 0 0 0 0 0 0 0 0 0 0 0 0 0 0 0 0 0 0 0 0 0 0 0 0 0 0 0 0 0 0 0 0 0 0 0 0 0 0 0 0 0 0 0 0 0 0 0 0 0 0 0 0 0 0 0 0 0 0 0 0 0 0 0 0 0 0 0 0 0 0 0 0 0.563721 0 0 0 0 0 0 0 0 0 0 0 0 0 0 0 0 0 0 0 0 0 0 0 0 0 0 0 0 0 0.563721 0 0 0 0 0 0 0 0.563721 0 0 0.563721 0 0.563721 0.563721 0.563721 0 0 1.12744 0 0.563721 0 0 0 0.563721 0.563721 0.563721 0.563721 0.563721 0 0.563721
0 0 0 0 0 0 0 0 0 0 0 0 0 0 0 0 0 0 0 0 0 0 0 0 0 0 0 0 0 0 0 0 0.563721 0 0.563721 0 1.12744 0.563721 0.563721 0.563721 0.563721 0.563721 1.12744 1.69116 2.25489 0.563721 1.69116 0 2.81861 1.69116 4.50977 2.81861 1.69116 1.69116 0.563721 3.38233 3.38233 3.94605 5.07349 3.38233 2.25489 3.38233 1.12744 1.69116 0.563721 2.81861 0.563721 1.69116 0.563721 0 0.563721 1.12744 0.563721 1.69116 0.563721 0.563721 1.12744 1.12744 2.25489 1.12744 0.563721 3.38233 0.563721 0 0.563721 1.12744 0.563721 0 1.69116 1.69116 0.563721 0 0.563721 1.12744 0.563721 1.12744 0 0.563721 0.563721 1.12744 0.563721 0 0.563721 1.12744 1.12744 1.12744 0 0 0 0.563721 0 0.563721 0 0.563721 0 0.563721 0 0.563721 0 0 0 0 0 0 0.563721 0.563721 0 0 0 0 0 0 0 0 0 0 0 0.563721 0 0 0 0 0 0 0 0 0 0 0 0 0 0 0 0 0 0 0 0 0 0 0 0 0 0 0 0 0 0 0 0 0 0 0 0 0 0 0 0 0 0 0 0 0 0 0 0 0 0 0 0 0 0.563721 0 0 0 0 0 0 0 0 0.563721 1.12744 0 0 0 0 0 0 0 0 0 0 0 0 0 0 0 0 0 0 0 0 0 0 0 0 0 0 0 0 0 0 0.563721 0 0 1.12744 0 0 0 0 0 0 0.563721 0 0 0 1.12744 0 1.12744 0 0 0 0.563721 0 0 0
0 0 0 0 0 0 0 0 0 0 0 0 0 0 0 0 0 0 0 0 0 0 0 0 0 0 0 0 0 0 1.12744 0 0.563721 0 1.12744 0.563721 1.12744 1.12744 1.69116 1.12744 0.563721 2.81861 1.12744 0 3.38233 1.12744 2.81861 1.12744 2.25489 2.25489 3.94605 0.563721 3.38233 0.563721 3.94605 2.81861 1.69116 3.38233 2.81861 1.12744 1.69116 2.25489 2.25489 1.12744 1.69116 1.12744 2.25489 1.69116 0.563721 0.563721 1.69116 1.12744 1.69116 2.25489 1.69116 3.38233 1.69116 1.12744 0 1.69116 0.563721 0 2.81861 0 2.25489 0.563721 0.563721 1.69116 1.69116 1.12744 0 0.563721 1.12744 0 0 0 1.69116 0 0 0 0 0 0 0.563721 0.563721 0 0 0 0.563721 0.563721 0.563721 0 1.12744 0.563721 0 0 0 0.563721 0 0.563721 0 0 0.563721 0 0 0 0 0 0 0 0 0 0 0 0 0 0 0 0 0 0 0 0 0 0 0 0 0 0 0 0 0 0 0 0 0 0 0 0 0 0 0 0 0 0 0 0 0 0 0 0 0 0 0 0 0 0 0 0 0 0 0 0 0 0 0 0 0 0 0 0 0 0 0 0 0 0 0 0 0.563721 0 0 0 0 0 0 0 0 0 0.563721 0 0 0 0 0 0 0 0 0 0 0 0 0 0 0 0 0 0 0 0 0 0 0 0.563721 0 0 0.563721 0 0 0 0 0 0 0 0 0 0 0.563721 0.563721 0.563721 0 0.563721 1.69116 0 0.563721 1.69116
0 0 0 0 0 0 0 0 0 0 0 0 0 0 0 0 0 0 0 0 0 0 0 0 0 0 0 0 0 0 0 0.563721 0 0 1.12744 0 1.69116 0.563721 0.563721 0.563721 3.38233 1.69116 1.12744 1.69116 0.563721 1.12744 0.563721 0.563721 2.25489 2.25489 3.38233 1.12744 1.12744 2.81861 2.25489 1.12744 2.25489 0.563721 2.25489 1.12744 1.69116 3.38233 0.563721 1.69116 1.69116 2.81861 1.12744 1.12744 1.12744 1.12744 1.12744 0.563721 1.12744 0.563721 2.25489 1.69116 1.69116 1.69116 1.69116 1.12744 0.563721 0.563721 0.563721 0.563721 0 0 0.563721 0 1.12744 0 1.12744 0.563721 0.563721 0.563721 0 1.12744 0.563721 1.12744 0 1.12744 0 1.69116 0 0.563721 0 0.563721 0 0.563721 0 0.563721 0 0.563721 0 0.563721 0.563721 0 0.563721 0.563721 1.69116 0 0 0 0 0 0 0 0 0 0 0 0 0 0 0 0 0 0 0 0 0 0 0 0 0 0 0 0 0 0 0 0 0 0 0 0 0 0 0 0 0 0 0 0 0 0 0 0 0 0 0 0 0 0 0 0 0 0 0 0 0 0 0 0 0 0 0 0 0 0 0 0 0 0 0 0 0 0 0 0 0 0 0 0 0 0 0 0 0 0 0 0 0 0 0 0 0 0 0 0 0 0 0 0 0 0 0 0 0 0 0 0 0 0 0 0 0 0.563721 0 0 0.563721 0 0 0 0 0 0 0 0 0 1.12744 1.12744 0.563721 1.12744 0 1.12744 0
0 0 0 0 0 0 0 0 0 0 0 0 0 0 0 0 0 0 0 0 0 0 0.563721 0 0 0 0 0 0 0 0 0.563721 0 0 0 0 0.563721 0.563721 0 0.563721 1.69116 1.69116 2.25489 1.12744 1.12744 1.12744 1.12744 1.12744 0.563721 2.81861 2.25489 2.81861 1.69116 0.563721 0.563721 1.12744 2.25489 1.12744 2.25489 1.69116 1.69116 1.12744 1.12744 1.69116 1.69116 1.69116 0.563721 1.12744 1.69116 0.563721 2.25489 1.12744 1.69116 1.69116 2.25489 0.563721 0 1.12744 0 0 0.563721 1.12744 0 1.12744 0.563721 0 0.563721 3.94605 0.563721 1.69116 0 0 0.563721 0.563721 0.563721 0.563721 0 0.563721 0.563721 0 1.12744 0.563721 0 0.563721 0 0 0 0.563721 0.563721 0.563721 0 0.563721 0 0 0 0.563721 0.563721 0.563721 0 0.563721 0 0 0 0 0.563721 0 0 0 0 0 0 0 0 0 0 0 0 0 0 0 0 0 0 0 0 0 0 0 0 0 0 0 0 0 0 0 0 0 0 0 0 0 0 0 0 0 0 0 0 0 0 0 0 0 0 0 0 0 0 0 0 0 0 0 0 0 0 0 0 0 0 0 0 0 0 0 0 0 0 0 0 0 0 0 0 0 0 0 0 0 0 0 0 0 0 0 0 0 0 0 0 0 0 0 0 0 0 0 0 0 0 0 0 0 0 0 0 0 0 0 0 0 0 0 0 0 0 0.563721 0 0 1.12744 0.563721 0 1.12744 0 0
0 0 0 0 0 0 0 0 0 0 0 0 0 0 0 0 0 0 0 0 0 0 0 0 0 0 0.563721 0.563721 0 0 0 0 0.563721 0 0 0 1.12744 1.12744 0 0.563721 0 1.69116 1.12744 0 1.12744 1.12744 1.69116 3.94605 0.563721 1.69116 2.81861 1.12744 3.94605 3.38233 1.69116 3.94605 0.563721 2.25489 2.25489 1.12744 1.12744 0.563721 0.563721 1.69116 1.69116 1.12744 2.25489 2.81861 1.69116 0 1.12744 0.563721 1.12744 2.25489 1.12744 0 0 0.563721 0 0 0 1.69116 1.69116 0 0.563721 0.563721 0 0.563721 0.563721 0 0.563721 0.563721 0.563721 1.69116 0.563721 0 1.12744 0.563721 0 0 0 0.563721 0 0.563721 0 0 0 0.563721 0 0 0 1.12744 1.69116 0 0 0.563721 0 0 0 0 0.563721 0 0 0 0 0 0 0 0 0 0 0 0 0 0 0 0 0 0 0 0 0 0 0 0 0 0 0 0 0 0 0 0 0 0 0 0 0 0 0 0 0 0 0 0 0 0 0 0 0 0 0 0 0 0 0 0 0 0 0 0 0 0 0 0 0 0 0 0 0 0 0 0 0 0 0 0 0 0 0 0 0 0 0 0 0 0 0 0 0 0 0 0 0 0 0 0 0 0 0 0 0 0 0 0 0 0 0 0 0 0 0 0 0 0 0 0 0 0 0 0 0 0 0 0 0 0 0 0.563721 0 0.563721 0 0 0 0 1.12744
0 0 0 0 0 0 0 0 0 0 0 0 0 0 0 0 0 0 0 0 0 0 0 0 0 0 0 0 0 0 0 0 0.563721 1.12744 1.12744 0 0.563721 0 0 1.69116 0.563721 0.563721 0.563721 1.69116 0.563721 2.25489 0 2.81861 1.69116 2.25489 2.25489 1.69116 1.12744 0.563721 0.563721 2.25489 1.69116 1.12744 1.12744 1.69116 2.81861 3.94605 1.12744 1.12744 1.69116 3.38233 0.563721 1.69116 1.69116 2.25489 0.563721 0.563721 1.12744 0.563721 1.69116 1.12744 0.563721 0.563721 0.563721 0 1.12744 1.12744 0.563721 1.12744 0 1.12744 0 0.563721 1.12744 0.563721 0 0 0.563721 0.563721 1.69116 0 0 1.12744 0 0.563721 0 0.563721 0 1.12744 0 0 0.563721 0.563721 0.563721 0 1.12744 0 0 0.563721 0.563721 0 0 0 0 0 0 0 0.563721 0 0 0.563721 0 0 0 0 0 0 0 0 0 0 0 0 0 0 0 0 0 0 0 0 0 0 0 0 0 0 0 0 0 0 0 0 0 0 0 0 0 0 0 0 0 0 0 0 0 0 0 0 0 0 0 0 0 0 0 0 0 0 0 0 0 0 0 0 0 0.563721 0 0 0 0 0 0 0 0 0 0 0 0 0 0 0 0 0 0 0 0 0 0 0 0 0 0 0 0 0 0 0 0 0 0 0 0 0 0 0 0 0 0 0 0 0 0 0 0 0 0 0 0 0 0 0 0.563721 0.563721 0 0 1.12744 1.69116 1.69116 1.12744 0
0 0 0 0 0 0 0 0 0 0 0 0 0 0 0 0 0 0 0 0 0 0 0 0 0 0 0 0 0 0.563721 0.563721 0 0 0.563721 0 0.563721 0 1.69116 0 0.563721 1.12744 0.563721 1.69116 0.563721 1.69116 0.563721 2.25489 1.12744 3.94605 1.69116 3.38233 2.25489 2.25489 2.25489 2.25489 1.69116 2.81861 1.69116 1.12744 1.12744 1.69116 1.12744 0 1.12744 2.81861 3.38233 1.69116 1.69116 2.25489 2.81861 2.25489 1.12744 0 1.69116 1.69116 0.563721 0.563721 0.563721 1.12744 0 1.12744 0.563721 0.563721 1.69116 1.12744 1.12744 0 0 1.12744 1.12744 0 0 0 0 1.69116 0 0 0.563721 1.12744 0 0.563721 0 0 1.12744 0 0 0.563721 1.12744 0 0 0.563721 0.563721 0 0 0.563721 0 0 0 0 0 0.563721 0 0 0 0 0 0 0 0 0 0 0 0 0 0 0 0 0 0 0 0 0 0 0 0 0 0 0 0 0 0 0 0 0 0 0 0 0 0 0 0 0 0 0 0 0 0 0 0 0 0 0 0 0 0 0 0 0 0 0 0 0 0 0 0 0 0 0 0 0 0 0 0 0 0 0 0 0 0 0 0 0 0 0 0 0 0 0 0 0 0 0 0 0 0 0 0 0 0 0 0 0 0 0 0 0 0 0 0 0 0 0 0 0 0 0 0 0 0 0 0 0 0 0.563721 0 0 0 0 1.12744 0.563721 0 0.563721 0.563721 1.12744 1.12744 1.69116
0 0 0 0 0 0 0 0 0 0 0 0 0 0 0 0 0 0 0 0 0 0 0 0 0 0 0 0 0.563721 0 0 0 0 0 0.563721 0.563721 0 0 1.12744 2.25489 0.563721 0.563721 1.69116 0.563721 3.38233 1.69116 2.25489 0 2.25489 2.81861 1.12744 2.25489 2.81861 2.25489 0 3.38233 1.69116 2.25489 1.69116 1.12744 0 1.69116 1.12744 2.25489 0.563721 3.38233 1.69116 2.25489 1.12744 3.38233 0 0.563721 1.12744 1.69116 0 1.69116 1.12744 0.563721 1.12744 0.563721 0.563721 1.12744 0.563721 0 0.563721 0 1.12744 0.563721 0.563721 0 0 0 0.563721 0.563721 0 0 0 0.563721 0 1.12744 0.563721 0 1.12744 1.12744 0 0 0.563721 0 0.563721 0.563721 0 0.563721 0 0 0.563721 0 0 0 0 0 0 0.563721 0.563721 0 0 0 0 0 0 0 0 0 0 0 0 0.563721 0 0 0 0 0 0 0 0 0 0 0 0 0 0 0 0 0 0 0 0 0 0 0 0 0 0 0 0 0 0 0 0 0 0 0 0 0 0 0 0 0 0 0 0 0 0 0 0 0 0 0 0 0 0 0 0 0 0 0 0 0 0 0 0 0 0 0 0 0 0 0 0 0 0 0 0 0 0 0 0 0 0 0 0 0 0 0 0 0 0 0 0 0 0 0 0 0 0 0 0 0 0 0 0 0 0 0 0 0 0.563721 0 0 1.12744 0.563721 0 1.12744 1.12744 0 0 3.94605
0 0 0 0 0 0 0 0 0 0 0 0 0 0 0 0 0 0 0 0 0 0 0.563721 0 0 0 0 0 0 0 0 0 0.563721 0 0.563721 0.563721 0.563721 0 1.12744 0.563721 1.12744 2.25489 1.12744 0 1.12744 2.25489 1.12744 0.563721 2.81861 2.81861 2.25489 0.563721 2.25489 0.563721 2.81861 5.63721 1.69116 2.81861 3.94605 2.81861 2.81861 2.25489 0.563721 1.69116 1.12744 2.25489 1.12744 0 0.563721 0 1.69116 1.12744 0.563721 0.563721 1.12744 1.69116 0 1.12744 1.12744 0.563721 1.12744 1.69116 0 2.25489 1.69116 1.69116 0.563721 0 0.563721 0.563721 0 0.563721 0.563721 0 0 0 0.563721 0.563721 0 0 0.563721 0 1.12744 0 0 0 0 0 0.563721 0 0 0 0.563721 0.563721 0.563721 0 0 0 0 0 0 0 0 0 0 0 0 0 0 0 0 0 0 0 0 0.563721 0 0 0 0 0 0 0 0 0 0 0 0 0 0 0 0 0 0 0 0 0 0 0 0 0 0 0 0 0 0 0 0 0 0 0 0 0 0 0 0 0 0 0 0 0 0 0 0 0 0 0 0 0 0 0 0 0 0 0 0 0 0 0 0 0 0 0 0 0 0 0 0 0 0 0 0 0 0 0 0 0 0 0 0 0 0 0 0 0 0 0 0 0 0 0 0 0 0 0 0 0 0 0.563721 0 0 0 0 0.563721 0 0.563721 0 0 0 0.563721 1.12744 0 1.69116 1.12744 1.69116 0.563721
0 0 0 0 0 0 0 0 0 0 0 0 0 0 0 0 0 0 0 0 0 0 0 0.563721 0 0.563721 0 0 0 0.563721 0.563721 0.563721 0.563721 0 0 0.563721 1.69116 0 1.12744 0.563721 0.563721 0 1.69116 1.69116 0 2.25489 2.81861 2.25489 1.69116 2.81861 3.38233 1.12744 2.25489 1.12744 1.69116 0.563721 1.12744 1.12744 2.25489 1.12744 2.81861 1.69116 0 5.63721 0.563721 0 3.38233 1.12744 1.12744 2.25489 0.563721 0.563721 0.563721 0 0 0.563721 0.563721 0 0 1.12744 0.563721 0 0 0.563721 1.69116 1.12744 0.563721 0.563721 0 0.563721 0 0 0 0 0.563721 0 0.563721 0.563721 0 0 0 0 0 0 0.563721 0 0 0 0 1.69116 0 0 0.563721 0.563721 0 0 0 1.12744 1.12744 0 0 0 0 0 0.563721 0 0 0 0 0 0 0.563721 0 0 0 0 0 0 0 0 0 0 0 0 0 0 0 0 0 0 0 0 0 0 0 0 0 0 0 0 0 0 0 0 0 0 0 0 0 0 0 0 0 0 0 0 0 0 0 0 0 0 0 0 0 0 0 0 0 0 0 0 0 0 0 0 0 0 0 0 0 0 0 0 0 0 0 0 0 0 0 0 0 0 0 0 0 0 0 0 0 0 0 0 0 0 0 0 0 0 0 0 0 0.563721 0 0 0 0 0 0 0 0 0 0.563721 0 0 0 0.563721 1.69116 0 0.563721 1.69116 1.69116 0.563721 0.563721 1.69116
0 0 0 0 0 0 0 0 0 0 0 0 0 0 0 0 0 0 0 0 0 0 0 0 0 0 0 0 0 0.563721 1.12744 0 0.563721 1.69116 2.25489 0.563721 0.563721 1.12744 1.69116 2.25489 0.563721 1.12744 2.81861 0.563721 2.25489 1.12744 1.69116 3.38233 0 3.38233 2.25489 1.69116 0.563721 1.12744 1.12744 2.25489 0.563721 3.38233 1.12744 4.50977 1.69116 1.69116 2.25489 1.69116 0.563721 2.25489 1.12744 1.69116 1.69116 1.69116 0 0 0 0 1.12744 1.69116 0 0.563721 0.563721 0 0 0 0 0 0.563721 1.12744 0.563721 0 0 0.563721 0.563721 0 0 0.563721 0 0 0 0 0 0 0 0 0.563721 0 0 0 0.563721 0 0 0 0 0.563721 0.563721 0 0.563721 0 0.563721 0 0.563721 0.563721 0 0 0 0 0 0 0 0 0 0 0 0 0 0 0 0 0 0 0 0 0 0 0 0 0 0 0 0 0 0 0 0 0 0 0 0 0 0 0 0 0 0 0 0 0 0 0 0 0 0 0 0 0 0 0 0 0 0 0 0 0 0 0 0 0 0 0 0 0 0 0 0 0 0 0 0 0 0 0 0 0 0 0 0 0 0 0 0 0 0 0 0 0 0 0 0 0 0 0 0 0 0 0 0 0 0 0 0 0 0 0 0 0 0 0 0 0 0 0 0 0 0 0.563721 0.563721 0 0 0 0.563721 0 0 0.563721 1.69116 0.563721 0.563721 1.12744 1.12744
0 0 0 0 0 0 0 0 0 0 0 0 0 0 0 0 0 0 0 0 0 0 0 0 0 0 0.563721 0 0.563721 0.563721 0 0 0.563721 0 0.563721 0 0.563721 0.563721 1.69116 0 0.563721 0.563721 2.25489 1.69116 1.12744 2.25489 1.12744 0.563721 2.25489 1.12744 1.69116 1.69116 2.81861 2.81861 2.81861 2.81861 2.25489 1.12744 1.12744 1.12744 3.94605 1.69116 1.69116 1.12744 1.12744 2.81861 2.25489 2.25489 1.12744 1.12744 2.25489 1.69116 1.12744 0.563721 1.12744 0 1.12744 0 0.563721 1.12744 1.69116 0 0.563721 1.12744 0 0 0 1.12744 0.563721 0.563721 1.69116 0 0.563721 0 0.563721 0 0 0 1.12744 0 0.563721 0 0 0 0 0.563721 0.563721 1.12744 0 0 0 0 0.563721 0 0 0.563721 0.563721 0 0 0 0 0.563721 0.563721 0 0 0 0 0 0 0 0 0 0 0.563721 0 0.563721 0 0 0 0 0 0 0 0 0 0 0 0 0 0 0 0 0 0 0 0 0 0 0 0 0 0 0 0 0 0 0 0 0 0 0 0 0 0.563721 0 0 0 0 0 0 0 0 0 0 0 0 0 0 0 0 0 0 0 0 0 0 0 0 0 0 0 0 0 0 0 0 0 0 0 0 0 0 0 0 0 0 0 0 0 0 0 0 0 0 0 0 0 0 0 0 0 0 0 0 0 0 0 0 0 0 0 0.563721 0 0 0 0 0 0.563721 0 1.12744 0.563721 0.563721 1.69116 1.69116 0.563721 1.12744
0 0 0 0 0 0 0 0 0 0 0 0 0 0 0 0 0 0 0 0 0 0.563721 0 0 0 0 0 0 0 0 0.563721 0.563721 0.563721 1.12744 0.563721 0 0 0 0.563721 1.12744 1.69116 1.69116 1.69116 0.563721 1.12744 1.69116 1.12744 2.25489 2.81861 1.12744 1.69116 2.25489 1.69116 1.12744 2.81861 4.50977 2.81861 1.69116 1.69116 1.69116 0.563721 2.81861 0.563721 2.25489 1.69116 0.563721 1.69116 0.563721 0 0.563721 1.69116 0 0 0.563721 2.25489 1.69116 0.563721 1.69116 0.563721 1.69116 0.563721 0.563721 1.69116 0 1.12744 2.25489 0.563721 0 0.563721 1.69116 0 0.563721 1.69116 0 0 0 0 0.563721 0 0 0 0 0.563721 0 0.563721 0 0 0 0 0.563721 0 0.563721 0 0 0.563721 0 0 0.563721 0.563721 0.563721 0.563721 0 0 0 0 0 0 0 0 0 0 0 0 0 0 0 0 0 0 0 0 0 0 0 0 0 0 0 0 0 0 0 0 0 0 0 0 0 0 0 0 0 0 0 0 0 0 0 0 0 0 0 0 0 0 0 0 0 0 0 0 0 0 0 0 0 0 0 0 0 0 0 0 0 0 0 0 0 0 0 0 0 0 0 0 0 0 0 0 0 0 0 0 0 0 0 0 0 0 0 0 0 0 0 0 0 0 0 0 0 0 0 0 0 0 0 0 0 0 0 0 0 0 0 1.12744 1.12744 0.563721 1.69116 0.563721 0 0 2.81861 2.25489 0 1.69116 1.12744
0 0 0 0 0 0 0 0 0 0 0 0 0 0 0 0 0 0 0 0 0 0 0 0 0 0 0 1.12744 0.563721 0 0 1.12744 0.563721 0.563721 2.81861 0.563721 1.12744 1.69116 0 0.563721 0 0.563721 2.25489 1.69116 1.12744 3.94605 2.25489 2.81861 0 0.563721 2.25489 2.81861 0 1.69116 1.12744 2.25489 1.69116 2.81861 3.38233 3.38233 2.81861 0.563721 1.12744 0.563721 2.81861 1.69116 1.69116 0.563721 0 0 0 0 0.563721 0.563721 1.12744 0 1.12744 1.69116 0.563721 0.563721 0 1.12744 1.12744 1.12744 1.12744 0.563721 1.12744 0 0.563721 0.563721 0 0.563721 0.563721 0 0.563721 0 0 0 0.563721 0 0.563721 0.563721 0 0 0 0 0.563721 0.563721 0 0.563721 0.563721 1.12744 0.563721 0.563721 1.69116 1.12744 0.563721 0 0 0 0 0 0 0 0 0 0 0 0 0 0 0.563721 0.563721 0 0 0 0 0 0 0 0 0 0 0 0 0 0.563721 0 0 0 0 0 0 0 0 0 0 0 0 0 0 0 0 0 0 0 0 0 0 0.563721 0 0 0.563721 0 0 0 0 0 0 0 0 0 0 0 0 0 0.563721 0 0 0 0 0 0 0 0 0 0 0 0 0 0 0 0 0 0 0 0 0 0 0 0 0 0 0 0 0 0 0 0 0 0 0 0 0 0 0 0 0 0 0 0 0 0 0 0 0 0 0 0.563721 0 0 0 0 0 0.563721 0.563721 1.12744 1.12744 2.25489 0 0 2.25489 1.69116 2.25489 2.81861 2.25489
0 0 0 0 0 0 0 0 0 0 0 0 0 0 0 0 0 0 0 0 0 0 0 0.563721 0 0.563721 0 0 0 0 0 0.563721 0.563721 0 1.69116 1.12744 0.563721 0.563721 1.12744 1.69116 1.12744 1.12744 2.25489 0.563721 0.563721 1.69116 3.38233 2.25489 2.81861 1.69116 1.69116 3.38233 3.38233 2.81861 0 1.12744 0.563721 2.25489 3.38233 1.12744 2.25489 1.12744 1.69116 2.25489 1.12744 0 1.12744 0.563721 1.12744 1.12744 1.12744 0.563721 2.25489 1.12744 0 0.563721 0 0.563721 1.12744 0.563721 0 1.12744 0 1.12744 0.563721 0 0 0.563721 0.563721 0 0.563721 0.563721 0.563721 0.563721 0.563721 0.563721 0.563721 0 0.563721 0 0 0 0 0.563721 0 0 1.12744 0.563721 0 1.12744 0 0.563721 0.563721 1.69116 0 0 0.563721 0 0 0 0 0 0 0 0 0 0 0 0 0.563721 0 0.563721 0 0 0.563721 0 0 0 0 0.563721 0 0 0.563721 0 0 0 0 0 0 0 0 0 0 0 0 0 0 0 0 0 0 0 0 0 0 0 0 0 0.563721 0.563721 0 0 0 0 0 0 0 0 0 0 0 0 0 0 0 0 0 0 0 0 0 0 0 0 0 0 0 0 0 0 0 0 0 0 0 0 0 0 0 0 0 0 0 0 0 0 0 0 0 0 0 0 0 0 0 0 0 0 0 0 0 0 0 0 0.563721 0 0 0 0 0 0 0 0.563721 0.563721 0 0 0.563721 1.12744 0 0 2.25489 1.69116 0 2.81861 2.25489 2.81861
0 0 0 0 0 0 0 0 0 0 0 0 0 0 0 0 0 0 0 0 0 0 0 0 0 0 0.563721 0.563721 0 0 1.12744 0.563721 0 2.25489 0.563721 0.563721 1.69116 0.563721 0.563721 1.69116 0.563721 1.69116 3.38233 1.12744 3.94605 2.25489 1.69116 2.25489 0 3.38233 2.25489 1.12744 3.38233 1.12744 1.12744 1.12744 1.69116 1.69116 2.81861 3.94605 1.69116 1.69116 1.69116 1.12744 1.12744 1.69116 0 1.69116 1.12744 0 1.69116 0.563721 0 1.12744 0 0.563721 2.81861 0.563721 0.563721 0 0 0.563721 1.69116 1.12744 0.563721 0.563721 0 0 0.563721 0.563721 1.12744 0 0 0.563721 0.563721 0.563721 0 0 0 0 0.563721 0.563721 1.12744 0.563721 1.12744 1.12744 1.12744 0.563721 0 0 0 1.12744 0 0.563721 0.563721 0.563721 0.563721 0 0.563721 0 1.12744 0 0.563721 0 0.563721 0 0 0.563721 0.563721 0 0.563721 0 0 0.563721 0 0 0 0 0 0 0.563721 0 0 0 0 0 0 0 0 0 0 0 0 0 0 0 0 0 0 0 0 0 0 0 0 0.563721 0 0 0 0 0 0 0 0.563721 0 0 0 0.563721 0 0 0 0 0.563721 0 0 0 0 0 0 0 0 0 0 0 0 0 0 0 0 0 0 0 0 0 0 0 0 0 0 0 0 0 0 0 0 0 0 0 0 0 0 0 0 0 0.563721 0 0 0 0 0 0 0.563721 0 0 0 0 0 0 0 0 0.563721 0 0 1.69116 0 0 0.563721 0.563721 1.12744 0.563721 2.25489 1.12744 0.563721 2.25489 2.81861 1.12744
0 0 0 0 0 0 0 0 0 0 0 0 0 0 0 0 0 0 0 0 0 0 0 0 0 0 0 0.563721 0 0 2.25489 1.12744 1.12744 3.38233 0.563721 3.38233 1.69116 0.563721 1.69116 1.69116 3.94605 1.12744 1.12744 2.81861 1.12744 0.563721 1.69116 1.12744 1.69116 0.563721 0.563721 1.69116 0.563721 1.69116 0 0.563721 1.69116 3.94605 2.81861 1.12744 2.81861 1.12744 2.25489 3.94605 1.69116 0 1.12744 1.12744 0 0 0 1.12744 0.563721 0.563721 0.563721 1.12744 0.563721 1.69116 1.12744 0.563721 0.563721 0.563721 0.563721 1.12744 0 0.563721 0.563721 0.563721 1.12744 0 0.563721 1.12744 0.563721 0.563721 0 0 0 0.563721 0.563721 0 0 0 1.12744 0 1.12744 0 1.12744 0 0 0 0 0.563721 1.12744 0 0.563721 0.563721 0 0.563721 0 0 0 0 0 0.563721 0 0 0 1.12744 0.563721 0 0 0.563721 0 0 0 0 0 0.563721 0 0 0 0 0 0 0 0 0 0 0 0 0 0 0 0 0 0 0 0 0 0 0 0 0 0 0 0 0 0 0 0 0 0 0.563721 0.563721 0 0 0.563721 0 0 0 0 0 0 0 0 0 0 0 0 0 0 0 0 0 0 0 0 0 0 0 0 0 0 0 0 0 0 0 0 0 0 0 0 0 0 0 0 0 0 0 0 0 0 0 0 0 0 0 0 0 0 0 0 0 0 0 0 0 0 0 0.563721 0 0.563721 0 1.12744 2.25489 1.12744 1.69116 0 0.563721 1.69116 2.25489 2.25489 1.69116 2.81861 1.12744
0 0 0 0 0 0 0 0 0 0 0 0 0 0 0 0 0 0 0 0 0 0 0 0 0 0 0 0 0 0.563721 0 1.69116 0.563721 1.69116 0.563721 1.12744 2.25489 1.69116 1.69116 2.25489 3.38233 2.25489 2.81861 2.81861 2.81861 1.12744 0.563721 0 1.12744 0.563721 1.12744 1.69116 2.25489 1.12744 1.12744 1.12744 1.12744 1.69116 2.25489 3.38233 1.69116 1.69116 0.563721 1.69116 0.563721 0.563721 0.563721 0.563721 0 1.12744 1.12744 0.563721 2.25489 1.69116 1.69116 0 0.563721 1.12744 0.563721 0 0.563721 0 1.69116 1.12744 2.25489 0.563721 0.563721 0 0 0.563721 0 0 0 0.563721 0.563721 0 0.563721 0.563721 0.563721 0 0 0.563721 2.81861 0 0 0 1.12744 0 0 0 0.563721 1.12744 0 0 0 0 0.563721 0.563721 0 0 1.12744 0 0 0 0 0.563721 0 0 0.563721 0.563721 0 0 0 0 0.563721 0.563721 0 0 0 0.563721 0 0 0.563721 0 0 0.563721 0 0 0 0 0 0 0 0 0 0 0 0 0 0 0 0 0 0 0 0 0 0 0 0 0.563721 0 0 0 0 0 0 0 0 0.563721 0 0 0 0 0 0.563721 0 0 0 0 0 0 0 0 0 0 0 0 0 0 0 0 0 0 0 0 0 0 0 0 0 0 0 0 0 0 0 0 0 0 0 0 0 0 0 0 0 0.563721 0 0 0 0 0 0 0.563721 0 0.563721 0 0 0.563721 1.12744 0 0.563721 0.563721 1.12744 1.12744 0.563721 2.25489 0.563721 0.563721 1.12744 2.25489 2.81861 1.69116 2.25489 2.25489
0 0 0 0 0 0 0 0 0 0 0 0 0 0 0 0 0 0 0 0 0 0 0 0 0 0 0.563721 0.563721 0 0.563721 0 0 2.25489 1.12744 0 1.69116 1.69116 0.563721 2.25489 2.81861 2.81861 2.25489 0.563721 3.38233 1.69116 0.563721 1.69116 0.563721 1.69116 4.50977 1.12744 2.25489 2.25489 0.563721 0.563721 0.563721 1.12744 1.12744 1.12744 1.69116 3.94605 0.563721 0 0.563721 1.12744 1.12744 0.563721 1.69116 0 1.69116 0 1.12744 1.69116 0 0.563721 1.12744 3.94605 0.563721 1.12744 1.69116 0 0.563721 0 0 0.563721 0 0 0 0 0 0 0 0.563721 0.563721 0 0 0.563721 0.563721 0.563721 0 0.563721 0.563721 0 0 0 0 0.563721 0 1.12744 0.563721 0 0 0 0 0 0 0.563721 0 0 0 1.69116 1.12744 0 0 0.563721 1.12744 0.563721 0 0.563721 0.563721 0.563721 1.12744 0 0.563721 0 0.563721 0 0 0 0 0 0 0.563721 0 1.12744 0 0 0 0 0 0 0 0 0 0 0 0 0 0 0 0.563721 0 0 0 0.563721 0 0.563721 0.563721 0 0 0.563721 0 0 0 0 0 0 0 0.563721 0.563721 0 0 0 0.563721 0 0.563721 0 0 0.563721 0 0 0 0 0 0 0 0 0 0 0 0 0 0 0 0 0 0 0 0 0 0 0 0 0 0 0 0 0 0 0 0 0 0 0 0 0 0 0 0 0 0 0 0 0 0.563721 0 0.563721 0 0 0 0 1.12744 1.12744 0.563721 0 0.563721 2.25489 1.12744 1.69116 1.12744 0.563721 1.69116 1.12744 0.563721 3.38233 2.81861
0 0 0 0 0 0 0 0 0 0 0 0 0 0 0 0 0 0 0 0 0 0 0 0 0 0 0 0 0 0 0 0 0.563721 1.12744 2.81861 1.69116 1.69116 1.69116 1.69116 2.25489 2.81861 1.69116 2.25489 0.563721 1.12744 2.81861 0 2.81861 3.38233 1.69116 1.12744 0.563721 1.12744 0.563721 0.563721 0.563721 2.25489 0.563721 3.38233 1.12744 2.25489 2.25489 0.563721 1.69116 0 0 0.563721 1.69116 1.12744 1.69116 1.12744 2.25489 2.25489 2.25489 0 0 1.12744 0.563721 1.12744 1.69116 1.12744 1.12744 0.563721 0.563721 0 0 0 1.12744 0 0 1.12744 0.563721 0 0 0 0 0.563721 0 1.69116 0 0 0 0 0 0 0.563721 0 0.563721 0 0 0 0 0 0.563721 0 0 0 0.563721 0 0 0 0 0 1.69116 0 1.69116 0 0 0.563721 1.69116 0.563721 1.69116 0 1.12744 0.563721 0 0 0.563721 1.12744 0.563721 0 0.563721 0.563721 0 0 0.563721 0 0 0 0 0 0 0 0 0 0 0 0 0 0 0 0 0 0 0 0 0 0 0.563721 0 0 0 0 0 0 0 0 0 1.69116 0.563721 0 1.12744 0.563721 0.563721 0.563721 0 0 0 0.563721 0 0 0 0 0 0 0 0 0 0 0 0 0 0 0 0 0 0 0 0 0 0 0 0 0 0 0.563721 0 0 0 0 0 0 0 0 0 0 0 0 0 0.563721 0 0 0 0 0 0 0 0 0 0.563721 0 0 1.12744 1.69116 1.69116 3.38233 0.563721 1.12744 1.69116 2.81861 1.12744 0.563721 3.94605 3.94605 2.25489 1.12744
0 0 0 0 0 0 0 0 0 0 0 0 0 0 0 0 0 0 0 0 0 0 0 0 0 0 0 0.563721 0.563721 1.69116 0.563721 1.69116 1.12744 1.12744 1.69116 2.25489 1.69116 1.12744 2.25489 0.563721 1.12744 2.25489 0.563721 1.12744 2.81861 2.81861 1.69116 1.12744 2.81861 2.25489 2.25489 3.38233 2.81861 2.25489 2.25489 1.12744 1.12744 0 1.12744 2.25489 2.25489 1.12744 1.12744 0 1.12744 1.69116 0.563721 1.69116 1.69116 0 2.25489 1.12744 0.563721 0 0 1.12744 0.563721 0 0 3.38233 0.563721 2.25489 0 0.563721 0.563721 0 0.563721 0 0 0.563721 0 0 0 0 0 0.563721 0 0.563721 0.563721 0 0.563721 0 0 0 0.563721 0.563721 0 0 0.563721 0 0 0.563721 1.12744 0 0.563721 0 0.563721 0 0 0.563721 0.563721 0.563721 0 0.563721 0.563721 0 0 1.12744 0 1.12744 0.563721 1.69116 0 1.69116 0 0 1.12744 0 1.12744 0.563721 0 0.563721 0 0 1.12744 0 0 0 0 0 0 0 0 0 0 0 0 0 0.563721 0 0 0 0 0 0 0 0 0 1.12744 0 0.563721 0.563721 0 0 0 1.69116 0.563721 0 0 0.563721 0.563721 0 0 0 0 0 0 0 0 0 0 0 0 0 0 0 0 0 0 0 0 0 0 0 0 0 0 0 0 0 0 0 0 0 0 0 0 0 0 0 0 0 0.563721 0 0 0 0 0 0 0 0 0.563721 0 0 0 1.69116 0 0.563721 1.12744 0.563721 1.12744 0.563721 1.69116 0.563721 2.81861 1.69116 2.25489 0 1.12744 1.69116 1.12744 1.69116 2.81861 1.69116 0.563721 2.81861
0 0 0 0 0 0 0 0 0 0 0 0 0 0 0 0 0 0 0 0 0 0 0 0 0 0.563721 0.563721 0 1.12744 0.563721 1.69116 1.12744 0 0.563721 1.12744 3.38233 0.563721 1.12744 1.69116 2.25489 2.81861 1.12744 0 1.12744 0.563721 1.69116 1.12744 0.563721 0 1.69116 1.12744 2.81861 2.25489 0.563721 2.25489 2.81861 1.69116 0.563721 1.12744 1.69116 1.12744 1.12744 0.563721 1.12744 2.81861 4.50977 1.69116 1.69116 0.563721 1.69116 1.69116 2.25489 0.563721 2.25489 1.12744 3.94605 1.12744 0.563721 2.81861 0 0 1.12744 0.563721 0.563721 0 0.563721 1.12744 0.563721 0.563721 0 0.563721 0 1.12744 0.563721 0 0 0 0 0.563721 0 0 0 0 0.563721 0.563721 0 0.563721 0 0 0 0.563721 0.563721 0 0 0.563721 0 0.563721 0.563721 0 0 1.69116 0.563721 0.563721 0.563721 0 0 0 0.563721 0.563721 0 0.563721 0 0.563721 0.563721 0 0 1.69116 0 0 0 0.563721 0.563721 0.563721 1.12744 0.563721 0 0 0 0 0 0 0 0 0 0 0.563721 0 0 0 0 0 0 0 0 0 0 0.563721 0 0 0.563721 0 0 0 0 0.563721 0.563721 1.12744 1.12744 0.563721 0 0.563721 0 0.563721 1.12744 0 0.563721 0 0 0 0 0 0 0 0 0 0 0 0 0 0 0 0 0 0 0 0 0 0 0 0 0 0 0 0 0 0 0 0 0 0 0 0 0 0 0 0 0 0 0 0 0 0 1.12744 0 0 1.12744 0 0 0 0 1.12744 1.69116 1.12744 1.12744 1.12744 1.69116 2.81861 1.69116 3.38233 1.12744 0 3.94605 1.69116 2.25489 2.25489 1.69116
0 0 0 0 0 0 0 0 0 0 0 0 0 0 0 0 0 0 0 0 0 0 0 0 0 0 0 1.12744 0.563721 0.563721 0.563721 0 0.563721 0.563721 0.563721 0.563721 0.563721 0 0 1.69116 1.12744 2.25489 0.563721 3.38233 0 0 3.38233 1.12744 1.12744 2.81861 0.563721 0.563721 1.69116 3.94605 2.81861 0 0.563721 1.69116 2.25489 2.81861 1.69116 1.12744 1.12744 1.12744 2.81861 3.94605 1.69116 1.12744 1.69116 1.12744 1.12744 1.12744 1.69116 1.12744 2.25489 1.12744 1.12744 0.563721 0.563721 0 0 0.563721 1.69116 0.563721 0.563721 0 0.563721 1.69116 0.563721 0 0 0.563721 0 0 0 0 0 0 0.563721 0 0 1.12744 0 0.563721 0.563721 0 1.12744 0.563721 1.12744 0.563721 0 1.12744 1.12744 0 0.563721 0 0.563721 1.12744 0 0.563721 1.12744 1.69116 1.12744 0.563721 0.563721 0.563721 0 0 0 0.563721 0.563721 0.563721 0 0 1.12744 1.12744 0.563721 0.563721 1.12744 1.69116 0 1.12744 0 0 0.563721 0 0 0.563721 0.563721 0 0 0 0 0 0 0 0 0 0 0 0 0.563721 0 0 0 0 0 0 0 0 0 0 0.563721 0.563721 1.12744 0.563721 0.563721 1.12744 0.563721 0 0 0 0.563721 0 0.563721 0.563721 0 0 1.12744 0 0 0 0 0 0 0 0 0 0 0 0 0 0 0 0 0 0 0 0 0 0 0 0 0 0 0 0.563721 0.563721 0 0.563721 0 0 0 0 0.563721 0 0.563721 0 0 0.563721 1.12744 0.563721 0 0 0 0 1.12744 0 0 1.69116 1.12744 1.69116 0.563721 0 1.12744 0.563721 2.81861 2.25489 2.25489 1.12744 6.76466 3.38233 4.50977 3.94605 0.563721 3.38233
0 0 0 0 0 0 0 0 0 0 0 0 0 0 0 0 0 0 0 0 0 0 0 0 0 0 0.563721 0 0 0 0 0.563721 0.563721 1.12744 0.563721 1.12744 1.12744 0.563721 1.69116 1.69116 1.69116 3.94605 3.38233 3.94605 2.25489 1.69116 2.81861 2.25489 1.12744 1.69116 0 2.25489 2.25489 1.12744 0.563721 2.25489 0.563721 0.563721 1.12744 0.563721 2.25489 3.38233 1.69116 2.81861 1.69116 0.563721 0.563721 1.12744 1.69116 0.563721 1.12744 1.69116 1.12744 0 1.12744 0.563721 0.563721 0.563721 1.12744 1.69116 1.12744 2.25489 1.12744 0.563721 0.563721 0.563721 1.12744 0.563721 0.563721 0.563721 0.563721 0 0 1.12744 1.12744 0 0.563721 0 0 0 0 0 0.563721 0 0 0 0.563721 0 0.563721 0 0.563721 0 1.12744 0 0 0 0 0 1.12744 0.563721 1.69116 0.563721 0 1.12744 0 0 0 0.563721 0.563721 1.12744 0.563721 1.69116 1.12744 0 1.12744 0.563721 2.25489 0.563721 0 0 0 0 0 0 0 0.563721 0 0.563721 0 0 0 0 0 0 0 0 0 0 0 0 0 0 0 0 0 0 0 0 1.69116 0 1.12744 0.563721 1.12744 1.12744 0 1.69116 0.563721 0 0.563721 0.563721 0.563721 0.563721 0.563721 0 0 0 0 1.12744 0.563721 0 0.563721 0 0.563721 0 0.563721 0 0 0 0 0 0 0 0 0 0 0 0 0 0 0 0 0 0 0 0.563721 0 0 0 0 0 0 0 0 0 0 1.12744 0 0 0.563721 0 0 0 0.563721 0 0 0 0 0.563721 1.12744 2.25489 0.563721 0 1.69116 2.25489 1.12744 2.25489 2.81861 3.94605 4.50977 1.12744 2.81861 3.94605 2.81861 1.69116 2.25489 2.25489
0 0 0 0 0 0 0 0 0 0 0 0 0 0 0 0 0 0 0 0 0 0 0 0 0.563721 0 0.563721 0.563721 1.12744 0.563721 1.69116 0 0 0.563721 1.69116 0.563721 1.12744 2.25489 0 2.81861 1.12744 2.25489 0 1.69116 1.69116 1.69116 0.563721 1.69116 1.12744 3.94605 0 1.12744 1.12744 2.25489 2.25489 4.50977 0 3.38233 2.25489 2.81861 2.81861 1.69116 2.25489 1.69116 0.563721 2.25489 0.563721 1.12744 0.563721 0.563721 1.12744 1.69116 3.38233 2.25489 0.563721 1.12744 2.25489 1.12744 2.25489 1.69116 0.563721 0 1.12744 0.563721 0 0 0 0 0.563721 0 0 0.563721 0 0 0.563721 0.563721 0.563721 0 0 0 0.563721 0 0 0.563721 0 0.563721 0 0.563721 0.563721 1.12744 0.563721 0.563721 0.563721 0 0 0.563721 0 0 0.563721 1.12744 0 0.563721 0.563721 0.563721 1.69116 0.563721 0.563721 0.563721 0 0 0 0.563721 2.25489 0.563721 0 1.12744 1.12744 0.563721 1.12744 0.563721 0 1.69116 0.563721 0.563721 0.563721 0.563721 0.563721 0.563721 0 0 0 0 0.563721 0 0 0 0 0 0 0 0 0 0 0 0.563721 0.563721 1.12744 0 1.12744 0.563721 0.563721 0.563721 0 0 0 1.69116 0 1.12744 1.12744 0.563721 1.12744 0.563721 0 0.563721 0.563721 0 0 0 0.563721 0 0.563721 0 0.563721 0 0 0 0 0 0 0 0 0 0 0 0 0 0 0 0 0 0 0 0 0 0 0 0 0 0 0 0 0 0 0 0 0.563721 0 0 0.563721 0.563721 0 0 1.12744 0.563721 0.563721 0 0.563721 0 0.563721 0.563721 1.12744 1.12744 0.563721 2.81861 0.563721 1.69116 2.25489 2.25489 3.38233 4.50977 1.12744 5.07349 1.69116 1.12744 1.12744 3.38233
0 0 0 0 0 0 0 0 0 0 0 0 0 0 0 0 0 0 0 0 0 0 0 0 0 0 0 0 0 0.563721 0 0 1.12744 1.12744 1.12744 0.563721 1.12744 1.12744 1.69116 3.38233 1.69116 1.69116 0.563721 1.69116 1.12744 2.25489 1.12744 0.563721 1.12744 1.12744 0.563721 0.563721 2.25489 0.563721 3.38233 1.69116 0 1.12744 2.25489 3.94605 2.81861 2.25489 0.563721 1.12744 0.563721 1.69116 2.81861 1.69116 1.69116 1.69116 0 1.69116 1.69116 1.12744 0.563721 2.81861 1.12744 1.12744 1.69116 1.12744 2.81861 1.69116 1.12744 1.12744 0.563721 0.563721 0.563721 0.563721 0 0.563721 0.563721 0.563721 0 0.563721 0 1.69116 0.563721 0 0.563721 0.563721 0.563721 0 0.563721 0 0 0 0.563721 1.12744 0 1.69116 0.563721 0.563721 0 1.12744 1.12744 0.563721 0 0.563721 0 1.12744 0.563721 0.563721 0 0.563721 0.563721 0 0 0.563721 0.563721 0 1.12744 0 0 0.563721 2.25489 0 1.69116 1.12744 1.69116 1.69116 0 0.563721 0 0 0.563721 0.563721 0.563721 0 0 0 0 0 0 0 0.563721 0.563721 0 0 0.563721 0.563721 0 0.563721 0 0 0.563721 0 0.563721 0.563721 0.563721 0.563721 1.69116 0 0 0.563721 1.12744 2.25489 0 1.12744 0 0 0.563721 0.563721 0 0 0.563721 0 0 0 0.563721 0.563721 0 0 0.563721 0 0 0 0 0.563721 0 0 0 0 0 0 0 0 0 0 0 0 0 0 0 0 0 0 0 0 0 0 0.563721 0 0 0 0 0 0 0.563721 0.563721 0 0.563721 0 0.563721 0.563721 1.69116 1.12744 0.563721 0 1.12744 0 1.12744 3.38233 2.25489 1.12744 1.12744 4.50977 2.25489 1.69116 1.69116 2.81861 2.81861 2.81861 1.69116 4.50977 1.12744 1.69116
0 0 0 0 0 0 0 0 0 0 0 0 0 0 0 0 0 0 0 0 0 0 0 0 0 0 0 0 0 0.563721 0 0.563721 1.12744 1.12744 1.12744 3.38233 1.69116 1.69116 1.12744 1.69116 1.12744 3.94605 0.563721 0 1.69116 3.94605 2.81861 3.94605 2.81861 2.81861 2.25489 2.25489 2.25489 3.38233 2.25489 0.563721 2.81861 2.25489 3.94605 1.12744 1.69116 3.38233 5.07349 1.69116 1.12744 2.25489 1.12744 2.25489 3.94605 2.81861 1.69116 1.12744 0 1.12744 0 0 1.12744 0.563721 0 0 0.563721 1.12744 0 1.12744 1.69116 0.563721 0 0 0.563721 0.563721 1.12744 0.563721 2.25489 0 0 1.12744 0 0.563721 0.563721 0.563721 0.563721 0 0 0.563721 0 0 0 1.12744 0.563721 0 0 1.12744 0.563721 0.563721 1.69116 0.563721 0 0.563721 0 1.12744 0 1.69116 0.563721 0 0.563721 0 0.563721 0.563721 0 1.69116 0 1.12744 0.563721 0.563721 1.12744 1.12744 1.12744 1.12744 1.69116 1.12744 1.12744 2.25489 0.563721 0 0 0.563721 0.563721 0 0.563721 0.563721 0 0 0 0.563721 0 1.12744 0 1.12744 0.563721 0 0 0.563721 0 0 0 0 0 0 0 0 0 1.12744 1.12744 0 0.563721 0 0 0 1.12744 0 0.563721 0.563721 1.12744 1.12744 0.563721 0.563721 0 0 0 0.563721 0 0 0.563721 0.563721 0 0 0 0 0 0 0 0 0 0 0 0 0 0 0 0 0 0 0 0 0 0 0 0 0 0 0 0 0 0 0 0 0.563721 0 0.563721 0 0 0 0 1.69116 0 0.563721 1.12744 0.563721 1.69116 1.69116 1.69116 1.69116 1.12744 0.563721 2.25489 3.38233 2.81861 4.50977 6.76466 1.69116 2.81861 3.38233 3.38233 3.94605 2.81861 3.38233
0 0 0 0 0 0 0 0 0 0 0 0 0 0 0 0 0 0 0 0 0 0 0 0.563721 0.563721 0 0.563721 0 0.563721 0 0 1.69116 0.563721 1.12744 0 2.81861 1.69116 0.563721 4.50977 0 3.94605 1.69116 0.563721 1.12744 0 2.81861 2.81861 1.12744 0 1.69116 5.07349 1.12744 2.25489 2.81861 2.81861 3.38233 1.69116 2.25489 2.25489 1.69116 1.12744 2.25489 1.69116 1.69116 1.69116 1.69116 2.81861 2.81861 1.12744 2.81861 0.563721 1.12744 1.69116 0.563721 1.12744 1.12744 3.38233 0.563721 0 1.12744 0.563721 0 0.563721 1.12744 0.563721 0 0 0 0 0 0.563721 0 1.12744 0.563721 0.563721 0.563721 0 1.69116 0.563721 0.563721 0 0 0 0 0.563721 0 0.563721 0 0.563721 0 0 0.563721 0.563721 0 0 0 1.12744 0.563721 0.563721 1.12744 0 0.563721 0.563721 0.563721 0.563721 1.12744 0 0.563721 1.12744 0 0.563721 0 1.12744 0 1.69116 1.12744 1.69116 0.563721 0.563721 0.563721 2.25489 0.563721 0.563721 0 0.563721 0 0 0 0.563721 0 0 0 0 0 0.563721 0.563721 0 0.563721 0.563721 0 0 0 0 0.563721 0 0 0 0 0.563721 0 1.69116 0 0 1.12744 1.12744 0.563721 1.12744 0.563721 0 1.12744 1.69116 1.69116 1.12744 0 0.563721 1.69116 0.563721 0 0 0 0 0 0 0 0 0 0 0 0 0 0 0 0 0 0 0 0 0 0 0 0 0 0 0 0 0 0 0 0 0 0 0 0 0 0 0 0 0.563721 0.563721 0.563721 0 0.563721 0 1.69116 1.12744 1.69116 0 2.25489 1.12744 2.25489 2.25489 2.81861 2.81861 0.563721 2.81861 2.25489 2.25489 2.81861 2.81861 2.81861 2.81861 4.50977 4.50977 2.25489 3.38233 2.25489
0 0 0 0 0 0 0 0 0 0 0 0 0 0 0 0 0 0 0 0 0 0 0.563721 0 0 0 0 0 0 0 0 1.69116 1.69116 0.563721 0 0.563721 0.563721 2.25489 2.25489 1.69116 2.25489 1.12744 2.25489 4.50977 1.69116 3.38233 1.12744 3.38233 2.25489 1.69116 2.25489 2.81861 2.25489 3.38233 1.12744 2.81861 5.07349 2.81861 2.81861 1.69116 1.69116 1.12744 1.69116 2.25489 1.12744 5.63721 0.563721 1.12744 0.563721 0 2.25489 1.12744 1.69116 1.69116 1.12744 1.12744 1.69116 0.563721 1.12744 0 0.563721 1.12744 0.563721 0 1.12744 1.12744 0 1.12744 0 1.12744 0.563721 0.563721 1.12744 1.69116 0.563721 0.563721 1.12744 0 0 1.12744 0.563721 0 0 0.563721 0.563721 0 0.563721 0 0 0 1.69116 0 0 0 0 0.563721 0.563721 0.563721 0 1.12744 0.563721 0.563721 1.12744 1.12744 0 0 0.563721 0 0 1.12744 0.563721 1.69116 1.12744 0.563721 2.25489 0.563721 1.12744 1.12744 1.12744 0.563721 0.563721 0.563721 0.563721 0.563721 1.12744 0 0 1.12744 0.563721 0 0.563721 0.563721 2.25489 0 0 0 0 0 0 0 1.12744 0 0 0.563721 0 0.563721 0 0 0.563721 0.563721 0.563721 0 0.563721 0.563721 0 1.69116 0.563721 0.563721 0 0.563721 0.563721 0.563721 1.69116 2.25489 0 0 0.563721 0.563721 0.563721 0.563721 0 0 0 0 0 0 0 0 0 0 0 0 0 0 0 0 0 0 0 0 0 0 0 0 0 0 0 0 0 0 0 0 0 0.563721 0 0 0 0.563721 0.563721 1.69116 0.563721 0.563721 0.563721 1.12744 0 0.563721 0 0.563721 0.563721 1.69116 2.25489 1.69116 2.25489 1.12744 3.38233 0.563721 5.63721 2.25489 2.81861 4.50977 3.38233 3.38233 6.20094 4.50977 2.25489 5.07349
0 0 0 0 0 0 0 0 0 0 0 0 0 0 0 0 0 0 0 0 0 0 0 0 0 0 0 0 0 0.563721 1.69116 1.12744 1.69116 0 1.12744 1.12744 2.81861 1.12744 4.50977 1.69116 2.81861 0.563721 1.12744 3.38233 1.12744 2.81861 1.12744 0.563721 0.563721 2.25489 2.25489 3.38233 0.563721 1.12744 1.69116 2.81861 1.12744 1.69116 2.81861 2.81861 2.25489 1.69116 2.81861 2.81861 1.69116 3.94605 1.12744 0.563721 1.12744 1.12744 1.69116 1.12744 1.12744 1.69116 0.563721 0.563721 0.563721 0 2.25489 1.12744 1.12744 1.12744 0 1.69116 0.563721 1.12744 1.12744 1.12744 0.563721 0 0 0.563721 0 0 0.563721 0 0 0.563721 0 0 0 0.563721 1.12744 1.12744 1.12744 0 0 0 0.563721 1.12744 0 0 1.69116 0.563721 0.563721 0 0.563721 0.563721 0 1.69116 0 1.12744 0.563721 0 0.563721 1.12744 0 0.563721 1.12744 1.12744 0 2.25489 0.563721 0.563721 0.563721 0 0.563721 2.25489 0.563721 0.563721 1.12744 0.563721 0 1.69116 0 0 0 0.563721 0 0.563721 0 0 0 1.12744 0 1.12744 0.563721 0.563721 1.12744 0.563721 0 0 0 0 0 0 0 0.563721 0.563721 0.563721 0 0 1.12744 0.563721 0.563721 0 1.12744 0.563721 1.12744 0.563721 1.12744 1.69116 0 0.563721 1.12744 0.563721 0 0.563721 0 0.563721 0 0 0.563721 0.563721 0 0 0 0 0 0 0 0 0 0 0 0 0 0 0 0 0 0 0.563721 0 0 0 0 0 0 0 0 0 0 0.563721 0 0 0 0 0 0 0.563721 0.563721 0.563721 0.563721 0.563721 2.25489 1.12744 0.563721 0.563721 1.12744 0.563721 2.25489 2.25489 3.38233 1.12744 2.25489 1.12744 3.38233 5.07349 4.50977 1.12744 4.50977 3.38233 2.81861 3.38233 2.81861
0 0 0 0 0 0 0 0 0 0 0 0 0 0 0 0 0 0 0 0 0 0 0 0 0 0 0 1.12744 0 0.563721 0 0.563721 0 0.563721 0 1.69116 2.25489 2.25489 0 1.12744 1.12744 0.563721 1.69116 0.563721 2.81861 3.94605 0 3.94605 1.69116 1.69116 2.25489 0 3.38233 3.38233 1.69116 1.12744 1.12744 2.25489 2.25489 1.69116 1.12744 1.12744 2.81861 1.69116 0.563721 3.94605 0.563721 3.94605 2.25489 1.12744 0.563721 2.81861 2.25489 1.69116 2.25489 1.12744 1.12744 1.69116 1.12744 0.563721 1.12744 0 1.12744 1.69116 0.563721 1.69116 1.12744 0.563721 0.563721 0.563721 0 0.563721 1.12744 0.563721 0 1.12744 0 0.563721 1.12744 0 0 0 0 0 1.12744 0 0 0.563721 0 1.12744 0 0 1.69116 1.12744 0 0 1.12744 1.69116 0 1.12744 0.563721 0 1.69116 1.69116 0.563721 0.563721 0.563721 0.563721 0.563721 1.12744 1.12744 0.563721 1.69116 0 0.563721 1.12744 0 0.563721 0.563721 0.563721 0.563721 0.563721 1.12744 0 0.563721 0.563721 0.563721 0.563721 0 0.563721 0.563721 0.563721 0.563721 0 1.12744 0.563721 0.563721 0 0 1.12744 0 0 0.563721 0 0 0 0 0 0.563721 0 0.563721 0.563721 0.563721 0.563721 0.563721 0 0.563721 0 1.69116 2.25489 0 0 0.563721 0 0 0.563721 0 0.563721 0.563721 0 0 0.563721 0 0 0 0 0 0 0 0 0 0 0 0 0 0 0 0 0 0 0 0 0 0 0 0 0 0 0 0 0 0 0 0 0 0.563721 0.563721 0.563721 0.563721 0 0 1.69116 1.69116 1.12744 2.25489 1.12744 1.69116 0.563721 1.12744 0.563721 2.81861 1.69116 3.94605 2.25489 2.81861 2.25489 2.81861 3.94605 2.81861 1.69116 3.94605 5.63721 3.94605 6.20094 3.38233 2.25489
0 0 0 0 0 0 0 0 0 0 0 0 0 0 0 0 0 0 0 0 0 0 0 0 0 0 0 0.563721 0 0 0.563721 0 2.81861 0.563721 2.25489 2.81861 1.69116 1.12744 3.38233 1.12744 2.81861 0 3.38233 1.12744 2.81861 1.12744 4.50977 2.25489 2.81861 2.81861 0.563721 1.12744 3.38233 2.81861 2.25489 2.25489 2.25489 3.94605 0 3.94605 3.38233 3.94605 1.69116 3.38233 1.69116 1.69116 2.81861 1.12744 2.81861 1.69116 1.69116 1.12744 1.12744 1.69116 0.563721 0 1.12744 1.12744 1.12744 0.563721 1.12744 1.69116 0.563721 0 1.69116 1.12744 1.12744 0.563721 1.12744 1.69116 1.12744 0 0.563721 0 0 0 0 0 0.563721 1.12744 0.563721 0 1.12744 0.563721 0 0 0 1.12744 0 0 2.25489 0 1.12744 1.12744 0.563721 1.12744 1.12744 0.563721 0.563721 0 0 1.69116 0.563721 0.563721 0 2.25489 0 0.563721 0.563721 0 1.12744 0 0 1.69116 0 0.563721 0 1.12744 0.563721 1.69116 1.12744 0.563721 0.563721 0.563721 0.563721 0 0 0 0.563721 1.12744 1.12744 1.12744 1.12744 0 0.563721 0 0 0 1.12744 0 0.563721 0.563721 0.563721 0 0 0 0 0 0.563721 0 0 0.563721 0 1.12744 1.12744 0.563721 0 1.12744 0.563721 0 0 0 0 0.563721 0 1.69116 0 0 0.563721 0.563721 0.563721 0.563721 0 0.563721 0 0 0 0 0 0 0 0 0 0 0 0 0 0 0 0 0 0 0.563721 0 0.563721 0.563721 0 0.563721 0 0 0 0 0 0.563721 0.563721 0 0.563721 1.12744 0 0.563721 0.563721 0 1.12744 1.12744 1.12744 1.12744 1.69116 2.25489 1.12744 1.69116 0.563721 1.12744 1.69116 2.25489 2.81861 1.12744 3.38233 2.25489 5.63721 1.12744 5.07349 3.38233 4.50977 3.94605 1.69116 3.38233
0 0 0 0 0 0 0 0 0 0 0 0 0 0 0 0 0 0 0 0 0 0 0 0 0 0 0 0 0 1.12744 0 0.563721 0.563721 2.25489 1.12744 1.12744 2.81861 2.25489 0.563721 3.38233 3.38233 1.12744 2.25489 0.563721 2.81861 3.94605 1.12744 4.50977 3.38233 1.69116 2.25489 1.12744 3.38233 5.63721 1.69116 2.81861 1.69116 2.25489 0.563721 0.563721 2.25489 3.38233 1.12744 2.25489 1.69116 1.69116 1.69116 2.25489 1.69116 1.12744 0.563721 0 0.563721 0 1.12744 0 0.563721 1.12744 1.69116 0.563721 1.69116 1.69116 0 1.12744 0.563721 0 0 0 0.563721 0.563721 0.563721 2.25489 1.69116 0 1.12744 1.12744 0 0 0 0.563721 0 0.563721 0.563721 0.563721 0 0 0.563721 1.12744 0 0.563721 0 0 0 0.563721 0.563721 2.25489 0 0.563721 0.563721 0 0 0.563721 0 0 1.12744 1.12744 1.12744 1.69116 1.12744 0 0.563721 0.563721 1.12744 2.25489 0.563721 1.12744 0.563721 1.69116 0 0 0 0 0 0.563721 1.69116 0.563721 0 0 1.12744 0 0 0 1.12744 0.563721 1.12744 0.563721 0 0 0 0 0 0 0 0.563721 0 0 0 0.563721 0 0.563721 0 0.563721 1.12744 0 1.69116 0.563721 0.563721 0.563721 1.12744 0 0 0 0.563721 0 0 0 0 0 0.563721 0 0 0 0 0 0 0 0 0 0 0 0 0 0 0 0 0 0 0 0 0 0 0 0 0 0 0 0 0 0 0.563721 0 0 0 0 1.12744 0 0.563721 1.12744 0 0 1.12744 2.25489 0 1.12744 1.12744 0 1.12744 1.12744 0.563721 1.69116 0.563721 2.81861 2.25489 0.563721 1.69116 1.69116 4.50977 3.38233 1.69116 2.25489 3.94605 1.69116 3.38233 2.25489 1.69116 3.38233
0 0 0 0 0 0 0 0 0 0 0 0 0 0 0 0 0 0 0 0 0 0 0 0 0 0.563721 1.12744 0 1.12744 0.563721 0.563721 0.563721 3.94605 2.25489 2.81861 2.25489 2.25489 1.12744 1.69116 1.12744 3.94605 3.94605 1.69116 3.38233 1.69116 1.12744 2.81861 3.38233 3.38233 0 2.81861 0.563721 2.25489 1.69116 1.69116 1.69116 2.25489 1.12744 1.69116 1.12744 0.563721 1.12744 1.12744 1.69116 1.12744 1.69116 1.12744 1.69116 1.12744 1.69116 1.12744 0 2.81861 1.12744 0.563721 1.12744 0.563721 0 1.12744 0.563721 0.563721 0 1.12744 0.563721 0.563721 2.25489 1.12744 0.563721 0.563721 1.12744 1.12744 0 0 0.563721 0.563721 0 0 0 0.563721 2.25489 0 0 0 0.563721 0 0 0.563721 0 0.563721 0.563721 0 0 0.563721 0.563721 1.12744 0 0 0 0.563721 0 0 0 0 0.563721 0.563721 0.563721 1.12744 2.25489 2.25489 2.25489 1.12744 1.69116 0 1.69116 0.563721 0 0.563721 1.12744 1.12744 1.12744 0.563721 1.69116 1.12744 0 0.563721 0.563721 0.563721 0 0.563721 1.12744 2.81861 0 0.563721 0.563721 1.12744 0 0 1.69116 1.12744 0.563721 1.12744 1.12744 0 1.12744 0 0.563721 1.69116 0 0.563721 0 1.12744 0.563721 0 0 0.563721 1.12744 0.563721 0.563721 0.563721 1.69116 0.563721 0 0 0.563721 0.563721 0.563721 0 0 0 0 0 0.563721 0.563721 0 0 0 0 0.563721 0 0 0 0 0 0 0 0 0 0 0 0 0 0 0 0 0.563721 0 0 0.563721 0 0 0 0 0 0.563721 0.563721 0 0.563721 0 0.563721 0.563721 0 0.563721 0 0.563721 0.563721 2.25489 0 2.81861 0.563721 1.12744 3.38233 3.38233 3.38233 2.25489 2.25489 3.94605 3.94605 2.81861 1.12744 2.25489 1.12744 3.38233 1.69116 2.81861 4.50977 1.69116
0 0 0 0 0 0 0 0 0 0 0 0 0 0 0 0 0 0 0 0.563721 0 0 0 0.563721 0 0 1.12744 0 1.12744 1.12744 0.563721 0.563721 0.563721 1.69116 2.25489 1.69116 1.69116 1.12744 2.25489 1.12744 3.94605 1.69116 2.25489 2.81861 3.38233 1.69116 2.81861 2.25489 1.69116 3.38233 2.25489 4.50977 3.38233 2.25489 0 2.25489 2.25489 2.81861 1.12744 3.94605 3.94605 1.12744 0 1.12744 4.50977 0.563721 1.12744 0.563721 1.12744 1.12744 0.563721 0 2.25489 0.563721 0.563721 0.563721 1.12744 0.563721 0.563721 0 1.12744 0 0 0 1.12744 0.563721 1.12744 0 0 0.563721 0.563721 0 0 0 1.12744 0 0 0 0.563721 0 0 0 0 1.12744 0.563721 0.563721 0.563721 0 0 0 0.563721 0 0.563721 0 0 0 0 0.563721 0.563721 0.563721 0.563721 0.563721 0 0.563721 0 0.563721 0.563721 1.12744 1.12744 0.563721 0.563721 1.69116 1.12744 0 0.563721 1.12744 2.25489 0.563721 0 0 1.69116 0.563721 0 0.563721 0 0 0 0.563721 0.563721 0.563721 0 0.563721 1.69116 0 1.12744 1.69116 0 0.563721 0.563721 0 0.563721 0 0.563721 0.563721 0.563721 0 0.563721 1.12744 0.563721 1.12744 1.12744 0 1.12744 0.563721 2.25489 1.12744 1.12744 1.69116 0.563721 0 0.563721 1.69116 0.563721 0 0 0 0 0 1.12744 0 0 0 0 0 0 0 0 0 0 0 0 0 0 0 0 0 0 0 0 0 0 0 0 0 1.12744 0 1.12744 0.563721 0 0 0 0 0 0 0 1.69116 0 0 0.563721 1.69116 0.563721 0 1.12744 0.563721 1.12744 2.25489 0 0.563721 1.12744 0.563721 3.38233 2.81861 1.69116 0.563721 2.25489 0.563721 0.563721 3.94605 2.25489 2.81861 2.25489 3.94605 2.25489 2.81861 3.38233 3.38233
0 0 0 0 0 0 0 0 0 0 0 0 0 0 0 0 0 0 0.563721 0 0 0 0 0 0 0.563721 0.563721 1.12744 1.69116 0.563721 1.69116 1.12744 1.69116 3.38233 2.25489 1.69116 1.12744 2.25489 1.12744 2.25489 1.12744 5.63721 2.25489 1.12744 2.25489 0 1.12744 2.25489 0.563721 0 1.69116 0.563721 0 3.38233 2.81861 1.12744 1.12744 2.81861 3.94605 2.25489 2.25489 2.25489 2.81861 0.563721 3.38233 1.69116 2.25489 2.81861 1.69116 1.69116 2.25489 1.12744 1.12744 0.563721 0 2.25489 0 1.69116 0.563721 1.12744 1.12744 0.563721 1.12744 0.563721 0 0.563721 0.563721 0 0.563721 0.563721 0.563721 0 0.563721 0 0.563721 1.12744 0 2.25489 0 1.12744 0.563721 0.563721 0 2.25489 0 0 0.563721 0 0 0 0 0.563721 0 0 0 0.563721 1.12744 0 1.12744 0 0.563721 1.69116 1.12744 0.563721 1.12744 0.563721 1.69116 0 1.12744 1.12744 0.563721 2.25489 0.563721 0.563721 0.563721 0 0.563721 0 0.563721 0 1.12744 1.12744 1.12744 1.69116 0.563721 0 0 2.25489 1.12744 2.25489 0.563721 0.563721 1.12744 0.563721 1.12744 0 1.12744 0 0 1.12744 0.563721 0 0 0.563721 1.12744 0 0 0 0.563721 0.563721 0.563721 0.563721 0 0.563721 0.563721 0 0 0 0 1.12744 0 0.563721 0 0 0 0 0.563721 0 0 0 0 0 0 0 0 0 0 0 0 0 0 0 0 0 0 0 0 0 0 0 0 0 0 0.563721 0 0 0 0.563721 0 1.12744 0.563721 0.563721 0 1.12744 1.12744 0.563721 1.12744 0 1.12744 0.563721 1.12744 0 0 0 0.563721 2.25489 0.563721 0 1.12744 1.12744 1.12744 2.25489 1.12744 2.25489 0 1.12744 2.25489 1.12744 2.25489 1.69116 3.94605 1.12744 5.07349 2.81861 2.25489 3.38233
0 0 0 0 0 0 0 0 0 0 0 0 0 0 0 0 0 0 0 0 0 0 0 0 0 0 0.563721 0 0.563721 0 1.12744 1.12744 1.12744 0 1.69116 1.12744 4.50977 1.12744 2.25489 2.81861 1.69116 2.25489 2.25489 3.94605 3.94605 1.69116 1.69116 1.12744 0.563721 3.38233 2.81861 2.25489 3.38233 2.81861 1.12744 2.25489 3.38233 1.69116 2.25489 3.94605 1.12744 1.12744 2.25489 0.563721 3.38233 1.69116 2.81861 0.563721 1.12744 1.12744 0.563721 0 1.12744 1.12744 0.563721 0 1.12744 0 1.12744 1.69116 1.69116 0.563721 0 0.563721 0 1.12744 0.563721 0 0 1.12744 0 0.563721 1.69116 0.563721 1.12744 0.563721 0.563721 0.563721 1.12744 0.563721 0 0 0 0 0 0.563721 0 0 0 0.563721 0 0.563721 1.12744 0.563721 0.563721 0 0 0 0 0.563721 0.563721 0 0.563721 1.12744 1.69116 1.69116 1.12744 0.563721 1.12744 2.25489 1.12744 1.12744 0.563721 0.563721 0 0.563721 0 1.12744 0.563721 1.12744 0 0.563721 1.69116 1.12744 0.563721 0 0 0 0 0.563721 0.563721 0.563721 0 1.12744 0 0.563721 0 0.563721 0.563721 0.563721 0 0.563721 0 0 0.563721 0 0.563721 1.69116 0 0 0 1.69116 0.563721 0 0 2.81861 1.12744 0 0 0.563721 0.563721 1.12744 0 0.563721 0 1.12744 0 0 0 0 0.563721 0 0 0 0 0 0 0 0 0 0 0 0 0 0 0 0 0 0 0 0 0 0.563721 0 0.563721 0.563721 0 0 1.12744 0.563721 0.563721 0 0.563721 0 0 1.12744 0 2.25489 0 0.563721 0.563721 0.563721 1.12744 0.563721 1.12744 0 1.69116 1.69116 2.25489 2.25489 1.69116 0 2.81861 0 2.25489 2.81861 1.69116 2.25489 1.69116 1.69116 2.81861 1.69116 1.12744 3.94605 1.69116 2.81861
0 0 0 0 0 0 0 0 0 0 0 0 0 0 0 0 0 0 0 0 0 0 0 0 0 0 0.563721 0.563721 2.25489 0.563721 0 1.12744 2.81861 0.563721 0.563721 1.12744 1.12744 3.94605 1.69116 2.81861 1.12744 2.25489 2.81861 1.69116 1.12744 3.94605 2.25489 2.81861 5.07349 2.25489 3.94605 1.69116 3.94605 2.81861 1.69116 1.69116 1.69116 3.38233 1.12744 0.563721 2.81861 0 2.81861 3.94605 1.12744 2.25489 0.563721 1.12744 0.563721 0.563721 0.563721 1.69116 1.69116 1.12744 1.12744 0.563721 0.563721 1.12744 0.563721 0.563721 0 1.69116 0.563721 0.563721 1.12744 0 0 0.563721 0.563721 0 0 0.563721 0.563721 0.563721 0 2.25489 0.563721 1.12744 0 0 0.563721 0.563721 0.563721 0 0 0 0 0.563721 0.563721 1.12744 0 1.12744 1.69116 0.563721 0.563721 0.563721 0.563721 0 0.563721 1.12744 0.563721 0.563721 0 0.563721 1.69116 0 1.69116 0 0.563721 0.563721 1.69116 2.25489 0.563721 1.69116 1.12744 0.563721 1.12744 0.563721 0.563721 0.563721 0 0 1.69116 2.25489 0 0.563721 0.563721 1.12744 0 0.563721 2.25489 1.69116 0.563721 0.563721 1.12744 0 0 1.12744 0 0.563721 0.563721 0 0.563721 0.563721 0.563721 0 0.563721 0 1.12744 0 0.563721 0 0.563721 0.563721 0.563721 0.563721 1.69116 0.563721 1.69116 0.563721 1.12744 0 0 0 0 0.563721 0 0 0 0 0 0 0 0 0 0 0 0 0 0 0 0 0 0 0 0.563721 0 0 0 0 0 0 0 0 0 1.12744 0.563721 0 0 0.563721 1.12744 1.69116 0.563721 1.12744 1.69116 0.563721 0 0.563721 0.563721 0 0 1.12744 0.563721 1.12744 2.25489 1.12744 1.12744 0.563721 1.12744 2.25489 0.563721 0.563721 0.563721 0 2.25489 0.563721 2.81861 0.563721 0.563721 1.69116 0.563721 1.12744 2.25489 1.12744 1.69116 2.25489
0 0 0 0 0 0 0 0 0 0 0 0 0 0 0 0 0 0 0 0 0 0 0.563721 0.563721 0 0 0 0 0 0 1.69116 1.69116 1.69116 1.12744 0 0.563721 1.69116 3.38233 2.81861 1.12744 1.69116 2.81861 2.81861 2.25489 2.81861 2.25489 1.69116 3.38233 2.25489 3.94605 2.25489 2.81861 2.25489 2.25489 2.81861 2.81861 1.12744 3.38233 1.69116 1.69116 1.12744 1.12744 0.563721 2.81861 1.69116 2.25489 2.25489 2.25489 0.563721 0 1.12744 0 0.563721 2.25489 3.38233 2.25489 0.563721 1.12744 0.563721 0 1.12744 0.563721 0 0 0 0 0.563721 0.563721 0.563721 0 0.563721 1.69116 1.12744 1.69116 0.563721 0.563721 0.563721 0.563721 1.69116 0.563721 0 0.563721 0 0 0.563721 1.12744 0.563721 0.563721 0 1.69116 0 0.563721 1.12744 0 0 0 0.563721 0 0 0.563721 1.12744 0 1.12744 0 1.12744 1.12744 0.563721 1.69116 1.69116 0.563721 0 0.563721 2.81861 0 0.563721 0.563721 0.563721 0.563721 0.563721 0 0.563721 1.12744 0 0.563721 0.563721 0.563721 1.12744 0 0 1.12744 1.12744 0.563721 0 0 0 1.12744 0 1.12744 0 0 0 0 1.69116 0 0 0.563721 0.563721 0 0 0.563721 1.12744 0.563721 0 0 0 1.12744 0 0.563721 0 0 0 0 0.563721 0.563721 0 0 0 0 0.563721 0.563721 0 0 0 0 0 0 0 0 0 0 0 0.563721 0 0 0 0 0.563721 0 0 0 0 0 0.563721 0 0.563721 0 0 1.69116 1.12744 0.563721 1.12744 0 0 1.12744 1.12744 1.12744 1.69116 0 1.12744 3.38233 1.69116 1.12744 0 1.12744 0 1.12744 0.563721 0 2.81861 1.12744 0.563721 0.563721 1.12744 2.25489 0.563721 0.563721 2.25489 1.12744 0 1.69116 0.563721 0.563721 1.69116 1.69116 1.69116 2.81861
0 0 0 0 0 0 0 0 0 0 0 0 0 0 0 0 0 0 0 0 0 0 0 0 0 0 0.563721 0 0 0.563721 0 0 1.69116 0.563721 2.81861 1.12744 0.563721 0.563721 0.563721 2.25489 1.12744 1.69116 1.12744 2.25489 1.69116 3.38233 1.12744 3.38233 1.69116 1.12744 1.12744 3.38233 2.81861 5.07349 1.12744 2.25489 0.563721 3.38233 2.81861 1.12744 3.94605 2.25489 3.38233 4.50977 3.38233 1.69116 2.81861 1.12744 0.563721 2.25489 1.12744 0.563721 0.563721 0.563721 0.563721 0.563721 1.12744 0.563721 1.12744 0 0.563721 0 0 1.12744 0.563721 0 0 0.563721 0 0 1.12744 0.563721 0 0.563721 1.12744 1.12744 0.563721 1.12744 0 1.12744 0 0 0 0.563721 0 0 0 0 0.563721 0.563721 0 0 0 0 0.563721 0 0.563721 0 0.563721 0 0 0.563721 2.81861 0.563721 1.69116 1.69116 0.563721 1.12744 0 0.563721 0.563721 1.12744 1.12744 0.563721 1.12744 0.563721 0.563721 2.25489 1.12744 0 0.563721 0 0.563721 2.81861 1.12744 0 0.563721 0.563721 1.12744 0.563721 0 0 0 0 1.12744 0 0.563721 0 1.12744 0.563721 0 0.563721 0.563721 0 1.12744 0.563721 0.563721 0 0 0 0.563721 0 0.563721 1.12744 2.25489 0.563721 0 0 0.563721 0 0.563721 0.563721 0 0.563721 0 0.563721 0 0 0 0 0.563721 0 0 0 0 0 0 0 0 0 0 0 1.12744 0 0 0 0 0.563721 0 0 0 0 0.563721 0 0.563721 0.563721 0.563721 0 0.563721 1.69116 1.12744 1.12744 1.12744 0.563721 1.12744 0 0 1.69116 1.12744 0.563721 0 0.563721 0.563721 1.12744 0.563721 0.563721 2.25489 0.563721 0.563721 1.12744 0.563721 0.563721 1.69116 1.69116 1.12744 3.38233 3.38233 1.12744 2.81861 1.12744 1.69116 3.38233 1.12744 2.25489 0.563721 1.12744
0 0 0 0 0 0 0 0 0 0 0 0 0 0 0 0 0 0 0 0 0 0 0 0 0 0.563721 0 0 1.12744 0.563721 1.12744 0 2.25489 2.81861 3.38233 1.69116 3.94605 3.94605 0.563721 0.563721 1.12744 1.12744 1.12744 2.81861 2.25489 1.12744 0.563721 1.69116 1.69116 3.38233 2.81861 2.81861 1.12744 2.25489 3.38233 1.69116 3.94605 0.563721 2.81861 3.94605 2.25489 1.69116 1.12744 0.563721 2.25489 1.12744 2.25489 1.12744 0.563721 0.563721 0.563721 1.69116 0 2.25489 2.81861 2.25489 0 1.12744 0.563721 0 0.563721 0 0 1.12744 0.563721 2.25489 0 0.563721 1.12744 0.563721 0.563721 0 1.12744 0 0.563721 2.81861 1.12744 0 0.563721 0.563721 0.563721 0.563721 0 0 0.563721 0 0 0.563721 0.563721 0.563721 0 1.12744 0.563721 0 0.563721 1.12744 0 0.563721 0 0 0.563721 1.12744 0.563721 0.563721 1.12744 0.563721 2.25489 0.563721 1.69116 1.69116 1.12744 0.563721 1.69116 0.563721 1.12744 0 0 0.563721 0 0 1.12744 1.69116 0 0.563721 0 0.563721 0 0.563721 0.563721 1.12744 0 0 0 0.563721 0.563721 0.563721 0.563721 1.69116 0.563721 0.563721 0.563721 1.12744 0.563721 1.12744 1.12744 1.12744 0.563721 1.12744 0 0.563721 0 0 0.563721 0 0.563721 0.563721 0 0.563721 0.563721 1.69116 0 1.69116 0 0.563721 0.563721 1.12744 0.563721 0.563721 0 0 0 0 0 0 0 0 0 0 1.12744 0 0 0 0 0.563721 0 0 0 0 0 0 0 0 0.563721 0 0 2.25489 0.563721 0.563721 0.563721 0.563721 1.12744 0.563721 2.81861 1.12744 2.25489 1.12744 0 0 0 0.563721 2.25489 0.563721 0 0.563721 0.563721 2.25489 1.12744 0.563721 0 1.69116 1.12744 1.12744 1.12744 1.69116 1.69116 1.69116 1.69116 0.563721 0.563721 1.69116 1.12744 1.12744 3.38233 1.12744 1.12744 0
0 0 0 0 0 0 0 0 0 0 0 0 0 0 0 0 0 0 0 0 0 0 0 0 0 0 0 1.69116 0.563721 0.563721 1.12744 1.12744 1.69116 0.563721 2.25489 2.25489 1.69116 2.25489 2.25489 2.25489 1.69116 2.25489 1.12744 3.38233 2.25489 1.69116 3.38233 0.563721 1.12744 2.81861 2.81861 3.38233 1.12744 2.25489 1.12744 1.12744 1.69116 2.25489 1.69116 2.25489 1.12744 2.81861 1.69116 2.81861 2.81861 1.69116 1.69116 1.12744 0.563721 1.69116 0 1.12744 1.69116 0.563721 2.25489 2.25489 1.69116 0 0 0.563721 0 0 1.12744 0 0.563721 0.563721 0.563721 0.563721 0 0.563721 0.563721 0.563721 1.12744 1.12744 1.12744 0.563721 1.12744 0 0 1.69116 1.12744 0.563721 1.12744 1.12744 0 0 0 1.12744 0.563721 0 0.563721 1.69116 0.563721 0.563721 0.563721 0.563721 1.69116 0 0.563721 0 0 1.69116 0 0.563721 2.25489 3.38233 1.69116 2.81861 2.81861 0.563721 1.69116 1.12744 0 0.563721 2.25489 1.12744 0 0.563721 2.81861 1.12744 0 0.563721 0.563721 0.563721 0.563721 1.12744 0.563721 0.563721 0.563721 1.12744 0 0 1.12744 0.563721 0.563721 1.12744 0 0 0 0 0.563721 0 0.563721 0 0.563721 0 0 0.563721 1.12744 0 0.563721 2.25489 0.563721 0.563721 2.25489 1.69116 0 1.69116 1.12744 0.563721 0 0 1.69116 0 1.12744 0 0 0 0 0.563721 1.12744 0.563721 0 0 0 0 0 0 0.563721 1.12744 0 0 1.12744 0 0 0 0.563721 0 0.563721 0 0 0 0 0 0.563721 1.12744 1.12744 1.69116 0.563721 1.12744 1.12744 1.12744 0 1.69116 2.25489 0.563721 1.69116 1.12744 0.563721 1.12744 0.563721 1.12744 0 0.563721 1.69116 0.563721 0 1.69116 0.563721 0.563721 1.69116 0.563721 2.25489 0.563721 1.12744 1.12744 1.12744 0 1.69116 1.69116 1.12744 1.69116 1.69116 0 1.69116 1.12744
0 0 0 0 0 0 0 0 0 0 0 0 0 0 0 0 0 0 0 0 0 0 0.563721 0 0.563721 0 0.563721 0 0.563721 1.12744 1.12744 0 0 1.12744 0 3.94605 1.69116 1.69116 3.38233 1.69116 1.69116 3.94605 1.12744 1.69116 1.69116 1.69116 2.25489 1.69116 2.25489 0.563721 2.81861 1.12744 2.81861 3.38233 0.563721 1.69116 1.69116 1.69116 1.69116 1.69116 1.12744 2.81861 0.563721 0.563721 0.563721 1.69116 1.12744 0.563721 1.12744 1.69116 2.81861 1.12744 0.563721 0 1.12744 1.69116 0 1.12744 1.12744 1.12744 1.69116 0.563721 0 0.563721 0 0 0 2.25489 0.563721 1.69116 0 1.12744 0.563721 1.12744 0 0.563721 0.563721 0.563721 0 0.563721 0 0 0.563721 1.69116 0 1.12744 0.563721 0 1.69116 0.563721 1.12744 1.12744 1.69116 1.12744 0 1.12744 1.12744 0 1.12744 1.12744 0 1.12744 0.563721 1.12744 2.25489 1.12744 1.12744 3.38233 1.69116 1.69116 1.12744 2.25489 1.69116 2.81861 2.81861 0 0.563721 1.69116 1.12744 0 0.563721 1.12744 0 1.12744 1.12744 1.69116 0.563721 0 0.563721 0.563721 0 2.25489 0.563721 0.563721 1.12744 0 1.12744 0 0 0 0.563721 0.563721 0.563721 0.563721 0.563721 0.563721 0.563721 1.69116 0 0.563721 0.563721 1.69116 0.563721 1.12744 1.12744 0 1.69116 0 1.12744 0 0 0 0.563721 0.563721 0.563721 1.12744 0 1.12744 0 0 0.563721 0 0 0 0 0 0 0 0 0.563721 0.563721 1.12744 0.563721 1.12744 0.563721 0 1.69116 0.563721 0 0 0.563721 1.69116 0 0.563721 0 2.25489 0 0.563721 1.69116 0.563721 1.12744 1.12744 2.81861 1.12744 0.563721 1.12744 0.563721 0 0.563721 2.25489 0.563721 1.69116 1.12744 0.563721 1.12744 1.12744 0 1.12744 0.563721 1.12744 0 1.69116 0.563721 1.69116 0.563721 0 0.563721 2.25489 2.25489 0.563721 2.81861 1.69116 1.12744 0.563721 1.69116 1.12744
0 0 0 0 0 0 0 0 0 0 0 0 0 0 0 0 0 0 0 0 0 0 0.563721 0 0 0.563721 0 0 0.563721 0 0.563721 0.563721 0 1.12744 2.25489 2.25489 2.25489 1.12744 4.50977 1.12744 1.12744 2.25489 3.38233 2.25489 1.69116 4.50977 1.69116 3.38233 1.12744 1.69116 0.563721 0.563721 2.25489 3.38233 2.81861 2.81861 2.81861 0.563721 1.12744 1.69116 2.25489 1.12744 2.81861 1.69116 0.563721 1.69116 1.12744 1.12744 1.69116 0 0.563721 2.81861 0.563721 1.69116 2.25489 0.563721 1.69116 0.563721 1.12744 0.563721 0 0 0 0.563721 0.563721 0.563721 1.12744 0.563721 1.12744 1.69116 0 0 2.81861 0 0.563721 1.69116 2.81861 0 1.12744 1.12744 1.12744 0 1.12744 0 0 0.563721 0.563721 0.563721 0.563721 1.69116 1.69116 1.69116 0.563721 0 1.12744 2.81861 0.563721 0.563721 1.12744 0.563721 1.69116 0 1.12744 0.563721 1.69116 0 0.563721 2.25489 1.12744 0.563721 0.563721 0.563721 0 0.563721 1.12744 0.563721 0.563721 1.12744 1.69116 1.12744 0.563721 0.563721 0.563721 1.69116 0 0.563721 0 1.12744 1.12744 1.69116 0 0.563721 1.12744 1.12744 0.563721 0 1.12744 0.563721 0.563721 0.563721 1.12744 0.563721 2.25489 1.69116 2.25489 0.563721 0.563721 0 0 0.563721 0.563721 1.12744 1.69116 0.563721 0.563721 0 1.69116 0 1.12744 1.69116 0 0.563721 0.563721 0 1.12744 0.563721 0 0.563721 0 0.563721 0 0 0 0 0.563721 0 0.563721 0.563721 0.563721 0 0 1.12744 0 0.563721 0 0.563721 0.563721 1.12744 0 0 0.563721 0 0 1.69116 0.563721 0 0.563721 0.563721 2.81861 1.12744 1.12744 2.81861 0.563721 1.12744 0.563721 1.69116 0.563721 1.12744 1.69116 1.69116 0.563721 1.69116 0 1.69116 0 0 1.12744 1.12744 1.12744 1.69116 2.25489 1.69116 1.12744 1.12744 1.69116 1.12744 1.12744 2.25489 2.81861 2.25489 0 0.563721 1.12744 3.94605 1.69116 0.563721
0 0 0 0 0 0 0 0 0 0 0 0 0 0 0 0 0 0 0 0 0 0 0 0 0 0 0 0 0 0 0.563721 0 1.12744 2.25489 1.12744 2.25489 2.25489 3.38233 2.81861 2.25489 3.38233 1.69116 2.25489 3.38233 3.38233 1.12744 1.69116 2.81861 0.563721 3.94605 6.20094 1.12744 3.38233 1.69116 2.81861 2.25489 3.94605 1.12744 1.12744 2.81861 1.12744 2.81861 2.25489 1.12744 2.25489 3.38233 2.25489 1.12744 0 1.12744 2.81861 0.563721 0.563721 0.563721 0.563721 3.38233 0 0.563721 0.563721 1.69116 1.12744 0.563721 1.12744 0.563721 0.563721 0.563721 1.12744 0.563721 1.12744 1.12744 1.69116 0 0.563721 0 0.563721 1.12744 0.563721 0.563721 2.25489 2.25489 1.12744 0.563721 1.12744 0.563721 0 0.563721 0 1.12744 0.563721 0 1.69116 0 1.12744 0 0.563721 1.12744 1.12744 0.563721 0 2.25489 1.12744 0 0 3.38233 1.69116 1.69116 1.69116 0.563721 0 0.563721 0.563721 1.12744 1.12744 1.12744 1.12744 0 1.12744 1.12744 0 0.563721 0 0.563721 0 0 0 0.563721 0 0 1.12744 1.69116 1.12744 0.563721 1.12744 0.563721 1.69116 1.12744 0.563721 1.69116 0 0 0 1.12744 0 0.563721 0.563721 0 0 0.563721 2.25489 0 2.25489 0.563721 0.563721 0.563721 0.563721 0.563721 2.25489 1.12744 1.12744 1.12744 0.563721 1.12744 0 1.69116 1.69116 0.563721 1.12744 0.563721 0 1.12744 0.563721 0.563721 0 0 0 0.563721 0 0 0.563721 1.12744 0.563721 1.69116 1.12744 0 1.12744 0 0.563721 1.12744 0.563721 0.563721 0 1.12744 0 0.563721 0 2.25489 1.12744 1.12744 2.25489 2.81861 3.38233 0 2.25489 1.12744 0.563721 2.25489 3.94605 1.69116 1.69116 0 0.563721 0 2.81861 0 1.12744 0.563721 2.81861 0.563721 0.563721 1.69116 1.69116 1.12744 1.12744 1.69116 2.25489 1.12744 0.563721 1.69116 1.12744 2.25489 0.563721 1.69116 1.12744 0.563721 0.563721 1.12744
0 0 0 0 0 0 0 0 0 0 0 0 0 0 0 0 0 0 0 0 0 0 0 0 0.563721 0 0 0 0.563721 0.563721 1.12744 1.12744 0.563721 1.69116 0.563721 0 1.12744 1.69116 2.25489 1.69116 1.12744 1.69116 0.563721 1.69116 3.38233 1.69116 1.69116 0.563721 1.69116 1.69116 1.69116 1.69116 2.25489 1.12744 1.69116 3.94605 0 1.69116 2.81861 5.07349 0.563721 2.25489 4.50977 1.12744 1.12744 2.25489 1.12744 1.69116 1.12744 1.12744 0.563721 2.81861 2.81861 0.563721 1.12744 3.38233 0.563721 1.12744 0 0 0 0 1.12744 0 1.12744 0.563721 2.25489 1.12744 1.12744 1.12744 0 1.69116 0 1.12744 0.563721 1.12744 0.563721 2.25489 0.563721 1.12744 1.12744 0.563721 1.69116 2.25489 0.563721 0 1.12744 0.563721 0 0 0 0.563721 0.563721 0 0 0 0.563721 1.69116 1.12744 0.563721 1.12744 0.563721 1.12744 0.563721 0 1.69116 0 0.563721 0 0.563721 1.12744 0 1.12744 1.12744 0.563721 0 1.12744 1.12744 1.12744 0.563721 0.563721 0.563721 1.12744 0 0 1.12744 0 2.25489 0.563721 1.12744 0.563721 0 0 1.12744 0.563721 1.12744 0.563721 2.25489 0.563721 0.563721 0 0 1.69116 0.563721 1.12744 0 0.563721 0.563721 0.563721 1.69116 0.563721 2.81861 0.563721 1.12744 0.563721 1.12744 1.69116 1.12744 0.563721 1.12744 0 1.12744 0 0 0.563721 0 1.12744 0.563721 0.563721 1.69116 0 0 0.563721 0 0 0 0 0.563721 0 1.69116 0.563721 0.563721 2.25489 0.563721 0 0.563721 0.563721 0.563721 0.563721 1.12744 0 0 0.563721 0 1.69116 1.12744 1.12744 1.12744 2.25489 1.12744 1.12744 0.563721 0.563721 1.12744 1.69116 1.69116 0.563721 1.12744 1.69116 1.69116 0.563721 2.81861 1.69116 1.12744 3.38233 1.69116 0.563721 0 0 1.12744 1.69116 2.25489 1.12744 1.69116 0.563721 1.69116 0.563721 1.12744 1.69116 0 1.12744 0 1.12744 0.563721 1.12744 0
0 0 0 0 0 0 0 0 0 0 0 0 0 0 0 0 0 0 0 0 0 0 0 0 0 0 0 0 0.563721 1.12744 1.12744 1.69116 0.563721 0 1.69116 1.69116 1.69116 2.25489 1.69116 0.563721 2.25489 1.69116 1.69116 1.12744 1.69116 1.69116 2.25489 0.563721 1.69116 2.81861 1.69116 1.12744 2.25489 0.563721 3.38233 0.563721 2.25489 0.563721 1.12744 2.25489 1.69116 2.81861 2.25489 3.38233 1.69116 1.12744 1.12744 3.94605 0.563721 1.12744 0.563721 1.69116 1.12744 1.69116 0.563721 1.69116 0 1.12744 1.12744 1.12744 0.563721 0 0.563721 0.563721 0 1.12744 0 0.563721 0.563721 1.12744 1.69116 0.563721 1.12744 0 1.12744 0.563721 0 1.12744 1.69116 0.563721 0.563721 2.81861 1.12744 2.25489 2.25489 0.563721 1.69116 0.563721 1.12744 0.563721 0.563721 0 1.12744 1.69116 0.563721 1.69116 1.12744 0.563721 0.563721 1.12744 1.12744 0.563721 0.563721 0.563721 0.563721 0 0.563721 0 1.12744 1.69116 0.563721 0.563721 1.69116 0.563721 0 2.25489 0 0.563721 0.563721 0 0.563721 1.69116 1.69116 1.69116 0 0 0.563721 0.563721 1.69116 1.12744 0 1.12744 2.25489 1.12744 0 0.563721 1.12744 0.563721 0.563721 1.12744 0.563721 0 2.81861 1.12744 3.38233 2.25489 2.25489 2.81861 1.69116 2.25489 3.38233 2.81861 0.563721 1.12744 1.12744 2.25489 1.69116 1.12744 1.69116 1.12744 0 0.563721 0.563721 0 1.69116 2.25489 2.25489 1.12744 0.563721 0.563721 0 0.563721 0 1.12744 0.563721 0.563721 1.12744 0 0 1.12744 0 1.12744 0.563721 0.563721 1.69116 2.25489 0.563721 0 1.12744 0.563721 0 0 0.563721 1.69116 1.69116 0.563721 3.38233 0.563721 2.25489 2.81861 1.12744 2.81861 0 1.69116 0.563721 1.12744 1.69116 0.563721 3.38233 2.81861 1.12744 1.12744 2.25489 2.25489 0.563721 3.38233 3.38233 0.563721 2.81861 1.12744 1.12744 1.69116 2.25489 2.25489 2.25489 1.12744 1.69116 1.69116 0.563721 1.69116 0 0.563721 1.69116 0.563721 1.12744 0
0 0 0 0 0 0 0 0 0 0 0 0 0 0 0 0 0 0 0 0 0 0 0 0 0 0 0 0.563721 1.12744 0.563721 1.12744 0 0 1.12744 1.12744 1.69116 2.25489 1.69116 1.69116 1.69116 1.12744 1.12744 1.69116 2.25489 3.94605 1.12744 1.12744 1.69116 2.81861 1.69116 1.12744 1.69116 1.69116 3.94605 1.69116 3.38233 2.25489 2.25489 4.50977 2.81861 1.69116 1.69116 2.25489 1.12744 0 3.94605 1.69116 1.69116 1.12744 1.69116 1.69116 0.563721 0.563721 0.563721 1.12744 0.563721 0.563721 0.563721 0 0.563721 1.12744 1.12744 0 1.12744 0.563721 0 0 0 0 0.563721 1.69116 0 2.25489 2.25489 1.69116 0.563721 0.563721 0.563721 0 0.563721 0.563721 0.563721 0 0.563721 0.563721 0.563721 2.25489 0 1.12744 0.563721 0 0 0.563721 0.563721 0 0 0.563721 1.12744 2.81861 1.12744 1.12744 0 1.12744 1.12744 1.12744 2.25489 0.563721 2.25489 3.94605 0 0.563721 1.69116 1.12744 1.69116 0.563721 0 0.563721 1.69116 1.12744 0.563721 1.12744 1.69116 1.12744 3.94605 0.563721 1.12744 1.12744 1.12744 1.12744 0.563721 0.563721 1.69116 2.25489 0 0.563721 1.12744 2.25489 1.12744 0 0 0 1.12744 1.12744 0.563721 1.12744 1.12744 1.12744 1.12744 1.12744 1.12744 2.25489 1.69116 0 2.25489 1.69116 0.563721 1.69116 1.69116 1.12744 0 0.563721 1.12744 1.69116 0.563721 2.25489 1.12744 0 0.563721 1.69116 1.12744 1.69116 0.563721 0.563721 0.563721 0 1.12744 0 0 0.563721 0.563721 1.12744 0.563721 0 0.563721 0 0.563721 1.12744 0 0 0.563721 0.563721 0.563721 0 0.563721 1.12744 0.563721 1.69116 0.563721 1.12744 1.12744 1.12744 1.12744 1.12744 1.12744 0.563721 0.563721 1.12744 2.25489 1.12744 2.81861 2.25489 2.81861 1.12744 1.12744 1.69116 0.563721 1.12744 1.12744 1.69116 2.25489 2.81861 2.25489 1.12744 0.563721 2.25489 1.12744 1.12744 0.563721 0.563721 0.563721 2.25489 1.12744 0.563721 0 1.69116 0.563721
0 0 0 0 0 0 0 0 0 0 0 0 0 0 0 0 0 0 0 0 0 0 0 0 0 0 0 0.563721 0 1.12744 0.563721 1.12744 1.69116 0.563721 2.81861 0 0.563721 2.81861 1.12744 0.563721 1.12744 3.38233 0.563721 0.563721 0.563721 2.81861 2.25489 1.69116 1.69116 1.12744 1.69116 4.50977 2.81861 2.81861 1.12744 3.38233 2.25489 3.38233 2.81861 2.25489 1.12744 2.25489 0 3.94605 2.81861 1.12744 0.563721 1.69116 0.563721 1.12744 0.563721 0 1.69116 1.69116 2.81861 2.25489 1.12744 1.69116 0.563721 0 0.563721 0.563721 2.25489 2.25489 0.563721 0 0 0 0 1.12744 1.69116 0.563721 1.69116 1.69116 2.25489 0 1.69116 2.81861 0 0 1.12744 1.12744 0 0.563721 0.563721 0 0 0.563721 1.12744 1.12744 0.563721 1.69116 0.563721 2.25489 1.12744 1.12744 1.12744 1.12744 1.69116 0.563721 1.12744 0.563721 2.25489 0.563721 1.69116 0.563721 0.563721 0.563721 0.563721 1.12744 2.25489 0.563721 1.69116 0 2.25489 1.69116 0.563721 0.563721 0.563721 0.563721 0.563721 1.69116 0.563721 0.563721 0.563721 1.12744 0 0 1.12744 1.12744 0.563721 1.12744 2.25489 0 2.25489 0.563721 1.69116 0.563721 0.563721 0.563721 0 1.12744 0.563721 0.563721 0.563721 0.563721 0 2.25489 1.12744 2.25489 0.563721 2.81861 2.25489 1.12744 0.563721 0.563721 1.69116 0 1.12744 0.563721 0 1.69116 0 1.12744 1.12744 0 1.69116 1.69116 0.563721 1.69116 0.563721 1.12744 0.563721 0 0.563721 0.563721 1.69116 0.563721 0.563721 0.563721 0 1.69116 0.563721 0 0 1.69116 2.25489 1.69116 0.563721 1.12744 0.563721 0.563721 1.12744 0.563721 3.94605 0.563721 2.81861 1.12744 1.69116 1.69116 1.12744 1.69116 0.563721 1.69116 1.12744 1.69116 0.563721 0 1.69116 2.25489 3.94605 3.94605 0 1.69116 2.25489 2.25489 0.563721 1.12744 1.69116 1.12744 1.12744 1.69116 2.81861 1.69116 2.25489 2.25489 0.563721 2.25489 0.563721 2.25489 0.563721 1.69116 0.563721 0.563721 0 0.563721
0 0 0 0 0 0 0 0 0 0 0 0 0 0 0 0 0 0 0 0 0 0 0 0 0 0 0 0 0 0.563721 0 0 0.563721 0 0 0 2.25489 0.563721 1.12744 3.38233 0.563721 0.563721 0.563721 0 3.94605 0 0 2.25489 2.81861 1.69116 1.69116 1.69116 2.81861 2.25489 0.563721 2.25489 1.69116 0.563721 2.81861 1.69116 2.81861 2.25489 1.12744 1.12744 2.81861 2.81861 2.81861 1.12744 0.563721 1.12744 2.25489 0 1.12744 1.69116 0 2.25489 0.563721 1.12744 0 1.69116 0.563721 0.563721 0.563721 0.563721 0 0.563721 0.563721 0 1.12744 0.563721 0.563721 2.25489 1.69116 0.563721 0.563721 1.69116 0 1.69116 1.12744 1.12744 2.25489 0.563721 0 0.563721 0 0.563721 1.12744 1.69116 1.12744 1.12744 0.563721 0 0 0 1.12744 0 1.69116 1.12744 0.563721 0.563721 0 0.563721 1.12744 1.12744 1.69116 1.12744 3.38233 1.12744 0 0.563721 1.12744 0.563721 0 1.12744 2.25489 1.12744 0.563721 0 1.69116 0 2.25489 3.38233 1.12744 1.69116 1.69116 0 1.12744 0 1.69116 1.12744 1.69116 0 1.12744 0.563721 1.12744 0.563721 1.12744 1.69116 0.563721 2.25489 1.69116 0 0.563721 0.563721 2.81861 2.25489 1.12744 1.69116 2.81861 0.563721 2.81861 3.38233 1.12744 1.12744 2.81861 2.25489 1.12744 1.69116 2.81861 0 0 0 2.81861 0 0 1.12744 1.69116 2.81861 0.563721 0 1.69116 0.563721 0 0.563721 0 0.563721 0 1.12744 1.12744 0.563721 0.563721 1.12744 1.12744 1.69116 0 1.12744 1.12744 0.563721 0 0.563721 1.12744 0.563721 0 0 1.69116 1.69116 0.563721 2.25489 1.69116 0.563721 2.25489 1.69116 2.81861 2.25489 0 3.38233 0.563721 0 0.563721 1.12744 0.563721 3.38233 1.12744 2.25489 1.69116 0.563721 1.69116 0.563721 1.12744 1.12744 1.12744 0 1.69116 0.563721 2.25489 1.12744 2.81861 1.12744 0 0 1.12744 0 0 0 0.563721 0
0 0 0 0 0 0 0 0 0 0 0 0 0 0 0 0 0 0 0 0 0 0 0 0 0 0.563721 0 0 0.563721 1.12744 0 1.12744 1.12744 0 1.12744 1.12744 1.12744 1.12744 1.69116 0.563721 1.69116 1.12744 0.563721 0.563721 0.563721 2.25489 2.81861 1.69116 1.69116 1.12744 1.12744 2.81861 2.25489 1.69116 1.12744 1.69116 2.25489 2.81861 1.12744 3.38233 1.69116 2.25489 1.12744 1.69116 3.94605 4.50977 2.25489 0.563721 1.69116 1.69116 1.69116 1.69116 1.69116 2.25489 0 1.12744 1.12744 0 0 0 0.563721 0.563721 0 1.12744 0.563721 0 0.563721 0 2.25489 0.563721 1.69116 1.12744 0.563721 1.12744 0.563721 1.12744 0.563721 0.563721 0.563721 0 3.38233 1.12744 0.563721 0 0.563721 0 0.563721 0.563721 1.69116 1.12744 2.25489 0.563721 0 1.69116 1.12744 0.563721 1.12744 1.12744 1.12744 0.563721 1.69116 1.12744 1.12744 2.25489 0.563721 2.25489 0.563721 1.12744 1.69116 0.563721 1.69116 0.563721 2.25489 1.69116 1.69116 1.12744 1.69116 1.12744 1.69116 0.563721 0.563721 1.12744 0.563721 1.12744 1.12744 2.25489 1.12744 1.12744 1.12744 1.69116 1.12744 0.563721 1.12744 1.69116 1.12744 1.69116 0.563721 0 0.563721 1.69116 0.563721 1.69116 1.12744 0.563721 0 1.69116 1.69116 3.38233 5.63721 2.25489 3.94605 0.563721 3.38233 0.563721 3.38233 0.563721 0.563721 1.12744 1.69116 1.69116 0 1.12744 2.25489 1.69116 0 0.563721 2.25489 0 1.69116 1.69116 0.563721 1.12744 0 0.563721 0 1.12744 0.563721 1.12744 0.563721 1.12744 0.563721 1.69116 0.563721 0 1.69116 0 0.563721 0.563721 0 2.81861 1.69116 1.12744 1.69116 1.12744 2.81861 2.25489 1.69116 0 1.12744 1.12744 0.563721 0.563721 1.12744 0.563721 1.12744 2.25489 0.563721 1.69116 3.38233 1.12744 1.69116 1.69116 1.69116 2.25489 1.12744 2.25489 2.25489 1.69116 3.94605 1.69116 1.12744 3.38233 2.81861 3.38233 1.12744 2.25489 1.12744 2.81861 0.563721 0.563721 0 1.12744 0.563721 0.563721 0 0.563721
0 0 0 0 0 0 0 0 0 0 0 0 0 0 0 0 0 0 0 0 0 0 0 0 0 0 1.12744 0 0.563721 0 0 0.563721 1.69116 0.563721 0.563721 2.25489 0.563721 0 1.12744 1.12744 1.12744 2.25489 0 0 2.25489 1.69116 0 1.12744 0.563721 1.12744 3.94605 2.81861 2.25489 2.25489 1.69116 2.25489 1.12744 2.81861 2.25489 0 1.12744 1.12744 1.69116 3.38233 3.38233 2.81861 2.25489 0.563721 2.81861 1.12744 2.25489 2.25489 2.81861 2.25489 2.25489 2.81861 0.563721 0.563721 0.563721 0.563721 1.12744 0.563721 0.563721 0 0.563721 1.12744 0 0.563721 2.81861 0 1.12744 0 2.25489 1.12744 2.25489 1.12744 1.69116 1.12744 1.69116 1.69116 1.12744 2.81861 0.563721 0 2.25489 1.69116 1.12744 2.25489 0.563721 0.563721 0 0 1.12744 0 1.12744 0.563721 0.563721 1.12744 1.69116 1.12744 1.69116 1.12744 0.563721 1.12744 0.563721 3.38233 1.12744 1.12744 0 2.25489 0.563721 2.25489 1.69116 0 1.69116 1.69116 0.563721 0.563721 0.563721 0.563721 1.69116 1.12744 0 0.563721 2.81861 2.25489 2.81861 0.563721 0 0.563721 1.69116 1.69116 0.563721 1.12744 0.563721 1.12744 0.563721 1.12744 1.12744 0.563721 0.563721 0.563721 2.25489 3.94605 1.69116 2.81861 0.563721 1.69116 2.81861 2.25489 5.07349 3.94605 3.38233 1.69116 2.81861 2.81861 1.69116 1.69116 2.81861 0.563721 0 1.12744 1.69116 0.563721 1.12744 0 1.12744 1.12744 1.69116 0 0 0.563721 1.12744 0.563721 1.12744 0 1.12744 1.12744 0 2.25489 0 0.563721 2.25489 0.563721 0 0.563721 0.563721 1.12744 2.25489 0.563721 1.12744 1.12744 0.563721 0.563721 0.563721 1.69116 0.563721 2.25489 1.12744 0 0.563721 0.563721 1.69116 0 0.563721 0.563721 0.563721 2.25489 0.563721 1.69116 2.25489 1.69116 1.69116 2.81861 0.563721 2.25489 1.69116 1.69116 1.69116 1.12744 2.25489 2.25489 1.69116 1.12744 0 2.25489 0.563721 0 0 1.69116 1.12744 0.563721 0.563721 0 0 0
0 0 0 0 0 0 0 0 0 0 0 0 0 0 0 0 0 0 0 0 0 0 0 0 0 0 0.563721 0 0.563721 0 0 0.563721 0 2.81861 1.12744 1.69116 1.12744 1.12744 0.563721 1.12744 2.25489 0 1.12744 0.563721 0.563721 0.563721 2.81861 1.69116 0.563721 3.94605 1.12744 1.12744 2.81861 2.81861 2.25489 2.81861 1.69116 0.563721 3.94605 2.25489 1.69116 1.12744 3.38233 0 2.25489 1.12744 2.81861 2.25489 3.38233 0.563721 1.69116 0.563721 2.25489 3.38233 2.25489 0.563721 0.563721 0 0 0.563721 0 0.563721 0 1.12744 1.12744 1.69116 0 1.69116 0.563721 0 1.12744 1.12744 1.12744 1.12744 0.563721 0.563721 1.69116 1.12744 2.25489 1.12744 1.12744 1.12744 0.563721 1.12744 1.12744 1.12744 1.12744 1.12744 1.69116 1.12744 0 0.563721 0.563721 1.12744 0.563721 2.25489 0 1.69116 0.563721 0.563721 0.563721 1.69116 2.81861 1.12744 2.25489 1.69116 2.25489 1.12744 1.12744 1.12744 0.563721 1.12744 0.563721 0.563721 0.563721 1.12744 0.563721 2.25489 0 2.25489 1.69116 0 2.25489 2.25489 1.69116 4.50977 1.12744 1.69116 0 1.69116 1.69116 0 1.12744 0.563721 0.563721 1.69116 1.12744 0.563721 2.25489 1.12744 2.25489 2.81861 0.563721 2.81861 1.12744 0.563721 2.25489 1.69116 1.69116 5.07349 2.25489 1.12744 2.25489 2.81861 2.25489 2.25489 1.12744 1.12744 1.69116 2.81861 3.38233 2.25489 1.69116 1.69116 2.81861 0.563721 0 0 0.563721 0 0.563721 1.69116 0 0.563721 1.69116 0.563721 0.563721 1.12744 1.12744 1.12744 0.563721 1.69116 1.69116 1.69116 0.563721 1.12744 0 0.563721 0.563721 0 0.563721 0.563721 1.69116 1.12744 1.12744 2.81861 0.563721 1.12744 0 1.69116 1.12744 0.563721 0.563721 1.69116 3.38233 0.563721 2.25489 1.69116 0 4.50977 2.81861 2.25489 2.81861 1.69116 1.12744 3.38233 2.81861 1.69116 0 0.563721 2.81861 0.563721 1.69116 1.12744 1.69116 0.563721 0.563721 0.563721 0.563721 1.12744 1.12744 0.563721 0.563721 0 0 0
0 0 0 0 0 0 0 0 0 0 0 0 0 0 0 0 0 0 0 0 0 0 0 0 0 0 0 0 0.563721 0 0 1.12744 2.25489 0.563721 1.12744 1.12744 0.563721 0.563721 0 1.69116 1.12744 1.12744 2.81861 1.12744 0.563721 2.25489 1.12744 1.69116 1.12744 1.69116 1.12744 1.12744 1.69116 1.12744 1.69116 1.12744 2.25489 4.50977 2.81861 1.12744 1.69116 1.12744 1.69116 0 3.38233 3.38233 1.69116 1.12744 3.38233 3.94605 2.25489 3.38233 2.25489 0 1.69116 1.69116 0.563721 0.563721 1.69116 0 2.81861 0 0.563721 0 0.563721 1.69116 1.12744 1.12744 0.563721 0.563721 0.563721 0.563721 1.12744 0.563721 0.563721 0.563721 2.25489 1.69116 1.69116 2.81861 0.563721 1.69116 1.12744 2.81861 2.25489 0.563721 2.81861 2.25489 1.69116 2.81861 1.69116 0.563721 1.12744 0 1.69116 0.563721 1.12744 1.12744 1.12744 0 1.69116 0.563721 1.12744 3.38233 1.12744 1.12744 0.563721 1.12744 0 0 2.25489 0 2.25489 0.563721 0 1.12744 2.25489 1.12744 0 2.25489 1.69116 0.563721 1.69116 1.12744 1.69116 0.563721 2.81861 2.81861 1.12744 0 2.81861 2.25489 0.563721 0.563721 2.25489 0.563721 0.563721 0 1.12744 0.563721 1.69116 0 1.12744 0.563721 1.69116 1.69116 1.69116 1.12744 1.69116 3.38233 2.25489 0.563721 2.81861 1.12744 0.563721 1.69116 0.563721 2.25489 2.25489 1.12744 2.81861 3.38233 1.69116 1.69116 1.69116 1.69116 0.563721 2.25489 0 1.69116 0.563721 1.12744 0.563721 0 0.563721 1.12744 0.563721 0.563721 0.563721 1.12744 0.563721 1.69116 1.12744 1.12744 0.563721 0 0 0 0.563721 0 0 0 1.69116 0 2.25489 1.69116 1.12744 2.25489 1.69116 1.69116 1.69116 0.563721 2.25489 1.12744 0 1.69116 1.69116 0.563721 1.12744 1.69116 2.81861 1.12744 1.69116 1.12744 2.25489 0.563721 2.25489 1.69116 1.69116 2.25489 1.69116 0.563721 2.25489 1.69116 1.12744 1.69116 1.12744 1.12744 0 1.69116 1.69116 0.563721 1.12744 0 0.563721 0
0 0 0 0 0 0 0 0 0 0 0 0 0 0 0 0 0 0 0 0 0 0 0 0 0.563721 0 0 0 0.563721 0.563721 1.12744 0.563721 0 1.12744 3.38233 0 1.12744 1.12744 2.25489 1.12744 1.12744 1.69116 1.12744 3.38233 2.25489 1.12744 1.12744 2.25489 2.25489 3.38233 2.25489 0 3.38233 2.25489 0.563721 1.69116 2.25489 0.563721 1.69116 3.38233 2.25489 3.38233 2.81861 3.38233 5.07349 3.38233 2.25489 0 0.563721 1.69116 0.563721 1.12744 5.07349 2.81861 0.563721 2.25489 0.563721 0.563721 1.12744 0.563721 0 0.563721 0.563721 0.563721 2.81861 0.563721 1.69116 1.69116 2.25489 0 1.69116 1.12744 2.81861 1.12744 0.563721 1.12744 2.25489 1.69116 1.69116 1.12744 2.81861 1.69116 1.69116 1.69116 2.81861 1.12744 0.563721 1.69116 0.563721 2.25489 2.25489 1.69116 3.38233 0.563721 1.69116 0.563721 0 0 0 1.12744 0.563721 2.25489 1.12744 2.25489 2.25489 1.12744 0 0.563721 0.563721 0.563721 2.25489 1.12744 1.69116 2.25489 1.69116 1.12744 0.563721 2.81861 0.563721 1.69116 1.12744 2.81861 1.12744 2.81861 2.25489 2.25489 1.69116 2.81861 1.69116 1.12744 2.25489 2.81861 2.81861 0.563721 2.25489 0 1.12744 2.25489 3.38233 0.563721 1.12744 2.25489 2.25489 3.38233 2.81861 3.94605 2.25489 3.94605 1.12744 1.69116 1.12744 2.81861 3.94605 2.25489 3.38233 4.50977 0.563721 2.25489 1.69116 2.25489 1.69116 1.12744 1.12744 0.563721 1.69116 2.81861 2.25489 1.69116 0.563721 1.12744 0.563721 0.563721 0 2.25489 2.25489 0.563721 2.81861 1.12744 0.563721 0.563721 0 0.563721 0.563721 1.12744 0 0.563721 0 0 0 1.12744 0 1.12744 0 0.563721 1.12744 1.69116 0.563721 0.563721 1.12744 1.69116 0 2.25489 0.563721 2.25489 1.12744 0.563721 2.25489 0.563721 1.12744 1.12744 2.25489 1.12744 2.25489 1.69116 1.12744 2.81861 1.69116 0 2.81861 1.12744 2.25489 1.69116 0.563721 2.25489 1.12744 0.563721 0.563721 0.563721 1.12744 0.563721 0 0.563721 0 0 0 1.69116
0 0 0 0 0 0 0 0 0 0 0 0 0 0 0 0 0 0 0 0 0 0 0 0 0.563721 0.563721 0.563721 1.12744 0.563721 0 0 0.563721 1.12744 1.12744 0 0.563721 1.12744 1.69116 0.563721 0.563721 2.81861 0.563721 1.12744 2.25489 0.563721 1.69116 0.563721 1.69116 2.25489 1.12744 0.563721 2.25489 2.25489 1.69116 1.69116 5.63721 1.12744 2.81861 3.38233 2.25489 1.12744 2.81861 2.81861 2.25489 1.69116 3.38233 1.69116 1.69116 3.38233 1.69116 1.12744 3.94605 1.12744 3.38233 1.12744 0.563721 0 0.563721 0.563721 2.81861 1.12744 0.563721 1.12744 1.12744 2.25489 0.563721 0.563721 1.12744 1.12744 1.12744 1.69116 0.563721 2.25489 1.12744 1.69116 0.563721 2.81861 2.81861 0 3.38233 2.25489 1.12744 1.69116 0.563721 1.12744 2.25489 2.81861 1.12744 2.25489 0 1.69116 2.25489 1.69116 0.563721 2.81861 1.12744 0.563721 1.69116 2.81861 2.25489 1.69116 0.563721 2.25489 1.12744 0.563721 2.81861 1.69116 2.25489 1.69116 0.563721 1.12744 1.12744 0.563721 1.12744 1.12744 0.563721 1.69116 3.38233 1.12744 0.563721 1.69116 1.69116 1.69116 1.12744 1.12744 1.12744 1.12744 3.38233 2.81861 2.25489 2.81861 0.563721 0.563721 1.12744 0.563721 0 1.12744 1.12744 3.38233 0.563721 1.69116 1.69116 1.69116 0.563721 1.12744 4.50977 1.69116 2.25489 2.81861 3.94605 1.69116 2.81861 1.69116 2.25489 1.69116 1.69116 2.81861 1.12744 1.12744 2.25489 3.38233 2.25489 1.12744 0 2.25489 1.12744 1.69116 3.38233 0 0.563721 1.12744 0 0.563721 0 0 0.563721 0 0.563721 0 0.563721 1.12744 0 0.563721 0.563721 0.563721 0.563721 1.12744 0 0.563721 0 0.563721 0 1.69116 0 1.12744 1.12744 1.69116 1.12744 1.12744 3.38233 2.25489 2.81861 0.563721 0.563721 1.12744 0.563721 2.25489 0 0 1.12744 1.69116 1.69116 0.563721 0 1.12744 4.50977 2.25489 2.81861 1.69116 2.81861 0 1.69116 1.12744 1.69116 2.25489 1.12744 0.563721 0.563721 0.563721 2.25489 0 0 1.12744 0 0 0.563721
0 0 0 0 0 0 0 0 0 0 0 0 0 0 0 0 0 0 0 0 0 0 0 0 0.563721 0 0 0 0 0 0 0.563721 0.563721 0 1.12744 1.12744 0.563721 1.12744 0.563721 2.25489 1.12744 1.12744 0.563721 0.563721 1.69116 1.12744 1.12744 0.563721 1.12744 1.69116 1.12744 4.50977 1.12744 1.12744 1.69116 2.81861 1.12744 3.94605 3.38233 2.25489 5.07349 3.38233 1.69116 1.69116 1.12744 2.25489 3.94605 2.25489 2.81861 2.25489 2.25489 2.25489 0.563721 0.563721 1.12744 0.563721 0 0.563721 1.69116 1.12744 1.12744 0 1.69116 1.12744 0 1.12744 0.563721 1.12744 1.12744 1.69116 1.69116 2.25489 2.81861 1.12744 3.38233 1.69116 2.81861 1.69116 1.69116 1.69116 3.38233 2.81861 1.69116 1.12744 1.69116 2.81861 1.12744 1.69116 3.38233 2.25489 1.69116 1.69116 2.25489 1.69116 1.12744 0.563721 1.69116 3.38233 1.12744 0.563721 2.81861 2.25489 2.25489 2.25489 0.563721 2.81861 1.69116 1.12744 1.69116 2.81861 1.69116 0.563721 2.25489 3.94605 2.25489 1.69116 1.12744 1.12744 1.12744 0.563721 1.12744 1.69116 1.12744 4.50977 2.81861 1.12744 0 0.563721 2.81861 0.563721 2.25489 1.12744 1.69116 1.12744 1.12744 2.25489 1.12744 1.12744 2.25489 0.563721 1.12744 1.69116 0 2.25489 1.69116 2.25489 2.81861 3.38233 3.38233 5.63721 3.38233 1.12744 2.81861 1.69116 1.12744 2.81861 0.563721 4.50977 2.25489 2.25489 0.563721 2.25489 2.25489 1.12744 3.38233 1.69116 2.25489 1.12744 1.69116 1.12744 0 0.563721 0 0 0 1.12744 0.563721 0.563721 0.563721 0.563721 1.12744 1.12744 2.25489 0 0 0.563721 0.563721 0 1.12744 0.563721 0 1.12744 0 0.563721 0.563721 1.69116 0.563721 0.563721 0.563721 1.12744 1.69116 0.563721 0 1.12744 1.69116 0.563721 2.81861 2.25489 0.563721 1.69116 2.25489 2.25489 1.69116 0.563721 2.81861 1.69116 0.563721 2.25489 4.50977 2.25489 2.25489 1.69116 0.563721 0.563721 1.69116 0 1.69116 0.563721 1.12744 0.563721 0 0 0 0.563721 0 1.69116
0 0 0 0 0 0 0 0 0 0 0 0 0 0 0 0 0 0 0 0 0 0 0 0.563721 0 0 0 0.563721 0 0 0.563721 0 0 0 0 0.563721 0 1.12744 0.563721 2.25489 1.69116 2.25489 1.69116 0.563721 1.69116 0 2.25489 1.69116 0.563721 0 3.38233 2.25489 2.25489 1.12744 1.69116 2.25489 2.25489 3.94605 2.81861 3.38233 2.81861 3.94605 2.81861 2.25489 1.69116 3.94605 3.94605 2.25489 2.25489 0.563721 2.25489 2.25489 3.94605 2.25489 1.12744 1.12744 0.563721 1.69116 0 2.25489 2.25489 2.25489 0 1.12744 1.12744 1.12744 1.69116 1.69116 1.12744 2.25489 1.12744 1.12744 1.12744 3.38233 2.25489 1.12744 3.38233 3.94605 1.69116 1.69116 0.563721 2.25489 1.69116 2.25489 2.81861 1.69116 2.81861 0 1.69116 3.38233 2.81861 2.25489 1.69116 0.563721 3.94605 3.38233 3.38233 0 2.25489 1.12744 0.563721 0.563721 1.12744 1.69116 2.81861 2.25489 0.563721 3.94605 2.25489 1.69116 0.563721 0.563721 1.69116 1.69116 0.563721 0.563721 0.563721 2.25489 2.25489 2.25489 0.563721 2.81861 1.69116 0.563721 1.69116 1.12744 2.81861 1.12744 5.63721 1.12744 1.69116 0 1.69116 1.12744 1.12744 0.563721 1.69116 1.69116 2.25489 1.12744 1.69116 0 2.25489 2.25489 3.38233 1.12744 5.63721 1.69116 1.12744 2.81861 2.81861 2.81861 0.563721 2.81861 0 2.25489 1.69116 3.94605 1.69116 2.25489 0.563721 0.563721 3.38233 1.12744 1.69116 0 1.12744 0.563721 1.12744 1.12744 1.12744 0.563721 1.12744 0.563721 0 1.12744 0 1.12744 1.12744 0 0 0 0 0 1.12744 1.12744 0.563721 0.563721 0 0 0 0.563721 0.563721 1.69116 0 0.563721 1.69116 0.563721 0.563721 1.69116 0.563721 0 3.38233 1.69116 0.563721 1.12744 2.25489 1.12744 1.69116 2.81861 1.12744 2.81861 1.12744 2.25489 2.25489 1.12744 0.563721 3.94605 1.69116 1.12744 2.25489 0 2.25489 1.69116 0.563721 1.12744 1.69116 1.12744 0.563721 0.563721 0 1.69116 0.563721 1.12744 0.563721 1.12744
0 0 0 0 0 0 0 0 0 0 0 0 0 0 0 0 0 0 0 0 0 0.563721 0 0 0 0 0 0 0 0 0 1.12744 0.563721 1.12744 0 2.81861 0 0.563721 0 1.12744 1.12744 1.12744 0 1.12744 0.563721 1.69116 1.12744 3.38233 0.563721 2.25489 1.69116 0.563721 2.81861 2.25489 2.25489 1.69116 1.12744 2.25489 1.69116 1.69116 1.69116 2.25489 3.38233 2.81861 2.25489 5.07349 1.12744 2.25489 1.69116 1.69116 1.12744 1.12744 1.69116 2.25489 2.25489 0 0.563721 0 2.81861 0.563721 1.12744 1.69116 1.69116 0.563721 0.563721 0 0.563721 1.69116 2.81861 1.12744 3.94605 2.25489 1.69116 0 2.81861 0.563721 1.69116 1.12744 2.81861 0.563721 2.25489 2.25489 1.69116 2.25489 2.81861 1.69116 3.38233 3.94605 1.12744 2.25489 1.12744 1.69116 2.25489 1.12744 3.94605 2.25489 2.25489 0.563721 1.69116 1.69116 2.25489 0.563721 1.12744 1.69116 1.12744 1.69116 1.12744 1.12744 2.81861 2.25489 1.12744 0.563721 2.81861 1.12744 0.563721 0 2.81861 2.81861 1.12744 0.563721 0.563721 0 0.563721 1.12744 1.69116 2.25489 2.25489 2.25489 2.81861 2.81861 0.563721 2.25489 2.25489 0.563721 1.69116 3.38233 1.69116 3.94605 2.25489 1.69116 2.81861 1.12744 2.81861 1.12744 2.81861 1.69116 1.12744 3.94605 2.81861 4.50977 2.81861 5.07349 2.81861 2.81861 2.81861 1.69116 2.81861 2.25489 3.38233 0 1.69116 2.81861 2.81861 2.25489 1.12744 0 0.563721 2.81861 1.69116 1.69116 1.12744 0.563721 1.69116 0.563721 1.69116 0 0 0.563721 0.563721 0 0.563721 0.563721 0 0.563721 0 1.12744 0 0.563721 0 1.12744 0.563721 1.12744 0 0.563721 0 1.12744 0 1.69116 1.12744 1.12744 0 0.563721 0.563721 2.25489 1.12744 0 1.12744 1.69116 0.563721 0.563721 1.12744 0 1.12744 0.563721 1.12744 1.69116 2.25489 3.38233 2.25489 2.25489 1.69116 1.12744 0.563721 2.25489 0.563721 1.12744 0.563721 0 0 0 0.563721 0.563721 0.563721 0 0.563721 0.563721
0 0 0 0 0 0 0 0 0 0 0 0 0 0 0 0 0 0 0 0 0 0 0 0 0 0 0.563721 0 0.563721 0.563721 0 0 0.563721 1.12744 0 0 1.69116 0.563721 0 0 0 1.69116 0 0.563721 1.69116 2.25489 1.69116 0.563721 1.12744 1.12744 3.38233 1.69116 1.69116 3.38233 1.69116 3.38233 2.81861 2.81861 2.81861 2.25489 2.25489 2.81861 3.94605 2.81861 1.12744 2.81861 2.25489 1.12744 2.81861 1.12744 1.12744 3.38233 1.12744 0.563721 2.25489 0 0.563721 1.69116 0.563721 0.563721 0 0.563721 1.12744 0 3.38233 2.25489 2.81861 2.25489 1.69116 2.81861 1.12744 0.563721 1.12744 1.69116 2.81861 2.25489 1.12744 3.38233 1.69116 2.25489 2.81861 3.38233 2.25489 2.25489 2.25489 4.50977 1.69116 2.81861 4.50977 3.94605 2.25489 5.63721 2.25489 3.94605 2.25489 0 1.69116 2.81861 0.563721 0.563721 1.12744 1.12744 3.94605 1.69116 2.81861 1.12744 1.69116 1.12744 1.12744 2.25489 1.69116 2.25489 1.69116 0.563721 0.563721 1.12744 1.12744 1.12744 1.12744 1.69116 1.69116 1.12744 2.81861 1.69116 0.563721 3.94605 1.12744 1.69116 1.69116 2.81861 0 3.38233 2.81861 2.81861 1.12744 1.12744 0.563721 1.12744 0.563721 0.563721 3.38233 1.69116 2.25489 2.25489 2.25489 1.69116 1.12744 2.25489 4.50977 5.07349 2.25489 3.38233 3.38233 3.94605 1.12744 0.563721 0.563721 1.69116 0.563721 1.69116 3.94605 2.25489 1.12744 2.25489 2.81861 1.69116 2.25489 2.81861 1.12744 1.12744 1.12744 0.563721 0.563721 0 0.563721 0.563721 0.563721 0 0.563721 0 0.563721 0.563721 0.563721 0 0.563721 0 0.563721 0 0.563721 0 0.563721 0.563721 0.563721 0 0 0 0.563721 0 1.12744 2.25489 0.563721 1.12744 1.12744 1.69116 1.69116 1.69116 0 3.38233 0 0.563721 2.25489 0.563721 1.69116 0.563721 1.12744 1.12744 0.563721 1.69116 1.12744 1.12744 1.12744 1.69116 0.563721 0.563721 0.563721 2.25489 0 0.563721 1.12744 0 0 0.563721 0 0 0.563721 0
0 0 0 0 0 0 0 0 0 0 0 0 0 0 0 0 0 0 0 0 0 0 0 0 0 0 0 0 0 0 0 0.563721 0 0 0 0.563721 0 0.563721 0.563721 0 1.69116 0.563721 1.69116 1.12744 1.69116 0.563721 1.69116 1.12744 1.12744 1.12744 3.94605 2.25489 1.12744 3.38233 4.50977 0 1.69116 1.12744 2.81861 2.25489 3.38233 1.69116 1.69116 1.69116 5.63721 2.25489 1.12744 3.94605 2.25489 1.12744 0.563721 1.69116 2.25489 1.69116 2.25489 0 1.69116 4.50977 0 1.12744 1.12744 1.12744 2.81861 1.69116 1.12744 2.81861 1.69116 1.69116 1.12744 3.38233 2.81861 2.25489 3.94605 2.81861 2.25489 3.38233 4.50977 1.69116 2.25489 1.12744 3.94605 2.81861 3.38233 3.38233 3.94605 2.81861 2.81861 1.69116 1.12744 2.81861 2.81861 2.25489 2.25489 5.07349 1.12744 3.38233 1.69116 2.25489 2.81861 1.69116 1.69116 0.563721 2.25489 1.69116 2.25489 0.563721 2.81861 1.69116 2.81861 1.12744 4.50977 1.12744 0 1.69116 1.69116 0.563721 0.563721 1.12744 1.69116 3.38233 2.25489 1.12744 1.12744 1.12744 1.69116 1.12744 1.12744 0 2.25489 1.69116 1.69116 1.69116 2.25489 1.12744 1.12744 1.12744 1.69116 1.69116 2.25489 0 1.12744 1.12744 1.12744 1.69116 0.563721 3.94605 1.12744 4.50977 3.38233 2.25489 5.07349 2.81861 4.50977 1.69116 1.12744 3.38233 2.81861 1.12744 2.25489 1.12744 0.563721 2.25489 0.563721 3.38233 1.12744 1.69116 2.25489 1.12744 0 1.69116 1.12744 0.563721 1.12744 1.12744 0.563721 0.563721 0.563721 0 0 0.563721 0.563721 0 1.69116 1.12744 0 0 0.563721 0.563721 0 0 0 0 0.563721 0.563721 1.69116 0.563721 0.563721 0.563721 1.12744 0 0.563721 1.12744 0.563721 0.563721 0 2.25489 0.563721 1.69116 0.563721 1.12744 1.12744 0.563721 1.69116 1.69116 2.25489 3.38233 1.12744 1.69116 1.12744 0.563721 1.69116 2.25489 0.563721 1.12744 1.12744 0 1.12744 0 0 1.69116 0.563721 0.563721 0 0.563721 1.69116 0
0 0 0 0 0 0 0 0 0 0 0 0 0 0 0 0 0 0 0 0 0 0 0 1.12744 0 0 0 0 0 0 0.563721 0.563721 0 0 0 0.563721 2.25489 1.12744 0.563721 1.69116 1.12744 1.12744 0 3.38233 0 2.81861 1.69116 3.38233 1.69116 1.12744 0.563721 4.50977 0.563721 1.69116 1.12744 3.38233 1.69116 1.12744 1.12744 2.25489 1.12744 1.69116 1.69116 4.50977 1.12744 1.69116 2.81861 1.12744 0.563721 1.69116 1.69116 0.563721 0 0 1.12744 1.12744 0 0.563721 1.12744 0 2.25489 1.69116 2.81861 1.12744 0 3.94605 1.69116 2.25489 1.69116 2.25489 5.07349 3.94605 3.38233 6.20094 1.69116 3.38233 2.25489 2.81861 3.94605 4.50977 6.20094 1.69116 1.69116 3.38233 1.69116 2.81861 1.12744 2.81861 2.25489 5.63721 1.69116 2.25489 1.69116 1.12744 5.07349 2.81861 1.69116 2.25489 1.12744 2.25489 4.50977 2.25489 1.12744 5.63721 1.12744 2.25489 0 5.07349 1.12744 1.12744 1.69116 1.12744 1.12744 0 2.81861 1.12744 2.25489 1.69116 1.12744 1.12744 2.81861 1.69116 1.12744 0.563721 0 2.81861 2.81861 2.81861 2.81861 1.12744 2.25489 3.94605 1.12744 1.12744 3.94605 1.12744 1.69116 1.69116 1.69116 0.563721 1.69116 1.69116 1.69116 2.81861 2.25489 3.94605 5.63721 2.25489 3.38233 6.20094 3.38233 2.25489 2.25489 3.38233 1.69116 1.12744 2.81861 2.25489 0.563721 1.69116 3.38233 1.69116 0 0.563721 1.69116 1.69116 1.69116 2.25489 1.12744 0 1.12744 0 1.69116 0.563721 0 0 0 0.563721 1.12744 1.12744 0 0 0 0 0.563721 0 0 0.563721 0 0 0 0 0.563721 0 0.563721 0 0.563721 1.12744 0.563721 0.563721 0 0 1.12744 0 2.25489 1.12744 0.563721 0 0.563721 0.563721 0.563721 2.25489 0.563721 1.12744 1.69116 2.81861 1.12744 1.12744 0.563721 0.563721 1.69116 1.69116 1.12744 0.563721 0 1.12744 0 0.563721 0.563721 0 0 0.563721 0 1.12744 0 0
0 0 0 0 0 0 0 0 0 0 0 0 0 0 0 0 0 0 0 0 0 0.563721 0 0 0 0 0 0 0 0 0 0.563721 0.563721 0.563721 0 0.563721 1.12744 0.563721 0.563721 1.12744 0 1.69116 1.69116 0 0.563721 1.69116 1.69116 2.25489 0 1.12744 1.69116 0.563721 0.563721 3.38233 1.69116 0.563721 2.25489 1.69116 1.69116 0.563721 1.12744 2.81861 2.25489 1.69116 1.12744 1.69116 2.81861 1.12744 0.563721 2.25489 1.69116 1.12744 2.25489 1.12744 3.38233 0.563721 1.69116 1.12744 1.12744 1.12744 0.563721 0.563721 1.12744 0.563721 1.69116 1.12744 0.563721 1.12744 1.69116 2.81861 3.38233 2.25489 3.38233 4.50977 2.81861 3.38233 2.81861 3.94605 2.25489 4.50977 2.25489 2.81861 0.563721 5.07349 3.94605 4.50977 4.50977 2.81861 2.81861 3.94605 4.50977 3.38233 2.81861 1.12744 5.07349 2.81861 2.25489 1.69116 0 3.38233 1.69116 2.25489 1.69116 1.12744 0.563721 1.12744 1.12744 1.12744 1.12744 1.69116 0.563721 0.563721 1.69116 2.81861 1.12744 0 0 2.25489 1.69116 1.69116 2.25489 0.563721 1.69116 2.81861 2.25489 1.12744 3.38233 3.94605 0.563721 1.69116 2.81861 1.69116 2.81861 0.563721 2.81861 0.563721 2.25489 1.12744 1.69116 3.38233 1.12744 1.12744 3.38233 4.50977 4.50977 1.69116 3.94605 5.07349 5.07349 3.94605 4.50977 2.81861 2.81861 1.69116 3.38233 3.94605 3.94605 1.69116 0 1.69116 1.12744 1.69116 1.12744 1.69116 0.563721 0.563721 2.25489 1.69116 1.69116 0 0 0.563721 0 0 0 0.563721 0.563721 1.12744 0 1.12744 0 0 0.563721 0 0.563721 0 1.12744 0 1.12744 1.12744 0 0 0 1.12744 0 0.563721 1.12744 0 0.563721 1.12744 0 0 1.12744 1.12744 1.69116 0.563721 0.563721 0.563721 1.69116 0.563721 0.563721 0.563721 1.12744 2.25489 0 2.81861 2.25489 1.69116 1.12744 0.563721 0.563721 1.12744 0.563721 1.12744 0.563721 0.563721 1.12744 1.12744 0 0 0.563721 0 1.69116 0 0 0
0 0 0 0 0 0 0 0 0 0 0 0 0 0 0 0 0 0 0 0 0 0 0 0 0 0 0 0 0.563721 0.563721 0 0.563721 0 0 0.563721 0 0.563721 1.12744 0.563721 0.563721 0 1.12744 0.563721 0.563721 1.69116 1.69116 1.12744 1.12744 1.69116 2.25489 1.69116 1.69116 2.25489 1.69116 2.25489 2.81861 1.12744 1.69116 2.25489 1.69116 0.563721 2.81861 3.38233 3.38233 1.12744 0 1.12744 0.563721 1.69116 2.25489 1.12744 0.563721 0.563721 0.563721 1.69116 1.12744 0 1.69116 1.12744 1.12744 0 0.563721 0.563721 0.563721 1.69116 3.38233 2.25489 2.25489 1.69116 3.38233 1.69116 2.25489 1.12744 3.38233 3.94605 5.63721 3.94605 2.81861 4.50977 3.38233 3.38233 3.94605 3.94605 6.20094 5.63721 4.50977 2.25489 3.94605 3.38233 1.12744 2.81861 3.94605 2.25489 5.07349 2.81861 2.25489 1.69116 2.25489 1.12744 2.25489 0.563721 1.12744 1.69116 2.25489 3.38233 2.25489 3.38233 1.69116 2.25489 1.69116 2.25489 1.69116 0.563721 0 1.69116 1.69116 1.12744 3.38233 2.81861 3.38233 1.69116 2.81861 1.12744 1.69116 1.69116 1.69116 1.69116 0.563721 2.25489 1.69116 2.25489 2.25489 1.69116 0.563721 0 1.12744 2.25489 1.12744 1.69116 1.12744 1.12744 1.12744 3.38233 2.25489 1.69116 2.25489 4.50977 2.81861 1.69116 1.12744 3.38233 1.12744 1.69116 0.563721 2.81861 1.69116 3.94605 3.94605 2.25489 1.12744 3.94605 0 1.12744 2.25489 0 1.12744 0 0.563721 0.563721 1.12744 1.12744 0.563721 0 0 0 0 0 0 0 0.563721 0 0 0 0.563721 0.563721 0.563721 0.563721 0.563721 0 0.563721 0.563721 0 0.563721 0.563721 0 0.563721 0 0.563721 0 0 0 2.25489 1.12744 1.69116 1.12744 0.563721 0 1.69116 0.563721 0 1.12744 2.25489 1.69116 1.12744 0.563721 2.25489 0.563721 1.12744 2.25489 0 2.25489 1.69116 1.12744 0 1.12744 0.563721 1.12744 0.563721 0.563721 0 0.563721 0 1.69116 0.563721 1.12744 0
0 0 0 0 0 0 0 0 0 0 0 0 0 0 0 0 0 0 0 0 0 0 0 0.563721 0 0 0 0.563721 0 0.563721 0 0 1.12744 0 0 0 0 0 0 0.563721 0 0 2.25489 0.563721 0.563721 1.12744 0 1.12744 2.25489 2.25489 0.563721 1.69116 1.69116 3.38233 2.25489 1.69116 2.25489 1.12744 2.81861 1.12744 2.81861 2.25489 2.25489 2.25489 2.25489 1.12744 2.25489 2.81861 2.81861 0.563721 2.25489 2.81861 1.69116 1.12744 1.69116 1.12744 0 1.69116 1.69116 1.69116 1.69116 1.69116 0.563721 2.81861 4.50977 1.69116 1.69116 2.81861 2.81861 2.81861 2.81861 2.81861 2.81861 2.81861 3.38233 5.63721 1.69116 2.81861 2.81861 3.94605 5.07349 2.81861 2.81861 2.25489 4.50977 3.94605 2.25489 5.63721 4.50977 4.50977 2.81861 4.50977 2.25489 4.50977 2.81861 3.94605 2.81861 2.81861 6.76466 1.69116 2.81861 3.94605 1.12744 2.81861 2.25489 1.69116 1.69116 1.69116 3.38233 5.63721 0.563721 0.563721 1.12744 0.563721 0.563721 1.12744 0.563721 3.94605 2.25489 2.81861 1.12744 2.81861 2.25489 2.25489 2.81861 2.25489 0.563721 1.69116 1.12744 1.12744 1.69116 0 1.12744 0.563721 1.12744 1.69116 0.563721 1.12744 2.25489 1.12744 0.563721 1.12744 1.69116 2.25489 1.12744 2.81861 1.12744 1.12744 0.563721 3.94605 3.38233 3.38233 3.38233 2.25489 1.69116 2.25489 2.81861 0.563721 2.81861 1.12744 2.81861 2.81861 0.563721 3.38233 1.12744 0.563721 0 0.563721 1.12744 0.563721 0.563721 1.12744 0 0 0.563721 0.563721 0.563721 0 0 0 0 0 0.563721 0.563721 1.12744 0 0 0 0 0 0 1.12744 0 0 0.563721 0 0 1.69116 0 0 1.12744 0 0 0 0.563721 2.81861 1.12744 1.69116 0.563721 1.69116 1.69116 1.69116 0 0 0 0.563721 1.12744 0 0 0.563721 0.563721 1.69116 1.69116 1.12744 0.563721 2.25489 0.563721 0.563721 0 0.563721 0.563721 0 1.69116 0 0 0
0 0 0 0 0 0 0 0 0 0 0 0 0 0 0 0 0 0 0 0 0 0 0 0 0 0 0 0 0 0.563721 0 0.563721 0 0 0 0.563721 0 0 0 0.563721 1.12744 1.12744 0 1.69116 0.563721 0 0 0 1.12744 0 2.25489 1.12744 1.12744 1.69116 2.25489 0.563721 0.563721 2.81861 1.69116 3.94605 1.12744 0 3.38233 1.69116 1.12744 2.81861 1.12744 2.81861 3.38233 2.25489 2.25489 2.81861 1.12744 0.563721 2.25489 1.12744 2.25489 1.69116 2.81861 1.12744 2.81861 4.50977 1.69116 0.563721 2.81861 3.94605 3.94605 1.12744 1.12744 2.81861 2.81861 5.63721 0.563721 4.50977 5.07349 1.12744 1.69116 3.38233 3.94605 0.563721 3.94605 2.81861 3.38233 4.50977 6.20094 4.50977 3.38233 3.38233 2.81861 4.50977 2.25489 5.63721 2.81861 2.81861 2.25489 2.81861 2.25489 2.25489 1.69116 2.81861 6.20094 2.25489 3.94605 3.38233 1.12744 3.94605 1.12744 1.12744 5.07349 2.25489 2.25489 1.12744 1.12744 2.25489 1.12744 1.12744 3.94605 2.25489 1.12744 1.69116 2.81861 0 0.563721 2.25489 3.94605 1.69116 1.12744 1.69116 0.563721 0.563721 1.12744 2.81861 2.81861 2.25489 1.69116 0.563721 2.25489 0 2.25489 0.563721 5.63721 2.81861 0.563721 1.12744 3.38233 2.81861 2.25489 1.69116 4.50977 2.25489 4.50977 2.81861 0.563721 2.25489 5.07349 5.07349 1.69116 1.12744 1.12744 1.69116 2.81861 2.81861 1.12744 1.12744 0.563721 0.563721 0 0.563721 0 0.563721 0.563721 0.563721 1.12744 0.563721 0.563721 1.12744 0 0.563721 0 0 0.563721 0 0 0 0 0 0 0 0 0.563721 0 0 0 0.563721 0 0 0 0 0 0.563721 0 0 0.563721 1.12744 0 0.563721 0.563721 0 1.12744 2.25489 0.563721 1.12744 1.69116 0.563721 0.563721 0.563721 1.69116 1.69116 0 0.563721 0.563721 2.25489 2.25489 1.12744 0.563721 0.563721 0 1.12744 0.563721 0 0 0 0 0 0.563721 0
0 0 0 0 0 0 0 0 0 0 0 0 0 0 0 0 0 0 0 0 0 0 0 0 0 0 0 0 0.563721 0 0 0 0 0 0 0.563721 0 0 0 0 0 0.563721 0.563721 1.12744 0 0.563721 1.12744 0.563721 1.69116 1.12744 0.563721 4.50977 3.38233 0.563721 1.69116 2.81861 2.25489 2.25489 1.12744 3.94605 1.12744 1.12744 0 0.563721 0 2.25489 1.12744 1.12744 1.69116 1.12744 3.38233 1.12744 2.81861 1.12744 1.69116 0.563721 0.563721 1.69116 0.563721 1.12744 1.69116 1.69116 1.12744 1.12744 1.12744 1.12744 1.69116 2.25489 2.81861 0 3.38233 3.94605 2.81861 2.25489 2.25489 4.50977 5.07349 1.12744 2.81861 3.38233 4.50977 5.07349 4.50977 1.69116 6.20094 6.20094 5.63721 2.25489 1.69116 0.563721 2.81861 3.94605 5.63721 3.94605 2.81861 0 1.12744 2.25489 3.38233 4.50977 1.69116 1.12744 2.81861 3.38233 1.12744 2.25489 1.69116 3.38233 2.25489 2.81861 0.563721 2.25489 3.94605 0 0 1.69116 1.12744 1.69116 2.81861 0.563721 3.38233 1.12744 1.69116 1.69116 1.12744 1.12744 2.25489 1.69116 1.12744 1.69116 2.25489 0.563721 1.69116 0.563721 1.12744 2.25489 0 1.12744 0.563721 1.12744 0.563721 0 0.563721 2.25489 2.81861 3.38233 1.69116 1.12744 3.94605 1.69116 3.38233 1.69116 3.38233 2.25489 2.25489 4.50977 4.50977 2.25489 2.81861 1.12744 1.69116 1.12744 0.563721 0 0.563721 0.563721 0 2.25489 0 1.12744 0 1.12744 0.563721 0 1.12744 0.563721 0.563721 0.563721 0.563721 1.12744 0.563721 0 0 0.563721 0 0 0 0.563721 0 0.563721 0 0 0 0 0 0.563721 0 0.563721 0.563721 1.69116 0 0 0 0 1.12744 0 0.563721 0 0.563721 0 1.69116 1.69116 1.12744 0.563721 0 1.12744 0 1.12744 1.12744 0.563721 1.12744 0.563721 1.12744 0.563721 0 0 0.563721 0 0 0 0 0 0 0 0 1.12744
0 0 0 0 0 0 0 0 0 0 0 0 0 0 0 0 0 0 0 0 0 0 0 0 0 0 0 0 0 0 0 0 0 0 0 0 0 0.563721 0 0 0 0.563721 0 1.69116 0.563721 0.563721 2.25489 1.12744 0.563721 1.69116 2.81861 0.563721 0.563721 1.69116 1.12744 1.69116 2.81861 1.69116 2.25489 1.12744 0 1.12744 1.69116 2.81861 1.69116 2.81861 2.25489 2.25489 1.12744 1.12744 1.12744 0 0.563721 1.69116 1.12744 1.12744 1.12744 1.12744 1.12744 0.563721 0.563721 0.563721 2.25489 0 2.25489 1.69116 2.81861 4.50977 3.38233 2.81861 1.12744 1.12744 1.69116 2.81861 2.25489 6.76466 2.25489 2.25489 4.50977 2.25489 3.38233 3.38233 3.94605 4.50977 1.69116 7.32838 1.69116 1.69116 6.76466 3.38233 3.94605 2.25489 1.12744 4.50977 1.12744 5.07349 3.94605 1.12744 1.12744 1.69116 1.12744 1.12744 2.81861 2.25489 3.38233 1.12744 2.81861 2.25489 1.12744 1.69116 2.25489 3.38233 1.12744 1.12744 2.25489 0.563721 1.69116 1.12744 1.12744 2.81861 3.38233 3.38233 1.69116 2.25489 3.38233 2.81861 1.69116 2.81861 1.12744 1.12744 2.25489 0.563721 1.12744 1.12744 1.12744 1.12744 1.12744 0 1.12744 1.69116 1.69116 2.25489 2.81861 1.69116 1.12744 0.563721 2.81861 3.38233 2.25489 2.81861 2.81861 3.94605 2.25489 3.38233 3.94605 3.38233 5.63721 2.25489 0 3.94605 1.12744 1.69116 1.69116 0.563721 1.69116 1.69116 1.69116 0.563721 0 0 1.69116 0.563721 0 1.12744 0.563721 0 0 0 1.12744 0 0 0 0.563721 0 0 0.563721 0.563721 0.563721 0.563721 0.563721 0 0 0 0 0 0.563721 1.12744 0 0 0.563721 1.12744 0.563721 0.563721 0.563721 0 0 1.12744 1.12744 0.563721 0.563721 1.12744 1.69116 1.12744 1.12744 1.12744 0.563721 0.563721 0.563721 0 1.12744 1.12744 0.563721 1.12744 1.69116 0.563721 0 0.563721 1.12744 0 0.563721 0.563721 0 0.563721 0.563721 0.563721 0
0 0 0 0 0 0 0 0 0 0 0 0 0 0 0 0 0 0 0 0 0 0 0.563721 0 0 0 0 0 0 0.563721 0 0 0 0 0 1.12744 0 0 0.563721 0 0.563721 0.563721 0 0 0 0.563721 1.69116 0.563721 0.563721 1.12744 1.69116 0 1.12744 1.69116 0 1.12744 1.12744 2.81861 0.563721 1.12744 4.50977 1.12744 2.81861 2.25489 2.25489 1.12744 4.50977 3.38233 2.81861 5.07349 1.12744 1.69116 1.69116 1.69116 2.81861 1.12744 0 1.69116 1.69116 1.69116 2.25489 1.69116 3.38233 2.81861 1.69116 2.25489 3.94605 5.63721 3.38233 1.12744 1.69116 0.563721 3.38233 1.69116 4.50977 2.81861 2.25489 5.07349 2.25489 5.63721 2.81861 2.25489 3.38233 5.63721 6.20094 4.50977 5.63721 4.50977 5.07349 3.38233 3.94605 4.50977 5.63721 2.81861 2.25489 3.94605 3.94605 2.81861 2.81861 5.07349 2.25489 2.81861 2.25489 2.25489 2.25489 2.25489 3.38233 2.81861 1.12744 1.69116 1.69116 2.25489 2.25489 2.25489 2.25489 1.12744 0.563721 1.12744 1.69116 1.69116 1.69116 1.12744 1.12744 1.69116 3.94605 5.63721 2.81861 1.69116 2.81861 1.69116 1.12744 1.12744 1.12744 0.563721 1.69116 1.12744 2.25489 0.563721 0.563721 1.69116 1.69116 0.563721 2.81861 0.563721 3.94605 2.25489 2.81861 0.563721 2.81861 0.563721 4.50977 3.94605 1.69116 3.38233 3.94605 1.69116 1.69116 0.563721 1.69116 1.69116 0.563721 1.12744 0.563721 1.12744 1.12744 0 1.12744 0 1.12744 0.563721 1.12744 0.563721 0 0 0 0 0 0.563721 0.563721 0 0 0.563721 1.12744 0 0 0.563721 0 0 0 0.563721 0 0 0 0 0.563721 0.563721 0.563721 0.563721 0.563721 1.12744 0.563721 0.563721 0 1.12744 0.563721 0.563721 0 0.563721 2.25489 0 1.12744 0.563721 0 0 0 0.563721 1.12744 0 0.563721 0.563721 1.12744 0.563721 1.12744 0 1.69116 0.563721 1.12744 1.12744 0 0 1.12744 0.563721 0 0 0.563721 1.12744
0 0 0 0 0 0 0 0 0 0 0 0 0 0 0 0 0 0 0 0 0 0 0 0 0 0 0 0 0 0 0 0 0 0 0 0 0.563721 0 0 0.563721 0 1.69116 1.12744 0.563721 0.563721 0 0.563721 1.69116 1.12744 1.12744 1.12744 1.12744 1.12744 1.69116 0.563721 1.69116 1.12744 2.25489 2.81861 2.81861 1.69116 2.25489 1.69116 1.69116 1.69116 2.25489 1.12744 2.25489 3.38233 2.81861 0.563721 2.25489 1.12744 2.25489 0.563721 3.94605 2.81861 1.12744 1.12744 0.563721 1.12744 2.25489 2.81861 2.25489 2.81861 2.25489 1.69116 5.07349 1.69116 1.12744 3.38233 1.69116 3.94605 1.69116 1.69116 3.38233 3.94605 3.38233 3.94605 7.8921 5.07349 4.50977 3.94605 3.94605 2.25489 2.81861 3.38233 2.81861 5.07349 5.07349 2.25489 3.38233 2.81861 1.69116 3.38233 1.69116 2.81861 4.50977 3.94605 1.69116 2.81861 3.94605 4.50977 0 3.94605 2.81861 3.38233 1.69116 3.38233 2.81861 2.25489 1.12744 0.563721 0 2.25489 2.81861 2.25489 3.38233 1.69116 1.69116 2.81861 1.12744 1.69116 1.12744 1.69116 2.25489 2.25489 0.563721 1.12744 2.25489 1.69116 1.12744 0.563721 0.563721 1.69116 1.69116 0.563721 2.25489 1.12744 0.563721 1.69116 1.69116 0.563721 1.69116 1.12744 1.69116 2.25489 1.12744 1.12744 2.81861 3.38233 0.563721 2.25489 7.32838 3.94605 3.38233 3.38233 3.38233 2.25489 2.25489 3.94605 4.50977 0.563721 1.12744 0.563721 0 0 0.563721 0 0 0.563721 0 0 0 0.563721 0.563721 0.563721 0 0.563721 0 0.563721 0 0 0 0.563721 0 1.12744 0 0.563721 0 0 0.563721 0 0 0.563721 0 0.563721 0.563721 0 0 0 0.563721 2.25489 0.563721 0 0 0.563721 1.12744 0.563721 0 0.563721 0.563721 0 0 0 0 1.12744 1.12744 0.563721 0.563721 0.563721 2.25489 0 1.12744 0 1.12744 0.563721 0.563721 0 0 0 1.12744 0 0.563721 0 0
0 0 0 0 0 0 0 0 0 0 0 0 0 0 0 0 0 0 0 0 0 0 0 0.563721 0 0.563721 0 0 0 0 0.563721 0 0 0 0 0 0 0 0 0 1.12744 0 0 0 1.12744 0 0 0.563721 2.25489 0 3.38233 0.563721 2.25489 2.81861 1.12744 1.12744 0 2.81861 1.69116 1.12744 4.50977 1.69116 1.69116 2.81861 1.12744 1.69116 1.12744 1.69116 1.12744 2.25489 3.38233 2.81861 0 0.563721 1.12744 1.12744 1.12744 1.12744 2.81861 0.563721 1.69116 3.94605 2.81861 2.81861 2.25489 1.12744 6.76466 3.94605 2.81861 2.25489 3.38233 2.25489 2.81861 2.81861 1.69116 3.94605 3.38233 2.81861 1.69116 3.94605 3.94605 3.94605 3.94605 5.07349 3.38233 2.81861 4.50977 3.94605 3.38233 2.25489 4.50977 5.63721 3.38233 2.81861 1.12744 2.81861 2.25489 3.38233 3.94605 3.38233 3.38233 3.38233 3.38233 3.38233 1.69116 2.25489 1.12744 1.12744 1.69116 1.69116 2.25489 1.12744 2.25489 1.12744 2.81861 1.69116 2.81861 1.12744 1.69116 2.25489 1.12744 2.25489 1.69116 2.25489 1.69116 1.12744 2.25489 2.25489 1.69116 1.12744 0.563721 1.69116 0 2.25489 1.12744 0 2.81861 0 0.563721 0.563721 0.563721 1.12744 1.69116 0.563721 1.12744 1.69116 1.12744 1.12744 1.12744 2.81861 2.25489 5.07349 3.38233 2.81861 2.81861 1.69116 3.94605 3.38233 2.81861 1.69116 1.69116 1.12744 0 0.563721 0.563721 1.69116 0.563721 0.563721 0 0 0 0.563721 0 0 1.12744 0.563721 0 0.563721 0 0 0 0 0 0 0 1.12744 0 1.12744 0 0.563721 0 0 0.563721 0 0.563721 0 0.563721 1.12744 0.563721 0 0.563721 0 0 0 2.25489 0 0 0.563721 1.12744 0 0 1.12744 1.12744 0 0.563721 0.563721 0.563721 0 0.563721 0 0.563721 1.12744 1.12744 1.12744 1.69116 1.12744 0.563721 0.563721 0.563721 0.563721 0.563721 1.69116 0 0.563721 0 0.563721
0 0 0 0 0 0 0 0 0 0 0 0 0 0 0 0 0 0 0 0 0 0 0 0 0 0 0 0 0 0 0 0 0 1.12744 0 0 0 0 0 0 0 0 0.563721 0 0 0.563721 1.69116 0.563721 0.563721 1.69116 0.563721 0.563721 1.12744 1.12744 0 0 2.25489 1.69116 2.81861 2.25489 1.12744 1.12744 1.12744 2.81861 2.81861 1.69116 1.12744 3.94605 1.12744 2.25489 1.12744 2.81861 2.25489 2.25489 1.12744 2.25489 2.81861 1.69116 1.69116 1.12744 0.563721 3.38233 2.25489 1.69116 1.12744 1.69116 4.50977 1.69116 0.563721 2.25489 1.12744 5.07349 1.12744 3.38233 3.94605 3.94605 2.25489 3.94605 1.12744 1.12744 3.94605 5.63721 2.25489 2.81861 3.38233 2.81861 0.563721 3.38233 2.81861 2.81861 2.81861 1.69116 2.81861 2.25489 2.25489 1.69116 2.25489 2.25489 0.563721 4.50977 2.25489 3.94605 2.25489 2.81861 4.50977 0.563721 2.25489 2.25489 1.69116 1.69116 2.81861 2.25489 2.81861 0.563721 1.12744 1.12744 2.81861 0 0.563721 2.81861 1.12744 2.81861 0.563721 1.69116 2.81861 3.94605 1.69116 1.69116 1.69116 1.69116 1.12744 0 1.12744 0.563721 1.69116 0.563721 1.12744 1.12744 0.563721 1.69116 1.12744 0.563721 0 0 1.12744 1.12744 1.69116 1.12744 0.563721 1.69116 2.25489 3.38233 4.50977 3.38233 2.81861 2.25489 2.25489 1.12744 1.69116 2.81861 1.12744 1.69116 0 0 1.12744 0.563721 0.563721 0 0 0 0 0 0.563721 0 0 0.563721 0 0 0.563721 0 0 1.69116 0.563721 0 0 0.563721 0 0 0 1.12744 0 0.563721 0 0.563721 1.69116 0.563721 0 0 1.12744 0.563721 0.563721 0.563721 1.12744 1.12744 0.563721 0 1.12744 0.563721 0.563721 0 1.12744 0.563721 0.563721 0 1.12744 0.563721 0 0.563721 0 0.563721 0 0.563721 0.563721 1.12744 1.12744 1.12744 0 1.12744 0 2.25489 0 0 0 0 0.563721 0
0 0 0 0 0 0 0 0 0 0 0 0 0 0 0 0 0 0 0 0 0 0 0 0 0 0 0 0 0 0 0 0 0 0 0 0.563721 0 0.563721 0 0 0.563721 1.12744 0.563721 1.12744 1.69116 0.563721 0.563721 0 0 1.12744 0.563721 1.69116 1.12744 1.69116 0 1.12744 0 1.69116 2.25489 3.38233 3.38233 0.563721 0 0.563721 1.69116 1.69116 2.25489 3.94605 1.12744 0 2.25489 3.94605 2.25489 2.25489 5.63721 1.12744 0 2.25489 1.69116 1.12744 1.69116 3.38233 0.563721 1.12744 1.12744 5.07349 2.81861 1.12744 1.12744 3.38233 1.69116 2.25489 3.38233 2.81861 3.94605 7.32838 5.07349 2.25489 3.38233 0.563721 6.20094 1.69116 3.38233 5.07349 2.25489 5.07349 5.07349 1.12744 1.69116 3.38233 4.50977 2.25489 1.12744 2.81861 3.38233 3.38233 5.07349 1.69116 3.94605 3.38233 2.81861 3.38233 1.12744 2.81861 0.563721 3.38233 1.69116 1.69116 1.12744 1.69116 0 0.563721 0.563721 1.69116 1.12744 1.69116 1.12744 0.563721 1.69116 0.563721 3.38233 1.12744 1.69116 1.12744 1.12744 1.69116 1.12744 1.69116 0.563721 0 1.12744 0.563721 3.38233 1.12744 1.12744 1.69116 1.69116 0 1.12744 1.69116 2.81861 0.563721 0 1.12744 0 1.12744 2.81861 0 2.81861 0.563721 2.25489 1.69116 1.12744 1.69116 3.94605 2.81861 1.69116 3.38233 0 1.69116 0 1.12744 1.69116 0.563721 0 0.563721 0 0 0 0 0.563721 0 0 0.563721 0.563721 0 0 0 0 0.563721 0.563721 0.563721 0 0 0 0 0 0 0 0 0.563721 0 0 1.12744 0.563721 0.563721 0.563721 1.12744 0.563721 0 0 1.69116 0.563721 0.563721 0 0.563721 0 1.12744 0 0 1.12744 1.12744 0 0.563721 0 0 0.563721 0.563721 0.563721 0.563721 1.12744 0.563721 0 1.12744 0.563721 0.563721 0 1.12744 0.563721 0 0.563721 1.69116 0.563721 1.12744 0 0.563721
0 0 0 0 0 0 0 0 0 0 0 0 0 0 0 0 0 0 0 0 0 0 0 0 0 0 0 0 0 0 0 0 0 0 0 0 0 0 0.563721 0 0 0 0.563721 0 0.563721 1.69116 0.563721 0 0 1.12744 0 0 0.563721 0.563721 1.69116 2.81861 2.25489 1.12744 0 1.12744 1.12744 4.50977 1.12744 0.563721 1.12744 2.81861 2.25489 1.12744 0.563721 2.81861 1.12744 2.25489 3.38233 1.12744 2.25489 1.69116 2.81861 1.69116 2.25489 2.25489 0 1.12744 3.38233 1.12744 0.563721 2.81861 3.38233 3.94605 3.94605 1.12744 1.69116 1.12744 3.38233 1.69116 0.563721 1.69116 2.25489 3.38233 5.07349 5.63721 1.69116 3.38233 3.94605 1.12744 3.94605 2.81861 2.81861 2.81861 1.12744 2.25489 3.94605 3.94605 2.81861 4.50977 3.38233 1.12744 3.94605 1.69116 2.25489 2.81861 2.81861 1.12744 1.69116 0.563721 3.38233 2.25489 2.25489 1.69116 2.25489 2.81861 1.69116 2.25489 1.69116 2.25489 1.69116 1.12744 3.38233 1.69116 1.12744 1.69116 3.38233 1.12744 2.25489 3.38233 2.25489 1.12744 1.12744 1.69116 1.12744 2.81861 0 0 1.12744 0 1.12744 0.563721 1.12744 0.563721 0.563721 1.12744 1.12744 0.563721 0 0.563721 0.563721 2.25489 0.563721 1.12744 1.69116 1.12744 2.81861 2.25489 1.12744 2.25489 0 2.81861 2.25489 3.94605 0.563721 0.563721 0 3.38233 0.563721 0 0 0 0 0 0 0 0 1.12744 0 1.12744 0 0 0 1.12744 0 0.563721 1.12744 1.12744 0 1.12744 1.12744 0.563721 0 0 0.563721 0.563721 0.563721 0 0 0 0 1.12744 0 0.563721 1.69116 1.12744 0 0.563721 1.12744 0 0 0.563721 1.69116 0 0 0 0.563721 0.563721 0 0.563721 0 1.12744 0.563721 1.12744 0 0 1.12744 0 0.563721 1.12744 0 0 0 0.563721 0.563721 0.563721 1.12744 0 0 0 0.563721 0.563721
0 0 0 0 0 0 0 0 0 0 0 0 0 0 0 0 0 0 0 0 0 0 0 0 0 0 0 0 0 0 0 0 0 0 0 0.563721 0 0 0 0 0 0 0 0 0 0 0 0 0.563721 0 0 0 2.81861 0 0 0.563721 0.563721 1.12744 0.563721 1.69116 2.81861 2.25489 1.12744 1.12744 1.12744 2.81861 1.69116 1.69116 1.69116 1.69116 1.12744 0.563721 1.69116 1.12744 1.69116 1.12744 0 3.38233 2.81861 1.12744 2.25489 2.81861 1.69116 2.81861 2.81861 3.38233 1.69116 2.25489 0.563721 2.25489 3.94605 2.81861 1.69116 2.81861 3.38233 5.07349 4.50977 2.81861 1.12744 5.63721 3.38233 2.81861 3.38233 1.12744 2.25489 1.12744 2.25489 3.38233 1.69116 4.50977 3.38233 2.81861 3.94605 2.81861 1.69116 2.81861 3.38233 1.69116 2.81861 2.81861 2.25489 3.38233 5.07349 2.81861 1.69116 0.563721 0.563721 2.81861 0.563721 0.563721 1.12744 0.563721 1.69116 1.12744 1.69116 1.12744 3.94605 1.12744 1.69116 1.12744 2.25489 1.69116 1.12744 0.563721 0.563721 1.12744 1.69116 3.94605 3.38233 0 0.563721 1.69116 1.12744 1.69116 0.563721 1.12744 1.69116 0 0 1.69116 1.12744 0 1.12744 1.69116 0.563721 1.69116 1.12744 0 1.69116 1.12744 1.69116 0.563721 0 2.25489 1.12744 2.81861 2.25489 3.38233 1.69116 0.563721 0.563721 0 1.12744 0.563721 0.563721 0 0 0 0.563721 0.563721 0 0 0 0 0.563721 0 0 0 0 1.69116 1.69116 0 0 0 0 2.25489 0.563721 1.12744 0.563721 0 0.563721 0 0.563721 0.563721 1.12744 0.563721 1.12744 0.563721 1.12744 0 0.563721 1.69116 0 1.69116 0 0.563721 0 0.563721 0.563721 1.12744 0.563721 0 1.12744 0 0 0 0 0 0 0.563721 1.12744 0 0 0.563721 0.563721 0 0 0.563721 0.563721 0.563721 0 0.563721 0.563721 0 0.563721 0
0 0 0 0 0 0 0 0 0 0 0 0 0 0 0 0 0 0 0 0 0 0 0 0 0 0 0 0 0 0 0 0 0 0 0 0 0 0 0 0 0.563721 0 0.563721 0 0.563721 0 1.12744 0 0 1.12744 0.563721 1.69116 0.563721 1.12744 1.69116 0.563721 1.12744 1.12744 1.12744 0.563721 1.69116 1.69116 2.81861 0.563721 2.25489 1.12744 2.25489 2.25489 0.563721 1.12744 2.25489 0 1.12744 1.12744 1.69116 1.12744 1.69116 2.81861 2.25489 0.563721 1.69116 1.69116 2.25489 2.25489 2.25489 0 0.563721 2.25489 0.563721 2.25489 2.25489 1.69116 2.25489 1.12744 2.81861 3.94605 2.25489 1.69116 2.25489 3.38233 2.81861 3.38233 5.63721 3.38233 5.07349 4.50977 3.38233 2.25489 2.81861 2.25489 3.38233 5.07349 5.63721 0.563721 1.69116 2.25489 2.25489 0 3.38233 0.563721 1.12744 1.12744 1.12744 2.25489 2.25489 1.12744 1.12744 1.69116 0.563721 2.81861 1.12744 2.25489 2.81861 2.81861 1.12744 0 1.69116 1.12744 2.25489 2.25489 1.69116 4.50977 1.12744 2.81861 1.69116 0.563721 1.69116 0.563721 1.69116 1.69116 2.81861 1.69116 1.69116 1.69116 1.69116 2.25489 1.69116 0 0.563721 2.25489 1.12744 0 0 1.12744 0 0.563721 1.69116 1.69116 1.12744 1.69116 1.69116 3.38233 1.12744 2.25489 3.38233 1.12744 2.25489 1.12744 1.69116 2.25489 0 0 0 0 0 0.563721 1.12744 0 1.12744 1.12744 0 0.563721 0.563721 0 0 0 0.563721 0 0 1.12744 0 0 1.12744 1.12744 1.12744 0 1.12744 0.563721 0 0 0 1.69116 0.563721 0 0 1.12744 1.12744 0 1.69116 1.12744 0 0.563721 0 0 0.563721 0.563721 0 0 1.12744 0 0.563721 0 0 0 1.12744 0.563721 0 0 0.563721 0 0.563721 0.563721 0.563721 0 0.563721 0 0.563721 0 0 0.563721 1.12744 0.563721 0 0.563721 0.563721 0
0 0 0 0 0 0 0 0 0 0 0 0 0 0 0 0 0 0 0 0 0 0 0 0 0 0 0 0 0 0 0 0 0 0 0 0 0 0 0 0.563721 0 0 0 0.563721 0 0.563721 0 0.563721 0 0.563721 0.563721 1.12744 1.12744 0 0.563721 0 0.563721 0.563721 1.12744 0 1.69116 0.563721 1.69116 2.81861 2.25489 1.12744 0.563721 1.69116 2.25489 1.12744 1.12744 1.69116 0.563721 0.563721 0.563721 2.25489 3.38233 1.12744 1.69116 2.25489 1.69116 3.38233 2.25489 0.563721 0 3.38233 3.94605 4.50977 2.25489 3.38233 1.69116 3.94605 2.25489 3.38233 6.20094 2.81861 2.81861 3.94605 3.38233 2.25489 1.12744 2.81861 5.63721 5.63721 5.07349 6.76466 3.38233 2.25489 2.81861 2.25489 3.38233 2.25489 4.50977 2.25489 4.50977 2.81861 1.12744 4.50977 4.50977 1.12744 1.69116 1.69116 0.563721 1.12744 0.563721 0.563721 1.69116 2.25489 1.12744 0.563721 1.69116 1.69116 1.69116 2.25489 0.563721 1.69116 3.94605 3.38233 1.69116 1.69116 1.69116 2.25489 1.12744 0.563721 3.38233 1.12744 1.69116 1.69116 1.69116 2.25489 1.69116 1.69116 1.69116 1.69116 1.12744 1.12744 0.563721 1.12744 0 0 0.563721 1.12744 1.12744 1.12744 0.563721 1.69116 1.69116 1.12744 1.12744 1.69116 0.563721 2.25489 0 3.94605 1.12744 1.12744 2.25489 0.563721 1.12744 2.25489 1.12744 0 2.81861 0.563721 1.12744 0 0.563721 0 0 0 0 0 0 0.563721 0 0 0 0 0 0.563721 0 0.563721 0 0 0 0.563721 0 0 0.563721 0 0 2.25489 0.563721 1.12744 1.12744 0 0 0.563721 2.25489 0.563721 0 0.563721 0 1.69116 0.563721 0 0.563721 0.563721 0 1.69116 1.12744 0.563721 0.563721 0 0.563721 1.12744 0.563721 0 0 0.563721 0.563721 0.563721 1.12744 0 0.563721 1.12744 0.563721 0.563721 0 0 0 0 0.563721 0.563721 0 0
0 0 0 0 0 0 0 0 0 0 0 0 0 0 0 0 0 0 0 0 0 0 0 0 0 0 0 0 0 0 0 0 0 0 0 0 0 0 0 0 0 0 0 0.563721 0 0 0 0.563721 0.563721 0.563721 0.563721 0.563721 1.69116 1.12744 0 1.12744 0 1.69116 2.25489 3.38233 1.69116 0 2.25489 0 1.12744 0.563721 0.563721 2.25489 1.12744 1.12744 1.12744 1.69116 0.563721 0 0.563721 1.69116 3.38233 0.563721 0.563721 2.25489 1.12744 1.69116 1.69116 1.12744 0.563721 1.12744 2.25489 1.69116 2.25489 2.81861 3.38233 2.25489 1.12744 2.25489 5.63721 1.69116 3.38233 2.81861 3.94605 3.38233 3.94605 6.20094 3.94605 2.81861 0.563721 2.25489 4.50977 2.81861 5.63721 5.07349 3.38233 1.69116 2.81861 2.25489 2.81861 3.38233 2.25489 1.12744 0.563721 0.563721 2.81861 0.563721 2.25489 2.25489 2.81861 1.69116 1.69116 0 1.12744 0.563721 3.38233 0.563721 1.12744 1.69116 2.81861 3.38233 1.12744 1.69116 2.25489 1.69116 1.12744 2.25489 0.563721 1.69116 1.69116 1.69116 1.12744 2.25489 1.12744 1.12744 1.69116 1.12744 1.12744 1.69116 0.563721 0 0 1.69116 1.12744 2.81861 0.563721 1.12744 0 2.25489 0.563721 1.69116 0.563721 2.81861 2.81861 1.12744 0 1.12744 2.81861 1.69116 3.38233 1.69116 1.12744 2.81861 5.07349 0.563721 1.69116 1.12744 0.563721 0 0.563721 0 0.563721 0 0 0 0 0 0 0.563721 0 0 0 1.12744 0.563721 1.12744 0 0.563721 0.563721 0.563721 0 0 0 0.563721 1.12744 0 1.12744 0 1.69116 0.563721 0 1.12744 0.563721 0 0.563721 1.12744 0.563721 0.563721 0 0.563721 0.563721 0 1.69116 0 0.563721 0.563721 0 0.563721 0.563721 0 0.563721 0 0 0.563721 1.12744 1.12744 1.12744 0.563721 0 0 0 0 0.563721 1.12744 0.563721 0.563721 0 0 0.563721 0.563721 0 0
0 0 0 0 0 0 0 0 0 0 0 0 0 0 0 0 0 0 0 0 0 0 0 0 0 0 0 0 0 0 0 0 0 0 0 0 0.563721 0 0.563721 0 0 0 0 0 0 0 0.563721 0 0.563721 0 0 0 0.563721 0 0.563721 0 1.69116 0.563721 0.563721 1.69116 0.563721 0.563721 2.81861 1.69116 1.69116 1.69116 1.12744 1.12744 0 1.69116 1.69116 2.25489 1.12744 0.563721 0 1.12744 1.69116 1.12744 3.38233 1.69116 0 0 2.25489 3.94605 1.12744 2.25489 0.563721 1.12744 1.12744 1.12744 2.81861 0.563721 2.25489 1.12744 1.69116 1.12744 3.38233 1.69116 3.38233 1.12744 3.94605 2.25489 3.94605 2.81861 3.94605 3.38233 3.38233 1.12744 7.8921 3.38233 4.50977 2.25489 2.25489 0.563721 4.50977 3.38233 4.50977 1.69116 2.25489 1.69116 1.69116 2.81861 2.25489 2.25489 1.69116 1.69116 0.563721 0.563721 1.69116 0.563721 3.38233 2.81861 1.69116 2.25489 2.81861 2.25489 0 1.12744 1.69116 1.12744 0.563721 0.563721 0.563721 1.12744 1.69116 2.25489 2.25489 1.12744 0.563721 2.25489 3.38233 0 1.69116 0 0.563721 0 0 1.12744 2.81861 1.12744 1.12744 0 2.25489 2.25489 3.94605 1.12744 1.12744 3.94605 1.12744 1.12744 1.69116 0.563721 2.81861 1.12744 0.563721 1.12744 0.563721 1.12744 1.69116 0 0.563721 2.25489 0 1.12744 0 0 0 0.563721 0.563721 0 0.563721 0.563721 0 0 0 0.563721 0 0.563721 0.563721 0.563721 0.563721 0.563721 1.69116 0.563721 1.12744 0.563721 1.12744 0 0 0.563721 0.563721 0.563721 1.69116 0 0.563721 0.563721 0.563721 0.563721 1.12744 0.563721 0.563721 0 0.563721 0.563721 0.563721 0 0 0 0 0 0.563721 1.12744 0.563721 0.563721 0 0 0 1.12744 1.69116 0 0 0.563721 1.12744 0.563721 0 0 0.563721 0 0.563721 0.563721 0.563721 0 0.563721 0 0 1.12744
0 0 0 0 0 0 0 0 0 0 0 0 0 0 0 0 0 0 0 0 0 0 0 0 0 0 0 0 0 0 0 0 0 0 0 0 0 0 0 0 0 0.563721 1.12744 0 1.12744 0 0 0 0 1.12744 0 0 0 0.563721 1.12744 0.563721 1.69116 0.563721 1.69116 0 1.69116 0.563721 1.69116 0.563721 0.563721 0.563721 0.563721 1.69116 0.563721 0.563721 2.25489 2.81861 1.12744 0 0.563721 0.563721 1.12744 0.563721 1.69116 1.12744 2.25489 1.12744 1.69116 1.12744 1.12744 4.50977 2.25489 1.69116 2.25489 2.25489 1.69116 1.69116 2.81861 2.81861 1.69116 4.50977 1.12744 3.38233 2.25489 3.38233 1.12744 2.25489 3.94605 2.81861 3.38233 1.69116 2.81861 2.25489 1.12744 3.94605 3.38233 5.07349 4.50977 2.81861 1.69116 2.25489 1.69116 2.81861 0.563721 2.25489 2.81861 2.25489 1.69116 3.38233 1.69116 1.69116 0.563721 1.69116 0.563721 1.69116 1.69116 1.12744 1.12744 1.12744 0.563721 0.563721 3.94605 0 0 1.69116 1.69116 0 1.12744 1.69116 1.69116 1.12744 0.563721 0 1.12744 1.69116 0.563721 0.563721 1.69116 0.563721 0.563721 1.12744 1.69116 1.12744 1.69116 1.12744 0.563721 1.12744 1.69116 1.69116 1.69116 2.25489 0 3.38233 1.69116 2.25489 2.25489 0.563721 1.69116 2.25489 1.12744 0.563721 1.12744 0 1.69116 1.69116 0 0 0 0 0 0 0 0 1.12744 0.563721 0 0 1.12744 0 0 0 0 0 0.563721 0 0.563721 0.563721 0.563721 0.563721 0.563721 0.563721 0.563721 0 1.69116 0 0 0 0 0.563721 0.563721 1.69116 0 0.563721 0.563721 1.12744 0 0 1.12744 0 1.12744 0.563721 0 0.563721 0 0 0 0 0 0.563721 0 1.12744 0.563721 1.12744 0.563721 0.563721 0.563721 1.12744 0.563721 1.12744 0 0 2.25489 0 0.563721 0.563721 0 0.563721 0.563721 0 0 0
0 0 0 0 0 0 0 0 0 0 0 0 0 0 0 0 0 0 0 0 0 0 0 0 0 0 0 0 0 0 0 0 0 0 0 0 0 0 0 0.563721 0 0 0 0 0 0 1.12744 1.12744 0 0.563721 0 0 1.69116 0.563721 0 0 0.563721 0.563721 0 1.69116 0.563721 2.25489 1.12744 1.12744 0 2.25489 0 1.12744 0 0 1.12744 0 0.563721 1.69116 0.563721 0.563721 0 1.69116 2.25489 0 2.25489 1.69116 2.25489 0 1.69116 1.69116 1.12744 1.12744 0.563721 2.25489 1.69116 3.94605 2.81861 1.69116 2.81861 1.69116 1.69116 3.94605 2.81861 5.63721 2.25489 1.12744 3.94605 2.81861 1.12744 5.63721 4.50977 5.07349 4.50977 2.25489 4.50977 2.25489 1.12744 3.38233 1.12744 1.69116 1.69116 3.94605 1.69116 1.12744 1.12744 2.81861 1.69116 1.69116 2.25489 0.563721 1.12744 1.12744 1.69116 2.25489 1.12744 1.12744 1.12744 0.563721 1.12744 0.563721 1.69116 1.12744 2.25489 0.563721 0.563721 1.69116 1.69116 0.563721 1.12744 0 0.563721 2.81861 0.563721 1.69116 0 0 2.25489 0.563721 0.563721 0 0.563721 0 2.25489 1.12744 0 0 0.563721 1.12744 0.563721 2.81861 1.12744 1.69116 0 0.563721 1.12744 1.69116 1.12744 0.563721 0 1.69116 0.563721 0.563721 2.25489 0.563721 0.563721 0 1.12744 0.563721 0 0.563721 0.563721 0.563721 0 0 0 0 0.563721 0 0 0 0 0 0 0 0 0 0 0 0 1.12744 0 0 0.563721 0.563721 0 0.563721 1.12744 0 1.12744 0 0.563721 0 0.563721 0 0.563721 0.563721 0 0 0 0 1.12744 1.12744 0 1.69116 0 1.12744 0 1.12744 0 0 0 0.563721 1.12744 0.563721 1.12744 0 0.563721 0 1.12744 0.563721 0 0 0 0.563721 0 0 0 1.12744 0 0
0 0 0 0 0 0 0 0 0 0 0 0 0 0 0 0 0 0 0 0 0 0 0 0 0 0 0 0 0 0 0 0 0 0 0 0 0 0 0.563721 0.563721 0 0 0 0 0 0 0.563721 0 0 0 0 0.563721 0 0 0.563721 0 1.12744 0 1.69116 0.563721 2.25489 1.69116 2.25489 0 0.563721 1.12744 1.12744 0 0 1.12744 1.69116 1.69116 0.563721 0 1.69116 0 3.38233 2.25489 0.563721 1.69116 0 2.25489 2.81861 2.25489 1.69116 1.69116 1.69116 3.94605 0 1.69116 3.94605 1.12744 3.94605 2.25489 1.69116 1.69116 2.25489 2.25489 2.81861 2.81861 1.69116 2.81861 2.25489 2.81861 1.12744 2.81861 3.94605 4.50977 1.12744 3.38233 3.94605 6.76466 3.94605 3.94605 3.38233 2.25489 1.69116 2.81861 1.12744 2.25489 2.25489 1.69116 0.563721 0 2.81861 2.25489 1.69116 1.12744 1.12744 2.25489 1.69116 1.12744 3.38233 0.563721 2.25489 0 1.69116 1.12744 1.69116 3.38233 1.12744 0.563721 0.563721 0.563721 0.563721 1.12744 3.38233 0 2.25489 2.25489 2.25489 2.81861 2.25489 0.563721 1.69116 1.69116 0 1.69116 2.25489 1.69116 1.12744 1.69116 3.94605 2.25489 0.563721 2.81861 0.563721 3.38233 0.563721 1.69116 1.12744 0.563721 0.563721 1.12744 1.69116 1.12744 0.563721 0 1.69116 1.69116 0 1.12744 0 0.563721 0 0 0 0 0 0.563721 0 0.563721 0 0 0 0.563721 0.563721 0 0 0.563721 0.563721 0 0 0 0.563721 0 0.563721 0.563721 0.563721 0 0 0 0 0 0.563721 0.563721 0.563721 0 1.12744 0.563721 1.12744 0 0.563721 0.563721 0 1.12744 0.563721 0 0 1.12744 0.563721 0 0 0 1.12744 0.563721 1.12744 0 1.12744 0.563721 1.69116 0.563721 0.563721 0.563721 0 0 0.563721 0 0 0 0 0.563721 0.563721 0 0 0.563721
0 0 0 0 0 0 0 0 0 0 0 0 0 0 0 0 0 0 0 0 0 0 0 0 0 0 0 0 0 0 0 0 0 0 0 0 0 0 0 0 0.563721 0 0 0 0.563721 0 0 0 0 0 0.563721 0 0 0.563721 0.563721 0.563721 0 0 0.563721 0.563721 0.563721 0 2.25489 2.25489 2.25489 0 0.563721 0.563721 0.563721 0 0 0 1.69116 0 0.563721 0 2.81861 1.12744 0.563721 0.563721 0.563721 1.12744 0 2.25489 1.69116 1.69116 2.81861 1.69116 1.12744 1.12744 1.69116 1.12744 0.563721 1.12744 0.563721 1.69116 2.25489 5.63721 1.12744 3.38233 2.81861 2.25489 2.81861 2.25489 2.81861 2.81861 2.81861 2.25489 1.69116 1.69116 3.94605 1.12744 2.81861 1.12744 1.12744 2.81861 1.69116 2.81861 1.12744 2.25489 2.25489 0 0.563721 0.563721 4.50977 1.69116 2.81861 2.25489 0.563721 0.563721 1.12744 0.563721 1.12744 2.81861 2.25489 1.12744 2.25489 0.563721 0.563721 1.12744 1.69116 1.12744 3.38233 1.69116 2.25489 0.563721 1.69116 1.69116 1.69116 0 1.69116 0.563721 1.69116 0.563721 1.12744 1.69116 1.69116 1.69116 2.25489 0 1.12744 2.25489 2.81861 1.69116 2.25489 0 2.81861 1.69116 0.563721 0.563721 1.69116 2.25489 1.69116 0 2.81861 2.81861 0 1.12744 0.563721 0.563721 0 0.563721 0.563721 0 0 0.563721 0 0 0.563721 0 0 0 0 0 0 0.563721 0 0 0 0 0.563721 0 0 0 0 1.12744 0 0 0 0.563721 0 1.12744 0 0.563721 0 1.12744 1.12744 0 0 0 0 0 0.563721 0 0.563721 0 0 0.563721 0 0.563721 0 1.12744 0.563721 1.69116 0 1.12744 0 1.12744 2.25489 1.69116 3.38233 0 1.69116 1.12744 0 0.563721 0.563721 1.12744 0.563721 1.69116 0.563721 0 0 0 0 0
0 0 0 0 0 0 0 0 0 0 0 0 0 0 0 0 0 0 0 0 0 0 0 0 0 0 0 0 0 0 0 0 0 0 0 0 0 0 0.563721 0.563721 0 0 0 0 0.563721 0 0 0 0 0 1.12744 0.563721 0.563721 0 0.563721 0.563721 0 0.563721 0.563721 1.12744 0.563721 0.563721 0.563721 0 0.563721 0.563721 0 0.563721 0 0 0.563721 0 0 0 0.563721 0 0.563721 0 1.12744 2.25489 1.69116 1.69116 0 2.25489 2.25489 2.25489 1.12744 1.69116 2.81861 0.563721 1.69116 1.69116 3.38233 5.07349 3.38233 1.12744 0.563721 1.12744 3.94605 3.38233 1.69116 1.69116 1.12744 0.563721 2.81861 1.12744 1.69116 3.94605 1.69116 0.563721 2.25489 1.69116 3.94605 1.69116 2.81861 1.12744 0.563721 3.94605 0.563721 2.25489 2.81861 1.12744 0.563721 3.38233 2.81861 0.563721 0.563721 1.12744 3.94605 0.563721 1.12744 1.12744 1.12744 1.12744 1.69116 1.69116 0 1.12744 0 2.25489 1.69116 1.12744 0.563721 1.12744 0 2.25489 1.12744 1.12744 1.69116 1.12744 1.12744 0.563721 2.25489 0.563721 2.81861 1.12744 0 2.25489 2.81861 1.69116 0.563721 1.69116 0.563721 1.69116 0.563721 0.563721 2.25489 2.81861 0.563721 0.563721 0 0 0.563721 2.25489 1.12744 1.12744 1.69116 0 0.563721 0.563721 0.563721 0 0 0 0.563721 0 0.563721 0 0 0 0.563721 0 0 0.563721 0 0 0 0 0 0 0 0 0.563721 0 0 0 0.563721 0 0 0.563721 0 0 0.563721 0 0 0.563721 0 0 0 0 0 0 0 1.12744 0 0.563721 0 0.563721 0.563721 0.563721 1.12744 0.563721 0 1.12744 0.563721 1.12744 0.563721 0.563721 0 0 0 0 1.12744 0.563721 0.563721 0 0.563721 0.563721 0.563721 0.563721 0.563721 0.563721 0 0.563721 0.563721 0.563721
0 0 0 0 0 0 0 0 0 0 0 0 0 0 0 0 0 0 0 0 0 0 0 0 0 0 0 0 0 0 0 0 0 0 0 0 0 0 0 0.563721 0 0.563721 0 0 0 0 0 0 0.563721 1.12744 0 0 0.563721 0 0 0 0 0 0 0 0 0 0 0 0 0 0.563721 0.563721 0 1.12744 0.563721 0.563721 0.563721 1.12744 0.563721 1.12744 0.563721 0 0 1.12744 0.563721 3.38233 3.38233 5.07349 0.563721 2.25489 0.563721 1.12744 1.69116 1.12744 2.25489 1.69116 0.563721 2.25489 1.69116 1.69116 0 1.12744 1.69116 1.69116 0.563721 1.69116 0.563721 2.81861 3.94605 1.69116 3.94605 1.12744 3.94605 2.81861 2.81861 1.69116 1.69116 3.94605 2.25489 1.69116 1.69116 1.12744 0.563721 1.12744 0.563721 1.12744 0.563721 1.12744 1.12744 1.69116 0 1.12744 1.69116 2.25489 0.563721 0 2.25489 1.69116 0.563721 1.12744 1.69116 0 0 1.12744 0 0.563721 0 1.12744 0.563721 0.563721 1.12744 1.12744 1.69116 0.563721 0 2.25489 1.69116 1.12744 0.563721 1.69116 0.563721 1.12744 1.12744 0.563721 1.69116 2.25489 0 1.69116 0 1.69116 1.69116 2.81861 3.94605 0 1.12744 1.69116 2.25489 1.69116 2.81861 1.69116 1.12744 0.563721 1.12744 1.12744 0 1.69116 0 0 0 0 0 0 0 0 0 0 0 0 0.563721 0 0 0 0 0 0.563721 0 0 0.563721 0.563721 0 0 0.563721 1.12744 0.563721 0.563721 0 0 1.12744 0 0.563721 0 0.563721 0 1.12744 0 0 0.563721 0 0 0.563721 0.563721 0 0 0.563721 0 1.12744 0.563721 0 0 0 0.563721 1.69116 0.563721 0 0 1.12744 0.563721 1.12744 0 0.563721 0.563721 0.563721 0 0.563721 0.563721 0 1.12744 0 0.563721 0
0 0 0 0 0 0 0 0 0 0 0 0 0 0 0 0 0 0 0 0 0 0 0 0 0 0 0 0 0 0 0 0 0 0 0 0.563721 0 0 0 0 0 0 0 0 0 1.12744 0 0 0 0.563721 0 0.563721 0.563721 0 0.563721 0 1.12744 0 0 0.563721 0 0 0 0.563721 0.563721 0.563721 0 0.563721 0.563721 0.563721 0.563721 0.563721 1.12744 0.563721 0 0.563721 1.69116 1.69116 0.563721 0.563721 2.81861 0.563721 3.38233 1.12744 1.69116 0 1.12744 0.563721 1.69116 1.69116 1.12744 0.563721 0.563721 1.69116 0.563721 0.563721 2.25489 2.25489 2.25489 1.12744 3.38233 3.38233 1.12744 3.38233 1.12744 1.69116 2.81861 3.94605 1.12744 3.94605 3.38233 2.81861 2.81861 2.81861 2.81861 5.07349 3.38233 1.12744 1.12744 1.69116 2.81861 1.12744 1.12744 0 0.563721 1.69116 1.12744 1.12744 1.12744 0 1.12744 1.12744 0 1.69116 1.12744 2.25489 2.25489 1.69116 1.12744 0 0.563721 0 1.69116 0.563721 0.563721 0.563721 0.563721 1.12744 1.69116 1.69116 2.81861 2.25489 2.25489 4.50977 0.563721 0.563721 1.12744 2.25489 2.25489 1.69116 1.12744 1.69116 2.25489 1.12744 1.12744 0 0.563721 0.563721 1.69116 0.563721 0.563721 3.38233 3.38233 3.38233 1.69116 0.563721 1.12744 0.563721 2.25489 0.563721 2.25489 0.563721 1.12744 1.12744 0 0 0 0.563721 0 0 0 0 0 0 0 0 0 0 0.563721 0 0 0.563721 0 0 0 0 1.12744 0 0 0.563721 0 0 0 0 0 0 0 0 0 0 0 0 0 0 0.563721 1.12744 0 0 1.12744 0.563721 0 0 0.563721 0 1.12744 1.12744 0.563721 0 0.563721 0.563721 0.563721 0.563721 1.12744 0.563721 0 0.563721 0 0 0 0 0 0.563721 0.563721 0 0 0
0 0 0 0 0 0 0 0 0 0 0 0 0 0 0 0 0 0 0 0 0 0 0 0 0 0 0 0 0 0 0 0 0 0 0 0 0 0 0 0 0 0 0 0 0 0 0.563721 0.563721 0.563721 0 0 0 0.563721 0.563721 0 0.563721 0.563721 0 0 0 0 0 0.563721 0 0 0 0 0 0.563721 0.563721 0 0.563721 0.563721 0 0.563721 0 0.563721 0 0 0 1.12744 0.563721 1.12744 1.69116 1.69116 0.563721 1.69116 1.12744 2.81861 1.12744 0.563721 2.25489 2.25489 1.12744 1.12744 1.69116 0.563721 1.12744 1.12744 3.38233 0.563721 2.81861 1.69116 5.07349 3.38233 1.12744 1.69116 2.25489 0.563721 1.69116 3.38233 0.563721 3.38233 1.12744 2.81861 1.69116 1.12744 1.12744 1.12744 1.12744 2.25489 2.81861 2.25489 0.563721 1.69116 1.69116 1.12744 3.38233 1.69116 1.12744 1.12744 2.25489 1.12744 1.12744 0.563721 1.69116 1.12744 1.12744 0 1.12744 0.563721 0.563721 0 1.12744 1.12744 1.12744 0 0.563721 3.38233 2.81861 1.69116 1.12744 1.12744 0.563721 0.563721 0.563721 2.25489 3.94605 1.12744 1.12744 1.12744 1.12744 1.12744 0.563721 1.12744 1.69116 2.25489 1.69116 1.12744 2.81861 0.563721 1.12744 3.38233 1.12744 0.563721 0.563721 0.563721 0 1.12744 1.69116 0.563721 0 1.12744 0 0.563721 0 0 0 0 0 0.563721 0 1.12744 0 0 0 0 0 0.563721 0 0 0 0 0 0 0.563721 0 0 0 0 0 0 0.563721 0.563721 0 0 0.563721 0 1.12744 0 0 0 0 0 0 0 0 0 0.563721 0.563721 0 0 0.563721 0.563721 0.563721 0 1.12744 0.563721 1.69116 0 0.563721 1.12744 0 0 0 1.12744 1.12744 1.12744 0 0 0 0 1.12744 1.12744 1.12744 0
0 0 0 0 0 0 0 0 0 0 0 0 0 0 0 0 0 0 0 0 0 0 0 0 0 0 0 0 0 0 0 0 0 0 0 0 0 0 0 0 0 0 0 0 0 0 0.563721 0 0 0.563721 0.563721 0 0 0.563721 0 0.563721 0 0 0 0 0 1.12744 0 0.563721 1.12744 0 0 1.12744 0 0.563721 0 0 0.563721 0 1.12744 0.563721 1.69116 0 0.563721 0.563721 1.12744 1.69116 1.12744 0.563721 1.12744 1.12744 0.563721 1.69116 1.12744 1.69116 1.69116 2.25489 1.69116 1.69116 3.94605 3.94605 0.563721 1.69116 0.563721 1.12744 3.38233 1.12744 2.81861 3.38233 1.12744 1.69116 2.25489 2.25489 1.69116 2.81861 2.25489 2.81861 3.38233 2.81861 2.25489 2.25489 2.81861 2.25489 1.69116 2.81861 0 1.12744 1.69116 0 1.69116 2.81861 1.12744 2.25489 1.69116 2.25489 0.563721 0 1.12744 0.563721 0.563721 1.12744 1.69116 2.25489 0.563721 1.69116 1.69116 1.69116 0.563721 2.25489 0 1.69116 1.69116 1.12744 1.12744 3.38233 0 2.81861 0 2.25489 0.563721 1.69116 0 2.25489 1.69116 2.81861 1.12744 2.25489 1.69116 1.69116 3.94605 1.12744 0.563721 0.563721 1.69116 1.69116 0.563721 2.25489 1.12744 1.12744 0 1.69116 1.69116 1.69116 0.563721 0.563721 2.81861 1.12744 0 0.563721 0 0 0 0 0 0 0 0.563721 0 0.563721 0 1.12744 0 0 0 0 0 0 0.563721 0 0 0.563721 0.563721 0 0 0 0 0 0 0 0 0 0.563721 0.563721 0 1.12744 0 0 0 0 0 0 1.12744 0.563721 0 0 0 0 0 0 1.12744 0.563721 0 0.563721 1.12744 1.69116 0.563721 0.563721 0.563721 0.563721 0 0.563721 0.563721 0 0 0.563721 0 0 1.12744 0 1.12744 0
0 0 0 0 0 0 0 0 0 0 0 0 0 0 0 0 0 0 0 0 0 0 0 0 0 0 0 0 0 0 0 0 0 0 0 0 0 0 0 0 0 0 0 0.563721 0 0 0.563721 1.12744 0.563721 0.563721 1.12744 0 0 0 1.12744 1.12744 0 0 0 0 0.563721 0 0.563721 0 1.12744 0 2.25489 0.563721 0.563721 0.563721 0 0.563721 0 0 1.12744 0 0.563721 1.12744 0.563721 0 0.563721 1.69116 1.12744 1.69116 0.563721 0.563721 0.563721 1.12744 1.12744 1.69116 1.69116 0.563721 1.69116 2.81861 1.69116 1.69116 0 0.563721 0.563721 2.25489 2.25489 0.563721 1.69116 0.563721 1.69116 3.38233 0 2.81861 5.07349 1.69116 1.12744 1.69116 2.25489 1.12744 3.38233 1.69116 1.12744 0.563721 1.12744 1.12744 1.69116 1.69116 1.12744 0.563721 0.563721 1.12744 0.563721 1.12744 1.12744 2.81861 1.69116 0.563721 2.81861 1.12744 2.25489 0.563721 0.563721 2.25489 2.25489 2.81861 2.25489 0 2.25489 1.12744 2.25489 1.12744 2.25489 1.12744 1.69116 0 0.563721 0.563721 2.81861 2.25489 2.81861 1.69116 4.50977 2.81861 5.07349 2.25489 3.38233 0.563721 4.50977 3.38233 2.25489 1.12744 1.69116 2.25489 0 3.94605 1.12744 0.563721 0.563721 0.563721 1.12744 1.12744 1.12744 1.12744 1.69116 1.12744 0.563721 0.563721 0.563721 1.69116 1.12744 0.563721 0 0.563721 0 0 0 0 0 0 0 0 0 0.563721 0 0 0 0 1.12744 0 0 0.563721 0 0 0 0 0 0 0 0 0.563721 0 0 0 0.563721 0 0.563721 0 1.12744 0 1.12744 0 0.563721 0 0 0.563721 0 0 0.563721 0.563721 1.12744 0.563721 0.563721 1.12744 0.563721 1.12744 0.563721 0 1.69116 1.12744 0 0.563721 1.12744 1.12744 0 0 0 0 0 1.12744 1.12744 0.563721
0 0 0 0 0 0 0 0 0 0 0 0 0 0 0 0 0 0 0 0 0 0 0 0 0 0 0 0 0 0 0 0 0 0 0 0 0 0 0 0.563721 0.563721 0 0 0 0 0 0 0 0.563721 0.563721 0.563721 0 0.563721 0 1.12744 1.12744 1.69116 0 0 0 0 0 0 0 0 0.563721 0 0 1.69116 0 1.12744 0 0.563721 0.563721 0.563721 1.69116 0 1.12744 1.69116 0.563721 1.69116 1.12744 0 0.563721 0.563721 0.563721 0 1.12744 3.38233 1.69116 1.12744 1.12744 2.25489 0.563721 0.563721 1.69116 0.563721 1.12744 2.81861 0.563721 0.563721 1.12744 2.25489 1.69116 2.81861 1.69116 2.25489 1.12744 1.12744 0.563721 2.25489 2.81861 1.69116 1.69116 3.38233 3.38233 2.25489 0.563721 0.563721 3.38233 1.69116 1.69116 2.25489 1.12744 0.563721 1.12744 1.12744 1.12744 1.69116 1.12744 1.12744 1.69116 2.81861 3.38233 0 2.25489 1.12744 1.12744 2.25489 2.25489 1.12744 1.12744 1.12744 0.563721 0 1.69116 0 3.38233 2.25489 1.12744 1.12744 0.563721 1.69116 0 3.94605 1.69116 3.38233 2.81861 1.12744 2.25489 2.81861 1.12744 1.69116 1.12744 1.69116 2.25489 0.563721 0.563721 1.69116 1.12744 0 1.12744 0.563721 1.12744 1.69116 1.69116 2.81861 1.12744 0.563721 0.563721 1.69116 1.12744 0.563721 0.563721 0.563721 0.563721 0 0 1.69116 0 0 0.563721 0 0 0 0 0 0 0.563721 0 0 0.563721 0.563721 0 0 0 0 0 1.12744 0 0 0 0.563721 0 0 0 0.563721 0 0 0.563721 0.563721 0 0 0.563721 0 0 0.563721 0.563721 0.563721 0 0 0 0 0 1.12744 0 0.563721 0.563721 0.563721 1.12744 2.25489 0 0.563721 1.12744 0.563721 0.563721 0 0 0 1.12744 0 1.12744 1.12744 1.12744 0 0.563721
0 0 0 0 0 0 0 0 0 0 0 0 0 0 0 0 0 0 0 0 0 0 0 0 0 0 0 0 0 0 0 0 0 0 0 0 0 0 0 0 0 0 0 0 0.563721 0 0 0 0.563721 0.563721 1.12744 1.12744 0 0 0 0 0 0 0 0 0 0 0.563721 0 0 0 0 0 0 0 0 0 1.12744 0 0.563721 0 0.563721 0 0.563721 0 0 0.563721 0.563721 2.81861 1.69116 2.81861 0 0 1.12744 0.563721 0.563721 1.12744 1.12744 1.69116 0.563721 1.69116 1.12744 1.69116 1.69116 1.12744 1.12744 2.25489 3.38233 1.69116 1.69116 1.12744 2.25489 1.69116 2.25489 1.69116 1.12744 1.12744 1.12744 1.69116 1.69116 0.563721 1.12744 1.69116 1.69116 1.12744 1.12744 1.69116 1.12744 1.69116 0.563721 1.69116 0.563721 1.69116 0 3.94605 2.25489 0.563721 3.38233 1.12744 0 1.12744 1.12744 1.69116 0.563721 3.38233 0.563721 2.25489 1.69116 0.563721 3.38233 2.81861 3.38233 0 1.69116 1.69116 1.69116 2.25489 0.563721 2.25489 1.69116 0.563721 1.69116 2.81861 1.69116 1.12744 2.81861 3.38233 3.38233 3.38233 1.12744 2.81861 4.50977 0.563721 1.69116 1.69116 3.38233 2.25489 2.25489 2.81861 0.563721 1.69116 0.563721 2.25489 1.12744 0.563721 1.12744 0.563721 1.12744 0.563721 0.563721 0 1.12744 0 0 0.563721 0 0 0 0 0 0.563721 0 0 0 0 0 0.563721 0.563721 0 0 0 0 0 0.563721 0 0 0 0 0 0 0.563721 0 0 0.563721 0 0 0 0.563721 0 0 0.563721 0.563721 0 0 0 1.12744 0.563721 0.563721 1.12744 0 1.12744 0 0.563721 0 1.12744 1.69116 0.563721 0.563721 0.563721 1.12744 0 1.69116 0.563721 0 1.12744 0 0.563721 0 0 0 0
0 0 0 0 0 0 0 0 0 0 0 0 0 0 0 0 0 0 0 0 0 0 0 0 0 0 0 0 0 0 0 0 0 0 0 0 0 0 0 0 0 0 0 0.563721 0 0 0.563721 0 0.563721 0 0 0 0 0.563721 0 0 0.563721 0 0 0 0 0 0 0 0 0 0 0 0.563721 0 0.563721 0 1.12744 0 0.563721 0 1.12744 0 0.563721 0 0 0.563721 0 0.563721 1.12744 0 0.563721 0.563721 1.12744 1.69116 1.69116 1.69116 1.69116 0.563721 1.12744 0.563721 0.563721 1.69116 1.12744 2.81861 0.563721 3.38233 1.69116 2.25489 1.12744 2.81861 0.563721 1.12744 1.12744 1.69116 2.25489 2.81861 0.563721 2.25489 1.69116 0.563721 2.81861 1.12744 2.25489 0.563721 1.69116 1.12744 1.69116 1.12744 0 0 1.12744 0 1.12744 0.563721 0.563721 2.25489 1.69116 0 3.38233 2.81861 2.81861 2.25489 1.12744 1.69116 1.69116 1.12744 1.69116 2.25489 1.69116 1.12744 3.38233 0.563721 0.563721 1.69116 1.12744 3.94605 3.94605 1.69116 1.69116 2.81861 3.38233 1.12744 5.07349 0.563721 2.81861 1.69116 1.69116 3.94605 2.25489 3.38233 1.69116 1.69116 2.25489 4.50977 2.81861 2.25489 2.81861 4.50977 0.563721 0 2.25489 1.12744 1.12744 1.12744 0.563721 0.563721 0 1.69116 0 1.69116 0 0.563721 0 0.563721 0.563721 0 0 0 0 0 0 1.69116 0.563721 0.563721 1.12744 0 0 0 0 0.563721 0 0 0 0 0 0 0 0 0 0 0 0 0 0.563721 0 0 1.12744 0 0 0 1.12744 0 0 0 0 0.563721 0 0.563721 0 0.563721 0.563721 0.563721 1.12744 0 0.563721 0.563721 2.25489 0.563721 1.12744 2.25489 1.12744 0 0.563721 0.563721 0 0.563721 0.563721 0 1.12744 0
0 0 0 0 0 0 0 0 0 0 0 0 0 0 0 0 0 0 0 0 0 0 0 0 0 0 0 0 0 0 0.563721 0 0 0 0 0 0 0 0 0 0 0 0.563721 0 0 0 0 0 0 0.563721 0 0 0.563721 0.563721 0 0 0 0 0 0 0 0 0.563721 0 0 0 0 0 0 0.563721 0 0 0.563721 0 0 0 0.563721 0 0 1.12744 0 0 0.563721 0 1.69116 0.563721 0 0.563721 0.563721 1.12744 0.563721 1.12744 0.563721 0.563721 0 1.69116 2.81861 0 1.12744 1.69116 0.563721 1.12744 0.563721 2.81861 1.12744 1.12744 1.12744 1.69116 2.81861 2.25489 0.563721 1.12744 2.81861 1.69116 1.12744 2.81861 1.69116 3.94605 0 0 0.563721 1.12744 0 0 0.563721 2.25489 1.69116 2.25489 0.563721 1.12744 0.563721 0 0 0.563721 2.81861 2.25489 3.38233 1.12744 0.563721 0 1.69116 2.25489 1.69116 1.69116 0.563721 1.69116 1.12744 1.12744 2.25489 1.12744 1.12744 1.12744 4.50977 1.12744 2.81861 1.69116 4.50977 2.25489 3.38233 1.69116 1.69116 3.94605 3.94605 1.12744 2.81861 1.69116 2.81861 1.69116 1.12744 2.25489 1.69116 1.12744 1.69116 2.25489 2.81861 1.69116 1.12744 0.563721 0 0 2.81861 0.563721 0.563721 1.69116 1.12744 2.25489 1.12744 0 0 0.563721 0 0 0.563721 0 1.12744 1.12744 0 0 0 0.563721 0 0 0.563721 0 0 0 0.563721 0 0 0 0 0 0.563721 0 0.563721 0 0 0 0 0.563721 0 0 0 0.563721 0 0 0 0 0.563721 0.563721 0.563721 0 0 1.12744 0.563721 0 0.563721 0 0.563721 0.563721 0 0.563721 0.563721 1.12744 0.563721 0 0.563721 1.12744 0 0.563721 0 0 0 0 0 0
0 0 0 0 0 0 0 0 0 0 0 0 0 0 0 0 0 0 0 0 0 0 0 0 0 0 0 0 0 0 0 0 0 0 0 0 0 0 0 0 0.563721 0.563721 0 0.563721 0 0 0 0 0.563721 0 0 0 0 0 0 0 0 0 0 0 0 0 0 0 0 0 0 1.12744 0 0 0 0 0.563721 0 0 0 0.563721 0.563721 0.563721 0 0.563721 0.563721 0 0 0 1.12744 1.69116 0.563721 1.69116 0 0 2.25489 2.25489 1.69116 1.69116 0.563721 0.563721 1.12744 0.563721 1.12744 0.563721 1.12744 2.81861 2.25489 1.12744 1.12744 0.563721 1.69116 1.69116 1.69116 1.12744 1.69116 1.12744 1.12744 0.563721 0.563721 0 1.69116 2.81861 1.12744 0 0.563721 0.563721 0.563721 0.563721 1.12744 1.69116 2.81861 1.69116 1.69116 1.69116 2.25489 2.25489 1.12744 1.69116 1.69116 0.563721 3.38233 1.69116 2.25489 0 1.69116 3.94605 1.69116 2.25489 0.563721 2.81861 2.25489 2.25489 1.69116 1.69116 1.69116 2.81861 3.38233 0.563721 2.25489 2.25489 1.12744 3.38233 1.12744 2.25489 5.07349 2.25489 3.38233 1.69116 2.81861 4.50977 1.12744 2.81861 1.69116 1.69116 1.12744 4.50977 1.12744 2.81861 2.81861 1.12744 3.38233 1.12744 1.69116 0.563721 1.69116 0 1.12744 1.12744 0.563721 1.69116 0.563721 0.563721 1.12744 0 0 0.563721 0 0 0 0.563721 0 0.563721 0.563721 1.12744 0 0 0.563721 0 0 1.12744 0.563721 0.563721 0 0 0 0 0 0 0 0 0 0 0 0 0 0 0 0 0 0.563721 0.563721 0 0.563721 0 0.563721 0 0.563721 0.563721 0 0.563721 0 0.563721 0 0 0 0.563721 1.12744 0.563721 0.563721 0.563721 0 0 0.563721 0 0 0 0 0 0
0 0 0 0 0 0 0 0 0 0 0 0 0 0 0 0 0 0 0 0 0 0 0 0 0 0 0 0 0 0 0 0 0 0 0 0 0 0 0 0 0 0.563721 0 0 0 0 0 0 0.563721 0 0 0 0.563721 0.563721 0 0 0 0 0 0 0 0 0 0 0 0 0.563721 0 0 0 0 0.563721 0.563721 0.563721 0 0.563721 0.563721 1.69116 0.563721 1.12744 0 0 0.563721 0.563721 0.563721 1.69116 0 0.563721 2.25489 1.12744 0.563721 0.563721 1.12744 0.563721 0 2.25489 1.69116 2.81861 2.25489 1.69116 1.12744 1.69116 2.81861 2.25489 2.25489 2.81861 0 1.69116 1.69116 0 0.563721 1.69116 0.563721 1.69116 1.12744 1.69116 3.38233 1.12744 1.69116 1.69116 0.563721 1.12744 0.563721 0 0.563721 1.69116 1.69116 1.69116 1.12744 2.25489 0 1.12744 3.94605 1.69116 0.563721 1.69116 1.12744 1.12744 1.12744 0 0.563721 1.12744 1.12744 1.69116 1.69116 1.69116 3.94605 0.563721 1.12744 3.94605 1.69116 2.81861 3.38233 1.69116 0.563721 1.12744 1.69116 2.81861 1.69116 1.69116 5.07349 2.81861 3.38233 3.38233 3.38233 2.81861 2.25489 2.81861 2.81861 0.563721 1.69116 0.563721 3.94605 0.563721 1.12744 1.12744 1.12744 1.12744 0.563721 0 1.12744 0.563721 0.563721 2.25489 1.12744 1.12744 0.563721 0 0.563721 0 0 0 0 0.563721 0.563721 0.563721 0 0 1.12744 0 0.563721 0 0 0 0.563721 1.12744 0.563721 0.563721 0 0.563721 0 0 0 0 0 0 0 0 0 0 0 0 0 0.563721 0 0 0.563721 0.563721 0.563721 0.563721 0.563721 0 0.563721 0 0 0.563721 0.563721 0.563721 0.563721 1.12744 0 0 0 0 0.563721 0 0 1.12744 0.563721 0 1.12744 0 1.12744 0 0 0
0 0 0 0 0 0 0 0 0 0 0 0 0 0 0 0 0 0 0 0 0 0 0 0 0 0 0 0 0 0.563721 0 0 1.12744 0 0 0 0 0 0 0 0 0 0 0 0 0 0 0 0.563721 0 1.69116 0.563721 0 0 0 0 0 0 0 0 0 0 0 0 0 0 0 0 0 0 0.563721 0.563721 0 0 0 0 0 0.563721 0 0 1.12744 0.563721 0.563721 0 1.69116 0.563721 0 1.12744 0 2.81861 1.69116 0.563721 2.25489 0.563721 0.563721 1.69116 0 0.563721 1.12744 0.563721 2.25489 1.12744 2.81861 2.81861 1.69116 0 2.81861 0.563721 0 1.12744 1.69116 0 0.563721 0 0 1.69116 1.12744 1.69116 1.12744 1.69116 2.81861 0.563721 2.81861 0 1.69116 1.12744 1.12744 1.69116 1.12744 0.563721 1.12744 1.69116 2.25489 1.12744 5.07349 1.12744 1.69116 2.81861 1.69116 2.25489 0.563721 1.69116 1.69116 2.25489 1.12744 1.12744 3.94605 1.12744 0.563721 0.563721 5.63721 2.25489 1.69116 1.69116 3.94605 2.81861 1.12744 2.81861 1.69116 1.69116 3.38233 3.38233 4.50977 3.94605 7.32838 1.69116 2.81861 2.25489 3.94605 3.38233 2.25489 1.69116 1.69116 2.25489 3.38233 1.69116 1.69116 1.69116 0 1.12744 2.25489 1.69116 0 0.563721 1.69116 0.563721 1.12744 2.81861 0 0.563721 0.563721 0 0 0 0 0 0.563721 0.563721 0 0 0 0.563721 0 0 0 0.563721 0 0 0 0.563721 0 1.12744 0 0 0 0 0 0.563721 0 0 0 0 0.563721 0 0.563721 0 0 0 0.563721 0 0.563721 0.563721 0 0.563721 0 1.12744 0 0 0 0 0 0 0 0.563721 0 0 0 0 1.12744 0.563721 0 0.563721 0.563721 0 0 0
0 0 0 0 0 0 0 0 0 0 0 0 0 0 0 0 0 0 0 0 0 0 0 0 0 0 0 0 0 0.563721 0 0 0 0 0 0 0 0 0 0 0 0 0 0 0 0 0 0 0 0 0 0.563721 0 0 0 0 0 0 0 0 0 0 0 0 0 0 0 0 0 0 0 0 0 0 0 0.563721 0 0 0 0 0 0.563721 0.563721 0 0.563721 0.563721 0.563721 0.563721 0.563721 2.81861 1.12744 1.12744 0 1.12744 1.12744 0.563721 1.12744 2.25489 1.12744 0.563721 0.563721 2.25489 1.69116 1.12744 1.69116 0.563721 0.563721 1.12744 2.25489 1.69116 0.563721 0.563721 0 0.563721 0.563721 0.563721 0.563721 1.69116 0.563721 0 1.12744 1.12744 2.25489 1.12744 1.12744 0.563721 0.563721 1.69116 1.12744 1.12744 1.69116 2.25489 0.563721 2.81861 2.25489 1.69116 1.69116 2.25489 1.12744 1.69116 2.81861 3.38233 1.69116 2.25489 4.50977 1.69116 2.25489 1.69116 2.25489 1.12744 1.69116 1.69116 3.38233 1.69116 1.12744 3.38233 2.25489 2.81861 1.69116 1.69116 2.25489 1.12744 3.94605 2.81861 4.50977 4.50977 1.69116 3.94605 0.563721 3.38233 3.94605 2.81861 1.69116 1.69116 5.07349 1.69116 2.25489 0 2.81861 1.12744 1.12744 1.69116 1.12744 1.69116 2.25489 1.69116 0 0.563721 1.12744 0.563721 0 1.12744 0 0 0.563721 0 0 1.12744 0.563721 0 0 0.563721 0 0 0.563721 0 0 0 0 0 0.563721 0 0 0.563721 0 0 0 0 0 0 0 0 0 0 0 0 0.563721 0.563721 0 0 0 0 0 0 0 0.563721 0.563721 0 0 0.563721 0.563721 0.563721 0 1.12744 0 0.563721 0 0 0.563721 0 0 0 0.563721 0 0 0
0 0 0 0 0 0 0 0 0 0 0 0 0 0 0 0 0 0 0 0 0 0 0 0 0 0 0 0 0.563721 0 0 0 0.563721 0 0 0 0 0 0 0 0.563721 0 0 0 0 0 0 0 0 1.12744 0 0 0 0 0 0 0.563721 0 0 0 0.563721 0 0 0 0 0 0 0 0 0 0 0 0 0 0 0.563721 0.563721 0 0.563721 0.563721 0.563721 0 0 0 0.563721 0.563721 0.563721 0 0 0 1.69116 1.69116 2.81861 0.563721 1.69116 0 0.563721 0.563721 1.69116 0.563721 2.25489 0.563721 0.563721 0.563721 1.12744 1.69116 0.563721 1.12744 1.12744 1.69116 1.12744 1.12744 0.563721 1.69116 1.69116 0.563721 0.563721 0 2.81861 1.69116 1.12744 2.25489 2.25489 1.69116 1.69116 0.563721 2.25489 2.25489 2.25489 1.12744 3.38233 1.12744 0.563721 0.563721 1.12744 0 1.12744 1.69116 1.12744 1.12744 1.69116 1.69116 1.12744 3.38233 2.25489 1.12744 0.563721 2.81861 1.69116 3.38233 2.81861 1.69116 2.25489 2.25489 1.69116 2.81861 3.38233 3.38233 5.07349 3.38233 3.38233 2.25489 2.25489 2.25489 1.69116 3.38233 3.38233 1.12744 2.81861 0.563721 1.12744 2.81861 2.25489 1.69116 3.38233 3.38233 1.12744 2.25489 1.12744 0.563721 0.563721 2.81861 0 1.69116 2.81861 1.12744 1.69116 1.69116 0 1.69116 0 0.563721 0 0 0 0.563721 0 0 0.563721 0 0 1.12744 0.563721 0 0 1.12744 0 0 0.563721 0 0 0.563721 0.563721 0.563721 0.563721 0 0 0 0 0.563721 0 0 0 0 0.563721 0.563721 0 0 0.563721 0.563721 0 0 0 0 0 0.563721 0 0 0.563721 1.12744 1.12744 0 0.563721 1.12744 0 0 0 0.563721 0 0 0.563721 0 0 0 1.12744 0.563721
0 0 0 0 0 0 0 0 0 0 0 0 0 0 0 0 0 0 0 0 0 0 0 0 0.563721 0 0 0 0 0 0 0 0 0 0 0 0 0 0 0 0 0 0 0 0 0 0 0 0 0 0 0 0.563721 0 0 0 0.563721 0 0 0 0 0 0 0 0 0 0 0 0 0 0 0 0.563721 0 0 0.563721 0.563721 1.12744 0.563721 0 0.563721 0.563721 0.563721 0 0 0.563721 0.563721 0.563721 0 1.12744 0 0.563721 0 0.563721 1.12744 0.563721 2.81861 3.94605 1.12744 0.563721 0.563721 1.69116 0 1.12744 1.69116 0.563721 1.12744 2.25489 2.25489 1.12744 1.69116 1.12744 0.563721 0.563721 2.25489 0.563721 2.25489 0 0 0.563721 0.563721 0 3.38233 1.12744 1.69116 1.12744 1.12744 1.12744 1.69116 0.563721 1.12744 1.12744 0.563721 1.12744 2.25489 3.94605 2.25489 0 0.563721 1.69116 0 3.94605 1.69116 2.25489 2.25489 1.12744 2.81861 1.12744 3.94605 0.563721 2.25489 0.563721 2.81861 1.12744 3.38233 2.81861 2.25489 1.69116 4.50977 1.12744 3.94605 3.38233 2.25489 1.69116 3.94605 2.25489 3.38233 1.69116 3.38233 5.63721 2.81861 2.81861 1.69116 2.81861 2.25489 2.81861 0.563721 1.12744 3.38233 0.563721 2.25489 1.69116 1.69116 0.563721 1.12744 1.69116 0 0 1.12744 0.563721 0.563721 0.563721 0.563721 0.563721 0.563721 0 1.69116 0 0.563721 0 0 1.12744 0.563721 0 0 0 0 0 0 1.69116 0 0 0 0 0 0 0 0.563721 1.12744 0 0 0 0 0 0.563721 0 0 0.563721 0 0 0 1.12744 0 0 0 1.12744 0 0 0.563721 0.563721 1.12744 0 0.563721 0.563721 0.563721 0 0 0.563721 0.563721 0 0.563721 0 0 0 0 0
0 0 0 0 0 0 0 0 0 0 0 0 0 0 0 0 0 0 0 0 0 0 0 0 0 0 0 0 0 0 0 0 0 0 0 0 0 0 0 0 0 0 0 0 0 0 0 0 0 0.563721 0.563721 0 0.563721 0 0 0 0 0 0 0 0.563721 0 0 0 0 0 0 0 0 0 0 0 0 0 0.563721 0 0.563721 0 1.12744 0.563721 0 0.563721 0 1.12744 0.563721 0.563721 0.563721 0 1.12744 0.563721 0 1.12744 0.563721 0.563721 0.563721 0.563721 0 0 0 0 1.69116 1.12744 1.69116 0.563721 1.69116 2.25489 0.563721 1.12744 1.69116 0.563721 2.81861 2.25489 0 2.25489 0.563721 1.69116 1.12744 0 1.12744 1.12744 2.25489 1.69116 1.12744 2.81861 0.563721 1.12744 2.25489 2.25489 1.12744 2.81861 1.12744 1.69116 0 1.12744 2.81861 1.69116 1.12744 3.38233 0 1.69116 1.69116 1.12744 1.12744 2.81861 1.69116 2.81861 2.81861 0.563721 3.94605 0.563721 1.69116 2.25489 1.12744 3.38233 1.12744 2.81861 5.07349 2.81861 4.50977 5.63721 5.07349 5.07349 2.25489 2.81861 2.25489 3.38233 2.81861 3.94605 3.94605 4.50977 3.38233 3.38233 2.25489 3.94605 2.25489 2.81861 3.38233 1.69116 2.81861 0 5.07349 2.25489 0 1.12744 1.69116 0.563721 1.12744 0 1.12744 1.12744 0.563721 0.563721 0 0 0.563721 1.12744 1.12744 0.563721 0 1.69116 0 0.563721 0.563721 0 0 1.69116 0.563721 0.563721 0.563721 0.563721 0 0 0.563721 0.563721 0 0 0.563721 0 0 0.563721 0 0 0 0 0 0 0 0 0 0 0 0 0 0 0.563721 0 0 0 0 0 1.69116 0.563721 0 0 0 0 0.563721 0.563721 0.563721 0 1.12744 0 0 0 0 0
0 0 0 0 0 0 0 0 0 0 0 0 0 0 0 0 0 0 0 0 0 0 0 0 0 0 0.563721 0 0 0.563721 0 0.563721 0 0 0 0 0 0 0 0 0.563721 0 0 0 0 0 0 0 0 0 0 0 0 0 0 0 0 0 0.563721 0 0 0 0 0 0 0 0 0 0 0 0 0 0 0.563721 0 0 0 0 0 1.12744 0 0 1.12744 0 0.563721 0 0.563721 1.69116 0.563721 0 0.563721 0.563721 0 0.563721 0 0 0.563721 1.12744 2.25489 1.69116 1.69116 0 2.81861 2.81861 1.12744 1.12744 1.69116 2.25489 1.69116 1.12744 0.563721 2.25489 2.25489 0 2.25489 1.12744 1.12744 1.12744 2.25489 1.12744 0.563721 0.563721 1.69116 2.81861 1.69116 1.69116 0.563721 1.12744 2.25489 1.12744 3.38233 1.69116 3.94605 2.25489 1.69116 1.69116 3.38233 1.69116 0.563721 3.38233 2.25489 2.81861 2.25489 1.69116 1.12744 2.25489 3.94605 2.25489 2.25489 4.50977 4.50977 1.69116 1.12744 5.07349 6.76466 2.25489 1.12744 2.81861 5.63721 2.81861 4.50977 7.32838 2.25489 2.81861 4.50977 3.94605 3.38233 3.38233 2.81861 5.63721 3.38233 3.38233 2.25489 2.25489 3.38233 6.20094 2.81861 3.38233 2.81861 1.12744 1.12744 1.69116 2.81861 1.69116 0.563721 0.563721 0.563721 2.25489 0 0.563721 2.25489 0.563721 0.563721 0 0 0.563721 0 0.563721 1.12744 0.563721 0 0 0.563721 0.563721 0.563721 1.12744 0 0.563721 0 0 0 0 0 0 0.563721 0 0.563721 0 0 0 1.12744 0 0 0.563721 0 0 0 0 0 0 0 0 0 0 0.563721 0.563721 0.563721 0.563721 0.563721 0 0 0.563721 0.563721 0.563721 0 0.563721 0 0 0 0 0 0.563721 0 0 0.563721 0
0 0 0 0 0 0 0 0 0 0 0 0 0 0 0 0 0 0 0 0 0 0 0 0 0 0 0 0.563721 0 0 0 0 0.563721 0 0.563721 0 0 0 0 0 0 0 0.563721 0 0 0.563721 0 0 0 1.12744 0 0 0 0.563721 0 0 0 0 0 0 0 0 0 0.563721 0 0 0 0 0 0 0 0.563721 0 0 0 0 0 0 0 0 0.563721 1.12744 0 0.563721 0 0.563721 1.12744 0.563721 1.12744 0 0.563721 0.563721 1.12744 0.563721 0.563721 1.12744 0.563721 0 1.69116 0.563721 1.69116 1.12744 1.12744 1.12744 1.69116 1.69116 1.69116 0.563721 0.563721 0 0.563721 0.563721 0 1.69116 0.563721 0 1.12744 0.563721 0 1.69116 0 0.563721 0.563721 3.94605 1.69116 1.12744 1.69116 2.25489 2.81861 2.25489 1.69116 2.81861 1.69116 2.81861 1.69116 2.25489 0 3.94605 1.12744 3.38233 1.69116 2.25489 0.563721 2.25489 1.69116 3.94605 3.38233 1.12744 2.25489 2.25489 3.38233 2.81861 4.50977 4.50977 2.81861 2.81861 3.38233 4.50977 3.94605 2.81861 1.69116 3.38233 6.20094 2.25489 3.94605 5.07349 5.07349 3.94605 2.25489 1.12744 2.25489 3.94605 3.38233 2.81861 2.25489 2.25489 5.07349 2.81861 1.12744 1.69116 1.69116 1.12744 1.69116 1.12744 2.25489 2.81861 1.12744 0.563721 1.69116 0.563721 0.563721 0.563721 0 0 0.563721 2.25489 0.563721 0.563721 0.563721 0.563721 0 0.563721 0 0 0.563721 0 0 1.12744 0 0 0.563721 0 0 0 0.563721 0 0 0 0.563721 0 0 0.563721 0 0 0 0 0 0 0 0 0 0 0 0 0 0 0 0 0 0.563721 2.25489 0 0 0 0 0.563721 1.12744 1.12744 0 0 0 0 0 0 0.563721 0
0 0 0 0 0 0 0 0 0 0 0 0 0 0 0 0 0 0 0 0 0 0 0 0 0 0 0 0 0 0.563721 0 0 0 0.563721 0 0 0 0 0 0.563721 0 0 0.563721 0.563721 0 0.563721 0 0 0 0 0 0 0 0 0.563721 0.563721 0 0 0 0 0 0 0 0 0 0 0 0 0 0 0 0 0 0 0 0 0 0 0 0 0.563721 1.12744 0 0.563721 0.563721 0 1.12744 1.12744 1.12744 2.81861 1.12744 1.69116 0.563721 0.563721 0 1.69116 1.69116 0 0 1.12744 1.12744 1.69116 1.69116 2.25489 1.12744 2.25489 1.12744 2.81861 0.563721 3.38233 1.12744 2.81861 0.563721 0.563721 0.563721 0 0 0.563721 0 0.563721 1.69116 1.12744 0.563721 0 2.81861 3.38233 0.563721 1.12744 2.25489 1.69116 2.81861 1.69116 3.38233 0 0.563721 1.69116 0.563721 2.25489 2.25489 2.25489 3.94605 0.563721 1.69116 1.12744 3.38233 1.69116 1.69116 0.563721 2.25489 2.25489 2.25489 2.81861 2.81861 1.69116 5.07349 2.25489 1.12744 3.38233 3.94605 2.25489 2.81861 5.07349 5.07349 6.20094 2.25489 5.63721 4.50977 3.38233 1.69116 2.25489 2.81861 1.12744 3.94605 1.12744 3.94605 1.12744 1.12744 3.94605 2.81861 1.69116 2.81861 1.69116 0.563721 1.69116 1.12744 0.563721 0 1.12744 0 1.12744 1.69116 1.69116 1.12744 0 0.563721 1.12744 0.563721 0.563721 1.12744 1.12744 0 0 0 0 0 0.563721 0 0.563721 0 1.12744 1.12744 1.12744 0 0 0 0 0 0.563721 0 0 0 0 0 0 0 0 0 0 0 0 0 0 0 0 0 0.563721 0 0 0 0 0.563721 0.563721 1.69116 0 0 0 0 0 0.563721 0 0 0 0 0 0 0
0 0 0 0 0 0 0 0 0 0 0 0 0 0 0 0 0 0 0 0 0 0 0 0 0 0.563721 0 0 0 0 0 0 0 0 0.563721 0.563721 0 0.563721 0 0 0 0.563721 0 0.563721 0 0 0 0.563721 0 0 0.563721 0 1.12744 1.12744 0 0 0 0 0 0 0 0 0 0 0 0 0 0 0.563721 0 0 0 0 0 0 0.563721 0 0 0 1.12744 0.563721 0 0 0 0.563721 0 1.12744 1.12744 0 0 0.563721 1.69116 2.25489 1.12744 0.563721 0 0.563721 0 2.25489 1.69116 0.563721 1.12744 1.12744 1.69116 2.81861 3.38233 0.563721 2.25489 2.25489 1.12744 1.69116 1.12744 1.12744 1.12744 1.12744 0.563721 0.563721 1.12744 0.563721 0.563721 1.69116 0.563721 0.563721 0.563721 0.563721 1.12744 2.81861 2.81861 2.81861 2.25489 1.12744 2.81861 1.69116 1.69116 1.69116 1.69116 1.69116 2.81861 1.12744 2.25489 0 1.69116 1.69116 2.25489 2.25489 0.563721 1.12744 2.25489 2.25489 2.81861 0.563721 3.38233 1.69116 1.69116 4.50977 2.81861 6.76466 2.81861 1.12744 2.25489 2.25489 3.38233 2.25489 1.69116 2.25489 3.94605 2.81861 3.38233 5.63721 1.12744 3.94605 2.81861 3.38233 3.94605 2.25489 0 3.94605 1.69116 2.81861 1.12744 0.563721 2.25489 1.69116 2.25489 0.563721 0.563721 2.25489 1.12744 0 0.563721 2.81861 0.563721 0.563721 0 2.81861 0.563721 1.12744 1.12744 1.12744 1.12744 1.12744 0 0 0.563721 1.69116 0.563721 0 1.12744 0.563721 1.12744 0 0.563721 0 0.563721 0.563721 0.563721 0.563721 0 0 0 0 0 0 0 0 0 0 0 0 0 0 0 0 0 0 0 0 0 0 0 0 0.563721 0 0.563721 0 0 0.563721 0.563721 0 0 0 0 0 0 0 0
0 0 0 0 0 0 0 0 0 0 0 0 0 0 0 0 0 0 0 0 0 0 0 0 0 0 0 0 0.563721 0 0 0.563721 0 0 0 0.563721 0.563721 0 0 0 0 0 0 0 1.12744 0 0.563721 0.563721 0 1.12744 0 0 0 0 0 0 0 0 0 0 0 0 0 0 0 0 0 0.563721 0 0 0 0.563721 0 0 0.563721 0 0.563721 0 0.563721 0 1.12744 2.25489 1.69116 0.563721 2.81861 2.25489 2.25489 1.69116 1.69116 2.25489 1.12744 2.81861 0.563721 1.12744 2.81861 0 2.81861 0.563721 1.12744 1.12744 1.12744 1.12744 1.69116 2.25489 2.25489 1.12744 1.69116 0 0.563721 1.69116 1.12744 0 1.12744 0 0 0.563721 0.563721 0.563721 2.81861 0 1.12744 2.25489 0.563721 0 1.69116 1.69116 1.12744 2.25489 2.25489 2.81861 2.81861 2.25489 1.69116 1.69116 3.38233 1.69116 1.69116 2.25489 2.25489 1.12744 1.12744 2.25489 4.50977 2.25489 0.563721 1.12744 2.25489 1.69116 3.38233 1.69116 1.69116 1.12744 3.94605 3.94605 2.81861 2.81861 3.38233 1.69116 3.38233 3.94605 3.94605 2.81861 5.07349 2.25489 2.25489 0.563721 3.94605 2.81861 2.81861 3.94605 3.94605 3.94605 1.69116 3.38233 3.38233 3.38233 3.94605 1.69116 0 2.25489 1.69116 3.38233 0.563721 1.69116 1.12744 2.81861 0 1.69116 0 1.12744 0 1.12744 0.563721 1.12744 0 0 3.94605 0.563721 1.12744 0.563721 1.12744 1.12744 1.12744 0 0 0 0 0.563721 1.12744 0 1.12744 0 0.563721 0.563721 0.563721 0 0 0 0 0.563721 0 0 0 0 0 0 0 0 0 0 0 0 0 0 0 0 0 0 0 0 0 0.563721 0 0.563721 0.563721 0 1.12744 0 0.563721 0.563721 0.563721 0.563721 0 0.563721 0.563721 0
0 0 0 0 0 0 0 0 0 0 0 0 0 0 0 0 0 0 0 0 0 0 0 0 0 0 0 0 0 0 0 0 1.12744 0.563721 0.563721 0 0.563721 0 0.563721 0 0 0 0 0 0 0 0 0 0 0.563721 1.12744 0 0 0 0.563721 0 0 0 0.563721 0 0.563721 0 0.563721 0 0 2.25489 0 0 0 0 0 0 0.563721 0.563721 0 0 0.563721 0 0 0 0.563721 0.563721 0 0.563721 1.69116 2.25489 1.69116 1.12744 1.12744 1.12744 1.69116 0.563721 2.81861 1.12744 2.25489 1.69116 2.25489 1.69116 0.563721 1.69116 2.81861 1.12744 1.69116 1.69116 1.69116 0.563721 1.12744 2.81861 0.563721 0.563721 0 0 0 0.563721 1.69116 1.12744 0.563721 0.563721 2.25489 1.12744 1.69116 0 1.69116 1.69116 1.12744 3.38233 2.25489 2.81861 2.81861 3.38233 3.94605 2.25489 2.81861 0 4.50977 1.12744 2.81861 2.81861 0 3.38233 0.563721 1.69116 0 0.563721 0.563721 0.563721 1.69116 1.12744 2.81861 1.12744 1.12744 3.94605 3.94605 1.69116 3.38233 3.94605 5.07349 3.94605 3.94605 6.20094 6.76466 6.20094 5.63721 2.81861 3.94605 3.94605 5.07349 1.12744 1.69116 3.38233 5.07349 2.25489 2.81861 3.38233 2.81861 5.07349 1.69116 2.81861 1.69116 0.563721 1.12744 0.563721 0 0.563721 1.69116 1.12744 1.12744 1.12744 1.12744 0 0 1.12744 2.81861 1.12744 0.563721 1.69116 0.563721 0.563721 0.563721 1.12744 0 0.563721 0.563721 0 0.563721 1.12744 0 0 1.69116 0 0 0 0.563721 0.563721 0 0 0 0 0 0 0 0 0 0 0 0 0 0 0 0.563721 0 0 0 0 0 0 0 0 0 0 0 0 0.563721 0.563721 1.12744 0 0 0.563721 0 0.563721 0 0.563721 0 0 0 0
