# Supplementary material for: Swapped and non-swapped TRAAK states co-exist in membranes at a ratio influenced by temperature
Source: Nat Commun. 2026 Mar 5;17:3522. doi: 10.1038/s41467-026-70027-9 (PMC13087257; doi:10.1038/s41467-026-70027-9)
Supplement: Supplementary file 4 — Source Data [file 41467_2026_70027_MOESM4_ESM.zip › Source data/Supplementary figure 17/S 19C/lower_POPS_PS_density_avg_norm_mole.dat]

0 0 0 0 0 0 0 0 0 0 0 0 0 0 0 0 0 0 0 0 0 0 0 0 0 0 0 0 0 0 0 0 0 0 0 0 0 0 0 0 0 0 0 0 0 0 0 0 0 0 0 0 0 0 0 0 0 0 0 0 0 0 0 0 0 0 0 0 0 0 0 0 0 0 0 0 0 0 0 0 0 0 0 0 0 0 0 0 0 0 0 0 0 0 0 0 0 0 0 0 0 0 0 0 0 0 0 0 0 0 0 0 0 0 0 0 0 0 0 0 0 0 0 0 0 0 0 0 0 0 0 0 0 0 0 0 0 0 0 0 0 0 0 0 0 0 0 0 0 0 0 0 0 0 0 0 0 0 0 0 0 0 0 0 0 0 0 0 0 0 0 0 0 0 0 0 0 0 0 0 0 0 0 0 0 0 0 0 0 0 0 0 0 0 0 0 0 0 0 0 0 0 0 0 0 0 0 0 0 0 0 0 0 0 0 0 0 0 0 0 0 0 0 0 0 0 0 0 0 0 0 0 0 0 0 0 0 0 0 0 0 0 0 0 0 0 0 0 0 0 0 0 0 0 0 0
0 0 0 0 0 0 0 0 0 0 0 0 0 0 0 0 0 0 0 0 0 0 0 0 0 0 0 0 0 0 0 0 0 0 0 0 0 0 0 0 0 0 0 0 0 0 0 0 0 0 0 0 0 0 0 0 0 0 0 0 0 0 0 0 0 0 0 0 0 0 0 0 0 0 0 0 0 0 0 0 0 0 0 0 0 0 0 0 0 0 0 0 0 0 0 0 0 0 0 0 0 0 0 0 0 0 0 0 0 0 0 0 0 0 0 0 0 0 0 0 0 0 0 0 0 0 0 0 0 0 0 0 0 0 0 0 0 0 0 0 0 0 0 0 0 0 0 0 0 0 0 0 0 0 0 0 0 0 0 0 0 0 0 0 0 0 0 0 0 0 0 0 0 0 0 0 0 0 0 0 0 0 0 0 0 0 0 0 0 0 0 0 0 0 0 0 0 0 0 0 0 0 0 0 0 0 0 0 0 0 0 0 0 0 0 0 0 0 0 0 0 0 0 0 0 0 0 0 0 0 0 0 0 0 0 0 0 0 0 0 0 0 0 0 0 0 0 0 0 0 0 0 0 0 0 0
0 0 0 0 0 0 0 0 0 0 0 0 0 0 0 0 0 0 0 0 0 0 0 0 0 0 0 0 0 0 0 0 0 0 0 0 0 0 0 0 0 0 0 0 0 0 0 0 0 0 0 0 0 0 0 0 0 0 0 0 0 0 0 0 0 0 0 0 0 0 0 0 0 0 0 0 0 0 0 0 0 0 0 0 0 0 0 0 0 0 0 0 0 0 0 0 0 0 0 0 0 0 0 0 0 0 0 0 0 0 0 0 0 0 0 0 0 0 0 0 0 0 0 0 0 0 0 0 0 0 0 0 0 0 0 0 0 0 0 0 0 0 0 0 0 0 0 0 0 0 0 0 0 0 0 0 0 0 0 0 0 0 0 0 0 0 0 0 0 0 0 0 0 0 0 0 0 0 0 0 0 0 0 0 0 0 0 0 0 0 0 0 0 0 0 0 0 0 0 0 0 0 0 0 0 0 0 0 0 0 0 0 0 0 0 0 0 0 0 0 0 0 0 0 0 0 0 0 0 0 0 0 0 0 0 0 0 0 0 0 0 0 0 0 0 0 0 0 0 0 0 0 0 0 0 0
0 0 0 0 0 0 0 0 0 0 0 0 0 0 0 0 0 0 0 0 0 0 0 0 0 0 0 0 0 0 0 0 0 0 0 0 0 0 0 0 0 0 0 0 0 0 0 0 0 0 0 0 0 0 0 0 0 0 0 0 0 0 0 0 0 0 0 0 0 0 0 0 0 0 0 0 0 0 0 0 0 0 0 0 0 0 0 0 0 0 0 0 0 0 0 0 0 0 0 0 0 0 0 0 0 0 0 0 0 0 0 0 0 0 0 0 0 0 0 0 0 0 0 0 0 0 0 0 0 0 0 0 0 0 0 0 0 0 0 0 0 0 0 0 0 0 0 0 0 0 0 0 0 0 0 0 0 0 0 0 0 0 0 0 0 0 0 0 0 0 0 0 0 0 0 0 0 0 0 0 0 0 0 0 0 0 0 0 0 0 0 0 0 0 0 0 0 0 0 0 0 0 0 0 0 0 0 0 0 0 0 0 0 0 0 0 0 0 0 0 0 0 0 0 0 0 0 0 0 0 0 0 0 0 0 0 0 0 0 0 0 0 0 0 0 0 0 0 0 0 0 0 0 0 0 0
0 0 0 0 0 0 0 0 0 0 0 0 0 0 0 0 0 0 0 0 0 0 0 0 0 0 0 0 0 0 0 0 0 0 0 0 0 0 0 0 0 0 0 0 0 0 0 0 0 0 0 0 0 0 0 0 0 0 0 0 0 0 0 0 0 0 0 0 0 0 0 0 0 0 0 0 0 0 0 0 0 0 0 0 0 0 0 0 0 0 0 0 0 0 0 0 0 0 0 0 0 0 0 0 0 0 0 0 0 0 0 0 0 0 0 0 0 0 0 0 0 0 0 0 0 0 0 0 0 0 0 0 0 0 0 0 0 0 0 0 0 0 0 0 0 0 0 0 0 0 0 0 0 0 0 0 0 0 0 0 0 0 0 0 0 0 0 0 0 0 0 0 0 0 0 0 0 0 0 0 0 0 0 0 0 0 0 0 0 0 0 0 0 0 0 0 0 0 0 0 0 0 0 0 0 0 0 0 0 0 0 0 0 0 0 0 0 0 0 0 0 0 0 0 0 0 0 0 0 0 0 0 0 0 0 0 0 0 0 0 0 0 0 0 0 0 0 0 0 0 0 0 0 0 0 0
0 0 0 0 0 0 0 0 0 0 0 0 0 0 0 0 0 0 0 0 0 0 0 0 0 0 0 0 0 0 0 0 0 0 0 0 0 0 0 0 0 0 0 0 0 0 0 0 0 0 0 0 0 0 0 0 0 0 0 0 0 0 0 0 0 0 0 0 0 0 0 0 0 0 0 0 0 0 0 0 0 0 0 0 0 0 0 0 0 0 0 0 0 0 0 0 0 0 0 0 0 0 0 0 0 0 0 0 0 0 0 0 0 0 0 0 0 0 0 0 0 0 0 0 0 0 0 0 0 0 0 0 0 0 0 0 0 0 0 0 0 0 0 0 0 0 0 0 0 0 0 0 0 0 0 0 0 0 0 0 0 0 0 0 0 0 0 0 0 0 0 0 0 0 0 0 0 0 0 0 0 0 0 0 0 0 0 0 0 0 0 0 0 0 0 0 0 0 0 0 0 0 0 0 0 0 0 0 0 0 0 0 0 0 0 0 0 0 0 0 0 0 0 0 0 0 0 0 0 0 0 0 0 0 0 0 0 0 0 0 0 0 0 0 0 0 0 0 0 0 0 0 0 0 0 0
0 0 0 0 0 0 0 0 0 0 0 0 0 0 0 0 0 0 0 0 0 0 0 0 0 0 0 0 0 0 0 0 0 0 0 0 0 0 0 0 0 0 0 0 0 0 0 0 0 0 0 0 0 0 0 0 0 0 0 0 0 0 0 0 0 0 0 0 0 0 0 0 0 0 0 0 0 0 0 0 0 0 0 0 0 0 0 0 0 0 0 0 0 0 0 0 0 0 0 0 0 0 0 0 0 0 0 0 0 0 0 0 0 0 0 0 0 0 0 0 0 0 0 0 0 0 0 0 0 0 0 0 0 0 0 0 0 0 0 0 0 0 0 0 0 0 0 0 0 0 0 0 0 0 0 0 0 0 0 0 0 0 0 0 0 0 0 0 0 0 0 0 0 0 0 0 0 0 0 0 0 0 0 0 0 0 0 0 0 0 0 0 0 0 0 0 0 0 0 0 0 0 0 0 0 0 0 0 0 0 0 0 0 0 0 0 0 0 0 0 0 0 0 0 0 0 0 0 0 0 0 0 0 0 0 0 0 0 0 0 0 0 0 0 0 0 0 0 0 0 0 0 0 0 0 0
0 0 0 0 0 0 0 0 0 0 0 0 0 0 0 0 0 0 0 0 0 0 0 0 0 0 0 0 0 0 0 0 0 0 0 0 0 0 0 0 0 0 0 0 0 0 0 0 0 0 0 0 0 0 0 0 0 0 0 0 0 0 0 0 0 0 0 0 0 0 0 0 0 0 0 0 0 0 0 0 0 0 0 0 0 0 0 0 0 0 0 0 0 0 0 0 0 0 0 0 0 0 0 0 0 0 0 0 0 0 0 0 0 0 0 0 0 0 0 0 0 0 0 0 0 0 0 0 0 0 0 0 0 0 0 0 0 0 0 0 0 0 0 0 0 0 0 0 0 0 0 0 0 0 0 0 0 0 0 0 0 0 0 0 0 0 0 0 0 0 0 0 0 0 0 0 0 0 0 0 0 0 0 0 0 0 0 0 0 0 0 0 0 0 0 0 0 0 0 0 0 0 0 0 0 0 0 0 0 0 0 0 0 0 0 0 0 0 0 0 0 0 0 0 0 0 0 0 0 0 0 0 0 0 0 0 0 0 0 0 0 0 0 0 0 0 0 0 0 0 0 0 0 0 0 0
0 0 0 0 0 0 0 0 0 0 0 0 0 0 0 0 0 0 0 0 0 0 0 0 0 0 0 0 0 0 0 0 0 0 0 0 0 0 0 0 0 0 0 0 0 0 0 0 0 0 0 0 0 0 0 0 0 0 0 0 0 0 0 0 0 0 0 0 0 0 0 0 0 0 0 0 0 0 0 0 0 0 0 0 0 0 0 0 0 0 0 0 0 0 0 0 0 0 0 0 0 0 0 0 0 0 0 0 0 0 0 0 0 0 0 0 0 0 0 0 0 0 0 0 0 0 0 0 0 0 0 0 0 0 0 0 0 0 0 0 0 0 0 0 0 0 0 0 0 0 0 0 0 0 0 0 0 0 0 0 0 0 0 0 0 0 0 0 0 0 0 0 0 0 0 0 0 0 0 0 0 0 0 0 0 0 0 0 0 0 0 0 0 0 0 0 0 0 0 0 0 0 0 0 0 0 0 0 0 0 0 0 0 0 0 0 0 0 0 0 0 0 0 0 0 0 0 0 0 0 0 0 0 0 0 0 0 0 0 0 0 0 0 0 0 0 0 0 0 0 0 0 0 0 0 0
0 0 0 0 0 0 0 0 0 0 0 0 0 0 0 0 0 0 0 0 0 0 0 0 0 0 0 0 0 0 0 0 0 0 0 0 0 0 0 0 0 0 0 0 0 0 0 0 0 0 0 0 0 0 0 0 0 0 0 0 0 0 0 0 0 0 0 0 0 0 0 0 0 0 0 0 0 0 0 0 0 0 0 0 0 0 0 0 0 0 0 0 0 0 0 0 0 0 0 0 0 0 0 0 0 0 0 0 0 0 0 0 0 0 0 0 0 0 0 0 0 0 0 0 0 0 0 0 0 0 0 0 0 0 0 0 0 0 0 0 0 0 0 0 0 0 0 0 0 0 0 0 0 0 0 0 0 0 0 0 0 0 0 0 0 0 0 0 0 0 0 0 0 0 0 0 0 0 0 0 0 0 0 0 0 0 0 0 0 0 0 0 0 0 0 0 0 0 0 0 0 0 0 0 0 0 0 0 0 0 0 0 0 0 0 0 0 0 0 0 0 0 0 0 0 0 0 0 0 0 0 0 0 0 0 0 0 0 0 0 0 0 0 0 0 0 0 0 0 0 0 0 0 0 0 0
0 0 0 0 0 0 0 0 0 0 0 0 0 0 0 0 0 0 0 0 0 0 0 0 0 0 0 0 0 0 0 0 0 0 0 0 0 0 0 0 0 0 0 0 0 0 0 0 0 0 0 0 0 0 0 0 0 0 0 0 0 0 0 0 0 0 0 0 0 0 0 0 0 0 0 0 0 0 0 0 0 0 0 0 0 0 0 0 0 0 0 0 0 0 0 0 0 0 0 0 0 0 0 0 0 0 0 0 0 0 0 0 0 0 0 0 0 0 0 0 0 0 0 0 0 0 0 0 0 0 0 0 0 0 0 0 0 0 0 0 0 0 0 0 0 0 0 0 0 0 0 0 0 0 0 0 0 0 0 0 0 0 0 0 0 0 0 0 0 0 0 0 0 0 0 0 0 0 0 0 0 0 0 0 0 0 0 0 0 0 0 0 0 0 0 0 0 0 0 0 0 0 0 0 0 0 0 0 0 0 0 0 0 0 0 0 0 0 0 0 0 0 0 0 0 0 0 0 0 0 0 0 0 0 0 0 0 0 0 0 0 0 0 0 0 0 0 0 0 0 0 0 0 0 0 0
0 0 0 0 0 0 0 0 0 0 0 0 0 0 0 0 0 0 0 0 0 0 0 0 0 0 0 0 0 0 0 0 0 0 0 0 0 0 0 0 0 0 0 0 0 0 0 0 0 0 0 0 0 0 0 0 0 0 0 0 0 0 0 0 0 0 0 0 0 0 0 0 0 0 0 0 0 0 0 0 0 0 0 0 0 0 0 0 0 0 0 0 0 0 0 0 0 0 0 0 0 0 0 0 0 0 0 0 0 0 0 0 0 0 0 0 0 0 0 0 0 0 0 0 0 0 0 0 0 0 0 0 0 0 0 0 0 0 0 0 0 0 0 0 0 0 0 0 0 0 0 0 0 0 0 0 0 0 0 0 0 0 0 0 0 0 0 0 0 0 0 0 0 0 0 0 0 0 0 0 0 0 0 0 0 0 0 0 0 0 0 0 0 0 0 0 0 0 0 0 0 0 0 0 0 0 0 0 0 0 0 0 0 0 0 0 0 0 0 0 0 0 0 0 0 0 0 0 0 0 0 0 0 0 0 0 0 0 0 0 0 0 0 0 0 0 0 0 0 0 0 0 0 0 0 0
0 0 0 0 0 0 0 0 0 0 0 0 0 0 0 0 0 0 0 0 0 0 0 0 0 0 0 0 0 0 0 0 0 0 0 0 0 0 0 0 0 0 0 0 0 0 0 0 0 0 0 0 0 0 0 0 0 0 0 0 0 0 0 0 0 0 0 0 0 0 0 0 0 0 0 0 0 0 0 0 0 0 0 0 0 0 0 0 0 0 0 0 0 0 0 0 0 0 0 0 0 0 0 0 0 0 0 0 0 0 0 0 0 0 0 0 0 0 0 0 0 0 0 0 0 0 0 0 0 0 0 0 0 0 0 0 0 0 0 0 0 0 0 0 0 0 0 0 0 0 0 0 0 0 0 0 0 0 0 0 0 0 0 0 0 0 0 0 0 0 0 0 0 0 0 0 0 0 0 0 0 0 0 0 0 0 0 0 0 0 0 0 0 0 0 0 0 0 0 0 0 0 0 0 0 0 0 0 0 0 0 0 0 0 0 0 0 0 0 0 0 0 0 0 0 0 0 0 0 0 0 0 0 0 0 0 0 0 0 0 0 0 0 0 0 0 0 0 0 0 0 0 0 0 0 0
0 0 0 0 0 0 0 0 0 0 0 0 0 0 0 0 0 0 0 0 0 0 0 0 0 0 0 0 0 0 0 0 0 0 0 0 0 0 0 0 0 0 0 0 0 0 0 0 0 0 0 0 0 0 0 0 0 0 0 0 0 0 0 0 0 0 0 0 0 0 0 0 0 0 0 0 0 0 0 0 0 0 0 0 0 0 0 0 0 0 0 0 0 0 0 0 0 0 0 0 0 0 0 0 0 0 0 0 0 0 0 0 0 0 0 0 0 0 0 0 0 0 0 0 0 0 0 0 0 0 0 0 0 0 0 0 0 0 0 0 0 0 0 0 0 0 0 0 0 0 0 0 0 0 0 0 0 0 0 0 0 0 0 0 0 0 0 0 0 0 0 0 0 0 0 0 0 0 0 0 0 0 0 0 0 0 0 0 0 0 0 0 0 0 0 0 0 0 0 0 0 0 0 0 0 0 0 0 0 0 0 0 0 0 0 0 0 0 0 0 0 0 0 0 0 0 0 0 0 0 0 0 0 0 0 0 0 0 0 0 0 0 0 0 0 0 0 0 0 0 0 0 0 0 0 0
0 0 0 0 0 0 0 0 0 0 0 0 0 0 0 0 0 0 0 0 0 0 0 0 0 0 0 0 0 0 0 0 0 0 0 0 0 0 0 0 0 0 0 0 0 0 0 0 0 0 0 0 0 0 0 0 0 0 0 0 0 0 0 0 0 0 0 0 0 0 0 0 0 0 0 0 0 0 0 0 0 0 0 0 0 0 0 0 0 0 0 0 0 0 0 0 0 0 0 0 0 0 0 0 0 0 0 0 0 0 0 0 0 0 0 0 0 0 0 0 0 0 0 0 0 0 0 0 0 0 0 0 0 0 0 0 0 0 0 0 0 0 0 0 0 0 0 0 0 0 0 0 0 0 0 0 0 0 0 0 0 0 0 0 0 0 0 0 0 0 0 0 0 0 0 0 0 0 0 0 0 0 0 0 0 0 0 0 0 0 0 0 0 0 0 0 0 0 0 0 0 0 0 0 0 0 0 0 0 0 0 0 0 0 0 0 0 0 0 0 0 0 0 0 0 0 0 0 0 0 0 0 0 0 0 0 0 0 0 0 0 0 0 0 0 0 0 0 0 0 0 0 0 0 0 0
0 0 0 0 0 0 0 0 0 0 0 0 0 0 0 0 0 0 0 0 0 0 0 0 0 0 0 0 0 0 0 0 0 0 0 0 0 0 0 0 0 0 0 0 0 0 0 0 0 0 0 0 0 0 0 0 0 0 0 0 0 0 0 0 0 0 0 0 0 0 0 0 0 0 0 0 0 0 0 0 0 0 0 0 0 0 0 0 0 0 0 0 0 0 0 0 0 0 0 0 0 0 0 0 0 0 0 0 0 0 0 0 0 0 0 0 0 0 0 0 0 0 0 0 0 0 0 0 0 0 0 0 0 0 0 0 0 0 0 0 0 0 0 0 0 0 0 0 0 0 0 0 0 0 0 0 0 0 0 0 0 0 0 0 0 0 0 0 0 0 0 0 0 0 0 0 0 0 0 0 0 0 0 0 0 0 0 0 0 0 0 0 0 0 0 0 0 0 0 0 0 0 0 0 0 0 0 0 0 0 0 0 0 0 0 0 0 0 0 0 0 0 0 0 0 0 0 0 0 0 0 0 0 0 0 0 0 0 0 0 0 0 0 0 0 0 0 0 0 0 0 0 0 0 0 0
0 0 0 0 0 0 0 0 0 0 0 0 0 0 0 0 0 0 0 0 0 0 0 0 0 0 0 0 0 0 0 0 0 0 0 0 0 0 0 0 0 0 0 0 0 0 0 0 0 0 0 0 0 0 0 0 0 0 0 0 0 0 0 0 0 0 0 0 0 0 0 0 0 0 0 0 0 0 0 0 0 0 0 0 0 0 0 0 0 0 0 0 0 0 0 0 0 0 0 0 0 0 0 0 0 0 0 0 0 0 0 0 0 0 0 0 0 0 0 0 0 0 0 0 0 0 0 0 0 0 0 0 0 0 0 0 0 0 0 0 0 0 0 0 0 0 0 0 0 0 0 0 0 0 0 0 0 0 0 0 0 0 0 0 0 0 0 0 0 0 0 0 0 0 0 0 0 0 0 0 0 0 0 0 0 0 0 0 0 0 0 0 0 0 0 0 0 0 0 0 0 0 0 0 0 0 0 0 0 0 0 0 0 0 0 0 0 0 0 0 0 0 0 0 0 0 0 0 0 0 0 0 0 0 0 0 0 0 0 0 0 0 0 0 0 0 0 0 0 0 0 0 0 0 0 0
0 0 0 0 0 0 0 0 0 0 0 0 0 0 0 0 0 0 0 0 0 0 0 0 0 0 0 0 0 0 0 0 0 0 0 0 0 0 0 0 0 0 0 0 0 0 0 0 0 0 0 0 0 0 0 0 0 0 0 0 0 0 0 0 0 0 0 0 0 0 0 0 0 0 0 0 0 0 0 0 0 0 0 0 0 0 0 0 0 0 0 0 0 0 0 0 0 0 0 0 0 0 0 0 0 0 0 0 0 0 0 0 0 0 0 0 0 0 0 0 0 0 0 0 0 0 0 0 0 0 0 0 0 0 0 0 0 0 0 0 0 0 0 0 0 0 0 0 0 0 0 0 0 0 0 0 0 0 0 0 0 0 0 0 0 0 0 0 0 0 0 0 0 0 0 0 0 0 0 0 0 0 0 0 0 0 0 0 0 0 0 0 0 0 0 0 0 0 0 0 0 0 0 0 0 0 0 0 0 0 0 0 0 0 0 0 0 0 0 0 0 0 0 0 0 0 0 0 0 0 0 0 0 0 0 0 0 0 0 0 0 0 0 0 0 0 0 0 0 0 0 0 0 0 0 0
0 0 0 0 0 0 0 0 0 0 0 0 0 0 0 0 0 0 0 0 0 0 0 0 0 0 0 0 0 0 0 0 0 0 0 0 0 0 0 0 0 0 0 0 0 0 0 0 0 0 0 0 0 0 0 0 0 0 0 0 0 0 0 0 0 0 0 0 0 0 0 0 0 0 0 0 0 0 0 0 0 0 0 0 0 0 0 0 0 0 0 0 0 0 0 0 0 0 0 0 0 0 0 0 0 0 0 0 0 0 0 0 0 0 0 0 0 0 0 0 0 0 0 0 0 0 0 0 0 0 0 0 0 0 0 0 0 0 0 0 0 0 0 0 0 0 0 0 0 0 0 0 0 0 0 0 0 0 0 0 0 0 0 0 0 0 0 0 0 0 0 0 0 0 0 0 0 0 0 0 0 0 0 0 0 0 0 0 0 0 0 0 0 0 0 0 0 0 0 0 0 0 0 0 0 0 0 0 0 0 0 0 0 0 0 0 0 0 0 0 0 0 0 0 0 0 0 0 0 0 0 0 0 0 0 0 0 0 0 0 0 0 0 0 0 0 0 0 0 0 0 0 0 0 0 0
0 0 0 0 0 0 0 0 0 0 0 0 0 0 0 0 0 0 0 0 0 0 0 0 0 0 0 0 0 0 0 0 0 0 0 0 0 0 0 0 0 0 0 0 0 0 0 0 0 0 0 0 0 0 0 0 0 0 0 0 0 0 0 0 0 0 0 0 0 0 0 0 0 0 0 0 0 0 0 0 0 0 0 0 0 0 0 0 0 0 0 0 0 0 0 0 0 0 0 0 0 0 0 0 0 0 0 0 0 0 0 0 0 0 0 0 0 0 0 0 0 0 0 0 0 0 0 0 0 0 0 0 0 0 0 0 0 0 0 0 0 0 0 0 0 0 0 0 0 0 0 0 0 0 0 0 0 0 0 0 0 0 0 0 0 0 0 0 0 0 0 0 0 0 0 0 0 0 0 0 0 0 0 0 0 0 0 0 0 0 0 0 0 0 0 0 0 0 0 0 0 0 0 0 0 0 0 0 0 0 0 0 0 0 0 0 0 0 0 0 0 0 0 0 0 0 0 0 0 0 0 0 0 0 0 0 0 0 0 0 0 0 0 0 0 0 0 0 0 0 0 0 0 0 0 0
0 0 0 0 0 0 0 0 0 0 0 0 0 0 0 0 0 0 0 0 0 0 0 0 0 0 0 0 0 0 0 0 0 0 0 0 0 0 0 0 0 0 0 0 0 0 0 0 0 0 0 0 0 0 0 0 0 0 0 0 0 0 0 0 0 0 0 0 0 0 0 0 0 0 0 0 0 0 0 0 0 0 0 0 0 0 0 0 0 0 0 0 0 0 0 0 0 0 0 0 0 0 0 0 0 0 0 0 0 0 0 0 0 0 0 0 0 0 0 0 0 0 0 0 0 0 0 0 0 0 0 0 0 0 0 0 0 0 0 0 0 0 0 0 0 0 0 0 0 0 0 0 0 0 0 0 0 0 0 0 0 0 0 0 0 0 0 0 0 0 0 0 0 0 0 0 0 0 0 0 0 0 0 0 0 0 0 0 0 0 0 0 0 0 0 0 0 0 0 0 0 0 0 0 0 0 0 0 0 0 0 0 0 0 0 0 0 0 0 0 0 0 0 0 0 0 0 0 0 0 0 0 0 0 0 0 0 0 0 0 0 0 0 0 0 0 0 0 0 0 0 0 0 0 0 0
0 0 0 0 0 0 0 0 0 0 0 0 0 0 0 0 0 0 0 0 0 0 0 0 0 0 0 0 0 0 0 0 0 0 0 0 0 0 0 0 0 0 0 0 0 0 0 0 0 0 0 0 0 0 0 0 0 0 0 0 0 0 0 0 0 0 0 0 0 0 0 0 0 0 0 0 0 0 0 0 0 0 0 0 0 0 0 0 0 0 0 0 0 0 0 0 0 0 0 0 0 0 0 0 1.37082 0 0 0 0 1.37082 2.74163 1.37082 0 0 1.37082 0 0 0 0 0 0 0 0 0 0 0 0 0 0 0 0 0 0 0 0 0 0 0 0 0 0 0 0 0 0 0 0 0 0 0 0 0 0 0 0 0 0 0 0 0 0 0 0 0 0 0 0 0 0 0 0 0 0 0 0 0 0 0 0 0 0 0 0 0 0 0 0 0 0 0 0 0 0 0 0 0 0 0 0 0 0 0 0 0 0 0 0 0 0 0 0 0 0 0 0 0 0 0 0 0 0 0 0 0 0 0 0 0 0 0 0 0 0 0 0 0 0 0 0 0 0 0 0 0 0 0 0 0 0 0 0 0 0 0 0 0
0 0 0 0 0 0 0 0 0 0 0 0 0 0 0 0 0 0 0 0 0 0 0 0 0 0 0 0 0 0 0 0 0 0 0 0 0 0 0 0 0 0 0 0 0 0 0 0 0 0 0 0 0 0 0 0 0 0 0 0 0 0 0 0 0 0 0 0 0 0 0 0 0 0 0 0 0 0 0 0 0 0 0 0 0 0 0 0 0 0 0 0 0 0 0 0 0 0 0 0 0 0 0 0 0 1.37082 1.37082 2.74163 0 0 1.37082 1.37082 0 0 0 0 0 0 0 0 0 0 0 0 0 0 0 0 0 0 0 0 0 0 0 0 0 0 0 0 0 0 0 0 0 0 0 0 0 0 0 0 0 0 0 0 0 0 0 0 0 0 0 0 0 0 0 0 0 0 0 0 0 0 0 0 0 0 0 0 0 0 0 0 0 0 0 0 0 0 0 0 0 0 0 0 0 0 0 0 0 0 0 0 0 0 0 0 0 0 0 0 0 0 0 0 0 0 0 0 0 0 0 0 0 0 0 0 0 0 0 0 0 0 0 0 0 0 0 0 0 0 0 0 0 0 0 0 0 0 0 0 0 0 0 0
0 0 0 0 0 0 0 0 0 0 0 0 0 0 0 0 0 0 0 0 0 0 0 0 0 0 0 0 0 0 0 0 0 0 0 0 0 0 0 0 0 0 0 0 0 0 0 0 0 0 0 0 0 0 0 0 0 0 0 0 0 0 0 0 0 1.37082 0 0 0 0 0 0 0 0 0 0 0 0 0 0 0 0 0 0 0 0 0 0 0 0 0 0 0 0 0 0 0 0 0 0 0 0 0 0 0 0 0 0 0 0 1.37082 0 0 1.37082 0 0 0 0 0 0 0 0 0 0 0 0 0 0 0 0 0 0 0 0 0 0 0 0 0 0 0 0 0 0 0 0 0 0 0 0 0 0 0 0 0 0 0 0 0 0 0 0 0 0 0 0 0 0 0 0 0 0 0 0 0 0 0 0 0 0 0 0 0 0 0 0 1.37082 1.37082 0 0 0 0 0 0 0 0 0 0 0 0 0 0 0 0 0 0 0 0 0 0 0 0 0 0 0 0 0 0 0 0 0 0 0 1.37082 0 0 0 0 0 0 0 0 0 0 0 0 0 0 0 0 0 0 0 0 0 0 0 0 0 0 0 0 0 0 0 0
0 0 0 0 0 0 0 0 0 0 0 0 0 0 0 0 0 0 0 0 0 0 0 0 0 0 0 0 0 0 0 0 0 0 0 0 0 0 0 0 0 0 0 0 0 0 0 0 0 0 0 0 0 0 0 0 0 0 0 0 0 0 0 0 0 0 0 0 1.37082 0 0 0 0 0 0 0 0 0 0 0 0 0 0 0 0 0 0 0 0 0 0 0 0 0 0 0 0 0 0 0 0 0 0 0 0 0 0 2.74163 0 0 0 1.37082 2.74163 0 0 0 0 0 0 1.37082 0 0 0 0 0 0 0 0 0 0 0 0 0 0 0 0 0 0 0 0 0 0 0 0 0 0 0 0 0 0 0 0 0 0 0 0 0 0 0 0 0 0 0 0 0 0 0 0 0 0 0 0 0 1.37082 0 0 0 0 0 0 0 0 0 0 0 0 0 0 1.37082 0 0 0 0 0 0 0 0 0 0 0 0 0 0 0 0 0 0 0 0 0 0 0 0 0 0 0 0 0 0 0 0 0 0 0 0 0 0 0 0 0 0 0 0 0 0 0 0 0 0 0 0 0 0 0 0 0 0 0 0 0 0 0 0 0 0 0
0 0 0 0 0 0 0 0 0 0 0 0 0 0 0 0 0 0 0 0 0 0 0 0 0 0 0 0 0 0 0 0 0 0 0 0 0 0 0 0 0 0 0 0 0 0 0 0 0 0 0 0 0 0 0 0 0 0 0 0 0 0 0 0 0 0 1.37082 0 0 0 0 0 0 0 0 0 0 0 0 0 0 0 0 0 0 0 0 0 0 0 0 0 0 0 0 0 0 0 0 0 0 0 0 0 0 0 0 0 1.37082 1.37082 0 0 0 1.37082 0 0 0 1.37082 0 1.37082 0 0 0 0 0 0 0 0 0 0 0 0 0 0 0 0 0 0 0 0 0 0 0 1.37082 0 0 0 0 0 0 0 0 0 0 0 0 0 0 0 0 0 0 0 0 0 0 0 0 0 0 0 0 0 1.37082 0 0 0 0 0 1.37082 0 0 1.37082 0 0 0 0 1.37082 1.37082 2.74163 0 0 0 0 0 0 0 0 0 0 0 0 0 0 0 0 0 0 0 0 0 0 0 0 0 0 0 0 0 0 0 0 0 0 0 0 0 0 0 0 0 0 0 0 0 0 0 0 0 0 0 0 0 0 0 0 0 0 0 0 0 0 0 0 0 0
0 0 0 0 0 0 0 0 0 0 0 0 0 0 0 0 0 0 0 0 0 0 0 0 0 0 0 0 0 0 0 0 0 0 0 0 0 0 0 0 0 0 0 0 0 0 0 0 0 0 0 0 0 0 0 0 0 0 0 0 0 0 0 0 0 1.37082 0 0 0 0 0 0 0 0 0 0 0 0 0 0 0 0 0 0 0 0 0 0 0 0 0 0 0 0 0 0 0 0 0 0 0 0 0 0 0 0 2.74163 1.37082 0 1.37082 2.74163 4.11245 1.37082 0 1.37082 0 0 0 0 0 0 0 0 0 0 0 0 0 0 0 0 1.37082 0 0 0 0 0 0 0 0 0 0 0 0 0 0 0 0 0 0 0 0 0 0 0 0 0 0 0 0 0 0 0 0 0 0 0 0 0 0 0 0 0 0 1.37082 0 0 0 0 0 0 0 0 0 0 0 0 0 0 1.37082 0 0 0 0 0 0 0 0 0 0 0 0 0 0 0 0 0 0 0 0 0 0 0 0 0 0 0 0 0 0 0 0 0 0 0 0 0 0 0 0 0 0 0 1.37082 0 0 0 0 0 0 0 0 0 0 0 0 0 0 0 0 0 0 0 0 0 0
0 0 0 0 0 0 0 0 0 0 0 0 0 0 0 0 0 0 0 0 0 0 0 0 0 0 0 0 0 0 0 0 0 0 0 0 0 0 0 0 0 0 0 0 0 0 0 0 0 0 0 0 0 0 0 0 0 0 0 0 0 0 0 1.37082 0 0 0 0 0 0 0 0 0 0 0 0 0 0 0 0 0 0 0 0 0 0 1.37082 0 0 0 0 0 0 0 0 0 0 0 0 0 0 0 0 0 1.37082 0 0 0 0 1.37082 0 0 1.37082 1.37082 1.37082 1.37082 0 0 0 1.37082 0 0 0 0 0 0 0 0 0 0 0 0 0 0 0 0 0 0 0 0 0 0 1.37082 0 0 0 0 0 0 0 0 0 0 0 0 0 0 0 0 0 0 0 0 0 0 0 0 0 0 0 0 0 0 0 0 0 0 0 0 0 0 0 0 0 0 1.37082 0 0 0 2.74163 0 1.37082 0 0 0 0 0 0 0 0 0 0 0 0 0 0 0 0 0 0 0 0 0 0 1.37082 0 0 1.37082 0 0 0 0 0 1.37082 0 0 0 0 1.37082 0 0 0 0 0 0 0 0 0 0 0 0 1.37082 0 0 0 0 0 0 0 0 0 0 0 0 0 0
0 0 0 0 0 0 0 0 0 0 0 0 0 0 0 0 0 0 0 0 0 0 0 0 0 0 0 0 0 0 0 0 0 0 0 0 0 0 0 0 0 0 0 0 0 0 0 0 0 0 0 0 0 0 0 0 0 0 0 0 0 0 0 0 0 0 0 0 0 0 0 0 0 0 0 0 0 0 0 0 0 0 0 0 0 0 0 0 0 0 0 0 0 0 0 0 0 0 0 0 0 1.37082 0 2.74163 1.37082 0 1.37082 1.37082 0 1.37082 0 1.37082 0 0 1.37082 0 0 1.37082 0 0 0 0 0 0 0 0 0 0 0 0 0 0 0 0 0 0 0 0 0 0 0 0 0 0 0 0 0 0 0 0 0 0 0 0 0 0 0 1.37082 0 0 0 0 0 0 0 0 0 0 0 1.37082 1.37082 0 2.74163 0 0 0 0 0 1.37082 0 0 0 1.37082 1.37082 1.37082 1.37082 1.37082 2.74163 0 2.74163 0 1.37082 0 0 0 1.37082 0 0 0 0 0 0 0 0 0 0 0 0 0 0 0 0 1.37082 0 0 0 1.37082 1.37082 1.37082 1.37082 0 0 0 1.37082 0 0 0 2.74163 0 0 1.37082 1.37082 0 0 1.37082 1.37082 0 0 0 0 0 1.37082 1.37082 0 1.37082 1.37082 0 0 0 0 0 0 0 0 0 1.37082
0 0 0 0 0 0 0 0 0 0 0 0 0 0 0 0 0 0 0 0 0 0 0 0 0 0 0 0 0 0 0 0 0 0 0 0 0 0 0 0 0 0 0 0 0 0 0 0 0 0 0 0 0 0 0 0 0 0 0 0 0 0 0 0 0 0 1.37082 0 0 0 0 1.37082 1.37082 0 0 0 0 0 0 0 0 0 0 0 0 0 0 0 0 0 0 0 0 0 0 0 0 0 0 0 0 0 0 0 1.37082 0 0 1.37082 0 1.37082 1.37082 2.74163 0 1.37082 1.37082 0 1.37082 1.37082 1.37082 0 0 0 0 0 0 0 1.37082 0 0 0 0 0 0 0 0 0 0 0 1.37082 0 0 1.37082 1.37082 1.37082 0 0 0 0 0 0 0 0 0 0 0 0 0 0 0 0 0 0 0 0 0 0 0 0 0 0 1.37082 1.37082 0 1.37082 0 1.37082 1.37082 0 0 1.37082 0 1.37082 0 1.37082 0 1.37082 1.37082 0 0 0 0 0 0 0 0 0 0 0 0 0 0 0 0 0 0 0 0 0 0 0 0 1.37082 0 1.37082 2.74163 0 2.74163 2.74163 1.37082 0 2.74163 1.37082 0 1.37082 0 1.37082 0 1.37082 0 0 0 0 1.37082 1.37082 1.37082 0 1.37082 0 0 1.37082 0 0 1.37082 0 0 1.37082 1.37082 1.37082 0 1.37082 0 0 0 0 0 0
0 0 0 0 0 0 0 0 0 0 0 0 0 0 0 0 0 0 0 0 0 0 0 0 0 0 0 0 0 0 0 0 0 0 0 0 0 0 0 0 0 0 0 0 0 0 0 0 0 0 0 0 0 0 0 0 0 0 0 1.37082 1.37082 0 2.74163 0 1.37082 0 0 0 1.37082 0 0 0 2.74163 0 0 0 0 0 0 0 0 0 0 0 0 1.37082 0 0 0 0 0 0 0 0 0 0 0 0 0 0 0 0 0 1.37082 1.37082 0 0 1.37082 0 0 1.37082 0 0 2.74163 0 1.37082 0 1.37082 0 1.37082 0 2.74163 0 0 1.37082 0 0 0 0 0 0 0 0 0 0 1.37082 0 0 1.37082 1.37082 0 0 0 0 0 0 0 1.37082 0 0 0 0 0 0 0 0 0 0 1.37082 1.37082 0 1.37082 0 0 1.37082 0 0 1.37082 1.37082 0 1.37082 0 1.37082 1.37082 0 0 1.37082 0 1.37082 0 0 0 2.74163 2.74163 1.37082 1.37082 0 0 1.37082 0 0 0 0 0 0 0 1.37082 0 0 0 0 0 0 0 0 1.37082 0 0 0 0 0 0 0 0 1.37082 0 1.37082 0 2.74163 0 1.37082 0 0 1.37082 2.74163 2.74163 2.74163 1.37082 1.37082 2.74163 4.11245 0 2.74163 0 1.37082 1.37082 0 0 0 1.37082 1.37082 1.37082 0 0 0 0 1.37082 1.37082 0 0 0 1.37082 0 0 0 0
0 0 0 0 0 0 0 0 0 0 0 0 0 0 0 0 0 0 0 0 0 0 0 0 0 0 0 0 0 0 0 0 0 0 0 0 0 0 0 0 0 0 0 0 0 0 0 0 0 0 0 0 0 0 0 0 1.37082 0 0 0 0 1.37082 0 1.37082 0 1.37082 0 0 0 0 0 0 0 0 0 0 0 0 0 0 0 0 0 0 0 0 1.37082 0 0 0 0 0 0 0 0 0 0 0 0 1.37082 0 0 1.37082 1.37082 0 0 0 1.37082 0 2.74163 0 1.37082 2.74163 0 2.74163 0 1.37082 1.37082 0 0 0 1.37082 0 0 0 0 0 0 1.37082 0 0 1.37082 1.37082 1.37082 1.37082 0 0 1.37082 0 0 0 0 0 0 1.37082 0 1.37082 0 0 1.37082 0 0 0 0 0 1.37082 0 0 0 0 0 0 0 0 1.37082 0 1.37082 1.37082 1.37082 0 2.74163 4.11245 4.11245 0 2.74163 0 1.37082 2.74163 2.74163 0 1.37082 0 1.37082 0 2.74163 1.37082 2.74163 1.37082 1.37082 0 1.37082 0 0 0 0 0 0 0 0 0 0 0 0 0 0 0 0 1.37082 0 0 0 0 0 2.74163 0 4.11245 1.37082 1.37082 1.37082 1.37082 2.74163 5.48327 4.11245 2.74163 2.74163 1.37082 2.74163 1.37082 1.37082 1.37082 1.37082 2.74163 1.37082 0 1.37082 0 2.74163 0 1.37082 0 1.37082 1.37082 0 1.37082 2.74163 0 0 1.37082 1.37082 0 0 0 1.37082 1.37082 0 0
0 0 0 0 0 0 0 0 0 0 0 0 0 0 0 0 0 0 0 0 0 0 0 0 0 0 0 0 0 0 0 0 0 0 0 0 0 0 0 0 0 0 1.37082 0 0 0 0 0 0 0 0 0 0 0 0 0 0 0 0 0 0 2.74163 1.37082 1.37082 2.74163 1.37082 0 0 0 0 0 0 0 0 0 0 0 0 0 0 0 0 0 0 0 0 0 0 0 0 0 0 0 0 0 0 0 0 0 0 1.37082 1.37082 0 0 2.74163 0 1.37082 2.74163 1.37082 1.37082 0 0 0 1.37082 1.37082 0 1.37082 0 1.37082 1.37082 0 0 0 0 1.37082 0 0 1.37082 1.37082 0 1.37082 0 1.37082 0 0 1.37082 1.37082 0 1.37082 1.37082 0 0 0 2.74163 1.37082 0 5.48327 1.37082 0 0 1.37082 0 0 0 0 0 2.74163 0 2.74163 0 1.37082 0 0 1.37082 0 0 0 4.11245 1.37082 0 1.37082 5.48327 2.74163 2.74163 4.11245 2.74163 0 1.37082 0 0 1.37082 1.37082 0 1.37082 2.74163 1.37082 2.74163 1.37082 1.37082 0 0 1.37082 1.37082 0 0 0 0 0 0 0 0 0 0 0 0 0 0 0 0 0 1.37082 1.37082 2.74163 2.74163 6.85408 2.74163 0 2.74163 0 1.37082 1.37082 0 1.37082 6.85408 1.37082 1.37082 5.48327 8.2249 0 0 0 5.48327 2.74163 2.74163 2.74163 1.37082 0 2.74163 0 2.74163 2.74163 1.37082 1.37082 0 0 0 0 1.37082 0 1.37082 0 4.11245 2.74163 0 1.37082 2.74163
0 0 0 0 0 0 0 0 0 0 0 0 0 0 0 0 0 0 0 0 0 0 0 0 0 0 0 0 0 0 0 0 0 0 0 0 0 0 0 0 0 0 0 0 0 1.37082 0 0 0 0 0 0 0 0 0 0 0 0 1.37082 1.37082 2.74163 1.37082 2.74163 4.11245 1.37082 2.74163 0 2.74163 0 1.37082 0 1.37082 0 0 0 0 0 0 1.37082 0 1.37082 1.37082 0 0 0 0 0 0 0 0 0 0 0 0 0 0 0 0 2.74163 0 1.37082 0 1.37082 0 0 4.11245 0 4.11245 0 2.74163 1.37082 2.74163 2.74163 4.11245 0 0 0 0 0 0 0 0 0 0 0 1.37082 0 0 0 0 1.37082 1.37082 0 0 0 0 1.37082 5.48327 0 1.37082 0 2.74163 0 2.74163 0 0 2.74163 1.37082 0 1.37082 1.37082 1.37082 0 0 0 1.37082 0 0 0 0 2.74163 1.37082 1.37082 0 0 0 1.37082 2.74163 2.74163 0 0 5.48327 2.74163 5.48327 4.11245 5.48327 4.11245 0 1.37082 0 1.37082 1.37082 2.74163 4.11245 2.74163 1.37082 1.37082 2.74163 4.11245 0 2.74163 0 0 0 0 0 0 0 1.37082 0 0 0 0 0 0 0 0 1.37082 2.74163 0 0 4.11245 0 1.37082 2.74163 2.74163 4.11245 1.37082 6.85408 0 0 2.74163 1.37082 0 2.74163 2.74163 0 5.48327 1.37082 4.11245 0 0 1.37082 2.74163 0 1.37082 0 0 2.74163 1.37082 1.37082 1.37082 1.37082 0 2.74163 0 0 2.74163 2.74163 1.37082 1.37082 0 2.74163 4.11245 4.11245 1.37082
0 0 0 0 0 0 0 0 0 0 0 0 0 0 0 0 0 0 0 0 0 0 0 0 0 0 0 0 0 0 0 0 0 0 0 0 0 0 0 0 0 0 0 0 0 0 0 0 0 0 0 0 0 0 0 1.37082 0 0 4.11245 0 5.48327 1.37082 1.37082 1.37082 1.37082 0 4.11245 1.37082 0 2.74163 0 1.37082 0 0 1.37082 0 0 0 0 0 0 0 0 1.37082 0 0 0 0 0 0 0 0 0 0 0 0 0 1.37082 0 1.37082 0 0 1.37082 2.74163 0 2.74163 1.37082 2.74163 0 0 1.37082 0 1.37082 0 1.37082 1.37082 0 1.37082 0 0 1.37082 0 0 0 0 1.37082 1.37082 0 0 0 0 0 0 0 0 0 0 0 4.11245 4.11245 0 1.37082 0 1.37082 0 4.11245 1.37082 0 0 0 0 1.37082 1.37082 0 1.37082 1.37082 0 0 1.37082 0 0 2.74163 0 0 0 0 4.11245 0 0 1.37082 1.37082 0 6.85408 2.74163 1.37082 0 4.11245 4.11245 0 4.11245 0 5.48327 1.37082 2.74163 4.11245 1.37082 2.74163 6.85408 2.74163 1.37082 1.37082 0 0 1.37082 1.37082 0 1.37082 0 0 0 0 0 0 1.37082 0 0 1.37082 1.37082 0 1.37082 2.74163 1.37082 2.74163 1.37082 6.85408 6.85408 4.11245 1.37082 6.85408 2.74163 4.11245 1.37082 4.11245 1.37082 2.74163 4.11245 2.74163 1.37082 4.11245 1.37082 1.37082 0 0 1.37082 4.11245 0 1.37082 2.74163 0 2.74163 1.37082 1.37082 1.37082 1.37082 1.37082 2.74163 1.37082 0 4.11245 5.48327 4.11245 1.37082 2.74163 2.74163 5.48327 1.37082
0 0 0 0 0 0 0 0 0 0 0 0 0 0 0 0 0 0 0 0 0 0 0 0 0 0 0 0 0 0 0 0 0 0 0 0 0 0 0 0 0 0 0 0 0 0 0 0 0 0 0 0 0 0 1.37082 1.37082 0 0 0 1.37082 0 1.37082 4.11245 2.74163 2.74163 0 1.37082 1.37082 0 1.37082 0 1.37082 0 1.37082 1.37082 0 0 0 0 0 0 0 0 0 0 0 0 0 0 0 0 0 0 0 0 0 0 0 0 1.37082 1.37082 1.37082 0 4.11245 0 1.37082 0 0 2.74163 2.74163 2.74163 0 0 2.74163 0 0 1.37082 5.48327 0 1.37082 0 0 0 0 1.37082 0 1.37082 1.37082 1.37082 1.37082 0 0 0 0 2.74163 1.37082 1.37082 1.37082 0 2.74163 2.74163 1.37082 4.11245 2.74163 0 1.37082 1.37082 0 1.37082 2.74163 2.74163 2.74163 1.37082 0 0 1.37082 1.37082 0 0 0 1.37082 0 1.37082 0 1.37082 1.37082 1.37082 2.74163 2.74163 1.37082 6.85408 1.37082 2.74163 1.37082 1.37082 5.48327 5.48327 2.74163 2.74163 2.74163 2.74163 6.85408 5.48327 2.74163 5.48327 1.37082 1.37082 0 1.37082 1.37082 0 0 0 0 0 1.37082 0 0 0 1.37082 0 0 0 0 1.37082 0 2.74163 0 0 1.37082 2.74163 1.37082 0 0 5.48327 4.11245 2.74163 4.11245 1.37082 8.2249 4.11245 4.11245 2.74163 0 2.74163 4.11245 1.37082 5.48327 1.37082 2.74163 2.74163 2.74163 9.59572 2.74163 0 1.37082 4.11245 0 1.37082 1.37082 2.74163 0 1.37082 4.11245 6.85408 0 0 1.37082 0 2.74163 5.48327 2.74163 1.37082 1.37082 0 2.74163
0 0 0 0 0 0 0 0 0 0 0 0 0 0 0 0 0 0 0 0 0 0 0 0 0 0 0 0 0 0 0 0 0 0 0 0 0 0 0 0 0 0 0 0 0 0 0 0 0 0 0 0 1.37082 0 0 1.37082 0 2.74163 0 0 1.37082 2.74163 0 0 0 1.37082 0 0 4.11245 1.37082 0 0 0 0 1.37082 0 0 1.37082 0 0 1.37082 0 1.37082 0 0 1.37082 0 0 0 0 0 0 0 0 0 1.37082 0 0 1.37082 0 1.37082 2.74163 2.74163 1.37082 0 2.74163 2.74163 1.37082 2.74163 2.74163 0 0 4.11245 2.74163 0 1.37082 0 0 1.37082 0 0 0 0 0 0 1.37082 1.37082 1.37082 0 0 0 4.11245 0 2.74163 1.37082 4.11245 0 1.37082 5.48327 1.37082 1.37082 2.74163 2.74163 1.37082 1.37082 2.74163 1.37082 1.37082 1.37082 1.37082 1.37082 1.37082 4.11245 0 1.37082 1.37082 0 0 1.37082 2.74163 0 0 0 1.37082 0 2.74163 1.37082 0 1.37082 1.37082 1.37082 4.11245 2.74163 8.2249 5.48327 4.11245 4.11245 2.74163 5.48327 2.74163 0 0 2.74163 1.37082 2.74163 2.74163 1.37082 1.37082 1.37082 5.48327 0 2.74163 0 1.37082 4.11245 0 0 0 0 0 1.37082 0 0 0 0 0 2.74163 1.37082 0 1.37082 2.74163 0 5.48327 4.11245 1.37082 4.11245 5.48327 4.11245 2.74163 4.11245 5.48327 1.37082 1.37082 5.48327 1.37082 0 2.74163 1.37082 4.11245 4.11245 0 0 0 2.74163 1.37082 1.37082 1.37082 1.37082 0 2.74163 1.37082 5.48327 1.37082 6.85408 1.37082 1.37082 2.74163 4.11245 5.48327 2.74163 2.74163 2.74163 1.37082 1.37082 2.74163 2.74163
0 0 0 0 0 0 0 0 0 0 0 0 0 0 0 0 0 0 0 0 0 0 0 0 0 0 0 0 0 0 0 0 0 0 0 0 0 0 0 0 0 0 0 0 0 0 0 0 0 0 0 0 0 0 0 4.11245 0 0 2.74163 0 1.37082 0 0 0 0 0 0 0 0 0 0 1.37082 2.74163 1.37082 1.37082 2.74163 2.74163 0 1.37082 0 0 0 0 0 0 0 0 0 0 0 0 0 0 0 0 1.37082 0 1.37082 0 0 0 1.37082 0 1.37082 1.37082 2.74163 0 1.37082 2.74163 1.37082 0 1.37082 0 2.74163 2.74163 2.74163 1.37082 2.74163 0 1.37082 1.37082 1.37082 0 1.37082 0 0 1.37082 1.37082 0 0 2.74163 1.37082 4.11245 1.37082 1.37082 2.74163 4.11245 4.11245 2.74163 1.37082 4.11245 0 0 4.11245 0 1.37082 2.74163 1.37082 4.11245 0 4.11245 2.74163 0 1.37082 5.48327 1.37082 0 1.37082 0 2.74163 5.48327 2.74163 1.37082 1.37082 2.74163 0 0 1.37082 0 4.11245 4.11245 1.37082 6.85408 4.11245 2.74163 4.11245 2.74163 1.37082 1.37082 0 1.37082 1.37082 2.74163 1.37082 6.85408 2.74163 2.74163 4.11245 1.37082 0 1.37082 2.74163 0 0 0 0 2.74163 0 0 1.37082 0 0 1.37082 0 4.11245 0 0 1.37082 2.74163 6.85408 4.11245 5.48327 2.74163 1.37082 0 5.48327 2.74163 8.2249 1.37082 6.85408 1.37082 1.37082 1.37082 6.85408 1.37082 0 1.37082 5.48327 2.74163 2.74163 1.37082 2.74163 2.74163 4.11245 4.11245 2.74163 1.37082 1.37082 2.74163 2.74163 4.11245 2.74163 6.85408 4.11245 2.74163 2.74163 6.85408 1.37082 2.74163 4.11245 2.74163 5.48327 8.2249 5.48327 1.37082 2.74163
0 0 0 0 0 0 0 0 0 0 0 0 0 0 0 0 0 0 0 0 0 0 0 0 0 0 0 0 0 0 0 0 0 0 0 0 0 0 0 0 0 0 0 0 0 0 0 0 0 0 0 0 1.37082 0 0 0 1.37082 1.37082 0 0 0 1.37082 0 1.37082 0 1.37082 0 0 0 1.37082 1.37082 0 2.74163 1.37082 0 0 1.37082 0 0 0 1.37082 1.37082 2.74163 2.74163 0 0 0 0 0 0 0 0 0 0 0 1.37082 0 0 0 0 0 1.37082 2.74163 2.74163 0 4.11245 2.74163 0 2.74163 2.74163 2.74163 2.74163 4.11245 1.37082 0 1.37082 2.74163 0 1.37082 1.37082 1.37082 0 0 0 0 1.37082 1.37082 0 0 1.37082 1.37082 1.37082 0 1.37082 1.37082 1.37082 4.11245 0 0 4.11245 0 4.11245 2.74163 2.74163 0 0 1.37082 4.11245 5.48327 0 1.37082 0 1.37082 0 2.74163 1.37082 2.74163 4.11245 2.74163 4.11245 1.37082 1.37082 0 1.37082 5.48327 2.74163 0 1.37082 0 0 4.11245 2.74163 2.74163 1.37082 5.48327 1.37082 4.11245 4.11245 2.74163 1.37082 5.48327 1.37082 1.37082 2.74163 5.48327 8.2249 1.37082 1.37082 2.74163 0 1.37082 0 0 0 0 0 0 1.37082 1.37082 1.37082 0 1.37082 2.74163 2.74163 0 0 1.37082 0 0 2.74163 1.37082 1.37082 6.85408 1.37082 1.37082 4.11245 8.2249 2.74163 4.11245 4.11245 1.37082 1.37082 2.74163 1.37082 1.37082 1.37082 0 4.11245 8.2249 4.11245 2.74163 4.11245 0 2.74163 4.11245 4.11245 4.11245 4.11245 0 4.11245 1.37082 6.85408 5.48327 4.11245 6.85408 6.85408 2.74163 2.74163 1.37082 4.11245 5.48327 5.48327 4.11245 2.74163 2.74163 4.11245
0 0 0 0 0 0 0 0 0 0 0 0 0 0 0 0 0 0 0 0 0 0 0 0 0 0 0 0 0 0 0 0 0 0 0 0 0 0 0 0 0 0 0 1.37082 0 0 0 0 0 0 0 0 1.37082 1.37082 1.37082 1.37082 0 0 0 0 1.37082 0 1.37082 1.37082 0 1.37082 1.37082 0 1.37082 1.37082 1.37082 1.37082 1.37082 1.37082 0 1.37082 2.74163 0 0 0 1.37082 2.74163 2.74163 0 1.37082 0 0 0 2.74163 0 0 0 0 0 0 0 1.37082 0 0 0 1.37082 2.74163 0 1.37082 0 4.11245 4.11245 1.37082 2.74163 1.37082 1.37082 4.11245 2.74163 1.37082 5.48327 2.74163 2.74163 2.74163 1.37082 0 0 0 2.74163 1.37082 1.37082 0 0 0 0 0 0 0 0 0 2.74163 1.37082 2.74163 1.37082 2.74163 1.37082 1.37082 0 2.74163 2.74163 1.37082 4.11245 0 1.37082 0 5.48327 0 2.74163 4.11245 1.37082 2.74163 2.74163 2.74163 1.37082 1.37082 0 0 2.74163 0 0 1.37082 1.37082 1.37082 1.37082 2.74163 1.37082 2.74163 4.11245 5.48327 2.74163 5.48327 4.11245 12.3373 5.48327 6.85408 5.48327 4.11245 4.11245 1.37082 9.59572 4.11245 2.74163 4.11245 2.74163 4.11245 1.37082 1.37082 4.11245 1.37082 0 0 0 0 0 1.37082 0 0 0 4.11245 0 0 1.37082 4.11245 1.37082 0 2.74163 1.37082 1.37082 1.37082 9.59572 4.11245 4.11245 0 4.11245 1.37082 0 2.74163 2.74163 2.74163 2.74163 2.74163 0 4.11245 1.37082 2.74163 8.2249 8.2249 5.48327 4.11245 1.37082 4.11245 2.74163 4.11245 4.11245 4.11245 5.48327 2.74163 1.37082 5.48327 4.11245 6.85408 2.74163 8.2249 5.48327 4.11245 1.37082 4.11245 2.74163 2.74163 4.11245 0 1.37082
0 0 0 0 0 0 0 0 0 0 0 0 0 0 0 0 0 0 0 0 0 0 0 0 0 0 0 0 0 0 0 0 0 0 0 0 0 0 0 0 1.37082 0 0 0 0 0 1.37082 0 0 0 0 0 0 0 1.37082 1.37082 0 0 0 0 1.37082 0 0 1.37082 1.37082 1.37082 0 0 1.37082 1.37082 1.37082 2.74163 4.11245 0 0 1.37082 1.37082 1.37082 0 0 1.37082 1.37082 0 1.37082 2.74163 1.37082 0 0 0 0 0 0 0 1.37082 1.37082 0 0 0 1.37082 1.37082 1.37082 0 1.37082 2.74163 0 0 2.74163 1.37082 0 0 2.74163 1.37082 2.74163 1.37082 2.74163 0 2.74163 2.74163 1.37082 1.37082 0 1.37082 4.11245 0 0 0 0 1.37082 0 1.37082 0 1.37082 0 4.11245 4.11245 2.74163 4.11245 1.37082 1.37082 1.37082 1.37082 1.37082 8.2249 6.85408 1.37082 4.11245 2.74163 1.37082 1.37082 1.37082 2.74163 2.74163 2.74163 1.37082 4.11245 1.37082 0 2.74163 1.37082 2.74163 0 1.37082 1.37082 1.37082 1.37082 0 2.74163 1.37082 5.48327 2.74163 1.37082 9.59572 6.85408 5.48327 5.48327 2.74163 1.37082 4.11245 2.74163 9.59572 6.85408 0 4.11245 2.74163 5.48327 5.48327 4.11245 10.9665 0 5.48327 2.74163 1.37082 0 0 1.37082 4.11245 0 1.37082 2.74163 1.37082 2.74163 0 1.37082 2.74163 2.74163 1.37082 1.37082 2.74163 0 2.74163 4.11245 1.37082 4.11245 2.74163 6.85408 6.85408 0 8.2249 4.11245 5.48327 0 1.37082 2.74163 4.11245 0 2.74163 1.37082 1.37082 9.59572 8.2249 4.11245 5.48327 6.85408 2.74163 5.48327 1.37082 1.37082 8.2249 4.11245 6.85408 2.74163 1.37082 0 6.85408 1.37082 2.74163 1.37082 4.11245 8.2249 1.37082 5.48327 4.11245 4.11245 4.11245 2.74163 6.85408
0 0 0 0 0 0 0 0 0 0 0 0 0 0 0 0 0 0 0 0 0 0 0 0 0 0 0 0 0 0 0 0 0 0 0 0 0 0 0 0 0 0 0 0 0 1.37082 0 0 0 0 1.37082 0 0 0 1.37082 0 2.74163 0 2.74163 1.37082 0 0 4.11245 1.37082 1.37082 0 1.37082 0 0 1.37082 2.74163 2.74163 2.74163 4.11245 2.74163 0 2.74163 0 0 4.11245 0 2.74163 0 0 0 1.37082 0 2.74163 0 0 0 0 0 0 0 0 1.37082 0 0 0 2.74163 0 2.74163 2.74163 0 1.37082 2.74163 1.37082 1.37082 1.37082 1.37082 4.11245 0 1.37082 2.74163 2.74163 4.11245 2.74163 1.37082 0 1.37082 1.37082 0 2.74163 0 2.74163 2.74163 1.37082 1.37082 0 2.74163 0 4.11245 0 6.85408 1.37082 6.85408 1.37082 5.48327 1.37082 1.37082 5.48327 2.74163 2.74163 2.74163 2.74163 1.37082 0 0 0 1.37082 1.37082 0 2.74163 1.37082 1.37082 4.11245 1.37082 0 2.74163 2.74163 0 4.11245 0 1.37082 1.37082 2.74163 1.37082 2.74163 6.85408 6.85408 6.85408 2.74163 6.85408 4.11245 6.85408 5.48327 9.59572 9.59572 5.48327 4.11245 0 5.48327 4.11245 2.74163 1.37082 2.74163 4.11245 4.11245 1.37082 1.37082 4.11245 1.37082 4.11245 1.37082 0 2.74163 2.74163 0 1.37082 2.74163 2.74163 2.74163 1.37082 4.11245 0 4.11245 0 4.11245 5.48327 0 1.37082 1.37082 9.59572 2.74163 1.37082 5.48327 8.2249 4.11245 2.74163 1.37082 2.74163 6.85408 1.37082 4.11245 1.37082 1.37082 2.74163 2.74163 4.11245 8.2249 1.37082 4.11245 1.37082 5.48327 0 2.74163 6.85408 5.48327 5.48327 1.37082 4.11245 4.11245 5.48327 4.11245 4.11245 2.74163 6.85408 5.48327 6.85408 8.2249 2.74163 5.48327 5.48327 6.85408 0
0 0 0 0 0 0 0 0 0 0 0 0 0 0 0 0 0 0 0 0 0 0 0 0 0 0 0 0 0 0 0 0 0 0 0 0 0 0 0 0 0 1.37082 0 1.37082 1.37082 2.74163 0 0 1.37082 0 1.37082 1.37082 0 0 1.37082 1.37082 1.37082 1.37082 1.37082 0 1.37082 1.37082 0 2.74163 5.48327 0 1.37082 4.11245 0 5.48327 1.37082 9.59572 0 5.48327 1.37082 1.37082 5.48327 1.37082 0 0 0 1.37082 0 0 0 0 0 0 0 0 0 0 0 0 0 0 0 0 0 0 0 0 2.74163 0 0 0 0 0 1.37082 0 2.74163 2.74163 2.74163 1.37082 2.74163 0 1.37082 0 4.11245 2.74163 0 4.11245 4.11245 4.11245 0 0 0 2.74163 2.74163 1.37082 2.74163 2.74163 0 2.74163 2.74163 0 1.37082 1.37082 5.48327 1.37082 0 2.74163 4.11245 0 4.11245 2.74163 0 2.74163 1.37082 0 0 6.85408 1.37082 0 1.37082 1.37082 4.11245 0 2.74163 2.74163 4.11245 1.37082 0 0 0 0 2.74163 2.74163 1.37082 5.48327 8.2249 8.2249 6.85408 1.37082 10.9665 4.11245 6.85408 2.74163 4.11245 4.11245 1.37082 6.85408 6.85408 5.48327 5.48327 2.74163 1.37082 4.11245 2.74163 2.74163 4.11245 2.74163 4.11245 1.37082 1.37082 2.74163 1.37082 0 0 1.37082 4.11245 5.48327 2.74163 5.48327 1.37082 2.74163 0 2.74163 2.74163 5.48327 9.59572 2.74163 2.74163 4.11245 2.74163 4.11245 2.74163 5.48327 6.85408 4.11245 1.37082 5.48327 1.37082 4.11245 4.11245 2.74163 1.37082 2.74163 6.85408 1.37082 2.74163 4.11245 6.85408 5.48327 6.85408 1.37082 4.11245 2.74163 5.48327 0 5.48327 5.48327 2.74163 8.2249 8.2249 6.85408 6.85408 6.85408 2.74163 2.74163 2.74163 8.2249 2.74163 2.74163 1.37082 1.37082
0 0 0 0 0 0 0 0 0 0 0 0 0 0 0 0 0 0 0 0 0 0 0 0 0 0 0 0 0 0 0 0 0 0 0 0 0 0 0 0 0 0 0 0 0 2.74163 0 0 0 0 1.37082 1.37082 0 2.74163 2.74163 1.37082 2.74163 1.37082 0 0 5.48327 0 6.85408 2.74163 0 0 1.37082 1.37082 2.74163 1.37082 0 1.37082 4.11245 2.74163 4.11245 2.74163 1.37082 0 0 0 0 1.37082 0 2.74163 1.37082 0 1.37082 0 0 0 0 0 0 0 0 0 0 0 0 0 0 0 0 0 0 0 0 0 1.37082 1.37082 1.37082 2.74163 1.37082 2.74163 2.74163 9.59572 0 1.37082 1.37082 1.37082 1.37082 0 0 0 0 2.74163 0 0 1.37082 1.37082 0 0 0 0 2.74163 1.37082 1.37082 6.85408 4.11245 5.48327 4.11245 5.48327 2.74163 2.74163 1.37082 1.37082 2.74163 1.37082 0 1.37082 1.37082 1.37082 1.37082 0 1.37082 0 0 0 1.37082 1.37082 0 1.37082 0 1.37082 2.74163 0 1.37082 1.37082 5.48327 5.48327 2.74163 1.37082 2.74163 6.85408 2.74163 8.2249 4.11245 2.74163 6.85408 4.11245 1.37082 6.85408 6.85408 4.11245 2.74163 6.85408 2.74163 4.11245 4.11245 2.74163 5.48327 1.37082 0 4.11245 1.37082 2.74163 2.74163 0 0 1.37082 4.11245 5.48327 0 1.37082 1.37082 1.37082 1.37082 5.48327 0 4.11245 5.48327 8.2249 5.48327 2.74163 5.48327 4.11245 2.74163 2.74163 2.74163 1.37082 4.11245 1.37082 1.37082 2.74163 1.37082 1.37082 1.37082 2.74163 4.11245 1.37082 0 6.85408 5.48327 2.74163 1.37082 4.11245 2.74163 5.48327 1.37082 2.74163 2.74163 1.37082 4.11245 4.11245 0 5.48327 2.74163 8.2249 8.2249 2.74163 6.85408 6.85408 2.74163 6.85408 2.74163 8.2249
0 0 0 0 0 0 0 0 0 0 0 0 0 0 0 0 0 0 0 0 0 0 0 0 0 0 0 0 0 0 0 0 0 0 0 0 0 0 0 0 0 1.37082 0 0 0 0 1.37082 0 2.74163 1.37082 0 0 0 0 0 0 1.37082 0 2.74163 0 2.74163 1.37082 2.74163 1.37082 2.74163 2.74163 1.37082 2.74163 1.37082 0 2.74163 0 1.37082 4.11245 2.74163 1.37082 0 0 1.37082 0 0 2.74163 0 0 0 0 0 0 0 0 0 0 0 0 0 0 0 0 0 0 1.37082 0 0 0 0 1.37082 0 1.37082 2.74163 0 0 1.37082 1.37082 4.11245 2.74163 1.37082 2.74163 4.11245 1.37082 4.11245 0 1.37082 4.11245 2.74163 0 2.74163 0 4.11245 1.37082 2.74163 2.74163 1.37082 5.48327 1.37082 0 1.37082 0 1.37082 0 4.11245 6.85408 1.37082 1.37082 1.37082 1.37082 1.37082 1.37082 2.74163 0 0 0 0 1.37082 1.37082 2.74163 1.37082 0 0 0 0 0 1.37082 1.37082 1.37082 4.11245 0 0 2.74163 4.11245 4.11245 0 6.85408 1.37082 5.48327 6.85408 6.85408 2.74163 5.48327 2.74163 2.74163 6.85408 8.2249 4.11245 4.11245 1.37082 2.74163 4.11245 5.48327 2.74163 2.74163 6.85408 4.11245 2.74163 4.11245 1.37082 2.74163 0 1.37082 1.37082 2.74163 1.37082 0 0 5.48327 0 1.37082 2.74163 5.48327 2.74163 4.11245 2.74163 0 6.85408 4.11245 5.48327 5.48327 4.11245 5.48327 5.48327 2.74163 4.11245 5.48327 4.11245 2.74163 1.37082 1.37082 2.74163 6.85408 5.48327 2.74163 4.11245 2.74163 1.37082 1.37082 2.74163 1.37082 5.48327 1.37082 0 2.74163 1.37082 1.37082 4.11245 4.11245 0 5.48327 5.48327 2.74163 0 5.48327 10.9665 4.11245 1.37082 4.11245 1.37082 6.85408
0 0 0 0 0 0 0 0 0 0 0 0 0 0 0 0 0 0 0 0 0 0 0 0 0 0 0 0 0 0 0 0 0 0 0 0 1.37082 0 1.37082 1.37082 0 1.37082 2.74163 0 0 2.74163 4.11245 0 0 1.37082 1.37082 1.37082 1.37082 0 0 1.37082 0 2.74163 2.74163 1.37082 2.74163 1.37082 1.37082 4.11245 2.74163 1.37082 4.11245 0 2.74163 5.48327 1.37082 1.37082 2.74163 2.74163 2.74163 5.48327 0 0 2.74163 1.37082 0 0 0 0 1.37082 0 0 0 0 0 1.37082 0 0 0 0 0 0 0 0 0 0 0 0 0 0 0 0 0 4.11245 1.37082 1.37082 0 1.37082 1.37082 5.48327 0 1.37082 0 0 0 0 0 2.74163 1.37082 0 0 1.37082 5.48327 0 0 5.48327 2.74163 1.37082 5.48327 4.11245 1.37082 0 6.85408 2.74163 6.85408 6.85408 4.11245 2.74163 4.11245 4.11245 1.37082 0 2.74163 1.37082 0 1.37082 0 0 1.37082 0 0 1.37082 1.37082 1.37082 5.48327 0 4.11245 1.37082 2.74163 0 0 2.74163 0 1.37082 1.37082 2.74163 2.74163 5.48327 2.74163 2.74163 2.74163 2.74163 5.48327 2.74163 2.74163 5.48327 4.11245 5.48327 4.11245 2.74163 4.11245 2.74163 4.11245 8.2249 4.11245 4.11245 2.74163 2.74163 1.37082 1.37082 0 1.37082 1.37082 0 0 5.48327 2.74163 1.37082 1.37082 0 5.48327 1.37082 4.11245 0 5.48327 1.37082 4.11245 4.11245 4.11245 6.85408 4.11245 1.37082 2.74163 2.74163 2.74163 1.37082 0 1.37082 2.74163 0 1.37082 4.11245 2.74163 4.11245 1.37082 1.37082 6.85408 4.11245 2.74163 2.74163 1.37082 2.74163 1.37082 6.85408 0 4.11245 2.74163 4.11245 1.37082 0 5.48327 8.2249 8.2249 5.48327 5.48327 2.74163 5.48327 5.48327 4.11245 4.11245 1.37082
0 0 0 0 0 0 0 0 0 0 0 0 0 0 0 0 0 0 0 0 0 0 0 0 0 0 0 0 0 0 0 0 0 0 0 0 1.37082 0 0 1.37082 0 0 0 0 1.37082 0 1.37082 2.74163 1.37082 1.37082 0 1.37082 1.37082 2.74163 1.37082 0 4.11245 2.74163 1.37082 2.74163 1.37082 1.37082 2.74163 4.11245 1.37082 0 2.74163 4.11245 2.74163 4.11245 5.48327 1.37082 1.37082 4.11245 2.74163 1.37082 1.37082 0 0 0 0 0 0 0 0 0 0 0 0 0 0 0 0 0 0 0 0 0 0 0 0 0 0 1.37082 0 0 1.37082 0 1.37082 0 1.37082 2.74163 1.37082 1.37082 0 0 0 1.37082 0 1.37082 1.37082 5.48327 1.37082 1.37082 0 1.37082 1.37082 1.37082 1.37082 0 0 0 0 4.11245 4.11245 4.11245 0 0 5.48327 2.74163 5.48327 4.11245 1.37082 2.74163 1.37082 2.74163 1.37082 1.37082 6.85408 0 1.37082 1.37082 0 0 0 1.37082 0 0 2.74163 1.37082 2.74163 0 1.37082 1.37082 2.74163 1.37082 2.74163 1.37082 2.74163 1.37082 0 8.2249 4.11245 6.85408 1.37082 6.85408 6.85408 2.74163 4.11245 4.11245 0 1.37082 6.85408 1.37082 8.2249 2.74163 5.48327 1.37082 4.11245 0 4.11245 4.11245 2.74163 2.74163 0 2.74163 1.37082 0 0 1.37082 1.37082 1.37082 0 1.37082 0 4.11245 4.11245 1.37082 2.74163 2.74163 4.11245 1.37082 4.11245 2.74163 0 2.74163 0 8.2249 1.37082 4.11245 4.11245 5.48327 5.48327 2.74163 4.11245 4.11245 2.74163 2.74163 5.48327 1.37082 4.11245 4.11245 2.74163 1.37082 1.37082 1.37082 0 1.37082 1.37082 2.74163 0 4.11245 0 1.37082 1.37082 4.11245 2.74163 2.74163 5.48327 5.48327 6.85408 0 4.11245 2.74163 5.48327 1.37082
0 0 0 0 0 0 0 0 0 0 0 0 0 0 0 0 0 0 0 0 0 0 0 0 0 0 0 0 0 0 0 0 0 0 0 0 0 0 0 0 1.37082 1.37082 1.37082 2.74163 4.11245 0 0 1.37082 1.37082 0 0 0 0 1.37082 2.74163 2.74163 1.37082 2.74163 1.37082 2.74163 2.74163 4.11245 0 0 0 2.74163 4.11245 2.74163 2.74163 12.3373 0 8.2249 2.74163 5.48327 0 2.74163 1.37082 2.74163 2.74163 1.37082 0 0 0 0 0 0 0 0 0 0 0 0 0 0 0 0 0 0 0 0 0 0 0 1.37082 0 0 0 0 0 0 0 0 0 1.37082 1.37082 0 0 0 0 1.37082 0 0 0 4.11245 5.48327 2.74163 2.74163 0 4.11245 1.37082 4.11245 1.37082 5.48327 2.74163 5.48327 4.11245 0 4.11245 5.48327 2.74163 6.85408 5.48327 4.11245 4.11245 2.74163 0 0 0 0 4.11245 1.37082 0 0 0 0 0 0 0 0 0 1.37082 1.37082 1.37082 0 1.37082 0 1.37082 1.37082 0 5.48327 2.74163 5.48327 1.37082 5.48327 1.37082 2.74163 5.48327 1.37082 5.48327 2.74163 0 4.11245 2.74163 9.59572 5.48327 1.37082 2.74163 9.59572 2.74163 6.85408 6.85408 4.11245 2.74163 4.11245 1.37082 2.74163 1.37082 1.37082 0 0 1.37082 1.37082 1.37082 0 1.37082 2.74163 2.74163 0 4.11245 2.74163 1.37082 2.74163 2.74163 2.74163 2.74163 4.11245 1.37082 2.74163 2.74163 4.11245 2.74163 0 5.48327 8.2249 4.11245 5.48327 5.48327 4.11245 0 0 2.74163 2.74163 1.37082 1.37082 1.37082 0 2.74163 1.37082 1.37082 4.11245 1.37082 1.37082 0 0 1.37082 4.11245 1.37082 0 2.74163 5.48327 2.74163 2.74163 4.11245 2.74163 2.74163 9.59572
0 0 0 0 0 0 0 0 0 0 0 0 0 0 0 0 0 0 0 0 0 0 0 0 0 0 0 0 0 0 0 0 0 0 1.37082 0 0 0 1.37082 1.37082 0 1.37082 0 1.37082 0 1.37082 0 0 2.74163 0 1.37082 2.74163 1.37082 2.74163 2.74163 0 2.74163 2.74163 1.37082 0 4.11245 0 6.85408 2.74163 0 1.37082 1.37082 2.74163 2.74163 1.37082 2.74163 2.74163 2.74163 1.37082 0 1.37082 1.37082 2.74163 1.37082 0 1.37082 0 0 0 0 0 0 0 0 0 0 0 0 0 0 0 0 0 0 0 0 0 0 1.37082 0 0 1.37082 0 0 0 1.37082 1.37082 0 2.74163 0 1.37082 0 0 0 0 2.74163 2.74163 1.37082 1.37082 1.37082 0 0 2.74163 2.74163 2.74163 0 0 1.37082 1.37082 2.74163 1.37082 0 4.11245 1.37082 5.48327 5.48327 4.11245 4.11245 4.11245 2.74163 1.37082 4.11245 1.37082 1.37082 2.74163 0 0 0 0 0 0 0 0 0 0 0 0 0 2.74163 1.37082 1.37082 4.11245 0 1.37082 2.74163 1.37082 4.11245 4.11245 1.37082 9.59572 0 0 4.11245 5.48327 0 2.74163 2.74163 2.74163 1.37082 1.37082 2.74163 4.11245 1.37082 6.85408 0 2.74163 2.74163 2.74163 1.37082 4.11245 2.74163 1.37082 1.37082 2.74163 2.74163 1.37082 1.37082 1.37082 2.74163 1.37082 0 1.37082 2.74163 0 2.74163 2.74163 4.11245 2.74163 1.37082 1.37082 5.48327 2.74163 2.74163 2.74163 1.37082 0 5.48327 2.74163 2.74163 5.48327 0 0 2.74163 1.37082 1.37082 4.11245 1.37082 4.11245 2.74163 0 0 1.37082 0 1.37082 4.11245 2.74163 0 2.74163 1.37082 0 0 4.11245 2.74163 0 4.11245 2.74163 0 5.48327 4.11245 5.48327 1.37082
0 0 0 0 0 0 0 0 0 0 0 0 0 0 0 0 0 0 0 0 0 0 0 0 0 0 0 0 0 0 0 0 0 0 0 0 0 0 1.37082 0 0 0 0 2.74163 0 0 1.37082 1.37082 0 0 4.11245 1.37082 1.37082 1.37082 5.48327 0 2.74163 0 4.11245 1.37082 0 4.11245 2.74163 4.11245 1.37082 4.11245 4.11245 1.37082 4.11245 4.11245 5.48327 2.74163 1.37082 1.37082 1.37082 1.37082 1.37082 0 0 0 0 0 0 0 0 0 0 0 0 0 0 0 0 0 0 0 0 0 0 0 0 0 0 0 0 0 0 1.37082 0 0 0 2.74163 0 0 0 0 0 0 1.37082 1.37082 4.11245 1.37082 0 0 1.37082 2.74163 1.37082 1.37082 0 0 1.37082 1.37082 1.37082 1.37082 4.11245 2.74163 2.74163 4.11245 2.74163 4.11245 4.11245 0 2.74163 4.11245 4.11245 0 4.11245 0 1.37082 0 1.37082 0 0 0 0 0 0 0 1.37082 0 0 0 0 0 1.37082 0 0 2.74163 8.2249 4.11245 5.48327 2.74163 4.11245 4.11245 2.74163 4.11245 0 1.37082 4.11245 4.11245 1.37082 4.11245 1.37082 0 1.37082 1.37082 1.37082 0 5.48327 0 0 5.48327 1.37082 2.74163 1.37082 0 4.11245 0 1.37082 0 2.74163 2.74163 0 0 4.11245 2.74163 0 4.11245 1.37082 0 1.37082 1.37082 6.85408 1.37082 0 2.74163 5.48327 0 1.37082 2.74163 1.37082 1.37082 6.85408 2.74163 1.37082 4.11245 2.74163 5.48327 1.37082 5.48327 1.37082 0 0 1.37082 0 1.37082 0 0 1.37082 0 1.37082 0 1.37082 2.74163 0 1.37082 0 2.74163 2.74163 2.74163 1.37082 1.37082 4.11245 2.74163 1.37082 2.74163
0 0 0 0 0 0 0 0 0 0 0 0 0 0 0 0 0 0 0 0 0 0 0 0 0 0 0 0 0 0 0 0 0 1.37082 0 0 0 0 0 0 2.74163 1.37082 0 1.37082 0 0 0 0 0 0 1.37082 2.74163 1.37082 0 2.74163 0 0 1.37082 2.74163 4.11245 1.37082 1.37082 0 1.37082 1.37082 1.37082 0 1.37082 2.74163 2.74163 5.48327 2.74163 1.37082 0 1.37082 0 1.37082 0 1.37082 1.37082 0 0 0 0 0 0 0 0 0 0 0 0 0 0 0 0 0 0 0 0 0 0 0 0 0 0 0 0 0 0 0 0 1.37082 0 2.74163 1.37082 0 1.37082 1.37082 0 2.74163 0 0 1.37082 1.37082 0 1.37082 0 1.37082 0 1.37082 0 4.11245 0 4.11245 2.74163 0 4.11245 2.74163 4.11245 1.37082 0 4.11245 1.37082 1.37082 1.37082 1.37082 0 0 1.37082 0 0 0 0 2.74163 0 0 0 0 0 0 0 0 1.37082 2.74163 1.37082 0 1.37082 1.37082 5.48327 4.11245 1.37082 4.11245 2.74163 1.37082 4.11245 1.37082 4.11245 0 1.37082 0 4.11245 6.85408 1.37082 1.37082 6.85408 2.74163 2.74163 1.37082 2.74163 1.37082 0 2.74163 1.37082 1.37082 0 1.37082 1.37082 1.37082 1.37082 1.37082 1.37082 0 2.74163 2.74163 2.74163 2.74163 0 1.37082 0 2.74163 1.37082 5.48327 1.37082 1.37082 2.74163 2.74163 1.37082 2.74163 1.37082 0 2.74163 0 2.74163 2.74163 0 1.37082 5.48327 4.11245 0 0 0 0 0 0 2.74163 1.37082 1.37082 0 0 0 0 0 2.74163 0 1.37082 2.74163 1.37082 1.37082 2.74163 1.37082 1.37082 4.11245 2.74163 2.74163 0
0 0 0 0 0 0 0 0 0 0 0 0 0 0 0 0 0 0 0 0 0 0 0 0 0 0 0 0 0 0 0 0 0 0 0 0 0 0 0 0 0 0 0 1.37082 0 1.37082 0 0 0 2.74163 4.11245 2.74163 1.37082 4.11245 4.11245 2.74163 2.74163 2.74163 1.37082 5.48327 1.37082 0 1.37082 2.74163 1.37082 1.37082 0 0 1.37082 2.74163 0 2.74163 2.74163 0 1.37082 1.37082 0 2.74163 2.74163 0 0 0 0 0 0 0 0 0 0 0 0 0 0 0 0 0 0 0 0 0 0 0 0 0 0 0 0 0 0 0 1.37082 0 0 0 0 0 0 0 0 0 2.74163 0 1.37082 0 0 0 0 0 1.37082 0 0 4.11245 4.11245 0 2.74163 0 0 1.37082 0 4.11245 4.11245 2.74163 2.74163 2.74163 0 0 1.37082 1.37082 0 0 0 0 1.37082 0 0 0 0 0 0 0 1.37082 0 0 0 0 0 0 1.37082 1.37082 1.37082 0 4.11245 1.37082 1.37082 1.37082 4.11245 4.11245 1.37082 2.74163 5.48327 4.11245 1.37082 2.74163 6.85408 2.74163 1.37082 1.37082 1.37082 1.37082 2.74163 2.74163 1.37082 2.74163 0 0 0 0 1.37082 0 1.37082 0 1.37082 1.37082 0 0 0 0 2.74163 1.37082 5.48327 1.37082 1.37082 1.37082 2.74163 4.11245 2.74163 4.11245 2.74163 2.74163 0 4.11245 1.37082 2.74163 1.37082 0 0 2.74163 1.37082 1.37082 0 2.74163 0 0 0 0 2.74163 1.37082 2.74163 1.37082 1.37082 2.74163 1.37082 1.37082 0 1.37082 4.11245 0 2.74163 1.37082 0 2.74163 5.48327 1.37082 0 5.48327 0
0 0 0 0 0 0 0 0 0 0 0 0 0 0 0 0 0 0 0 0 0 0 0 0 0 0 0 0 0 0 0 0 0 1.37082 0 0 2.74163 1.37082 0 0 1.37082 1.37082 0 2.74163 2.74163 0 0 0 0 0 6.85408 1.37082 5.48327 4.11245 6.85408 1.37082 1.37082 0 1.37082 2.74163 1.37082 1.37082 1.37082 1.37082 2.74163 0 1.37082 2.74163 0 0 0 0 0 0 0 0 0 0 0 1.37082 0 0 0 0 0 0 0 0 0 0 0 0 0 0 0 0 0 0 0 0 0 0 0 1.37082 0 0 0 0 0 0 0 0 0 0 1.37082 1.37082 0 0 1.37082 0 0 2.74163 1.37082 1.37082 0 0 0 1.37082 0 0 1.37082 1.37082 1.37082 1.37082 2.74163 0 0 1.37082 0 4.11245 1.37082 1.37082 1.37082 2.74163 0 1.37082 0 1.37082 0 1.37082 0 0 0 0 0 0 0 1.37082 0 0 0 0 0 0 0 0 1.37082 0 0 4.11245 2.74163 1.37082 4.11245 1.37082 4.11245 5.48327 2.74163 0 1.37082 1.37082 4.11245 2.74163 2.74163 4.11245 4.11245 0 0 2.74163 1.37082 2.74163 2.74163 0 1.37082 2.74163 0 0 0 0 0 1.37082 0 2.74163 0 1.37082 2.74163 1.37082 0 0 2.74163 1.37082 1.37082 1.37082 2.74163 2.74163 0 4.11245 1.37082 0 2.74163 0 2.74163 0 4.11245 1.37082 1.37082 2.74163 0 4.11245 2.74163 0 0 0 2.74163 0 0 1.37082 1.37082 1.37082 1.37082 1.37082 4.11245 0 0 1.37082 1.37082 0 0 1.37082 1.37082 0 4.11245 0 2.74163 4.11245 0 5.48327
0 0 0 0 0 0 0 0 0 0 0 0 0 0 0 0 0 0 0 0 0 0 0 0 0 0 0 0 0 0 0 0 0 0 1.37082 1.37082 0 0 1.37082 0 1.37082 0 0 0 0 0 0 1.37082 2.74163 1.37082 4.11245 1.37082 4.11245 1.37082 2.74163 4.11245 0 5.48327 1.37082 0 1.37082 1.37082 0 2.74163 0 0 1.37082 0 0 1.37082 2.74163 0 1.37082 0 0 1.37082 0 0 0 0 1.37082 0 0 0 0 0 0 0 0 0 0 0 0 0 0 0 0 0 0 0 0 0 0 0 0 0 0 0 0 0 0 0 0 0 0 0 1.37082 0 4.11245 0 0 1.37082 0 1.37082 0 0 0 0 0 0 2.74163 0 0 0 0 0 0 2.74163 1.37082 0 0 2.74163 0 0 1.37082 1.37082 0 1.37082 0 0 0 0 0 0 0 0 0 0 0 0 0 0 0 0 0 1.37082 1.37082 0 0 1.37082 4.11245 1.37082 0 2.74163 2.74163 1.37082 0 0 1.37082 0 4.11245 4.11245 1.37082 2.74163 1.37082 2.74163 0 2.74163 1.37082 0 1.37082 2.74163 1.37082 1.37082 0 0 1.37082 0 0 1.37082 0 1.37082 2.74163 1.37082 0 1.37082 0 0 5.48327 1.37082 0 1.37082 0 0 1.37082 0 5.48327 1.37082 1.37082 1.37082 1.37082 2.74163 2.74163 1.37082 5.48327 2.74163 1.37082 0 2.74163 1.37082 1.37082 1.37082 0 0 0 0 1.37082 1.37082 1.37082 2.74163 1.37082 0 2.74163 0 0 0 0 1.37082 1.37082 1.37082 0 1.37082 0 1.37082 4.11245 1.37082
0 0 0 0 0 0 0 0 0 0 0 0 0 0 0 0 0 0 0 0 0 0 0 0 0 0 0 0 0 0 0 0 0 0 0 0 0 0 0 0 1.37082 0 0 0 4.11245 2.74163 1.37082 1.37082 2.74163 4.11245 0 0 1.37082 2.74163 1.37082 1.37082 2.74163 2.74163 0 0 2.74163 2.74163 0 0 1.37082 0 2.74163 1.37082 2.74163 0 1.37082 0 0 0 0 0 0 0 0 0 0 0 0 0 0 0 0 0 0 0 0 0 0 0 0 0 0 0 0 0 0 0 0 0 0 1.37082 0 0 0 0 0 0 1.37082 0 0 1.37082 1.37082 0 2.74163 0 0 0 0 0 0 0 2.74163 1.37082 0 0 0 0 0 0 0 0 1.37082 0 0 0 1.37082 1.37082 0 1.37082 1.37082 1.37082 0 0 0 0 0 0 0 0 0 0 0 0 0 1.37082 0 0 0 0 1.37082 0 0 0 0 5.48327 0 2.74163 1.37082 2.74163 4.11245 1.37082 5.48327 1.37082 4.11245 5.48327 0 1.37082 0 2.74163 1.37082 0 1.37082 1.37082 2.74163 2.74163 2.74163 1.37082 0 0 0 0 1.37082 0 1.37082 1.37082 1.37082 0 1.37082 0 0 2.74163 1.37082 1.37082 1.37082 1.37082 0 2.74163 0 0 4.11245 0 1.37082 2.74163 1.37082 2.74163 4.11245 1.37082 5.48327 2.74163 2.74163 1.37082 0 1.37082 1.37082 2.74163 0 2.74163 0 1.37082 0 1.37082 2.74163 1.37082 1.37082 0 1.37082 2.74163 1.37082 0 0 0 0 1.37082 0 2.74163 1.37082 2.74163 1.37082 1.37082 1.37082 0
0 0 0 0 0 0 0 0 0 0 0 0 0 0 0 0 0 0 0 0 0 0 0 0 0 0 0 0 0 1.37082 0 0 0 1.37082 1.37082 0 0 0 0 0 0 0 1.37082 0 1.37082 0 1.37082 1.37082 0 1.37082 5.48327 2.74163 1.37082 1.37082 2.74163 0 0 4.11245 2.74163 0 0 1.37082 0 0 0 0 1.37082 0 0 0 1.37082 0 0 0 0 0 0 0 0 0 0 0 0 0 0 0 0 0 0 0 0 0 0 0 0 0 0 0 0 0 0 0 0 0 0 0 1.37082 0 0 0 0 0 0 0 0 0 1.37082 0 0 0 2.74163 0 0 0 0 0 1.37082 0 0 1.37082 0 0 0 0 0 0 0 0 0 0 0 0 1.37082 1.37082 0 0 0 0 0 0 0 0 1.37082 0 0 0 0 0 0 0 0 0 0 0 0 1.37082 0 0 1.37082 0 2.74163 1.37082 2.74163 1.37082 0 4.11245 5.48327 5.48327 2.74163 4.11245 4.11245 1.37082 0 4.11245 1.37082 1.37082 1.37082 2.74163 1.37082 4.11245 2.74163 0 1.37082 1.37082 1.37082 0 1.37082 0 0 0 0 0 0 1.37082 0 0 1.37082 2.74163 0 0 2.74163 1.37082 0 1.37082 0 0 0 0 2.74163 0 2.74163 0 2.74163 1.37082 2.74163 0 1.37082 0 1.37082 0 1.37082 1.37082 1.37082 5.48327 1.37082 2.74163 1.37082 1.37082 0 0 0 0 1.37082 0 0 0 1.37082 0 1.37082 0 0 1.37082 0 0 0 0
0 0 0 0 0 0 0 0 0 0 0 0 0 0 0 0 0 0 0 0 0 0 0 0 0 0 0 0 0 1.37082 0 0 0 0 0 0 1.37082 0 2.74163 1.37082 1.37082 2.74163 1.37082 1.37082 0 0 1.37082 2.74163 5.48327 2.74163 2.74163 4.11245 6.85408 1.37082 5.48327 2.74163 1.37082 0 1.37082 1.37082 0 0 0 1.37082 0 0 0 0 0 0 0 0 0 0 0 0 0 0 0 0 0 0 1.37082 0 0 0 0 0 0 0 0 0 0 0 0 0 0 0 0 0 0 0 0 0 0 0 0 0 0 0 0 0 0 0 0 0 0 0 0 0 0 1.37082 1.37082 0 0 0 0 0 0 0 0 0 0 0 1.37082 0 0 0 0 0 0 1.37082 1.37082 0 0 0 0 0 0 0 0 0 0 0 0 0 0 0 0 0 0 0 1.37082 0 1.37082 0 0 1.37082 0 0 1.37082 0 1.37082 0 2.74163 4.11245 4.11245 2.74163 0 1.37082 2.74163 1.37082 0 1.37082 2.74163 0 2.74163 2.74163 1.37082 0 1.37082 1.37082 2.74163 0 0 1.37082 1.37082 0 0 1.37082 0 2.74163 0 0 1.37082 2.74163 2.74163 2.74163 1.37082 2.74163 2.74163 0 1.37082 4.11245 0 4.11245 1.37082 1.37082 1.37082 2.74163 0 1.37082 1.37082 2.74163 2.74163 1.37082 1.37082 0 1.37082 1.37082 1.37082 0 2.74163 0 4.11245 1.37082 0 1.37082 0 0 1.37082 0 0 1.37082 1.37082 0 1.37082 2.74163 0 0 1.37082 1.37082 1.37082 1.37082 2.74163 2.74163
0 0 0 0 0 0 0 0 0 0 0 0 0 0 0 0 0 0 0 0 0 0 0 0 0 0 1.37082 0 0 0 2.74163 0 0 1.37082 1.37082 1.37082 2.74163 1.37082 0 1.37082 4.11245 1.37082 0 0 5.48327 2.74163 0 2.74163 2.74163 2.74163 4.11245 0 4.11245 2.74163 2.74163 2.74163 4.11245 2.74163 4.11245 1.37082 1.37082 0 0 1.37082 0 0 0 0 0 1.37082 0 0 0 0 0 0 0 0 0 0 0 0 0 0 0 0 0 0 0 0 0 0 0 0 0 0 0 0 0 0 0 0 0 0 0 0 0 0 0 0 0 0 0 0 0 0 0 0 0 0 0 0 0 0 0 0 0 0 0 0 0 0 0 0 0 0 0 0 0 0 0 0 0 0 0 0 0 0 0 0 0 0 0 0 0 0 0 0 0 0 1.37082 0 0 0 1.37082 1.37082 2.74163 1.37082 0 4.11245 0 1.37082 2.74163 1.37082 1.37082 1.37082 2.74163 2.74163 4.11245 5.48327 6.85408 4.11245 0 4.11245 2.74163 0 0 1.37082 1.37082 1.37082 4.11245 4.11245 1.37082 1.37082 1.37082 1.37082 0 0 1.37082 0 0 0 0 0 0 0 1.37082 0 2.74163 0 0 0 0 1.37082 0 1.37082 0 0 0 2.74163 1.37082 4.11245 0 0 5.48327 2.74163 4.11245 1.37082 0 5.48327 2.74163 1.37082 0 2.74163 1.37082 1.37082 1.37082 2.74163 0 2.74163 2.74163 0 0 1.37082 0 1.37082 0 0 1.37082 0 2.74163 0 0 1.37082 0 2.74163
0 0 0 0 0 0 0 0 0 0 0 0 0 0 0 0 0 0 0 0 0 0 0 0 0 0 0 0 0 0 1.37082 0 1.37082 1.37082 1.37082 2.74163 1.37082 0 1.37082 6.85408 4.11245 4.11245 1.37082 4.11245 2.74163 4.11245 2.74163 4.11245 2.74163 0 4.11245 1.37082 1.37082 1.37082 4.11245 2.74163 0 0 4.11245 4.11245 0 0 0 0 0 0 0 0 0 0 0 0 0 0 0 0 0 0 0 0 0 0 0 0 0 0 0 0 0 0 0 0 0 0 0 0 0 0 0 0 0 0 0 0 0 0 0 0 0 0 0 0 0 0 0 0 0 0 0 0 0 0 0 0 1.37082 0 0 0 0 0 0 0 0 0 0 0 0 0 1.37082 0 0 0 1.37082 0 1.37082 0 0 0 0 0 0 0 0 0 0 0 0 0 0 0 0 0 0 0 1.37082 4.11245 4.11245 0 0 1.37082 1.37082 2.74163 0 0 2.74163 1.37082 0 0 0 1.37082 0 2.74163 1.37082 2.74163 0 0 4.11245 2.74163 4.11245 1.37082 2.74163 1.37082 1.37082 0 1.37082 1.37082 0 0 0 0 0 0 1.37082 0 0 1.37082 0 0 0 0 1.37082 1.37082 1.37082 0 1.37082 0 4.11245 0 1.37082 4.11245 4.11245 4.11245 0 5.48327 0 4.11245 5.48327 1.37082 2.74163 1.37082 0 0 0 0 0 1.37082 1.37082 1.37082 1.37082 0 1.37082 0 0 0 0 1.37082 0 0 1.37082 0 2.74163 1.37082 0 1.37082 0 0
0 0 0 0 0 0 0 0 0 0 0 0 0 0 0 0 0 0 0 0 0 0 0 0 0 0 0 0 0 0 0 0 2.74163 0 1.37082 1.37082 1.37082 1.37082 0 1.37082 2.74163 4.11245 1.37082 0 0 8.2249 2.74163 1.37082 1.37082 4.11245 2.74163 4.11245 6.85408 0 4.11245 0 0 1.37082 0 0 0 0 1.37082 0 0 0 0 0 0 0 0 0 0 0 0 0 0 0 0 0 0 0 0 0 0 0 0 0 0 0 0 0 0 0 0 0 0 0 0 0 0 0 0 0 0 0 0 0 0 0 0 0 0 0 0 0 0 0 0 0 0 0 0 0 0 0 0 0 0 0 0 0 0 0 0 0 0 0 0 0 0 0 1.37082 0 0 0 0 0 0 0 0 0 0 0 0 0 0 0 0 1.37082 0 1.37082 1.37082 0 0 2.74163 2.74163 1.37082 1.37082 0 1.37082 1.37082 1.37082 1.37082 0 1.37082 1.37082 4.11245 0 1.37082 1.37082 2.74163 1.37082 0 0 0 0 2.74163 1.37082 0 2.74163 1.37082 0 1.37082 1.37082 0 1.37082 1.37082 0 2.74163 2.74163 1.37082 0 1.37082 0 2.74163 0 2.74163 1.37082 2.74163 4.11245 0 2.74163 1.37082 1.37082 0 0 0 1.37082 2.74163 2.74163 1.37082 4.11245 4.11245 1.37082 1.37082 2.74163 1.37082 0 1.37082 0 4.11245 0 0 6.85408 1.37082 0 1.37082 0 0 1.37082 0 0 0 1.37082 1.37082 0 0 0 1.37082 2.74163 0 1.37082 1.37082 2.74163 0
0 0 0 0 0 0 0 0 0 0 0 0 0 0 0 0 0 0 0 0 0 0 0 0 0 0 0 0 0 0 0 0 0 1.37082 0 4.11245 2.74163 0 6.85408 1.37082 2.74163 2.74163 0 4.11245 1.37082 2.74163 1.37082 0 2.74163 2.74163 2.74163 4.11245 4.11245 1.37082 0 4.11245 2.74163 0 1.37082 0 0 0 0 0 1.37082 0 1.37082 0 0 0 0 0 1.37082 0 0 0 0 0 0 0 0 0 0 0 0 0 0 0 0 0 0 0 0 0 0 0 0 0 0 0 0 0 0 0 0 0 0 0 0 0 0 0 0 0 0 0 0 0 0 0 0 0 0 1.37082 0 0 0 0 0 0 0 0 0 0 0 0 0 0 0 0 0 0 0 0 0 0 0 0 0 0 0 0 0 0 0 0 0 0 0 0 0 0 1.37082 0 0 0 6.85408 0 4.11245 1.37082 0 2.74163 1.37082 1.37082 1.37082 1.37082 1.37082 1.37082 2.74163 0 0 1.37082 4.11245 2.74163 0 0 2.74163 0 0 2.74163 0 0 0 4.11245 1.37082 1.37082 0 0 2.74163 1.37082 0 1.37082 0 1.37082 0 1.37082 0 0 2.74163 1.37082 1.37082 0 1.37082 5.48327 1.37082 1.37082 1.37082 8.2249 1.37082 0 2.74163 4.11245 1.37082 4.11245 9.59572 1.37082 1.37082 1.37082 1.37082 5.48327 4.11245 1.37082 1.37082 0 1.37082 0 0 2.74163 0 0 0 0 0 0 0 1.37082 0 1.37082 0 0 2.74163 0 1.37082 1.37082 0 0
0 0 0 0 0 0 0 0 0 0 0 0 0 0 0 0 0 0 0 0 0 0 0 0 0 0 0 0 0 0 0 2.74163 2.74163 1.37082 0 0 1.37082 0 2.74163 4.11245 5.48327 6.85408 2.74163 6.85408 1.37082 0 0 4.11245 2.74163 0 1.37082 0 2.74163 1.37082 2.74163 0 0 0 1.37082 0 0 0 0 0 0 0 0 0 0 0 0 0 0 0 0 0 0 0 0 0 0 0 0 0 0 0 0 0 0 0 0 0 0 0 0 0 0 0 0 0 0 0 0 0 0 0 0 0 0 0 0 0 0 0 0 0 0 0 0 0 0 0 0 0 0 0 0 0 0 0 0 0 0 0 0 0 0 0 0 0 0 0 0 0 0 0 0 0 0 0 0 0 0 0 0 0 0 0 0 1.37082 0 0 0 2.74163 1.37082 1.37082 1.37082 1.37082 0 1.37082 0 1.37082 0 0 1.37082 2.74163 1.37082 0 0 1.37082 0 2.74163 1.37082 1.37082 0 0 0 0 2.74163 1.37082 0 1.37082 2.74163 1.37082 1.37082 1.37082 0 0 0 1.37082 2.74163 1.37082 2.74163 2.74163 0 0 1.37082 1.37082 1.37082 0 1.37082 1.37082 2.74163 0 0 4.11245 1.37082 1.37082 2.74163 5.48327 2.74163 4.11245 2.74163 1.37082 5.48327 1.37082 5.48327 2.74163 1.37082 1.37082 2.74163 2.74163 0 2.74163 2.74163 0 2.74163 0 0 0 0 0 0 0 1.37082 0 0 0 0 0 0 0 0 1.37082 2.74163 0
0 0 0 0 0 0 0 0 0 0 0 0 0 0 0 0 0 0 0 0 0 0 0 0 0 0 0 0 0 0 0 0 0 0 4.11245 2.74163 0 1.37082 1.37082 1.37082 1.37082 1.37082 2.74163 4.11245 0 1.37082 5.48327 0 1.37082 1.37082 1.37082 2.74163 6.85408 1.37082 2.74163 1.37082 1.37082 0 0 0 0 1.37082 0 0 0 0 0 0 0 0 0 0 0 0 0 0 0 0 0 0 0 0 0 0 0 0 0 0 0 0 0 0 0 0 0 0 0 0 0 0 0 0 0 0 0 0 0 0 0 0 0 0 0 0 0 0 0 0 0 0 0 0 0 0 0 0 0 0 0 0 0 0 0 0 0 0 0 0 0 0 0 0 0 0 0 0 0 0 0 0 0 0 0 0 0 0 0 0 0 0 2.74163 0 1.37082 0 1.37082 1.37082 2.74163 2.74163 0 1.37082 2.74163 1.37082 0 0 1.37082 2.74163 0 1.37082 1.37082 1.37082 0 0 1.37082 2.74163 1.37082 0 0 1.37082 2.74163 2.74163 2.74163 0 0 0 2.74163 0 1.37082 2.74163 0 0 1.37082 0 2.74163 1.37082 0 1.37082 2.74163 0 2.74163 0 1.37082 4.11245 0 0 0 0 1.37082 2.74163 2.74163 2.74163 1.37082 2.74163 5.48327 1.37082 0 4.11245 2.74163 2.74163 0 0 2.74163 0 0 0 2.74163 1.37082 0 1.37082 0 0 0 0 0 0 0 0 1.37082 0 0 0 0 0 0 0 0 0
0 0 0 0 0 0 0 0 0 0 0 0 0 0 0 0 0 0 0 0 0 0 0 0 0 0 1.37082 1.37082 0 0 0 0 0 1.37082 0 0 0 2.74163 4.11245 1.37082 4.11245 0 1.37082 1.37082 0 2.74163 4.11245 2.74163 1.37082 1.37082 1.37082 2.74163 1.37082 0 2.74163 1.37082 1.37082 0 1.37082 1.37082 1.37082 0 0 0 0 0 0 0 0 0 0 0 0 0 0 0 0 0 0 0 0 0 0 0 0 0 0 0 0 0 0 0 0 0 0 0 0 0 0 0 0 0 0 0 0 0 0 0 0 0 0 0 0 0 0 0 0 0 0 0 0 0 0 0 0 0 0 0 0 0 0 0 0 0 0 0 0 0 0 0 0 0 0 0 0 0 0 0 0 0 0 0 0 0 0 0 0 0 0 1.37082 0 0 1.37082 1.37082 1.37082 0 1.37082 1.37082 1.37082 5.48327 1.37082 0 2.74163 2.74163 1.37082 1.37082 0 0 0 0 0 0 1.37082 0 1.37082 0 0 1.37082 0 2.74163 2.74163 1.37082 0 0 0 1.37082 0 1.37082 1.37082 2.74163 1.37082 0 0 1.37082 0 0 1.37082 2.74163 0 2.74163 1.37082 0 0 1.37082 0 1.37082 0 2.74163 1.37082 0 5.48327 5.48327 5.48327 4.11245 6.85408 2.74163 2.74163 2.74163 1.37082 2.74163 1.37082 1.37082 0 0 0 1.37082 1.37082 1.37082 0 1.37082 0 0 0 0 0 0 0 0 0 0 0 0 0 0 0 0
0 0 0 0 0 0 0 0 0 0 0 0 0 0 0 0 0 0 0 0 0 0 0 0 0 0 0 0 0 0 0 0 1.37082 1.37082 1.37082 1.37082 6.85408 0 5.48327 0 4.11245 2.74163 2.74163 0 1.37082 2.74163 1.37082 1.37082 0 0 1.37082 0 2.74163 2.74163 1.37082 2.74163 2.74163 2.74163 0 0 1.37082 2.74163 0 0 0 0 0 0 0 0 0 0 0 0 0 0 0 0 0 0 0 0 0 0 0 0 0 0 0 0 0 0 0 0 0 0 0 0 0 0 0 0 0 0 0 0 0 0 0 0 0 0 0 0 0 0 0 0 0 0 0 0 0 0 0 0 0 0 0 0 0 0 0 0 0 0 0 0 0 0 0 0 0 0 0 0 0 0 0 0 0 0 0 0 0 1.37082 0 0 0 0 1.37082 1.37082 2.74163 2.74163 1.37082 0 0 1.37082 0 1.37082 2.74163 4.11245 0 1.37082 0 0 0 0 1.37082 0 0 0 0 2.74163 0 0 2.74163 1.37082 0 2.74163 1.37082 0 6.85408 0 0 2.74163 0 1.37082 2.74163 2.74163 0 0 0 1.37082 1.37082 1.37082 0 1.37082 5.48327 1.37082 0 2.74163 4.11245 4.11245 1.37082 2.74163 1.37082 0 1.37082 0 9.59572 6.85408 2.74163 2.74163 2.74163 1.37082 0 2.74163 5.48327 8.2249 2.74163 0 1.37082 2.74163 0 1.37082 1.37082 1.37082 0 0 0 0 0 0 0 0 1.37082 0 0 0 1.37082 0 0 1.37082 0 2.74163
0 0 0 0 0 0 0 0 0 0 0 0 0 0 0 0 0 0 0 0 0 0 0 0 0 0 0 0 0 0 0 2.74163 1.37082 1.37082 2.74163 2.74163 2.74163 2.74163 0 0 4.11245 5.48327 4.11245 2.74163 2.74163 0 0 0 0 2.74163 0 0 1.37082 0 0 1.37082 2.74163 0 1.37082 0 1.37082 0 1.37082 0 0 0 0 0 0 0 0 0 0 0 0 0 0 0 0 0 0 0 0 0 0 0 0 0 0 0 0 0 0 0 0 0 0 0 0 0 0 0 0 0 0 0 0 0 0 0 0 0 0 0 0 0 0 0 0 0 0 0 0 0 0 0 0 0 0 0 0 0 0 0 0 0 0 0 0 0 0 0 0 0 0 0 0 0 0 0 0 0 0 0 0 0 0 0 0 0 0 0 0 0 0 2.74163 5.48327 0 0 1.37082 0 1.37082 1.37082 1.37082 1.37082 0 0 0 0 0 0 0 0 1.37082 1.37082 1.37082 0 0 0 1.37082 2.74163 4.11245 2.74163 1.37082 0 2.74163 1.37082 0 2.74163 0 2.74163 2.74163 0 1.37082 2.74163 1.37082 1.37082 1.37082 0 1.37082 2.74163 4.11245 1.37082 1.37082 2.74163 0 2.74163 2.74163 2.74163 4.11245 4.11245 6.85408 2.74163 2.74163 1.37082 4.11245 6.85408 1.37082 1.37082 2.74163 1.37082 0 2.74163 0 1.37082 4.11245 0 0 0 0 0 0 0 0 0 0 0 1.37082 0 0 0 0 1.37082 0 0 0
0 0 0 0 0 0 0 0 0 0 0 0 0 0 0 0 0 0 0 0 0 0 0 0 0 0 0 0 0 0 0 2.74163 0 0 0 0 2.74163 4.11245 1.37082 0 4.11245 1.37082 2.74163 1.37082 4.11245 1.37082 1.37082 0 0 0 0 0 0 0 1.37082 0 0 0 0 0 1.37082 0 0 0 0 0 0 0 0 0 0 0 0 0 0 0 0 0 0 0 0 0 0 0 0 0 0 0 0 0 0 0 0 0 0 0 0 0 0 0 0 0 0 0 0 0 0 0 0 0 0 0 0 0 0 0 0 0 0 0 0 0 0 0 0 0 0 0 0 0 0 0 0 0 0 0 0 0 0 0 0 0 0 0 0 0 0 0 0 0 0 0 0 0 0 0 0 0 0 2.74163 0 0 1.37082 2.74163 0 0 4.11245 0 1.37082 0 1.37082 0 2.74163 0 0 1.37082 0 0 0 0 0 0 0 0 0 0 1.37082 1.37082 2.74163 0 1.37082 0 0 0 1.37082 2.74163 5.48327 1.37082 0 2.74163 1.37082 0 4.11245 1.37082 0 1.37082 0 0 1.37082 4.11245 1.37082 1.37082 2.74163 1.37082 2.74163 1.37082 4.11245 5.48327 2.74163 5.48327 1.37082 4.11245 2.74163 4.11245 4.11245 5.48327 2.74163 2.74163 2.74163 4.11245 0 2.74163 2.74163 2.74163 0 0 1.37082 0 0 0 0 0 0 0 0 0 0 0 0 0 0 0 0 0 4.11245 0
0 0 0 0 0 0 0 0 0 0 0 0 0 0 0 0 0 0 0 0 0 0 0 0 0 0 0 0 0 0 0 0 1.37082 0 0 0 1.37082 0 4.11245 0 0 2.74163 2.74163 2.74163 2.74163 0 0 1.37082 0 1.37082 1.37082 1.37082 0 2.74163 0 0 0 1.37082 1.37082 0 0 0 0 0 0 0 0 0 0 0 0 0 0 0 0 0 0 0 0 0 0 0 0 0 0 0 0 0 0 0 0 0 0 0 0 0 0 0 0 0 0 0 0 0 0 0 0 0 0 0 0 0 0 0 0 0 0 0 0 0 0 0 0 0 0 0 0 0 0 0 0 0 0 0 0 0 0 0 0 0 0 0 0 0 0 0 0 0 0 0 0 0 0 0 0 0 0 0 0 0 0 0 0 0 1.37082 0 2.74163 1.37082 1.37082 0 1.37082 1.37082 0 0 1.37082 1.37082 0 0 0 0 1.37082 0 0 0 1.37082 0 0 1.37082 1.37082 1.37082 1.37082 4.11245 1.37082 1.37082 1.37082 4.11245 1.37082 2.74163 1.37082 1.37082 1.37082 1.37082 1.37082 4.11245 1.37082 2.74163 0 1.37082 0 1.37082 2.74163 0 4.11245 2.74163 0 6.85408 2.74163 1.37082 1.37082 2.74163 6.85408 6.85408 5.48327 4.11245 4.11245 5.48327 2.74163 2.74163 0 1.37082 4.11245 4.11245 1.37082 1.37082 0 2.74163 0 0 0 0 0 0 0 0 0 0 0 0 0 0 0 0 1.37082 0 0 2.74163
0 0 0 0 0 0 0 0 0 0 0 0 0 0 0 0 0 0 0 0 0 0 0 0 0 0 0 0 0 0 0 1.37082 0 0 1.37082 0 0 4.11245 0 0 2.74163 2.74163 1.37082 1.37082 2.74163 1.37082 0 1.37082 0 0 0 1.37082 0 0 0 0 1.37082 0 0 0 0 0 0 0 0 0 0 0 0 0 0 0 0 0 0 0 0 0 0 0 0 0 0 0 0 0 0 0 0 0 0 0 0 0 0 0 0 0 0 0 0 0 0 0 0 0 0 0 0 0 0 0 0 0 0 0 0 0 0 0 0 0 0 0 0 0 0 0 0 0 0 0 0 0 0 0 0 0 0 0 0 0 0 0 0 0 0 0 0 0 0 0 0 0 0 0 0 0 0 0 1.37082 1.37082 0 2.74163 1.37082 0 0 0 0 0 2.74163 1.37082 1.37082 0 0 2.74163 1.37082 1.37082 0 0 0 0 0 1.37082 0 0 1.37082 0 1.37082 0 0 1.37082 1.37082 0 1.37082 2.74163 4.11245 0 4.11245 1.37082 0 0 0 4.11245 9.59572 5.48327 2.74163 1.37082 2.74163 1.37082 4.11245 1.37082 1.37082 0 4.11245 1.37082 1.37082 0 2.74163 1.37082 2.74163 1.37082 1.37082 4.11245 4.11245 0 4.11245 2.74163 1.37082 2.74163 2.74163 2.74163 0 1.37082 1.37082 2.74163 0 1.37082 0 0 0 0 0 0 0 0 0 0 0 0 0 0 0 0 0 0
0 0 0 0 0 0 0 0 0 0 0 0 0 0 0 0 0 0 0 0 0 0 0 0 0 0 0 0 0 0 0 0 0 0 2.74163 5.48327 1.37082 2.74163 1.37082 1.37082 0 1.37082 1.37082 4.11245 1.37082 2.74163 0 0 2.74163 0 2.74163 1.37082 0 1.37082 0 0 0 0 0 1.37082 0 0 0 0 0 0 0 0 0 0 0 0 0 0 0 0 0 0 0 0 0 0 0 0 0 0 0 0 0 0 0 0 0 0 0 0 0 0 0 0 0 0 0 0 0 0 0 0 0 0 0 0 0 0 0 0 0 0 0 0 0 0 0 0 0 0 0 0 0 0 0 0 0 0 0 0 0 0 0 0 0 0 0 0 0 0 0 0 0 0 0 0 0 0 0 0 0 0 0 0 0 1.37082 0 0 1.37082 1.37082 1.37082 1.37082 2.74163 0 2.74163 0 2.74163 1.37082 1.37082 0 0 0 0 1.37082 1.37082 0 0 0 1.37082 1.37082 0 1.37082 0 1.37082 6.85408 2.74163 2.74163 2.74163 1.37082 0 0 0 1.37082 2.74163 4.11245 2.74163 1.37082 1.37082 6.85408 2.74163 2.74163 0 0 0 1.37082 1.37082 1.37082 0 8.2249 2.74163 6.85408 0 6.85408 2.74163 0 2.74163 1.37082 2.74163 6.85408 1.37082 8.2249 2.74163 0 5.48327 6.85408 1.37082 2.74163 2.74163 1.37082 2.74163 0 0 0 0 0 0 0 0 0 0 0 0 0 0 0 0 0 0 0 1.37082
0 0 0 0 0 0 0 0 0 0 0 0 0 0 0 0 0 0 0 0 0 0 0 0 0 0 0 0 0 0 0 0 0 1.37082 0 0 4.11245 2.74163 0 0 1.37082 4.11245 4.11245 0 1.37082 1.37082 1.37082 1.37082 0 0 1.37082 0 0 0 0 0 0 0 0 0 0 0 0 0 0 0 0 0 0 0 0 0 0 0 0 0 0 0 0 0 0 0 0 0 0 0 0 0 0 0 0 0 0 0 0 0 0 0 0 0 0 0 0 0 0 0 0 0 0 0 0 0 0 0 0 0 0 0 0 0 0 0 0 0 0 0 0 0 0 0 0 0 0 0 0 0 0 0 0 0 0 0 0 0 0 0 0 0 0 0 0 0 0 0 0 0 0 0 0 0 0 2.74163 1.37082 1.37082 1.37082 0 0 1.37082 0 0 0 0 1.37082 0 0 0 1.37082 0 1.37082 1.37082 0 1.37082 0 0 0 0 0 5.48327 1.37082 1.37082 0 1.37082 2.74163 2.74163 2.74163 1.37082 1.37082 4.11245 2.74163 5.48327 4.11245 2.74163 4.11245 0 2.74163 1.37082 1.37082 2.74163 0 4.11245 0 2.74163 4.11245 0 1.37082 2.74163 2.74163 2.74163 2.74163 5.48327 1.37082 0 1.37082 2.74163 2.74163 6.85408 1.37082 1.37082 5.48327 4.11245 0 1.37082 4.11245 0 1.37082 1.37082 1.37082 0 0 0 0 0 0 0 0 0 0 0 0 0 0 0 0 1.37082 0 0
0 0 0 0 0 0 0 0 0 0 0 0 0 0 0 0 0 0 0 0 0 0 0 0 0 0 0 0 0 0 0 0 1.37082 1.37082 1.37082 1.37082 1.37082 0 1.37082 1.37082 0 2.74163 2.74163 1.37082 5.48327 0 2.74163 2.74163 1.37082 0 0 0 0 0 0 0 0 0 0 0 0 0 0 0 0 0 0 0 0 0 0 0 0 0 0 0 0 0 0 0 0 0 0 0 0 0 0 0 0 0 0 0 0 0 0 0 0 0 0 0 0 0 0 0 0 0 0 0 0 0 0 0 0 0 0 0 0 0 0 0 0 0 0 0 0 0 0 0 0 0 0 0 0 0 0 0 0 0 0 0 0 0 0 0 0 0 0 0 0 0 0 0 0 0 0 0 0 0 0 0 0 0 0 0 0 0 0 0 0 0 1.37082 1.37082 2.74163 0 0 0 0 0 0 0 0 1.37082 2.74163 0 1.37082 1.37082 0 0 1.37082 1.37082 1.37082 1.37082 1.37082 2.74163 1.37082 2.74163 1.37082 1.37082 4.11245 2.74163 2.74163 1.37082 1.37082 1.37082 2.74163 8.2249 0 4.11245 4.11245 1.37082 1.37082 2.74163 1.37082 9.59572 0 0 2.74163 4.11245 2.74163 8.2249 5.48327 4.11245 0 6.85408 4.11245 4.11245 2.74163 0 5.48327 5.48327 1.37082 1.37082 1.37082 5.48327 1.37082 1.37082 4.11245 2.74163 0 0 0 0 0 1.37082 0 0 0 0 0 0 0 0 1.37082 0 0 0
0 0 0 0 0 0 0 0 0 0 0 0 0 0 0 0 0 0 0 0 0 0 0 0 0 0 0 0 0 0 1.37082 0 0 2.74163 2.74163 0 0 0 1.37082 2.74163 4.11245 2.74163 2.74163 1.37082 0 0 1.37082 0 0 1.37082 0 0 0 0 0 0 0 0 0 0 0 0 0 0 0 0 0 0 0 0 0 0 0 0 0 0 0 0 0 0 0 0 0 0 0 0 0 0 0 0 0 0 0 0 0 0 0 0 0 0 0 0 0 0 0 0 0 0 0 0 0 0 0 0 0 0 0 0 0 0 0 0 0 0 0 0 0 0 0 0 0 0 0 0 0 0 0 0 0 0 0 0 0 0 0 0 0 0 0 0 0 0 0 0 0 0 0 0 0 0 0 0 0 0 5.48327 1.37082 0 1.37082 0 0 0 0 0 1.37082 0 2.74163 0 2.74163 0 0 1.37082 0 1.37082 0 1.37082 1.37082 1.37082 1.37082 0 0 2.74163 5.48327 5.48327 2.74163 5.48327 4.11245 1.37082 4.11245 5.48327 1.37082 4.11245 0 0 0 4.11245 2.74163 4.11245 4.11245 4.11245 0 0 1.37082 4.11245 4.11245 4.11245 1.37082 1.37082 2.74163 2.74163 1.37082 1.37082 0 1.37082 0 2.74163 5.48327 4.11245 1.37082 1.37082 1.37082 2.74163 4.11245 0 2.74163 2.74163 4.11245 0 2.74163 2.74163 0 0 0 0 0 0 0 0 0 0 0 0 0 0 0 0 0
0 0 0 0 0 0 0 0 0 0 0 0 0 0 0 0 0 0 0 0 0 0 0 0 0 0 0 0 0 0 0 1.37082 0 0 1.37082 0 2.74163 2.74163 2.74163 2.74163 1.37082 4.11245 1.37082 6.85408 0 0 1.37082 0 0 0 1.37082 0 0 0 0 0 0 0 0 0 0 0 0 0 0 0 0 0 0 0 0 0 0 0 0 0 0 0 0 0 0 0 0 0 0 0 0 0 0 0 0 0 0 0 0 0 0 0 0 0 0 0 0 0 0 0 0 0 0 0 0 0 0 0 0 0 0 0 0 0 0 0 0 0 0 0 0 0 0 0 0 0 0 0 0 0 0 0 0 0 0 0 0 0 0 0 0 0 0 0 0 0 0 0 0 0 0 0 0 0 0 0 0 0 1.37082 0 1.37082 0 0 0 0 0 0 0 0 2.74163 1.37082 0 1.37082 0 0 0 0 0 2.74163 0 1.37082 0 5.48327 6.85408 5.48327 4.11245 6.85408 4.11245 0 2.74163 6.85408 1.37082 2.74163 0 10.9665 0 1.37082 5.48327 1.37082 1.37082 5.48327 0 1.37082 0 1.37082 2.74163 5.48327 5.48327 0 1.37082 1.37082 5.48327 2.74163 1.37082 5.48327 2.74163 0 6.85408 2.74163 4.11245 2.74163 4.11245 0 2.74163 1.37082 1.37082 2.74163 2.74163 1.37082 5.48327 0 0 2.74163 0 0 0 0 0 0 0 0 0 0 0 0 0 0 1.37082 0 1.37082
0 0 0 0 0 0 0 0 0 0 0 0 0 0 0 0 0 0 0 0 0 0 0 0 0 0 0 0 0 0 0 1.37082 1.37082 0 2.74163 0 0 0 2.74163 1.37082 4.11245 0 0 4.11245 0 2.74163 0 0 0 0 0 0 0 0 0 0 0 0 0 0 0 0 0 0 0 0 0 0 0 0 0 0 0 0 0 0 0 0 0 0 0 0 0 0 0 0 0 0 0 0 0 0 0 0 0 0 0 0 0 0 0 0 0 0 0 0 0 0 0 0 0 0 0 0 0 0 0 0 0 0 0 0 0 0 0 0 0 0 0 0 0 0 0 0 0 0 0 0 0 0 0 0 0 0 0 0 0 0 0 0 0 0 0 0 0 0 0 0 0 0 0 1.37082 0 0 0 0 0 0 2.74163 0 0 1.37082 0 0 2.74163 1.37082 0 0 1.37082 0 0 1.37082 0 2.74163 0 1.37082 1.37082 0 1.37082 2.74163 5.48327 4.11245 8.2249 8.2249 6.85408 5.48327 1.37082 1.37082 5.48327 4.11245 5.48327 5.48327 2.74163 4.11245 1.37082 0 1.37082 4.11245 0 2.74163 2.74163 4.11245 2.74163 5.48327 2.74163 1.37082 5.48327 4.11245 4.11245 2.74163 4.11245 2.74163 0 0 2.74163 1.37082 1.37082 2.74163 1.37082 1.37082 2.74163 2.74163 1.37082 2.74163 4.11245 1.37082 1.37082 1.37082 0 0 0 0 0 0 0 0 0 0 0 0 0 0 1.37082 0 0 0
0 0 0 0 0 0 0 0 0 0 0 0 0 0 0 0 0 0 0 0 0 0 1.37082 1.37082 0 1.37082 0 0 0 0 0 0 0 2.74163 1.37082 1.37082 1.37082 0 0 2.74163 0 4.11245 5.48327 0 1.37082 1.37082 0 0 0 2.74163 1.37082 0 0 0 0 0 0 0 0 0 0 0 0 0 0 0 0 0 0 0 0 0 0 0 0 0 0 0 0 0 0 0 0 0 0 0 0 0 0 0 0 0 0 0 0 0 0 0 0 0 0 0 0 0 0 0 0 0 0 0 0 0 0 0 0 0 0 0 0 0 0 0 0 0 0 0 0 0 0 0 0 0 0 0 0 0 0 0 0 0 0 0 0 0 0 0 0 0 0 0 0 0 0 0 0 0 0 0 0 0 0 0 0 0 1.37082 0 0 0 0 0 1.37082 0 0 0 1.37082 0 0 0 0 0 0 0 0 2.74163 1.37082 1.37082 2.74163 2.74163 2.74163 4.11245 4.11245 2.74163 6.85408 5.48327 8.2249 2.74163 6.85408 5.48327 8.2249 5.48327 4.11245 9.59572 6.85408 4.11245 5.48327 2.74163 2.74163 4.11245 1.37082 0 1.37082 6.85408 4.11245 2.74163 1.37082 5.48327 6.85408 5.48327 1.37082 0 0 4.11245 2.74163 4.11245 0 0 2.74163 1.37082 0 1.37082 1.37082 2.74163 2.74163 8.2249 1.37082 0 1.37082 0 1.37082 1.37082 0 0 1.37082 0 0 0 0 0 0 0 0 0 0 0 0 0
0 0 0 0 0 0 0 0 0 0 0 0 0 0 0 0 0 0 0 0 0 0 0 0 0 0 0 0 0 0 0 0 0 0 1.37082 0 0 2.74163 1.37082 4.11245 2.74163 1.37082 2.74163 0 1.37082 0 1.37082 0 0 0 1.37082 0 0 0 0 0 0 0 0 0 0 0 0 0 0 0 0 0 0 0 0 0 0 0 0 0 0 0 0 0 0 0 0 0 0 0 0 0 0 0 0 0 0 0 0 0 0 0 0 0 0 0 0 0 0 0 0 0 0 0 0 0 0 0 0 0 0 0 0 0 0 0 0 0 0 0 0 0 0 0 0 0 0 0 0 0 0 0 0 0 0 0 0 0 0 0 0 0 0 0 0 0 0 0 0 0 0 0 0 0 1.37082 0 0 0 0 0 2.74163 0 1.37082 0 1.37082 1.37082 0 1.37082 1.37082 0 0 0 0 2.74163 0 0 0 2.74163 0 0 0 4.11245 1.37082 6.85408 4.11245 2.74163 5.48327 8.2249 5.48327 2.74163 5.48327 8.2249 4.11245 5.48327 2.74163 4.11245 1.37082 5.48327 6.85408 6.85408 1.37082 1.37082 4.11245 2.74163 4.11245 4.11245 4.11245 5.48327 4.11245 2.74163 5.48327 5.48327 4.11245 4.11245 2.74163 2.74163 8.2249 2.74163 1.37082 2.74163 4.11245 1.37082 0 1.37082 0 6.85408 0 1.37082 0 1.37082 1.37082 1.37082 1.37082 2.74163 0 0 0 0 0 0 0 1.37082 0 0 0 0 1.37082 0 0 0
0 0 0 0 0 0 0 0 0 0 0 0 0 0 0 0 0 0 0 0 0 0 0 0 1.37082 0 0 0 0 0 0 0 0 0 0 0 0 1.37082 1.37082 2.74163 0 0 0 0 1.37082 0 0 0 1.37082 0 0 0 0 0 0 0 0 0 0 0 0 0 0 0 0 0 0 0 0 0 0 0 0 0 0 0 0 0 0 0 0 0 0 0 0 0 0 0 0 0 0 0 0 0 0 0 0 0 0 0 0 0 0 0 0 0 0 0 0 0 0 0 0 0 0 0 0 0 0 0 0 0 0 0 0 0 0 0 0 0 0 0 0 0 0 0 0 0 0 0 0 0 0 0 0 0 0 0 0 0 0 0 0 0 0 0 0 0 0 0 0 0 0 0 0 0 0 0 0 0 0 0 0 0 1.37082 0 1.37082 1.37082 0 0 0 0 1.37082 0 0 1.37082 1.37082 2.74163 1.37082 0 2.74163 2.74163 5.48327 0 2.74163 9.59572 5.48327 6.85408 5.48327 9.59572 2.74163 8.2249 8.2249 1.37082 5.48327 1.37082 2.74163 1.37082 5.48327 4.11245 1.37082 5.48327 2.74163 1.37082 4.11245 6.85408 2.74163 1.37082 4.11245 4.11245 4.11245 0 4.11245 1.37082 2.74163 4.11245 0 1.37082 1.37082 0 2.74163 0 1.37082 2.74163 1.37082 0 0 1.37082 1.37082 0 1.37082 1.37082 1.37082 0 0 0 0 0 0 0 0 0 1.37082 0 0 0
0 0 0 0 0 0 0 0 0 0 0 0 0 0 0 0 0 0 0 0 0 0 0 0 0 0 0 0 0 0 0 1.37082 1.37082 0 0 1.37082 0 0 4.11245 0 1.37082 0 1.37082 0 0 0 0 0 0 0 0 0 0 0 0 0 0 0 0 0 0 0 0 0 0 0 0 0 0 0 0 0 0 0 0 0 0 0 0 0 0 0 0 0 0 0 0 0 0 0 0 0 0 0 0 0 0 0 0 0 0 0 0 0 0 0 0 0 0 0 0 0 0 0 0 0 0 0 0 0 0 0 0 0 0 0 0 0 0 0 0 0 0 0 0 0 0 0 0 0 0 0 0 0 0 0 0 0 0 0 0 0 0 0 0 0 0 0 0 0 0 0 0 0 0 1.37082 1.37082 0 0 0 1.37082 0 1.37082 1.37082 0 1.37082 0 0 1.37082 4.11245 1.37082 0 1.37082 2.74163 1.37082 1.37082 1.37082 1.37082 2.74163 4.11245 4.11245 5.48327 6.85408 9.59572 2.74163 9.59572 4.11245 6.85408 6.85408 1.37082 2.74163 15.079 6.85408 8.2249 9.59572 1.37082 6.85408 5.48327 5.48327 8.2249 5.48327 1.37082 2.74163 6.85408 5.48327 6.85408 2.74163 0 6.85408 6.85408 2.74163 2.74163 1.37082 4.11245 6.85408 8.2249 1.37082 2.74163 1.37082 4.11245 0 4.11245 2.74163 0 1.37082 2.74163 2.74163 2.74163 1.37082 0 1.37082 0 0 0 1.37082 1.37082 0 0 0 0 0 0 0 1.37082 0 0
0 0 0 0 0 0 0 0 0 0 0 0 0 0 0 0 0 0 0 0 0 0 0 0 1.37082 0 0 0 0 0 0 0 1.37082 0 0 0 1.37082 1.37082 1.37082 0 0 0 0 0 0 1.37082 0 0 0 1.37082 0 0 0 0 0 0 0 0 0 0 0 0 0 0 0 0 0 0 0 0 0 0 0 0 0 0 0 0 0 0 0 0 0 0 0 0 0 0 0 0 0 0 0 0 0 0 0 0 0 0 0 0 0 0 0 0 0 0 0 0 0 0 0 0 0 0 0 0 0 0 0 0 0 0 0 0 0 0 0 0 0 0 0 0 0 0 0 0 0 0 0 0 0 0 0 0 0 0 0 0 0 0 0 0 0 0 0 0 0 0 0 0 0 0 0 0 0 0 0 0 0 0 0 0 0 0 0 1.37082 1.37082 0 4.11245 0 4.11245 1.37082 0 0 0 5.48327 5.48327 4.11245 9.59572 0 9.59572 5.48327 1.37082 5.48327 6.85408 6.85408 4.11245 6.85408 6.85408 2.74163 1.37082 5.48327 6.85408 4.11245 5.48327 5.48327 0 1.37082 4.11245 2.74163 5.48327 6.85408 4.11245 4.11245 1.37082 2.74163 5.48327 0 8.2249 2.74163 4.11245 6.85408 4.11245 6.85408 2.74163 2.74163 0 1.37082 1.37082 1.37082 0 4.11245 0 0 1.37082 2.74163 0 0 0 0 0 0 0 0 0 0 0 1.37082 0 0 0 2.74163 0 2.74163
0 0 0 0 0 0 0 0 0 0 0 0 0 0 0 0 0 0 0 0 0 0 0 0 0 0 0 0 0 1.37082 0 0 0 0 0 0 0 1.37082 0 0 0 0 0 0 0 0 0 0 0 2.74163 0 0 0 0 1.37082 0 0 0 0 0 0 0 0 0 0 0 0 0 0 0 0 0 0 0 0 0 0 0 0 0 0 0 0 0 0 0 0 0 0 0 0 0 0 0 0 0 0 0 0 0 0 0 0 0 0 0 0 0 0 0 0 0 0 0 0 0 0 0 0 0 0 0 0 0 0 0 0 0 0 0 0 0 0 0 0 0 0 0 0 0 0 0 0 0 0 0 0 0 0 0 0 0 0 0 0 0 0 0 0 0 0 0 0 0 0 0 0 0 0 1.37082 0 0 1.37082 1.37082 0 1.37082 0 0 2.74163 1.37082 1.37082 0 0 1.37082 1.37082 0 8.2249 1.37082 4.11245 2.74163 2.74163 2.74163 9.59572 8.2249 8.2249 5.48327 1.37082 4.11245 5.48327 10.9665 4.11245 4.11245 8.2249 4.11245 5.48327 4.11245 8.2249 2.74163 8.2249 1.37082 6.85408 4.11245 1.37082 8.2249 5.48327 4.11245 4.11245 8.2249 2.74163 2.74163 2.74163 6.85408 1.37082 5.48327 2.74163 4.11245 1.37082 0 1.37082 2.74163 1.37082 1.37082 4.11245 1.37082 0 5.48327 1.37082 1.37082 0 0 1.37082 0 1.37082 0 0 0 0 0 1.37082 0 0 0 0 1.37082 0 0
0 0 0 0 0 0 0 0 0 0 0 0 0 0 0 0 0 0 0 0 0 0 0 0 0 0 0 0 0 0 0 0 0 0 0 0 0 0 0 0 0 0 0 0 0 0 1.37082 0 1.37082 0 0 0 0 0 0 0 0 0 0 0 0 0 0 0 0 0 0 0 0 0 0 0 0 0 0 0 0 0 0 0 0 0 0 0 0 0 0 0 0 0 0 0 0 0 0 0 0 0 0 0 0 0 0 0 0 0 0 0 0 0 0 0 0 0 0 0 0 0 0 0 0 0 0 0 0 0 0 0 0 0 0 0 0 0 0 0 0 0 0 0 0 0 0 0 0 0 0 0 0 0 0 0 0 0 0 0 0 0 0 0 0 0 0 0 0 0 0 0 0 0 1.37082 0 1.37082 0 1.37082 1.37082 2.74163 0 2.74163 2.74163 0 0 2.74163 1.37082 1.37082 1.37082 2.74163 2.74163 1.37082 5.48327 5.48327 5.48327 4.11245 10.9665 5.48327 5.48327 2.74163 1.37082 6.85408 5.48327 12.3373 8.2249 6.85408 4.11245 5.48327 5.48327 8.2249 5.48327 6.85408 1.37082 4.11245 8.2249 6.85408 6.85408 9.59572 4.11245 2.74163 2.74163 1.37082 4.11245 5.48327 2.74163 5.48327 2.74163 2.74163 2.74163 1.37082 1.37082 2.74163 1.37082 2.74163 0 5.48327 2.74163 2.74163 1.37082 0 0 1.37082 0 0 0 0 0 0 0 0 0 0 1.37082 0 0 0 0 0 0
0 0 0 0 0 0 0 0 0 0 0 0 0 0 0 0 0 0 0 0 0 0 0 0 0 0 0 0 0 0 0 0 0 0 0 0 1.37082 0 1.37082 1.37082 0 0 1.37082 1.37082 0 1.37082 0 0 0 0 0 0 0 0 0 0 0 0 0 0 0 0 0 0 0 0 0 0 0 0 0 0 0 0 0 0 0 0 0 0 0 0 0 0 0 0 0 0 0 0 0 0 0 0 0 0 0 0 0 0 0 0 0 0 0 0 0 0 0 0 0 0 0 0 0 0 0 0 0 0 0 0 0 0 0 0 0 0 0 0 0 0 0 0 0 0 0 0 0 0 0 0 0 0 0 0 0 0 0 0 0 0 0 0 0 0 0 0 0 0 0 0 0 0 0 0 0 0 0 0 0 0 0 0 0 0 1.37082 0 0 0 1.37082 1.37082 4.11245 1.37082 1.37082 0 0 4.11245 1.37082 6.85408 2.74163 8.2249 4.11245 2.74163 5.48327 4.11245 4.11245 8.2249 6.85408 5.48327 6.85408 4.11245 2.74163 10.9665 10.9665 2.74163 4.11245 5.48327 8.2249 2.74163 5.48327 5.48327 5.48327 4.11245 5.48327 1.37082 8.2249 1.37082 8.2249 2.74163 5.48327 8.2249 1.37082 4.11245 1.37082 0 2.74163 2.74163 1.37082 1.37082 1.37082 1.37082 0 0 6.85408 1.37082 1.37082 0 1.37082 1.37082 0 0 1.37082 0 0 0 0 1.37082 0 1.37082 1.37082 1.37082 0 0 0 0
0 0 0 0 0 0 0 0 0 0 0 0 0 0 0 0 0 0 0 0 0 0 0 0 0 0 0 0 0 0 0 0 0 0 1.37082 0 0 1.37082 0 0 0 1.37082 0 0 0 0 0 0 0 0 0 0 0 1.37082 0 0 0 0 0 0 0 0 0 0 0 0 0 0 0 0 0 0 0 0 0 0 0 0 0 0 0 0 0 0 0 0 0 0 0 0 0 0 0 0 0 0 0 0 0 0 0 0 0 0 0 0 0 0 0 0 0 0 0 0 0 0 0 0 0 0 0 0 0 0 0 0 0 0 0 0 0 0 0 0 0 0 0 0 0 0 0 0 0 0 0 0 0 0 0 0 0 0 0 0 0 0 0 0 0 0 0 0 0 0 0 0 0 0 0 1.37082 1.37082 0 0 1.37082 1.37082 1.37082 5.48327 1.37082 4.11245 1.37082 0 0 1.37082 1.37082 0 0 2.74163 0 5.48327 1.37082 4.11245 4.11245 5.48327 5.48327 4.11245 8.2249 13.7082 12.3373 9.59572 10.9665 13.7082 8.2249 5.48327 2.74163 6.85408 8.2249 4.11245 2.74163 5.48327 6.85408 2.74163 6.85408 10.9665 1.37082 5.48327 9.59572 5.48327 5.48327 6.85408 4.11245 4.11245 6.85408 1.37082 2.74163 2.74163 1.37082 1.37082 0 2.74163 1.37082 2.74163 2.74163 2.74163 1.37082 1.37082 2.74163 2.74163 1.37082 0 1.37082 0 1.37082 0 0 0 0 0 0 0 0 1.37082 0 1.37082 0 0 0
0 0 0 0 0 0 0 0 0 0 0 0 0 0 0 0 0 0 0 0 0 0 0 0 0 0 0 0 0 0 0 0 0 0 0 0 0 0 0 0 0 0 0 1.37082 0 0 0 0 0 0 1.37082 0 0 0 0 0 0 0 0 0 0 0 0 0 0 0 0 0 0 0 0 0 0 0 0 0 0 0 0 0 0 0 0 0 0 0 0 0 0 0 0 0 0 0 0 0 0 0 0 0 0 0 0 0 0 0 0 0 0 0 0 0 0 0 0 0 0 0 0 0 0 0 0 0 0 0 0 0 0 0 0 0 0 0 0 0 0 0 0 0 0 0 0 0 0 0 0 0 0 0 0 0 0 0 0 0 0 0 0 0 0 0 0 0 0 0 0 0 0 0 0 1.37082 0 0 0 0 0 0 1.37082 2.74163 1.37082 1.37082 4.11245 0 1.37082 0 1.37082 1.37082 5.48327 1.37082 4.11245 5.48327 5.48327 4.11245 1.37082 8.2249 5.48327 10.9665 5.48327 6.85408 4.11245 2.74163 1.37082 8.2249 8.2249 2.74163 10.9665 5.48327 4.11245 6.85408 5.48327 8.2249 2.74163 2.74163 9.59572 8.2249 4.11245 6.85408 6.85408 8.2249 6.85408 4.11245 1.37082 0 0 4.11245 1.37082 4.11245 0 4.11245 1.37082 1.37082 0 1.37082 1.37082 2.74163 2.74163 2.74163 0 0 2.74163 0 0 1.37082 0 0 0 0 0 0 0 1.37082 0 2.74163 0 0
0 0 0 0 0 0 0 0 0 0 0 0 0 0 0 0 0 0 0 0 0 0 0 0 0 0 0 0 0 0 0 0 0 0 0 0 0 1.37082 0 0 0 1.37082 0 1.37082 0 0 0 0 0 0 0 0 0 0 0 0 0 0 0 0 0 0 0 0 0 0 0 0 0 0 0 0 0 0 0 0 0 0 0 0 0 0 0 0 0 0 0 0 0 0 0 0 0 0 0 0 0 0 0 0 0 0 0 0 0 0 0 0 0 0 0 0 0 0 0 0 0 0 0 0 0 0 0 0 0 0 0 0 0 0 0 0 0 0 0 0 0 0 0 0 0 0 0 0 0 0 0 0 0 0 0 0 0 0 0 0 0 0 0 0 0 0 0 0 0 0 0 1.37082 0 1.37082 0 0 2.74163 2.74163 0 0 0 1.37082 2.74163 2.74163 0 2.74163 0 1.37082 2.74163 0 2.74163 5.48327 0 0 0 1.37082 2.74163 4.11245 1.37082 9.59572 5.48327 5.48327 4.11245 4.11245 9.59572 6.85408 0 6.85408 8.2249 1.37082 9.59572 8.2249 8.2249 4.11245 2.74163 6.85408 5.48327 1.37082 1.37082 4.11245 9.59572 4.11245 6.85408 8.2249 2.74163 1.37082 0 1.37082 0 0 1.37082 5.48327 6.85408 2.74163 0 1.37082 4.11245 1.37082 2.74163 1.37082 0 1.37082 0 1.37082 0 0 0 0 0 2.74163 0 0 0 0 1.37082 0 1.37082 1.37082 0 0
0 0 0 0 0 0 0 0 0 0 0 0 0 0 0 0 0 0 0 0 0 0 0 0 0 0 0 0 0 0 0 0 0 0 0 0 0 0 0 0 0 1.37082 0 1.37082 0 0 0 0 0 0 0 0 0 0 0 0 0 0 0 0 0 0 0 0 0 0 0 0 0 0 0 0 0 0 0 0 0 0 0 0 0 0 0 0 0 0 0 0 0 0 0 0 0 0 0 0 0 0 0 0 0 0 0 0 0 0 0 0 0 0 0 0 0 0 0 0 0 0 0 0 0 0 0 0 0 0 0 0 0 0 0 0 0 0 0 0 0 0 0 0 0 0 0 0 0 0 0 0 0 0 0 0 0 0 0 0 0 0 0 0 0 0 0 0 0 0 0 0 0 0 1.37082 0 0 0 0 0 0 0 2.74163 0 0 0 2.74163 1.37082 0 5.48327 0 4.11245 2.74163 4.11245 1.37082 2.74163 2.74163 0 1.37082 6.85408 5.48327 6.85408 6.85408 12.3373 1.37082 1.37082 9.59572 9.59572 1.37082 2.74163 5.48327 9.59572 2.74163 0 1.37082 2.74163 4.11245 1.37082 4.11245 6.85408 10.9665 8.2249 6.85408 5.48327 6.85408 1.37082 4.11245 6.85408 1.37082 2.74163 1.37082 5.48327 4.11245 0 5.48327 2.74163 2.74163 0 1.37082 1.37082 1.37082 1.37082 0 0 0 0 0 0 0 1.37082 1.37082 1.37082 0 0 0 1.37082 1.37082 1.37082 0 0
0 0 0 0 0 0 0 0 0 0 0 0 0 0 0 0 0 0 0 0 0 0 0 0 0 0 0 0 0 0 0 0 0 0 0 0 1.37082 1.37082 0 1.37082 0 0 0 0 0 0 0 1.37082 0 0 0 0 0 0 0 0 0 0 0 0 0 0 0 0 0 0 0 0 0 0 0 0 0 0 0 0 0 0 0 0 0 0 0 0 0 0 0 0 0 0 0 0 0 0 0 0 0 0 0 0 0 0 0 0 0 0 0 0 0 0 0 0 0 0 0 0 0 0 0 0 0 0 0 0 0 0 0 0 0 0 0 0 0 0 0 0 0 0 0 0 0 0 0 0 0 0 0 0 0 0 0 0 0 0 0 0 0 0 0 0 0 0 0 0 0 0 0 1.37082 0 0 1.37082 0 0 1.37082 0 0 1.37082 0 0 1.37082 0 1.37082 1.37082 1.37082 0 1.37082 0 0 2.74163 4.11245 4.11245 2.74163 2.74163 4.11245 2.74163 9.59572 4.11245 4.11245 6.85408 8.2249 6.85408 4.11245 5.48327 4.11245 5.48327 6.85408 2.74163 9.59572 5.48327 2.74163 1.37082 2.74163 4.11245 4.11245 1.37082 6.85408 2.74163 1.37082 8.2249 5.48327 2.74163 8.2249 2.74163 2.74163 2.74163 0 1.37082 1.37082 1.37082 1.37082 0 1.37082 1.37082 2.74163 2.74163 1.37082 0 0 0 1.37082 1.37082 1.37082 2.74163 0 4.11245 0 0 0 0 0 0 1.37082 1.37082 0 0 0
0 0 0 0 0 0 0 0 0 0 0 0 0 0 0 0 0 0 0 0 0 0 0 0 0 0 0 0 0 0 0 0 0 1.37082 0 0 0 0 0 0 0 0 0 0 0 0 0 0 0 0 0 0 0 0 0 0 0 0 0 0 0 0 0 0 0 0 0 0 0 0 0 0 0 0 0 0 0 0 0 0 0 0 0 0 0 0 0 0 0 0 0 0 0 0 0 0 0 0 0 0 0 0 0 0 0 0 0 0 0 0 0 0 0 0 0 0 0 0 0 0 0 0 0 0 0 0 0 0 0 0 0 0 0 0 0 0 0 0 0 0 0 0 0 0 0 0 0 0 0 0 0 0 0 0 0 0 0 0 0 0 0 0 0 0 0 0 0 0 0 0 0 0 1.37082 0 0 1.37082 0 2.74163 0 0 0 0 0 1.37082 0 2.74163 0 0 4.11245 2.74163 2.74163 1.37082 2.74163 5.48327 4.11245 1.37082 12.3373 5.48327 6.85408 10.9665 5.48327 5.48327 6.85408 5.48327 0 8.2249 6.85408 6.85408 5.48327 8.2249 5.48327 2.74163 2.74163 8.2249 2.74163 4.11245 2.74163 2.74163 4.11245 6.85408 4.11245 2.74163 5.48327 8.2249 2.74163 4.11245 5.48327 4.11245 1.37082 2.74163 0 2.74163 4.11245 1.37082 2.74163 2.74163 0 1.37082 1.37082 0 1.37082 0 1.37082 0 0 0 0 0 0 2.74163 2.74163 0 0 1.37082 0 0
0 0 0 0 0 0 0 0 0 0 0 0 0 0 0 0 0 0 0 0 0 0 0 0 0 0 0 0 0 0 0 0 0 0 1.37082 0 1.37082 0 0 1.37082 0 1.37082 0 0 0 0 0 0 0 1.37082 0 0 0 0 0 0 0 0 0 0 0 0 0 0 0 0 0 0 0 0 0 0 0 0 0 0 0 0 0 0 0 0 0 0 0 0 0 0 0 0 0 0 0 0 0 0 0 0 0 0 0 0 0 0 0 0 0 0 0 0 0 0 0 0 0 0 0 0 0 0 0 0 0 0 0 0 0 0 0 0 0 0 0 0 0 0 0 0 0 0 0 0 0 0 0 0 0 0 0 0 0 0 0 0 0 0 0 0 0 0 0 0 0 0 0 0 0 0 0 0 0 0 0 0 0 0 0 1.37082 1.37082 1.37082 0 0 1.37082 1.37082 0 0 1.37082 1.37082 4.11245 2.74163 6.85408 5.48327 6.85408 1.37082 4.11245 10.9665 9.59572 6.85408 12.3373 6.85408 6.85408 10.9665 8.2249 5.48327 10.9665 5.48327 5.48327 2.74163 5.48327 9.59572 8.2249 6.85408 5.48327 8.2249 2.74163 2.74163 4.11245 1.37082 5.48327 4.11245 1.37082 1.37082 0 0 1.37082 1.37082 0 0 1.37082 2.74163 0 1.37082 1.37082 0 2.74163 2.74163 0 1.37082 0 0 0 1.37082 1.37082 0 1.37082 0 0 0 0 0 1.37082 0 0 1.37082 0 2.74163
0 0 0 0 0 0 0 0 0 0 0 0 0 0 0 0 0 0 0 0 0 0 0 0 0 0 0 0 0 0 0 0 0 0 0 0 0 0 0 0 0 0 0 0 0 0 0 0 0 0 0 0 0 0 0 0 0 0 0 0 0 0 0 0 0 0 0 0 0 0 0 0 0 0 0 0 0 0 0 0 0 0 0 0 0 0 0 0 0 0 0 0 0 0 0 0 0 0 0 0 0 0 0 0 0 0 0 0 0 0 0 0 0 0 0 0 0 0 0 0 0 0 0 0 0 0 0 0 0 0 0 0 0 0 0 0 0 0 0 0 0 0 0 0 0 0 0 0 0 0 0 0 0 0 0 0 0 0 0 0 0 0 0 0 0 0 0 0 0 0 0 1.37082 0 1.37082 0 0 0 0 0 0 0 0 0 4.11245 1.37082 0 1.37082 2.74163 5.48327 4.11245 5.48327 5.48327 10.9665 10.9665 5.48327 6.85408 10.9665 5.48327 2.74163 4.11245 9.59572 4.11245 6.85408 1.37082 4.11245 2.74163 1.37082 1.37082 8.2249 4.11245 5.48327 2.74163 5.48327 6.85408 1.37082 5.48327 5.48327 5.48327 5.48327 4.11245 4.11245 2.74163 1.37082 4.11245 2.74163 1.37082 0 1.37082 1.37082 2.74163 2.74163 1.37082 1.37082 0 1.37082 1.37082 0 1.37082 2.74163 0 1.37082 0 2.74163 2.74163 1.37082 1.37082 0 1.37082 0 2.74163 1.37082 0 1.37082 0 0 0
0 0 0 0 0 0 0 0 0 0 0 0 0 0 0 0 0 0 0 0 0 0 0 0 0 0 0 0 0 0 0 0 0 0 0 0 0 0 0 0 0 0 0 0 0 0 0 0 0 0 0 0 0 0 0 0 0 0 0 0 0 0 0 0 0 0 0 0 0 0 0 0 0 0 0 0 0 0 0 0 0 0 0 0 0 0 0 0 0 0 0 0 0 0 0 0 0 0 0 0 0 0 0 0 0 0 0 0 0 0 0 0 0 0 0 0 0 0 0 0 0 0 0 0 0 0 0 0 0 0 0 0 0 0 0 0 0 0 0 0 0 0 0 0 0 0 0 0 0 0 0 0 0 0 0 0 0 0 0 0 0 0 0 0 0 0 0 0 0 0 0 0 0 0 0 0 0 0 0 0 0 0 1.37082 0 0 2.74163 1.37082 1.37082 2.74163 4.11245 2.74163 1.37082 6.85408 6.85408 8.2249 2.74163 8.2249 9.59572 6.85408 9.59572 4.11245 5.48327 9.59572 5.48327 8.2249 5.48327 4.11245 4.11245 5.48327 4.11245 6.85408 1.37082 4.11245 2.74163 1.37082 2.74163 5.48327 4.11245 2.74163 4.11245 4.11245 8.2249 5.48327 4.11245 1.37082 4.11245 4.11245 1.37082 1.37082 1.37082 4.11245 0 5.48327 1.37082 2.74163 4.11245 1.37082 0 0 2.74163 2.74163 2.74163 2.74163 2.74163 0 0 2.74163 0 1.37082 0 0 0 0 0 0 0
0 0 0 0 0 0 0 0 0 0 0 0 0 0 0 0 0 0 0 0 0 0 0 0 0 0 0 0 0 0 0 0 0 0 0 1.37082 0 0 0 1.37082 0 0 0 0 0 0 0 0 0 1.37082 0 0 0 0 0 0 0 0 0 0 0 0 0 0 0 0 0 0 0 0 0 0 0 0 0 0 0 0 0 0 0 0 0 0 0 0 0 0 0 0 0 0 0 0 0 0 0 0 0 0 0 0 0 0 0 0 0 0 0 0 0 0 0 0 0 0 0 0 0 0 0 0 0 0 0 0 0 0 0 0 0 0 0 0 0 0 0 0 0 0 0 0 0 0 0 0 0 0 0 0 0 0 0 0 0 0 0 0 0 0 0 0 0 0 0 0 0 0 0 0 0 0 0 0 0 0 0 0 0 0 1.37082 0 1.37082 2.74163 1.37082 1.37082 2.74163 0 2.74163 5.48327 0 6.85408 0 2.74163 5.48327 2.74163 6.85408 5.48327 9.59572 10.9665 8.2249 9.59572 6.85408 5.48327 5.48327 4.11245 4.11245 5.48327 5.48327 6.85408 4.11245 5.48327 5.48327 5.48327 5.48327 2.74163 5.48327 5.48327 4.11245 4.11245 4.11245 0 0 1.37082 1.37082 2.74163 1.37082 0 2.74163 4.11245 1.37082 0 1.37082 2.74163 2.74163 2.74163 2.74163 0 0 2.74163 0 2.74163 0 2.74163 0 0 1.37082 0 1.37082 0 1.37082 1.37082 0 0 0 0
0 0 0 0 0 0 0 0 0 0 0 0 0 0 0 0 0 0 0 0 0 0 0 0 0 0 0 0 0 0 0 0 0 0 0 1.37082 0 0 0 0 0 0 0 0 0 0 0 0 0 0 0 0 0 0 0 0 0 0 0 0 0 0 0 0 0 0 0 0 0 0 0 0 0 0 0 0 0 0 0 0 0 0 0 0 0 0 0 0 0 0 0 0 0 0 0 0 0 0 0 0 0 0 0 0 0 0 0 0 0 0 0 0 0 0 0 0 0 0 0 0 0 0 0 0 0 0 0 0 0 0 0 0 0 0 0 0 0 0 0 0 0 0 0 0 0 0 0 0 0 0 0 0 0 0 0 0 0 0 0 0 0 0 0 0 0 0 0 0 0 0 0 0 0 0 0 0 0 0 0 0 0 0 0 1.37082 1.37082 1.37082 0 2.74163 4.11245 4.11245 1.37082 1.37082 1.37082 2.74163 9.59572 2.74163 1.37082 1.37082 5.48327 6.85408 4.11245 6.85408 4.11245 8.2249 9.59572 12.3373 5.48327 8.2249 6.85408 4.11245 2.74163 1.37082 6.85408 1.37082 2.74163 6.85408 6.85408 0 4.11245 1.37082 2.74163 0 1.37082 1.37082 5.48327 4.11245 1.37082 0 2.74163 1.37082 1.37082 4.11245 1.37082 0 1.37082 1.37082 1.37082 2.74163 0 6.85408 1.37082 1.37082 0 1.37082 2.74163 1.37082 1.37082 0 0 1.37082 0 0 0 0 1.37082 0
0 0 0 0 0 0 0 0 0 0 0 0 0 0 0 0 0 0 0 0 0 0 0 0 0 0 0 0 0 0 0 0 0 0 0 1.37082 0 0 0 0 0 0 0 0 1.37082 0 0 0 0 0 0 0 0 0 0 0 0 0 0 0 0 0 0 0 0 0 0 0 0 0 0 0 0 0 0 0 0 0 0 0 0 0 0 0 0 0 0 0 0 0 0 0 0 0 0 0 0 0 0 0 0 0 0 0 0 0 0 0 0 0 0 0 0 0 0 0 0 0 0 0 0 0 0 0 0 0 0 0 0 0 0 0 2.74163 1.37082 0 0 0 0 0 0 0 0 0 0 0 0 0 0 0 0 0 0 0 0 0 0 0 0 0 0 0 0 0 0 0 0 0 0 0 0 0 0 0 0 1.37082 0 1.37082 0 0 0 0 1.37082 0 1.37082 2.74163 1.37082 1.37082 0 0 1.37082 1.37082 2.74163 2.74163 2.74163 0 2.74163 10.9665 4.11245 4.11245 5.48327 4.11245 6.85408 5.48327 2.74163 6.85408 6.85408 1.37082 5.48327 10.9665 5.48327 5.48327 4.11245 1.37082 6.85408 2.74163 2.74163 5.48327 1.37082 1.37082 1.37082 1.37082 6.85408 1.37082 4.11245 2.74163 5.48327 0 1.37082 2.74163 5.48327 0 0 2.74163 1.37082 0 4.11245 1.37082 0 0 0 1.37082 2.74163 1.37082 2.74163 1.37082 0 0 4.11245 2.74163 0 0 0 0 0 0 0
0 0 0 0 0 0 0 0 0 0 0 0 0 0 0 0 0 0 0 0 0 0 0 0 0 0 0 0 0 0 0 0 0 1.37082 0 0 0 0 0 1.37082 0 1.37082 1.37082 0 0 0 0 0 0 0 0 0 0 0 0 0 0 0 0 0 0 0 0 0 0 0 0 0 0 0 0 0 0 0 0 0 0 0 0 0 0 0 0 0 0 0 0 0 0 0 0 0 0 0 0 0 0 0 0 0 0 0 0 0 0 0 0 0 0 0 0 0 0 0 0 1.37082 0 0 0 0 0 0 0 0 0 0 0 0 0 0 0 0 0 0 0 0 0 0 0 0 0 0 0 0 0 0 0 0 0 0 0 0 0 0 0 0 0 0 0 0 0 0 0 0 0 0 0 0 0 0 0 0 0 0 0 0 0 0 0 0 0 0 0 1.37082 0 0 1.37082 1.37082 0 4.11245 2.74163 2.74163 0 1.37082 4.11245 4.11245 9.59572 13.7082 6.85408 9.59572 6.85408 9.59572 8.2249 8.2249 4.11245 2.74163 10.9665 6.85408 5.48327 9.59572 1.37082 6.85408 1.37082 6.85408 5.48327 1.37082 5.48327 0 1.37082 0 5.48327 0 2.74163 1.37082 0 5.48327 0 0 0 2.74163 1.37082 4.11245 1.37082 2.74163 1.37082 1.37082 4.11245 4.11245 1.37082 5.48327 2.74163 0 5.48327 1.37082 2.74163 4.11245 1.37082 2.74163 1.37082 0 1.37082 0 1.37082 1.37082 0 0
0 0 0 0 0 0 0 0 0 0 0 0 0 0 0 0 0 0 0 0 0 0 0 0 0 0 0 0 0 0 0 0 0 0 0 0 0 0 0 1.37082 0 0 0 0 0 0 0 0 0 0 0 0 0 0 0 0 0 0 0 0 0 0 0 0 0 0 0 0 0 0 0 0 0 0 0 0 0 0 0 0 0 0 0 0 0 0 0 0 0 0 0 0 0 0 0 0 0 0 0 0 0 0 0 0 0 0 0 0 0 0 0 0 0 0 0 0 0 0 0 0 0 0 0 1.37082 0 1.37082 0 0 0 1.37082 0 2.74163 0 0 0 0 0 0 0 0 0 0 0 0 0 0 0 0 0 0 0 0 0 0 0 0 0 0 0 0 0 0 0 0 0 0 0 0 0 0 0 0 0 0 0 0 0 0 0 0 0 0 0 0 0 0 0 1.37082 9.59572 4.11245 0 0 4.11245 1.37082 4.11245 2.74163 8.2249 6.85408 8.2249 4.11245 5.48327 5.48327 4.11245 4.11245 0 4.11245 4.11245 5.48327 4.11245 2.74163 6.85408 2.74163 5.48327 1.37082 1.37082 5.48327 2.74163 0 1.37082 1.37082 2.74163 0 4.11245 1.37082 0 1.37082 2.74163 2.74163 0 1.37082 1.37082 2.74163 0 1.37082 0 4.11245 2.74163 0 2.74163 2.74163 8.2249 2.74163 1.37082 2.74163 2.74163 1.37082 1.37082 0 1.37082 0 0 0 1.37082 0 1.37082 0
0 0 0 0 0 0 0 0 0 0 0 0 0 0 0 0 0 0 0 0 0 0 0 0 0 0 0 0 0 0 0 0 0 0 0 1.37082 0 1.37082 2.74163 0 4.11245 0 0 0 0 0 0 0 0 0 0 0 0 0 0 0 0 0 0 0 0 0 0 0 0 0 0 0 0 0 0 0 0 0 0 0 0 0 0 0 0 0 0 0 0 0 0 0 0 0 0 0 0 0 0 0 0 0 0 0 0 0 0 0 0 0 0 0 0 0 0 0 0 0 0 0 0 0 0 0 0 0 0 0 0 0 1.37082 0 0 0 0 0 0 0 0 0 0 0 0 0 0 0 0 0 0 0 0 0 0 0 0 0 0 0 0 0 0 0 0 0 0 0 0 0 0 0 0 0 0 0 0 0 0 0 0 0 0 0 0 0 0 1.37082 0 1.37082 0 1.37082 2.74163 1.37082 0 1.37082 0 0 2.74163 4.11245 5.48327 0 8.2249 8.2249 5.48327 2.74163 4.11245 0 4.11245 4.11245 2.74163 2.74163 5.48327 4.11245 4.11245 2.74163 5.48327 6.85408 2.74163 2.74163 0 6.85408 2.74163 2.74163 0 2.74163 4.11245 1.37082 1.37082 0 0 1.37082 1.37082 1.37082 5.48327 1.37082 1.37082 2.74163 4.11245 1.37082 5.48327 1.37082 2.74163 6.85408 2.74163 2.74163 2.74163 1.37082 5.48327 1.37082 2.74163 2.74163 0 2.74163 4.11245 0 2.74163 0 1.37082 0 0 0
0 0 0 0 0 0 0 0 0 0 0 0 0 0 0 0 0 0 0 0 0 0 0 0 0 0 0 0 0 0 0 0 0 0 1.37082 0 0 0 0 0 0 0 0 0 1.37082 0 0 1.37082 0 0 0 0 0 0 0 0 0 0 0 0 0 0 0 0 0 0 0 0 0 0 0 0 0 0 0 0 0 0 0 0 0 0 0 0 0 0 0 0 0 0 0 0 0 0 0 0 0 0 0 0 0 0 0 0 0 0 0 0 0 0 0 0 0 0 0 0 0 0 0 0 0 1.37082 0 0 1.37082 0 0 2.74163 0 2.74163 0 0 0 0 1.37082 0 0 0 0 0 0 0 0 0 0 0 0 0 0 0 0 0 0 0 0 0 0 0 0 0 0 0 0 0 0 0 0 0 0 0 0 0 0 0 0 0 0 0 0 0 1.37082 0 0 0 1.37082 4.11245 1.37082 1.37082 0 1.37082 4.11245 0 0 1.37082 1.37082 0 2.74163 8.2249 5.48327 5.48327 1.37082 6.85408 5.48327 4.11245 1.37082 2.74163 1.37082 2.74163 2.74163 6.85408 1.37082 4.11245 2.74163 2.74163 0 0 0 0 0 2.74163 1.37082 0 2.74163 0 4.11245 0 0 0 1.37082 1.37082 0 0 2.74163 2.74163 1.37082 1.37082 5.48327 1.37082 2.74163 6.85408 2.74163 1.37082 5.48327 2.74163 2.74163 0 1.37082 2.74163 1.37082 2.74163 2.74163 0 1.37082 0 2.74163 1.37082
0 0 0 0 0 0 0 0 0 0 0 0 0 0 0 0 0 0 0 0 0 0 0 0 0 0 0 0 0 0 0 0 0 1.37082 0 0 0 0 0 0 0 0 2.74163 0 0 1.37082 0 0 1.37082 0 0 0 0 0 0 0 0 0 0 0 0 0 0 0 0 0 0 0 0 0 0 0 0 0 0 0 0 0 0 0 0 0 0 0 0 0 0 0 0 0 0 0 0 0 0 0 0 0 0 0 0 0 0 0 0 0 0 0 0 0 0 0 0 0 0 0 1.37082 0 0 0 0 0 1.37082 1.37082 0 0 1.37082 0 0 0 4.11245 0 0 0 0 1.37082 0 0 0 0 0 0 1.37082 0 1.37082 0 0 0 0 0 0 0 0 0 0 0 0 0 0 0 0 0 0 0 0 0 0 0 0 0 0 0 0 0 0 0 0 0 0 0 1.37082 0 0 0 0 1.37082 2.74163 0 0 1.37082 1.37082 1.37082 2.74163 0 5.48327 1.37082 1.37082 4.11245 2.74163 9.59572 5.48327 4.11245 5.48327 2.74163 1.37082 0 1.37082 2.74163 2.74163 1.37082 2.74163 0 0 5.48327 4.11245 1.37082 4.11245 2.74163 2.74163 0 2.74163 0 0 4.11245 0 0 1.37082 0 0 0 0 2.74163 1.37082 0 2.74163 4.11245 4.11245 2.74163 5.48327 4.11245 2.74163 4.11245 2.74163 2.74163 0 1.37082 4.11245 0 4.11245 2.74163 1.37082 1.37082 1.37082 1.37082 0 1.37082
0 0 0 0 0 0 0 0 0 0 0 0 0 0 0 0 0 0 0 0 0 0 0 0 0 0 0 0 0 0 0 0 0 0 0 1.37082 0 0 0 0 0 0 0 0 0 0 0 2.74163 0 1.37082 0 0 0 0 0 0 0 0 0 0 0 0 0 0 0 0 0 0 0 0 0 0 0 0 0 0 0 0 0 0 0 0 0 0 0 0 0 0 0 0 0 0 0 0 0 0 0 0 0 0 0 0 0 0 0 0 0 0 0 0 0 0 0 0 0 1.37082 0 0 0 0 0 0 1.37082 1.37082 0 0 0 1.37082 0 2.74163 1.37082 1.37082 1.37082 2.74163 0 0 1.37082 0 0 0 1.37082 1.37082 0 0 0 0 0 0 0 0 0 0 0 0 0 0 0 0 0 0 0 0 0 0 0 0 0 0 0 0 0 0 0 0 0 0 0 0 0 0 0 0 0 0 0 1.37082 0 0 2.74163 1.37082 0 0 2.74163 0 2.74163 1.37082 1.37082 0 2.74163 1.37082 8.2249 1.37082 0 1.37082 4.11245 2.74163 2.74163 1.37082 1.37082 1.37082 0 0 1.37082 0 0 2.74163 1.37082 0 1.37082 1.37082 0 0 1.37082 0 0 1.37082 0 1.37082 0 0 0 0 1.37082 2.74163 1.37082 2.74163 2.74163 1.37082 2.74163 2.74163 2.74163 2.74163 0 1.37082 0 2.74163 1.37082 0 2.74163 2.74163 0 0 1.37082 0 1.37082 0
0 0 0 0 0 0 0 0 0 0 0 0 0 0 0 0 0 0 0 0 0 0 0 0 0 0 0 0 0 0 0 0 0 1.37082 0 0 1.37082 0 0 0 1.37082 1.37082 0 0 0 0 1.37082 0 1.37082 0 0 0 0 0 0 0 0 0 0 0 0 0 0 0 0 0 0 0 0 0 0 0 0 0 0 0 0 0 0 0 0 0 0 0 0 0 0 0 0 0 0 0 0 0 0 0 0 0 0 0 0 0 0 0 0 0 0 0 0 0 0 0 0 0 0 0 0 0 1.37082 0 1.37082 1.37082 1.37082 1.37082 1.37082 1.37082 1.37082 0 1.37082 0 1.37082 0 1.37082 1.37082 0 0 5.48327 1.37082 4.11245 0 0 1.37082 0 1.37082 0 1.37082 1.37082 0 0 0 0 0 0 0 0 0 0 0 0 0 0 0 0 0 0 0 0 0 0 0 0 0 0 0 0 0 0 0 0 0 0 0 0 0 0 1.37082 0 0 1.37082 0 2.74163 0 0 0 5.48327 0 0 5.48327 6.85408 1.37082 5.48327 2.74163 1.37082 2.74163 4.11245 2.74163 0 2.74163 6.85408 0 2.74163 1.37082 1.37082 1.37082 0 0 0 1.37082 0 0 2.74163 1.37082 0 0 1.37082 0 2.74163 1.37082 0 2.74163 4.11245 4.11245 2.74163 1.37082 1.37082 4.11245 1.37082 0 1.37082 4.11245 2.74163 0 4.11245 4.11245 1.37082 1.37082 1.37082 1.37082 1.37082 1.37082 0 1.37082 2.74163 1.37082 1.37082 0
0 0 0 0 0 0 0 0 0 0 0 0 0 0 0 0 0 0 0 0 0 0 0 0 0 0 0 0 0 0 0 0 0 0 0 0 0 0 0 0 0 0 0 1.37082 0 0 0 0 0 0 0 0 0 0 0 0 0 0 0 0 0 0 0 0 0 0 0 0 0 0 0 0 0 0 0 0 0 0 0 0 0 0 0 0 0 0 0 0 0 0 0 0 0 0 0 0 0 0 0 0 0 0 0 0 0 0 0 0 0 0 0 0 0 0 0 0 0 0 2.74163 1.37082 0 1.37082 1.37082 0 0 0 1.37082 0 2.74163 4.11245 5.48327 5.48327 4.11245 4.11245 4.11245 0 0 0 0 0 1.37082 0 0 1.37082 0 0 0 0 0 0 0 0 0 0 0 0 0 0 0 0 0 0 0 0 0 0 0 0 0 0 0 0 0 0 0 0 0 0 0 0 0 0 0 0 0 0 1.37082 1.37082 0 0 0 0 1.37082 4.11245 4.11245 4.11245 1.37082 1.37082 4.11245 4.11245 1.37082 2.74163 0 0 5.48327 2.74163 2.74163 4.11245 1.37082 6.85408 0 0 0 1.37082 0 0 0 1.37082 1.37082 0 1.37082 1.37082 1.37082 0 0 0 1.37082 1.37082 0 0 1.37082 1.37082 1.37082 0 4.11245 4.11245 1.37082 1.37082 2.74163 0 0 2.74163 1.37082 2.74163 2.74163 2.74163 6.85408 0 2.74163 2.74163 1.37082 1.37082 0 0 0 0
0 0 0 0 0 0 0 0 0 0 0 0 0 0 0 0 0 0 0 0 0 0 0 0 0 0 0 0 0 0 0 0 0 0 0 0 0 0 0 0 0 0 1.37082 1.37082 2.74163 1.37082 0 1.37082 0 0 0 0 0 0 0 0 0 0 0 0 0 0 0 0 0 0 0 0 0 0 0 0 0 0 0 0 0 0 0 0 0 0 0 0 0 0 0 0 0 0 0 0 0 0 0 0 0 0 0 0 0 0 0 0 0 0 0 0 0 0 0 0 0 0 0 1.37082 0 0 0 0 0 4.11245 1.37082 1.37082 0 1.37082 1.37082 1.37082 1.37082 1.37082 2.74163 4.11245 0 5.48327 4.11245 4.11245 4.11245 1.37082 0 1.37082 0 1.37082 1.37082 0 1.37082 0 1.37082 0 0 1.37082 0 0 0 0 0 0 0 0 0 0 0 0 0 0 0 0 0 0 0 0 0 0 0 0 0 0 0 0 0 0 0 0 0 0 0 0 1.37082 1.37082 0 0 0 0 1.37082 2.74163 0 0 1.37082 0 4.11245 1.37082 0 2.74163 0 1.37082 2.74163 1.37082 2.74163 0 1.37082 1.37082 0 0 1.37082 1.37082 0 0 0 1.37082 0 1.37082 1.37082 0 1.37082 0 0 1.37082 1.37082 4.11245 1.37082 1.37082 0 1.37082 0 4.11245 2.74163 2.74163 1.37082 5.48327 1.37082 5.48327 1.37082 4.11245 2.74163 5.48327 1.37082 2.74163 1.37082 1.37082 1.37082 4.11245 1.37082 1.37082 0 0 0 0
0 0 0 0 0 0 0 0 0 0 0 0 0 0 0 0 0 0 0 0 0 0 0 0 0 0 0 0 0 0 0 0 0 0 0 0 0 0 0 0 0 0 1.37082 0 0 0 0 0 0 0 0 0 0 0 0 0 0 0 0 0 0 0 0 0 0 0 0 0 0 0 0 0 0 0 0 0 0 0 0 0 0 0 0 0 0 0 0 0 0 0 0 0 0 0 0 0 0 0 0 0 0 0 0 0 0 0 0 0 0 0 0 0 0 0 0 0 0 0 0 0 0 0 0 2.74163 4.11245 0 0 0 1.37082 1.37082 2.74163 8.2249 1.37082 4.11245 1.37082 1.37082 1.37082 1.37082 1.37082 1.37082 0 1.37082 0 1.37082 1.37082 0 0 0 1.37082 0 0 0 0 0 0 0 0 0 0 0 0 0 0 0 0 0 0 0 0 0 0 0 0 0 0 0 0 0 0 0 0 0 0 0 0 0 0 1.37082 1.37082 0 0 1.37082 0 0 1.37082 2.74163 0 1.37082 0 0 2.74163 1.37082 0 5.48327 0 1.37082 0 1.37082 0 1.37082 1.37082 0 1.37082 0 0 0 0 0 0 0 0 0 0 0 1.37082 0 0 0 1.37082 2.74163 0 1.37082 0 2.74163 4.11245 1.37082 2.74163 4.11245 4.11245 5.48327 1.37082 5.48327 0 2.74163 1.37082 1.37082 2.74163 0 0 0 0 0 0 0 0 0
0 0 0 0 0 0 0 0 0 0 0 0 0 0 0 0 0 0 0 0 0 0 0 0 0 0 0 0 0 0 0 0 0 0 0 0 0 0 0 0 0 0 0 0 0 0 0 0 0 0 0 0 0 0 0 0 0 0 0 0 0 0 0 0 0 0 0 0 0 0 0 0 0 0 0 0 0 0 0 0 0 0 0 0 0 0 0 0 0 0 0 0 0 0 0 0 0 0 0 0 0 0 0 0 0 0 0 0 0 0 0 0 0 2.74163 0 0 0 0 1.37082 0 0 1.37082 1.37082 1.37082 0 2.74163 2.74163 4.11245 0 2.74163 4.11245 4.11245 1.37082 0 1.37082 2.74163 0 0 2.74163 2.74163 0 1.37082 1.37082 2.74163 0 0 0 0 0 0 0 0 0 0 0 0 0 0 0 0 0 0 0 0 0 0 0 0 0 0 0 0 0 0 0 0 0 0 0 0 0 0 0 0 0 0 0 0 0 1.37082 0 0 0 4.11245 0 0 4.11245 1.37082 0 0 1.37082 1.37082 1.37082 1.37082 1.37082 0 1.37082 2.74163 1.37082 0 1.37082 0 1.37082 0 2.74163 0 0 0 0 0 0 0 1.37082 0 2.74163 1.37082 0 0 1.37082 1.37082 1.37082 0 0 1.37082 1.37082 1.37082 2.74163 1.37082 2.74163 1.37082 5.48327 1.37082 4.11245 0 0 4.11245 4.11245 2.74163 0 1.37082 2.74163 0 4.11245 0 0 2.74163
0 0 0 0 0 0 0 0 0 0 0 0 0 0 0 0 0 0 0 0 0 0 0 0 0 0 0 0 0 0 0 0 0 1.37082 0 0 0 0 0 0 0 0 0 0 0 0 0 0 0 0 0 0 0 0 0 0 0 0 0 0 0 0 0 0 0 0 0 0 0 0 0 0 0 0 0 0 0 0 0 0 0 0 0 0 0 0 0 0 0 0 0 0 0 0 0 0 0 0 0 0 0 0 0 0 0 0 0 0 0 0 0 0 0 0 0 0 0 0 1.37082 0 2.74163 1.37082 1.37082 1.37082 0 2.74163 4.11245 2.74163 2.74163 2.74163 4.11245 8.2249 1.37082 6.85408 5.48327 4.11245 0 1.37082 2.74163 1.37082 0 0 0 1.37082 0 0 0 0 0 0 0 0 0 0 0 0 0 0 0 0 0 0 0 0 0 0 0 0 0 0 0 0 0 0 0 0 0 0 0 0 0 0 0 0 0 0 0 0 0 0 1.37082 2.74163 0 0 1.37082 1.37082 0 0 1.37082 1.37082 1.37082 0 0 1.37082 1.37082 1.37082 1.37082 0 0 0 0 0 1.37082 2.74163 1.37082 0 0 1.37082 0 0 0 0 0 1.37082 0 1.37082 0 2.74163 1.37082 2.74163 1.37082 2.74163 2.74163 1.37082 2.74163 0 2.74163 2.74163 1.37082 4.11245 0 1.37082 4.11245 1.37082 2.74163 2.74163 0 1.37082 1.37082 2.74163 1.37082 2.74163 0 1.37082 1.37082 2.74163
0 0 0 0 0 0 0 0 0 0 0 0 0 0 0 0 0 0 0 0 0 0 0 0 0 0 0 0 0 0 0 0 0 0 0 0 0 0 0 0 0 0 0 0 1.37082 0 0 0 0 0 0 0 0 0 0 0 0 0 0 0 0 0 0 0 0 0 0 0 0 0 0 0 0 0 0 0 0 0 0 0 0 0 0 0 0 0 0 0 0 0 0 0 0 0 0 0 0 0 0 0 0 0 0 0 0 0 0 0 0 0 0 0 1.37082 0 0 0 0 0 0 2.74163 0 0 1.37082 2.74163 0 1.37082 0 2.74163 4.11245 4.11245 1.37082 4.11245 4.11245 0 0 4.11245 0 0 2.74163 0 0 0 0 0 0 0 0 0 0 0 0 0 0 0 0 0 0 0 0 0 0 0 0 0 0 0 0 0 0 0 0 0 0 0 0 0 0 0 0 0 0 0 0 0 1.37082 0 0 1.37082 0 0 0 0 0 0 4.11245 1.37082 2.74163 0 0 0 0 1.37082 0 0 0 0 0 0 0 1.37082 1.37082 0 1.37082 0 0 0 0 0 2.74163 0 0 0 0 1.37082 0 0 0 2.74163 2.74163 1.37082 1.37082 0 1.37082 1.37082 1.37082 0 5.48327 4.11245 0 1.37082 2.74163 2.74163 1.37082 2.74163 1.37082 1.37082 2.74163 1.37082 0 2.74163 0 1.37082 1.37082 1.37082 1.37082 0
0 0 0 0 0 0 0 0 0 0 0 0 0 0 0 0 0 0 0 0 0 0 0 1.37082 0 0 0 0 0 0 0 0 0 0 1.37082 0 0 0 0 1.37082 0 0 0 0 0 0 0 0 0 0 0 0 0 0 0 0 0 0 0 0 0 0 0 0 0 0 0 0 0 0 0 0 0 0 0 0 0 0 0 0 0 0 0 0 0 0 0 0 0 0 0 0 0 0 0 0 0 0 0 0 0 0 0 0 0 0 0 0 0 0 0 0 0 0 0 0 0 0 0 0 1.37082 2.74163 1.37082 2.74163 5.48327 4.11245 0 5.48327 1.37082 4.11245 5.48327 0 0 4.11245 1.37082 0 1.37082 0 1.37082 1.37082 1.37082 0 0 0 1.37082 0 0 0 0 0 0 0 1.37082 0 0 0 0 0 0 0 0 0 0 0 0 0 0 0 0 0 0 0 0 0 0 0 0 0 0 0 0 0 0 0 0 0 0 0 0 0 0 0 0 0 1.37082 1.37082 1.37082 2.74163 0 1.37082 1.37082 0 0 1.37082 0 0 0 0 0 0 0 0 1.37082 0 2.74163 0 0 0 0 2.74163 1.37082 2.74163 2.74163 0 0 2.74163 2.74163 4.11245 0 0 5.48327 1.37082 1.37082 2.74163 2.74163 0 6.85408 2.74163 0 2.74163 2.74163 2.74163 5.48327 1.37082 0 2.74163 4.11245 4.11245 0 1.37082 2.74163 0 1.37082 4.11245 0 1.37082
0 0 0 0 0 0 0 0 0 0 0 0 0 0 0 0 0 0 0 0 0 0 0 0 0 0 0 0 0 0 0 0 0 0 0 0 0 0 0 0 0 0 0 0 0 0 0 0 0 0 0 0 0 0 0 0 0 0 0 0 0 0 0 0 0 0 0 0 0 0 0 0 0 0 0 0 0 0 0 0 0 0 0 0 0 0 0 0 0 0 0 0 0 0 0 0 0 0 0 0 0 0 0 0 0 0 0 0 0 0 0 0 1.37082 0 1.37082 0 1.37082 0 1.37082 1.37082 0 4.11245 0 1.37082 4.11245 2.74163 4.11245 5.48327 0 5.48327 1.37082 8.2249 1.37082 1.37082 2.74163 5.48327 0 1.37082 4.11245 1.37082 1.37082 0 0 0 0 0 0 0 2.74163 0 0 0 0 0 0 0 0 0 0 0 0 0 0 0 0 0 0 0 0 0 0 0 0 0 0 0 0 0 0 0 0 0 0 0 0 0 0 0 0 0 0 0 1.37082 0 0 2.74163 0 2.74163 0 1.37082 0 0 0 0 0 0 0 0 1.37082 0 0 0 0 0 0 0 4.11245 0 0 1.37082 0 2.74163 2.74163 0 0 0 0 1.37082 1.37082 4.11245 4.11245 0 2.74163 1.37082 1.37082 4.11245 4.11245 5.48327 2.74163 1.37082 1.37082 2.74163 0 4.11245 2.74163 0 5.48327 4.11245 2.74163 5.48327 1.37082 5.48327 4.11245 5.48327 2.74163 6.85408
0 0 0 0 0 0 0 0 0 0 0 0 0 0 0 0 0 0 0 0 0 0 0 0 0 0 0 0 0 0 0 1.37082 0 0 0 0 0 0 1.37082 0 0 0 1.37082 0 0 0 0 0 0 0 0 0 0 0 0 0 0 0 0 0 0 0 0 0 0 0 0 0 0 0 0 0 0 0 0 0 0 0 0 0 0 0 0 0 0 0 0 0 0 0 0 0 0 0 0 0 0 0 0 0 0 0 0 0 0 0 0 0 0 0 0 1.37082 0 1.37082 0 1.37082 0 1.37082 1.37082 1.37082 0 0 1.37082 0 4.11245 8.2249 0 4.11245 4.11245 1.37082 5.48327 5.48327 2.74163 2.74163 2.74163 2.74163 2.74163 0 5.48327 0 2.74163 1.37082 0 0 0 0 0 0 0 0 0 0 0 0 0 0 0 0 0 0 0 0 0 0 0 0 0 0 0 0 0 0 0 0 0 0 0 0 0 0 0 0 0 0 0 0 0 0 0 0 0 0 0 0 0 0 0 0 0 0 0 0 0 0 0 0 0 1.37082 0 0 1.37082 0 1.37082 0 0 1.37082 4.11245 0 0 1.37082 1.37082 1.37082 0 2.74163 0 4.11245 2.74163 0 2.74163 1.37082 0 2.74163 5.48327 4.11245 4.11245 4.11245 2.74163 9.59572 1.37082 2.74163 2.74163 2.74163 2.74163 2.74163 0 4.11245 5.48327 4.11245 2.74163 2.74163 2.74163 0 1.37082 4.11245 4.11245 2.74163
0 0 0 0 0 0 0 0 0 0 0 0 0 0 0 0 0 0 0 0 0 0 0 0 0 0 0 1.37082 0 0 0 0 0 0 0 0 1.37082 0 0 1.37082 1.37082 0 0 0 0 0 0 1.37082 0 0 0 0 0 0 0 0 0 0 0 0 0 0 0 0 0 0 0 0 0 0 0 0 0 0 0 0 0 0 0 0 0 0 0 0 0 0 0 0 0 0 0 0 0 0 0 0 0 0 0 0 0 0 0 0 0 0 0 0 0 0 0 0 0 2.74163 1.37082 1.37082 1.37082 2.74163 4.11245 1.37082 0 0 8.2249 8.2249 4.11245 5.48327 4.11245 5.48327 4.11245 5.48327 6.85408 4.11245 4.11245 2.74163 1.37082 2.74163 2.74163 4.11245 0 1.37082 2.74163 0 0 4.11245 2.74163 0 0 0 0 0 0 0 0 0 0 0 0 0 0 0 0 0 0 0 0 0 0 0 0 0 0 0 0 0 0 0 0 0 0 0 0 0 0 0 0 0 0 0 0 0 0 0 0 0 0 0 0 0 0 0 0 0 0 0 0 0 1.37082 0 0 0 0 0 0 0 1.37082 0 1.37082 0 0 1.37082 1.37082 4.11245 4.11245 4.11245 1.37082 0 1.37082 4.11245 1.37082 0 1.37082 2.74163 1.37082 2.74163 5.48327 1.37082 2.74163 1.37082 4.11245 1.37082 5.48327 0 0 1.37082 4.11245 5.48327 1.37082 0 2.74163 1.37082 5.48327 1.37082 0 2.74163 2.74163 5.48327
0 0 0 0 0 0 0 0 0 0 0 0 0 0 0 0 0 0 0 0 0 0 0 0 0 0 0 0 0 0 0 0 0 0 0 1.37082 2.74163 1.37082 0 0 0 0 0 0 0 0 0 0 0 0 0 0 0 0 0 0 0 0 0 0 0 0 0 0 0 0 0 0 0 0 0 0 0 0 0 0 0 0 0 0 0 0 0 0 0 0 0 0 0 0 0 0 0 0 0 0 0 0 0 0 0 0 0 0 0 0 0 0 0 0 0 0 2.74163 1.37082 4.11245 1.37082 2.74163 1.37082 0 2.74163 4.11245 2.74163 4.11245 5.48327 5.48327 1.37082 8.2249 1.37082 2.74163 5.48327 2.74163 2.74163 2.74163 1.37082 2.74163 0 4.11245 1.37082 1.37082 0 1.37082 2.74163 2.74163 1.37082 1.37082 0 0 0 0 0 0 0 0 0 0 0 0 0 0 0 0 0 0 0 0 0 0 0 0 0 0 0 0 0 0 0 0 0 0 0 0 0 0 0 0 0 0 0 0 0 0 0 0 0 0 0 0 0 0 0 0 0 0 0 0 0 0 0 0 0 0 0 0 1.37082 0 0 2.74163 0 0 2.74163 1.37082 0 1.37082 0 0 0 0 0 1.37082 0 2.74163 4.11245 1.37082 1.37082 5.48327 9.59572 2.74163 1.37082 4.11245 1.37082 2.74163 5.48327 1.37082 2.74163 5.48327 2.74163 1.37082 5.48327 1.37082 2.74163 2.74163 1.37082 6.85408 1.37082 4.11245 2.74163
0 0 0 0 0 0 0 0 0 0 0 0 0 0 0 0 0 0 0 0 0 0 0 0 0 0 0 0 0 0 0 0 0 1.37082 1.37082 1.37082 1.37082 2.74163 1.37082 2.74163 0 0 1.37082 0 0 0 0 0 0 0 0 0 0 0 0 0 0 0 0 0 0 0 0 0 0 0 1.37082 0 0 0 0 0 0 0 1.37082 0 0 0 0 1.37082 0 0 1.37082 1.37082 0 0 0 0 0 0 0 0 0 0 0 0 0 0 0 0 0 0 0 0 0 0 0 0 0 0 2.74163 1.37082 2.74163 1.37082 1.37082 2.74163 2.74163 1.37082 1.37082 4.11245 4.11245 2.74163 8.2249 9.59572 9.59572 4.11245 6.85408 2.74163 10.9665 5.48327 1.37082 5.48327 0 5.48327 2.74163 4.11245 0 1.37082 4.11245 0 2.74163 0 0 0 0 1.37082 0 0 0 0 0 0 0 0 0 0 0 0 0 0 0 0 0 0 0 0 0 0 0 0 0 0 0 0 0 0 0 0 0 0 0 0 0 0 0 0 0 0 0 0 0 0 0 0 0 0 0 0 0 1.37082 0 0 0 1.37082 0 0 0 0 0 0 0 1.37082 0 0 0 1.37082 2.74163 2.74163 0 2.74163 0 2.74163 1.37082 5.48327 0 4.11245 4.11245 2.74163 2.74163 1.37082 1.37082 1.37082 1.37082 5.48327 5.48327 5.48327 2.74163 1.37082 5.48327 4.11245 1.37082 2.74163 5.48327 2.74163 4.11245 2.74163 4.11245 2.74163 2.74163 4.11245 4.11245 1.37082 1.37082 5.48327 5.48327 2.74163
0 0 0 0 0 0 0 0 0 0 0 0 0 0 0 0 0 0 0 0 0 0 0 0 0 0 0 0 0 0 0 0 1.37082 0 0 0 1.37082 1.37082 2.74163 2.74163 1.37082 0 1.37082 0 0 0 0 0 0 0 0 0 0 0 0 0 0 0 0 0 0 0 0 0 0 0 0 0 0 0 0 0 0 0 0 0 0 0 0 0 0 0 0 0 0 0 0 0 0 0 0 0 0 0 0 0 0 0 0 0 0 0 0 0 0 0 0 0 0 1.37082 0 1.37082 0 1.37082 2.74163 5.48327 1.37082 6.85408 0 4.11245 5.48327 4.11245 4.11245 6.85408 6.85408 5.48327 5.48327 2.74163 8.2249 2.74163 0 2.74163 6.85408 1.37082 4.11245 4.11245 5.48327 0 2.74163 2.74163 1.37082 1.37082 4.11245 0 0 0 0 0 0 0 0 0 0 0 0 0 0 0 0 0 0 0 0 0 0 0 0 0 0 0 0 0 0 0 0 0 0 0 0 0 0 0 0 0 0 0 0 0 0 0 0 0 0 0 0 0 0 0 0 0 0 0 0 0 0 0 1.37082 0 0 2.74163 0 0 1.37082 0 0 0 0 1.37082 2.74163 2.74163 1.37082 4.11245 2.74163 1.37082 2.74163 5.48327 4.11245 4.11245 1.37082 4.11245 2.74163 1.37082 2.74163 4.11245 8.2249 4.11245 5.48327 0 5.48327 4.11245 6.85408 1.37082 4.11245 5.48327 1.37082 1.37082 4.11245 4.11245 4.11245 4.11245 4.11245 2.74163 0 4.11245 6.85408 5.48327
0 0 0 0 0 0 0 0 0 0 0 0 0 0 0 0 0 0 0 0 0 0 0 0 0 1.37082 0 0 0 0 0 0 0 2.74163 0 0 1.37082 1.37082 1.37082 1.37082 1.37082 0 0 0 0 0 0 0 0 0 0 0 0 1.37082 0 0 0 1.37082 0 0 0 0 0 0 0 0 0 0 0 1.37082 0 0 0 0 0 0 0 0 0 0 1.37082 0 0 0 0 0 1.37082 0 0 0 0 0 0 0 0 0 0 0 0 0 0 0 0 0 0 0 0 0 0 1.37082 0 0 1.37082 1.37082 0 4.11245 2.74163 4.11245 0 5.48327 4.11245 4.11245 4.11245 8.2249 5.48327 1.37082 4.11245 2.74163 5.48327 5.48327 1.37082 5.48327 2.74163 8.2249 4.11245 6.85408 5.48327 4.11245 1.37082 1.37082 4.11245 0 1.37082 2.74163 1.37082 1.37082 1.37082 0 0 0 0 0 0 0 0 0 0 0 0 0 0 0 0 0 0 0 0 0 0 0 0 0 0 0 0 0 0 0 0 0 0 0 0 0 0 0 0 0 0 0 0 0 0 0 0 0 0 0 0 0 0 0 0 0 0 0 0 0 1.37082 0 0 0 0 0 0 1.37082 0 1.37082 1.37082 5.48327 1.37082 6.85408 6.85408 1.37082 9.59572 2.74163 4.11245 1.37082 4.11245 2.74163 2.74163 1.37082 4.11245 4.11245 1.37082 6.85408 5.48327 2.74163 4.11245 4.11245 2.74163 4.11245 1.37082 1.37082 1.37082 1.37082 5.48327 1.37082 2.74163 2.74163 0 5.48327 5.48327 9.59572 4.11245 1.37082
0 0 0 0 0 0 0 0 0 0 0 0 0 0 0 0 0 0 0 0 0 0 0 0 0 0 0 0 0 0 0 0 1.37082 2.74163 0 0 0 0 2.74163 1.37082 1.37082 0 0 0 1.37082 0 0 0 0 0 0 0 0 0 0 0 1.37082 0 0 0 0 0 0 0 0 0 0 0 0 2.74163 0 0 0 0 0 0 0 0 1.37082 0 0 0 0 0 0 0 0 1.37082 0 0 0 1.37082 0 0 0 0 0 0 0 0 0 0 0 0 0 0 0 0 0 0 1.37082 1.37082 0 1.37082 5.48327 4.11245 6.85408 2.74163 2.74163 0 6.85408 2.74163 6.85408 1.37082 6.85408 1.37082 6.85408 4.11245 0 6.85408 4.11245 4.11245 5.48327 0 2.74163 1.37082 6.85408 1.37082 1.37082 4.11245 2.74163 2.74163 0 0 0 2.74163 0 0 0 0 0 0 0 0 0 0 0 0 0 0 0 0 0 0 0 0 0 0 0 0 0 0 0 0 0 0 0 0 0 0 0 0 0 0 0 0 0 0 0 0 0 0 0 0 0 0 0 0 0 0 0 0 0 0 0 0 0 0 1.37082 0 1.37082 0 0 0 1.37082 0 1.37082 0 6.85408 2.74163 5.48327 5.48327 8.2249 0 1.37082 1.37082 2.74163 1.37082 2.74163 5.48327 6.85408 0 1.37082 2.74163 6.85408 9.59572 5.48327 4.11245 8.2249 2.74163 5.48327 4.11245 2.74163 4.11245 5.48327 2.74163 1.37082 5.48327 8.2249 2.74163 6.85408 2.74163 4.11245 4.11245 4.11245 6.85408
0 0 0 0 0 0 0 0 0 0 0 0 0 0 0 0 0 0 0 0 0 0 0 0 0 0 0 0 0 0 0 0 0 0 1.37082 0 0 2.74163 1.37082 0 0 1.37082 1.37082 0 0 0 2.74163 0 0 0 0 0 0 0 1.37082 0 0 0 2.74163 0 0 0 1.37082 0 0 0 0 0 0 0 0 2.74163 0 2.74163 0 1.37082 0 0 0 0 0 0 1.37082 0 0 0 0 0 0 0 0 0 0 0 0 0 0 0 0 0 0 0 0 0 0 0 0 0 0 0 0 1.37082 1.37082 1.37082 0 1.37082 6.85408 2.74163 10.9665 2.74163 8.2249 1.37082 5.48327 5.48327 1.37082 13.7082 5.48327 8.2249 2.74163 4.11245 2.74163 2.74163 4.11245 6.85408 2.74163 12.3373 5.48327 2.74163 0 4.11245 2.74163 0 1.37082 1.37082 2.74163 0 0 0 0 0 0 0 0 0 0 0 0 0 0 0 0 0 0 0 0 0 0 0 0 0 0 0 0 0 0 0 0 0 0 0 0 0 0 0 0 0 0 0 0 0 0 0 0 0 0 0 0 0 0 0 0 0 0 0 0 0 0 0 0 1.37082 0 0 0 2.74163 1.37082 0 2.74163 1.37082 2.74163 5.48327 2.74163 2.74163 4.11245 6.85408 2.74163 9.59572 6.85408 5.48327 6.85408 2.74163 2.74163 4.11245 2.74163 4.11245 1.37082 2.74163 2.74163 5.48327 4.11245 1.37082 8.2249 1.37082 4.11245 5.48327 2.74163 5.48327 4.11245 2.74163 2.74163 6.85408 0 1.37082 2.74163 2.74163 1.37082 2.74163
0 0 0 0 0 0 0 0 0 0 0 0 0 0 0 0 0 0 0 0 0 0 0 0 0 0 0 0 0 0 0 0 0 0 1.37082 0 0 0 1.37082 0 0 2.74163 0 0 1.37082 1.37082 1.37082 0 0 0 0 0 0 0 1.37082 1.37082 0 0 0 0 0 0 1.37082 0 0 0 0 1.37082 1.37082 1.37082 0 0 0 0 0 0 0 1.37082 0 0 0 0 0 0 0 0 0 0 0 0 0 0 0 0 0 0 0 0 0 0 0 0 0 0 0 0 0 0 1.37082 1.37082 2.74163 0 4.11245 1.37082 2.74163 4.11245 0 4.11245 4.11245 2.74163 4.11245 6.85408 10.9665 8.2249 4.11245 4.11245 8.2249 6.85408 12.3373 5.48327 5.48327 4.11245 1.37082 4.11245 2.74163 4.11245 4.11245 2.74163 0 0 1.37082 1.37082 5.48327 0 0 0 0 0 0 0 0 0 0 0 0 0 0 0 0 0 0 0 0 0 0 0 0 0 0 0 0 0 0 0 0 0 0 0 0 0 0 0 0 0 0 0 0 0 0 0 0 0 0 0 0 0 0 0 0 0 0 0 0 0 0 1.37082 1.37082 0 1.37082 0 1.37082 1.37082 1.37082 0 0 1.37082 5.48327 4.11245 1.37082 2.74163 4.11245 9.59572 5.48327 4.11245 4.11245 5.48327 6.85408 1.37082 4.11245 8.2249 4.11245 9.59572 1.37082 0 4.11245 2.74163 8.2249 1.37082 2.74163 10.9665 5.48327 0 1.37082 6.85408 1.37082 6.85408 2.74163 1.37082 6.85408 2.74163 0 8.2249 1.37082 4.11245 5.48327 0
0 0 0 0 0 0 0 0 0 0 0 0 0 0 0 0 0 0 0 0 0 0 0 0 0 0 0 0 0 0 0 0 0 0 1.37082 0 1.37082 0 1.37082 2.74163 0 0 0 0 0 0 0 0 0 0 0 0 0 0 0 0 1.37082 0 0 0 0 0 1.37082 0 0 1.37082 0 1.37082 1.37082 0 0 0 0 0 2.74163 2.74163 1.37082 1.37082 0 0 0 0 0 0 0 1.37082 0 0 0 0 0 0 0 0 0 0 0 0 0 0 0 0 0 0 0 0 0 0 0 0 2.74163 0 0 0 0 2.74163 2.74163 2.74163 6.85408 10.9665 2.74163 4.11245 5.48327 5.48327 10.9665 6.85408 5.48327 4.11245 9.59572 6.85408 8.2249 4.11245 1.37082 2.74163 1.37082 2.74163 0 0 0 0 0 1.37082 0 1.37082 0 0 0 0 0 0 0 0 0 0 0 0 0 0 0 0 0 0 0 0 0 0 0 0 0 0 0 0 0 0 0 0 0 0 0 0 0 0 0 0 0 0 0 0 0 0 0 0 0 0 0 0 2.74163 1.37082 1.37082 0 1.37082 0 1.37082 0 0 0 0 0 1.37082 1.37082 1.37082 1.37082 1.37082 1.37082 2.74163 0 2.74163 1.37082 4.11245 10.9665 10.9665 9.59572 4.11245 4.11245 4.11245 2.74163 4.11245 6.85408 2.74163 8.2249 1.37082 2.74163 5.48327 2.74163 5.48327 1.37082 6.85408 5.48327 2.74163 2.74163 8.2249 4.11245 4.11245 1.37082 6.85408 5.48327 5.48327 1.37082 5.48327 4.11245 0 0 2.74163 1.37082 0 1.37082
0 0 0 0 0 0 0 0 0 0 0 0 0 0 0 0 0 0 0 0 0 0 0 0 0 0 0 0 0 0 1.37082 0 1.37082 0 1.37082 0 1.37082 1.37082 0 1.37082 1.37082 1.37082 4.11245 0 0 0 0 1.37082 0 0 0 0 0 0 0 0 0 0 0 0 1.37082 0 2.74163 0 0 1.37082 0 0 1.37082 0 1.37082 0 0 0 4.11245 1.37082 0 1.37082 0 1.37082 0 0 1.37082 0 0 0 1.37082 0 0 0 0 0 0 0 0 0 0 0 0 0 0 0 0 0 0 0 0 0 0 5.48327 0 0 2.74163 1.37082 4.11245 2.74163 4.11245 1.37082 1.37082 10.9665 4.11245 6.85408 13.7082 8.2249 9.59572 5.48327 2.74163 6.85408 1.37082 8.2249 4.11245 6.85408 4.11245 1.37082 8.2249 0 1.37082 1.37082 0 0 0 0 0 1.37082 0 0 0 0 0 0 0 0 0 0 0 0 0 0 0 0 0 0 0 0 0 0 0 0 0 0 0 0 0 0 0 0 0 0 0 0 0 0 0 0 0 0 0 0 0 0 0 0 0 0 0 0 0 0 0 0 0 0 0 0 0 0 2.74163 0 0 1.37082 0 1.37082 1.37082 2.74163 5.48327 9.59572 2.74163 6.85408 2.74163 4.11245 0 4.11245 4.11245 0 4.11245 5.48327 13.7082 4.11245 8.2249 5.48327 1.37082 8.2249 8.2249 8.2249 10.9665 6.85408 6.85408 5.48327 5.48327 2.74163 6.85408 5.48327 4.11245 10.9665 4.11245 4.11245 2.74163 5.48327 4.11245 5.48327 5.48327 4.11245 5.48327 5.48327 5.48327 1.37082
0 0 0 0 0 0 0 0 0 0 0 0 0 0 0 0 0 0 0 0 0 0 0 0 0 0 0 0 0 1.37082 1.37082 1.37082 0 0 0 4.11245 4.11245 1.37082 1.37082 4.11245 0 0 2.74163 1.37082 0 1.37082 0 0 0 0 0 0 1.37082 0 0 2.74163 0 1.37082 0 1.37082 0 1.37082 0 0 0 1.37082 0 0 0 2.74163 1.37082 2.74163 2.74163 1.37082 0 1.37082 0 0 1.37082 5.48327 0 0 1.37082 0 0 0 0 0 0 0 0 0 1.37082 0 0 0 0 0 0 0 0 0 0 0 0 0 0 0 0 0 0 1.37082 2.74163 0 0 5.48327 1.37082 8.2249 4.11245 2.74163 9.59572 5.48327 6.85408 5.48327 9.59572 6.85408 6.85408 10.9665 5.48327 6.85408 2.74163 4.11245 8.2249 5.48327 2.74163 0 0 0 0 1.37082 0 1.37082 0 0 0 0 0 0 0 0 0 0 0 0 0 0 0 0 0 0 0 0 0 0 0 0 0 0 0 0 0 0 0 0 0 0 0 0 0 0 0 0 0 0 0 0 0 0 0 0 0 0 0 0 0 0 0 0 0 0 0 0 0 1.37082 4.11245 0 0 2.74163 1.37082 5.48327 0 0 5.48327 5.48327 2.74163 1.37082 0 4.11245 1.37082 1.37082 5.48327 6.85408 5.48327 8.2249 4.11245 5.48327 6.85408 2.74163 12.3373 8.2249 13.7082 9.59572 9.59572 8.2249 5.48327 1.37082 8.2249 8.2249 5.48327 9.59572 9.59572 5.48327 5.48327 4.11245 1.37082 4.11245 5.48327 2.74163 2.74163 4.11245 2.74163 4.11245 2.74163 1.37082 4.11245 6.85408
0 0 0 0 0 0 0 0 0 0 0 0 0 0 0 0 0 0 0 0 0 0 0 0 0 0 0 0 0 0 1.37082 0 0 0 1.37082 0 1.37082 1.37082 0 1.37082 0 1.37082 1.37082 0 0 0 0 0 0 0 1.37082 0 0 1.37082 0 1.37082 0 1.37082 0 0 0 0 0 1.37082 2.74163 4.11245 1.37082 1.37082 1.37082 1.37082 0 4.11245 2.74163 0 0 1.37082 1.37082 0 4.11245 0 0 1.37082 2.74163 2.74163 0 0 0 0 0 0 0 0 0 0 0 0 0 0 0 0 0 0 0 0 0 0 0 0 0 0 0 1.37082 0 1.37082 1.37082 2.74163 4.11245 0 6.85408 4.11245 2.74163 5.48327 9.59572 5.48327 9.59572 4.11245 2.74163 8.2249 6.85408 1.37082 5.48327 4.11245 1.37082 2.74163 0 2.74163 0 0 0 0 0 1.37082 0 0 0 0 0 0 0 0 0 0 0 0 0 0 0 0 0 0 0 0 0 0 0 0 0 0 0 0 0 0 0 0 0 0 0 0 0 0 0 0 0 0 0 0 0 0 0 0 0 0 0 0 0 0 0 0 2.74163 0 0 0 0 1.37082 5.48327 1.37082 2.74163 5.48327 2.74163 0 2.74163 2.74163 2.74163 0 6.85408 2.74163 5.48327 8.2249 2.74163 2.74163 1.37082 5.48327 10.9665 0 5.48327 5.48327 5.48327 5.48327 5.48327 9.59572 5.48327 10.9665 5.48327 9.59572 4.11245 6.85408 8.2249 6.85408 12.3373 5.48327 5.48327 5.48327 6.85408 6.85408 2.74163 1.37082 4.11245 4.11245 4.11245 1.37082 2.74163 2.74163 1.37082 1.37082 1.37082 4.11245
0 0 0 0 0 0 0 0 0 0 0 0 0 0 0 0 0 0 0 0 0 0 0 0 0 0 0 0 0 1.37082 0 0 1.37082 0 0 1.37082 2.74163 0 0 2.74163 0 2.74163 1.37082 0 0 1.37082 1.37082 0 0 0 0 1.37082 0 0 1.37082 0 0 0 0 0 1.37082 0 0 1.37082 1.37082 0 1.37082 2.74163 0 2.74163 5.48327 0 2.74163 0 2.74163 2.74163 1.37082 1.37082 2.74163 2.74163 1.37082 0 0 1.37082 0 0 1.37082 0 1.37082 0 0 0 0 0 0 0 0 0 0 0 0 0 0 0 0 0 0 0 0 0 1.37082 2.74163 0 1.37082 2.74163 0 2.74163 2.74163 2.74163 4.11245 8.2249 4.11245 2.74163 5.48327 12.3373 4.11245 6.85408 9.59572 1.37082 8.2249 4.11245 4.11245 2.74163 0 1.37082 0 0 0 0 0 0 0 0 0 0 0 0 0 0 0 0 0 0 0 0 0 0 0 0 0 0 0 0 0 0 0 0 0 0 0 0 0 0 0 0 0 0 0 0 0 0 0 0 0 0 0 0 0 0 0 0 0 0 0 0 1.37082 1.37082 0 1.37082 1.37082 0 1.37082 0 0 4.11245 2.74163 1.37082 5.48327 4.11245 1.37082 1.37082 4.11245 5.48327 0 4.11245 4.11245 5.48327 2.74163 4.11245 2.74163 5.48327 9.59572 5.48327 5.48327 2.74163 12.3373 5.48327 5.48327 4.11245 5.48327 10.9665 15.079 8.2249 10.9665 5.48327 8.2249 4.11245 12.3373 4.11245 9.59572 4.11245 5.48327 16.4498 9.59572 10.9665 8.2249 4.11245 1.37082 2.74163 4.11245 0 2.74163 0 1.37082 0 2.74163
0 0 0 0 0 0 0 0 0 0 0 0 0 0 0 0 0 0 0 0 0 0 0 0 0 0 0 0 0 0 0 1.37082 0 0 1.37082 0 1.37082 1.37082 1.37082 0 2.74163 2.74163 2.74163 2.74163 0 0 0 0 0 0 0 0 0 0 0 0 1.37082 0 0 0 1.37082 2.74163 1.37082 2.74163 0 0 4.11245 0 2.74163 0 1.37082 0 0 1.37082 2.74163 1.37082 1.37082 2.74163 1.37082 2.74163 5.48327 0 1.37082 1.37082 1.37082 1.37082 0 1.37082 0 2.74163 0 0 0 0 0 0 0 0 0 0 0 0 0 0 0 0 0 0 0 0 0 0 2.74163 0 2.74163 5.48327 5.48327 4.11245 5.48327 1.37082 8.2249 4.11245 4.11245 10.9665 4.11245 8.2249 4.11245 5.48327 4.11245 8.2249 2.74163 1.37082 1.37082 0 2.74163 0 0 0 0 0 0 0 0 0 0 0 0 0 0 0 0 0 0 0 0 0 0 0 0 0 0 0 0 0 0 0 0 0 0 0 0 0 0 0 0 0 0 0 0 0 0 0 0 0 0 0 0 0 0 0 0 0 0 0 0 1.37082 1.37082 0 0 0 0 0 0 6.85408 4.11245 4.11245 5.48327 2.74163 9.59572 6.85408 9.59572 1.37082 5.48327 4.11245 5.48327 4.11245 4.11245 5.48327 5.48327 4.11245 1.37082 8.2249 5.48327 5.48327 2.74163 2.74163 2.74163 6.85408 4.11245 8.2249 8.2249 9.59572 5.48327 16.4498 12.3373 4.11245 6.85408 5.48327 6.85408 5.48327 2.74163 4.11245 6.85408 5.48327 2.74163 1.37082 4.11245 2.74163 6.85408 2.74163 2.74163 2.74163 1.37082 1.37082 1.37082 1.37082
0 0 0 0 0 0 0 0 0 0 0 0 0 0 0 0 0 0 0 0 0 0 0 0 0 0 0 0 0 0 0 1.37082 1.37082 0 1.37082 0 2.74163 0 1.37082 4.11245 2.74163 0 1.37082 0 0 1.37082 0 0 0 0 0 1.37082 0 0 0 0 0 0 0 0 0 0 0 1.37082 0 0 0 1.37082 0 0 1.37082 1.37082 0 4.11245 2.74163 4.11245 0 1.37082 0 2.74163 0 4.11245 0 0 1.37082 0 1.37082 0 0 0 1.37082 0 0 0 0 0 0 0 0 0 0 0 0 0 0 0 0 0 0 0 0 1.37082 1.37082 2.74163 0 2.74163 1.37082 5.48327 1.37082 5.48327 4.11245 6.85408 6.85408 6.85408 10.9665 2.74163 1.37082 10.9665 4.11245 1.37082 0 2.74163 2.74163 1.37082 2.74163 0 2.74163 0 0 0 0 0 0 0 0 0 0 0 0 0 0 0 0 0 0 0 0 0 0 0 0 0 0 0 0 0 0 0 0 0 0 0 0 0 0 0 0 0 0 0 0 0 0 0 0 0 0 0 0 0 0 0 0 0 0 1.37082 0 0 1.37082 0 2.74163 1.37082 0 2.74163 2.74163 1.37082 2.74163 6.85408 4.11245 5.48327 2.74163 5.48327 4.11245 2.74163 4.11245 5.48327 5.48327 2.74163 1.37082 6.85408 2.74163 2.74163 13.7082 4.11245 4.11245 6.85408 8.2249 1.37082 2.74163 8.2249 8.2249 2.74163 13.7082 8.2249 4.11245 6.85408 10.9665 5.48327 5.48327 1.37082 12.3373 2.74163 6.85408 2.74163 5.48327 10.9665 1.37082 5.48327 2.74163 1.37082 1.37082 2.74163 2.74163 0 0 0
0 0 0 0 0 0 0 0 0 0 0 0 0 0 0 0 0 0 0 0 0 0 0 0 0 0 0 0 0 1.37082 0 0 0 0 1.37082 0 0 0 1.37082 0 0 0 1.37082 1.37082 1.37082 4.11245 0 0 0 0 2.74163 0 0 0 1.37082 0 0 0 0 0 1.37082 0 0 1.37082 2.74163 0 2.74163 1.37082 1.37082 1.37082 2.74163 2.74163 1.37082 2.74163 4.11245 1.37082 0 4.11245 0 0 2.74163 0 0 0 1.37082 1.37082 0 0 0 0 0 0 0 0 0 0 0 0 0 0 0 0 0 0 0 0 0 0 0 0 0 0 1.37082 0 1.37082 1.37082 1.37082 2.74163 2.74163 5.48327 6.85408 6.85408 1.37082 2.74163 5.48327 1.37082 1.37082 0 5.48327 2.74163 1.37082 2.74163 1.37082 1.37082 1.37082 2.74163 0 1.37082 0 0 0 0 0 0 0 0 0 0 0 0 0 0 0 0 0 0 0 0 0 0 0 0 0 0 0 0 0 0 0 0 0 0 0 0 0 0 0 0 0 0 0 0 0 0 0 0 0 0 0 0 0 0 0 0 0 0 0 1.37082 0 1.37082 1.37082 0 1.37082 1.37082 0 2.74163 1.37082 5.48327 1.37082 5.48327 6.85408 8.2249 2.74163 6.85408 2.74163 2.74163 8.2249 5.48327 2.74163 2.74163 4.11245 4.11245 1.37082 12.3373 5.48327 2.74163 8.2249 2.74163 8.2249 6.85408 8.2249 12.3373 10.9665 6.85408 5.48327 9.59572 6.85408 8.2249 5.48327 6.85408 5.48327 5.48327 4.11245 1.37082 2.74163 6.85408 2.74163 1.37082 2.74163 2.74163 4.11245 2.74163 0 0 1.37082 4.11245
0 0 0 0 0 0 0 0 0 0 0 0 0 0 0 0 0 0 0 0 0 0 0 0 0 0 0 0 0 0 0 0 0 0 0 0 0 0 0 2.74163 0 1.37082 0 2.74163 1.37082 0 0 1.37082 1.37082 1.37082 0 0 0 1.37082 0 0 0 0 2.74163 1.37082 0 1.37082 1.37082 1.37082 1.37082 1.37082 0 1.37082 5.48327 5.48327 6.85408 0 2.74163 0 2.74163 0 5.48327 5.48327 2.74163 2.74163 1.37082 0 0 0 0 2.74163 1.37082 0 0 0 0 0 0 0 0 0 0 0 0 0 0 0 0 0 0 0 0 0 0 0 2.74163 0 0 0 2.74163 4.11245 2.74163 2.74163 2.74163 1.37082 4.11245 4.11245 1.37082 6.85408 2.74163 2.74163 1.37082 1.37082 2.74163 1.37082 5.48327 5.48327 1.37082 0 1.37082 1.37082 0 1.37082 1.37082 0 0 0 0 0 0 0 0 0 0 0 0 0 0 0 0 0 0 0 0 0 0 0 0 0 0 0 0 0 0 0 0 0 0 0 0 0 0 0 0 0 0 0 0 0 0 0 0 0 0 0 0 0 0 0 0 0 0 0 0 0 0 0 1.37082 2.74163 4.11245 2.74163 2.74163 4.11245 6.85408 1.37082 4.11245 5.48327 9.59572 5.48327 10.9665 8.2249 9.59572 8.2249 6.85408 8.2249 6.85408 5.48327 4.11245 1.37082 2.74163 10.9665 4.11245 4.11245 6.85408 2.74163 9.59572 8.2249 8.2249 10.9665 10.9665 5.48327 4.11245 2.74163 8.2249 8.2249 2.74163 9.59572 2.74163 2.74163 4.11245 5.48327 4.11245 2.74163 2.74163 2.74163 0 0 2.74163 1.37082 2.74163 4.11245
0 0 0 0 0 0 0 0 0 0 0 0 0 0 0 0 0 0 0 0 0 0 0 0 0 0 0 0 0 0 0 0 0 1.37082 0 0 0 0 1.37082 1.37082 1.37082 0 0 0 0 1.37082 0 0 0 0 1.37082 0 1.37082 1.37082 1.37082 0 0 0 1.37082 0 1.37082 0 0 2.74163 2.74163 5.48327 0 1.37082 0 0 2.74163 1.37082 4.11245 2.74163 1.37082 1.37082 0 2.74163 1.37082 1.37082 2.74163 1.37082 1.37082 1.37082 2.74163 0 1.37082 1.37082 0 0 0 0 0 0 0 0 0 0 0 0 0 0 0 0 0 0 0 0 0 0 0 0 0 1.37082 0 1.37082 1.37082 2.74163 6.85408 1.37082 1.37082 4.11245 2.74163 1.37082 1.37082 4.11245 1.37082 0 6.85408 2.74163 0 0 5.48327 2.74163 0 2.74163 2.74163 1.37082 1.37082 0 0 0 0 0 0 0 0 0 0 0 0 0 0 0 0 0 0 0 0 0 0 0 0 0 0 0 0 0 0 0 0 0 0 0 0 0 0 0 0 0 0 0 0 0 0 0 0 0 0 0 0 0 0 0 0 0 0 0 0 0 0 0 0 1.37082 0 1.37082 1.37082 5.48327 4.11245 4.11245 5.48327 1.37082 6.85408 5.48327 4.11245 4.11245 6.85408 8.2249 2.74163 4.11245 4.11245 2.74163 2.74163 5.48327 2.74163 5.48327 4.11245 4.11245 1.37082 8.2249 10.9665 4.11245 4.11245 9.59572 5.48327 5.48327 1.37082 4.11245 5.48327 8.2249 5.48327 8.2249 0 1.37082 4.11245 2.74163 0 0 2.74163 0 0 1.37082 0 1.37082 1.37082 4.11245
0 0 0 0 0 0 0 0 0 0 0 0 0 0 0 0 0 0 0 0 0 0 0 0 0 0 0 0 0 0 1.37082 0 1.37082 0 0 0 0 0 0 1.37082 0 0 1.37082 2.74163 0 0 0 1.37082 0 1.37082 0 0 1.37082 0 0 1.37082 0 1.37082 0 1.37082 2.74163 1.37082 4.11245 4.11245 2.74163 2.74163 2.74163 0 0 1.37082 1.37082 2.74163 5.48327 1.37082 1.37082 0 4.11245 4.11245 2.74163 0 0 1.37082 2.74163 2.74163 1.37082 0 2.74163 0 1.37082 0 0 0 0 0 0 0 0 0 0 0 0 0 0 0 0 0 0 0 0 0 0 0 1.37082 2.74163 2.74163 1.37082 0 1.37082 1.37082 0 0 2.74163 1.37082 0 2.74163 0 5.48327 1.37082 4.11245 4.11245 1.37082 2.74163 1.37082 1.37082 1.37082 1.37082 1.37082 1.37082 0 0 0 0 0 0 0 0 0 0 0 0 0 0 0 0 0 0 0 0 0 0 0 0 0 0 0 0 0 0 0 0 0 0 0 0 0 0 0 0 0 0 0 0 0 0 0 0 0 0 0 0 0 0 0 0 0 0 0 0 0 0 0 0 0 1.37082 1.37082 2.74163 5.48327 4.11245 1.37082 9.59572 1.37082 6.85408 5.48327 1.37082 4.11245 10.9665 2.74163 4.11245 6.85408 4.11245 10.9665 5.48327 5.48327 5.48327 5.48327 2.74163 6.85408 5.48327 5.48327 9.59572 5.48327 4.11245 4.11245 6.85408 5.48327 4.11245 12.3373 9.59572 1.37082 5.48327 2.74163 2.74163 1.37082 1.37082 0 0 0 2.74163 1.37082 4.11245 0 0 0 1.37082 0 2.74163
0 0 0 0 0 0 0 0 0 0 0 0 0 0 0 0 0 0 0 0 0 0 0 0 0 0 0 0 0 1.37082 0 1.37082 0 2.74163 0 1.37082 0 0 1.37082 0 1.37082 0 0 0 0 0 0 0 0 1.37082 0 0 1.37082 1.37082 2.74163 1.37082 1.37082 0 0 0 4.11245 4.11245 1.37082 0 0 2.74163 0 2.74163 2.74163 4.11245 1.37082 1.37082 1.37082 4.11245 5.48327 2.74163 1.37082 0 4.11245 2.74163 2.74163 0 1.37082 1.37082 0 0 1.37082 0 0 0 0 0 0 0 0 0 0 0 0 0 0 0 0 0 0 0 0 0 0 0 0 0 0 0 4.11245 1.37082 1.37082 0 2.74163 2.74163 0 2.74163 0 2.74163 0 1.37082 2.74163 1.37082 1.37082 1.37082 1.37082 2.74163 4.11245 0 1.37082 0 0 0 0 0 0 0 0 0 0 0 0 0 0 0 0 0 0 0 0 0 0 0 0 0 0 0 0 0 0 0 0 0 0 0 0 0 0 0 0 0 0 0 0 0 0 0 0 0 0 0 0 0 0 0 0 0 0 0 0 0 0 0 1.37082 0 1.37082 0 1.37082 2.74163 2.74163 5.48327 0 2.74163 8.2249 1.37082 5.48327 1.37082 2.74163 5.48327 8.2249 5.48327 6.85408 6.85408 5.48327 2.74163 10.9665 4.11245 6.85408 6.85408 8.2249 1.37082 2.74163 9.59572 9.59572 0 5.48327 2.74163 5.48327 2.74163 4.11245 2.74163 6.85408 4.11245 5.48327 6.85408 4.11245 4.11245 1.37082 4.11245 1.37082 0 1.37082 0 0 1.37082 2.74163 1.37082 1.37082 0 1.37082 1.37082
0 0 0 0 0 0 0 0 0 0 0 0 0 0 0 0 0 0 0 0 0 0 0 0 0 0 0 0 0 0 0 0 1.37082 0 0 0 1.37082 1.37082 0 0 0 0 0 0 0 0 0 1.37082 0 2.74163 0 0 1.37082 0 0 1.37082 1.37082 0 2.74163 4.11245 4.11245 1.37082 2.74163 1.37082 5.48327 0 1.37082 1.37082 2.74163 2.74163 1.37082 1.37082 1.37082 4.11245 0 1.37082 8.2249 4.11245 4.11245 1.37082 2.74163 1.37082 4.11245 1.37082 1.37082 1.37082 0 0 0 0 0 0 0 0 0 0 0 0 0 0 0 0 0 0 0 0 0 0 0 0 0 0 0 0 0 4.11245 2.74163 1.37082 2.74163 1.37082 2.74163 5.48327 0 0 0 0 0 4.11245 0 1.37082 1.37082 4.11245 0 0 0 0 0 0 0 0 0 0 0 0 0 0 0 0 0 0 0 0 0 0 0 0 0 0 0 0 0 0 0 0 0 0 0 0 0 0 0 0 0 0 0 0 0 0 0 0 0 0 0 0 0 0 0 0 0 0 0 0 0 0 0 0 0 1.37082 0 2.74163 0 0 0 2.74163 0 2.74163 4.11245 8.2249 4.11245 9.59572 0 2.74163 5.48327 5.48327 10.9665 4.11245 8.2249 5.48327 9.59572 5.48327 8.2249 1.37082 5.48327 8.2249 8.2249 5.48327 5.48327 5.48327 5.48327 4.11245 4.11245 4.11245 2.74163 2.74163 6.85408 1.37082 4.11245 2.74163 4.11245 0 2.74163 6.85408 1.37082 0 2.74163 0 0 0 0 1.37082 1.37082 0 0 1.37082 1.37082 2.74163
0 0 0 0 0 0 0 0 0 0 0 0 0 0 0 0 0 0 0 0 0 0 0 0 0 0 0 0 0 0 0 0 1.37082 0 0 0 0 0 0 0 0 0 0 1.37082 1.37082 1.37082 2.74163 0 1.37082 1.37082 0 0 0 0 0 2.74163 1.37082 0 1.37082 2.74163 2.74163 1.37082 1.37082 4.11245 1.37082 4.11245 2.74163 6.85408 4.11245 5.48327 2.74163 2.74163 5.48327 0 2.74163 1.37082 2.74163 6.85408 2.74163 2.74163 2.74163 2.74163 4.11245 1.37082 0 0 0 0 0 0 0 0 0 0 0 0 0 0 0 0 0 0 0 0 0 0 0 0 0 0 0 0 0 1.37082 1.37082 0 1.37082 1.37082 1.37082 1.37082 4.11245 2.74163 1.37082 0 1.37082 2.74163 4.11245 2.74163 4.11245 1.37082 0 1.37082 2.74163 0 0 0 0 0 0 0 0 0 0 0 0 0 0 0 0 0 0 0 0 0 0 0 0 0 0 0 0 0 0 0 0 0 0 0 0 0 0 0 0 0 0 0 0 0 0 0 0 0 0 0 0 0 0 0 0 0 0 0 0 0 0 0 0 0 0 0 2.74163 0 1.37082 2.74163 4.11245 4.11245 4.11245 6.85408 2.74163 4.11245 6.85408 5.48327 5.48327 6.85408 6.85408 9.59572 4.11245 13.7082 10.9665 5.48327 1.37082 4.11245 9.59572 5.48327 0 4.11245 5.48327 5.48327 1.37082 2.74163 8.2249 5.48327 6.85408 2.74163 1.37082 4.11245 1.37082 4.11245 4.11245 1.37082 1.37082 0 0 0 0 1.37082 0 0 1.37082 1.37082 1.37082 5.48327 1.37082 0 0 0
0 0 0 0 0 0 0 0 0 0 0 0 0 0 0 0 0 0 0 0 0 0 0 0 0 0 0 0 0 0 0 0 0 0 0 1.37082 0 0 0 0 0 0 1.37082 5.48327 0 1.37082 2.74163 0 1.37082 1.37082 0 1.37082 1.37082 1.37082 1.37082 1.37082 2.74163 1.37082 0 2.74163 1.37082 1.37082 2.74163 1.37082 5.48327 1.37082 4.11245 5.48327 0 4.11245 1.37082 5.48327 2.74163 1.37082 2.74163 4.11245 2.74163 2.74163 1.37082 1.37082 2.74163 1.37082 0 1.37082 0 0 0 0 0 0 0 0 0 0 0 0 0 0 0 0 0 0 0 0 0 0 0 0 0 1.37082 0 0 1.37082 0 1.37082 1.37082 2.74163 0 4.11245 2.74163 2.74163 0 0 2.74163 0 0 0 1.37082 0 1.37082 2.74163 5.48327 0 1.37082 1.37082 0 0 0 0 0 0 0 0 0 0 0 0 0 0 0 0 0 0 0 0 0 0 0 0 0 0 0 0 0 0 0 0 0 0 0 0 0 0 0 0 0 0 0 0 0 0 0 0 0 0 0 0 0 0 0 0 0 0 0 0 0 0 0 0 0 1.37082 0 0 1.37082 0 2.74163 1.37082 6.85408 5.48327 4.11245 1.37082 2.74163 8.2249 9.59572 2.74163 8.2249 9.59572 10.9665 10.9665 4.11245 10.9665 9.59572 6.85408 6.85408 2.74163 4.11245 1.37082 5.48327 2.74163 4.11245 2.74163 4.11245 5.48327 2.74163 4.11245 2.74163 2.74163 1.37082 2.74163 1.37082 0 1.37082 4.11245 1.37082 4.11245 2.74163 1.37082 0 1.37082 2.74163 0 0 0 2.74163 1.37082 0
0 0 0 0 0 0 0 0 0 0 0 0 0 0 0 0 0 0 0 0 0 0 0 0 0 0 0 0 0 0 0 0 0 0 0 0 1.37082 2.74163 0 0 1.37082 0 0 0 0 1.37082 1.37082 4.11245 0 1.37082 0 1.37082 0 0 9.59572 2.74163 5.48327 6.85408 1.37082 0 1.37082 5.48327 1.37082 6.85408 0 0 2.74163 8.2249 4.11245 1.37082 8.2249 1.37082 4.11245 2.74163 4.11245 2.74163 1.37082 1.37082 1.37082 1.37082 1.37082 1.37082 0 1.37082 0 0 0 0 0 0 0 0 0 0 0 0 0 0 0 0 0 0 0 0 0 0 0 0 0 1.37082 0 0 0 0 0 0 1.37082 0 1.37082 1.37082 1.37082 1.37082 1.37082 2.74163 0 5.48327 1.37082 0 2.74163 1.37082 0 1.37082 1.37082 1.37082 0 0 1.37082 0 0 0 0 0 0 0 0 0 0 0 0 0 0 0 0 0 0 0 0 0 0 0 0 0 0 0 0 0 0 0 0 0 0 0 0 0 0 0 0 0 0 0 0 0 0 0 0 0 0 0 0 0 0 0 0 0 0 0 0 0 0 0 0 1.37082 1.37082 2.74163 4.11245 0 4.11245 4.11245 5.48327 2.74163 8.2249 2.74163 2.74163 8.2249 10.9665 12.3373 9.59572 16.4498 6.85408 6.85408 16.4498 8.2249 6.85408 6.85408 5.48327 2.74163 4.11245 4.11245 1.37082 4.11245 2.74163 1.37082 0 2.74163 1.37082 1.37082 0 1.37082 5.48327 1.37082 0 0 0 0 0 0 1.37082 0 1.37082 0 0 1.37082 4.11245 4.11245 1.37082 2.74163
0 0 0 0 0 0 0 0 0 0 0 0 0 0 0 0 0 0 0 0 0 0 0 0 0 0 0 0 0 0 0 0 0 0 0 0 0 0 0 0 0 1.37082 1.37082 0 0 0 4.11245 0 1.37082 0 0 2.74163 4.11245 1.37082 2.74163 4.11245 0 5.48327 6.85408 1.37082 2.74163 2.74163 1.37082 1.37082 2.74163 1.37082 1.37082 4.11245 1.37082 2.74163 2.74163 2.74163 4.11245 4.11245 2.74163 2.74163 1.37082 5.48327 0 1.37082 0 0 1.37082 0 0 0 0 0 0 0 0 0 0 0 0 0 0 0 0 0 0 0 0 0 0 0 0 0 0 0 0 0 0 0 0 0 0 0 2.74163 2.74163 0 1.37082 2.74163 0 2.74163 1.37082 0 4.11245 5.48327 2.74163 1.37082 4.11245 1.37082 2.74163 0 0 0 0 0 0 0 0 0 0 0 0 0 0 0 0 0 0 0 0 0 0 0 0 0 0 0 0 0 0 0 0 0 0 0 0 0 0 0 0 0 0 0 0 0 0 0 0 0 0 0 0 0 0 0 0 0 0 0 0 0 0 0 0 0 0 0 1.37082 0 1.37082 1.37082 4.11245 1.37082 1.37082 8.2249 1.37082 4.11245 4.11245 5.48327 6.85408 5.48327 4.11245 9.59572 5.48327 8.2249 8.2249 1.37082 12.3373 6.85408 5.48327 8.2249 6.85408 2.74163 2.74163 5.48327 5.48327 1.37082 4.11245 0 4.11245 2.74163 4.11245 4.11245 0 0 1.37082 2.74163 1.37082 0 1.37082 1.37082 0 0 0 0 0 0 4.11245 1.37082 2.74163 2.74163 1.37082
0 0 0 0 0 0 0 0 0 0 0 0 0 0 0 0 0 0 0 0 0 0 0 0 0 0 0 0 0 0 0 0 0 0 0 0 0 0 0 0 0 0 1.37082 1.37082 0 0 0 1.37082 0 2.74163 2.74163 0 2.74163 0 0 5.48327 1.37082 0 0 4.11245 0 2.74163 2.74163 1.37082 2.74163 0 2.74163 2.74163 1.37082 4.11245 1.37082 4.11245 0 1.37082 5.48327 1.37082 1.37082 0 0 5.48327 4.11245 0 1.37082 0 2.74163 0 0 0 0 0 0 0 0 0 0 0 0 0 0 0 0 0 0 0 0 0 0 0 0 0 0 0 1.37082 0 0 0 0 0 0 0 2.74163 0 1.37082 0 1.37082 1.37082 5.48327 1.37082 0 0 0 0 0 2.74163 0 0 0 0 0 0 0 0 0 0 0 0 0 0 0 0 0 0 0 0 0 0 0 0 0 0 0 0 0 0 0 0 0 0 0 0 0 0 0 0 0 0 0 0 0 0 0 0 0 0 0 0 0 0 0 0 0 0 0 0 0 0 0 0 1.37082 1.37082 0 1.37082 1.37082 1.37082 1.37082 0 1.37082 4.11245 5.48327 0 8.2249 4.11245 8.2249 5.48327 2.74163 6.85408 16.4498 6.85408 10.9665 4.11245 9.59572 10.9665 4.11245 1.37082 9.59572 1.37082 4.11245 5.48327 4.11245 2.74163 1.37082 4.11245 1.37082 2.74163 4.11245 1.37082 0 0 4.11245 2.74163 1.37082 0 0 0 0 0 0 1.37082 2.74163 1.37082 1.37082 0 1.37082 1.37082 1.37082 0
0 0 0 0 0 0 0 0 0 0 0 0 0 0 0 0 0 0 0 0 0 0 0 0 0 0 0 0 0 0 0 0 0 0 0 0 0 0 0 1.37082 0 0 0 0 0 1.37082 0 1.37082 0 1.37082 0 0 2.74163 0 1.37082 4.11245 2.74163 1.37082 5.48327 1.37082 4.11245 0 0 4.11245 1.37082 4.11245 2.74163 2.74163 2.74163 5.48327 2.74163 2.74163 1.37082 2.74163 1.37082 5.48327 4.11245 2.74163 1.37082 0 1.37082 0 0 0 0 0 0 0 0 0 0 0 0 0 0 0 0 0 0 0 0 0 0 0 0 0 0 0 0 0 0 0 0 0 0 0 0 0 0 1.37082 0 1.37082 1.37082 1.37082 0 1.37082 0 0 2.74163 0 0 1.37082 1.37082 0 0 0 0 0 0 0 0 0 0 0 0 0 0 0 0 0 0 0 0 0 0 0 0 0 0 0 0 0 0 0 0 0 0 0 0 0 0 0 0 0 0 0 0 0 0 0 0 0 0 0 0 0 0 0 0 0 0 0 0 0 0 0 0 0 0 0 1.37082 0 0 0 2.74163 2.74163 4.11245 1.37082 5.48327 1.37082 2.74163 6.85408 2.74163 1.37082 8.2249 1.37082 5.48327 4.11245 10.9665 6.85408 6.85408 5.48327 9.59572 4.11245 2.74163 5.48327 8.2249 2.74163 2.74163 4.11245 1.37082 5.48327 0 0 1.37082 0 0 0 0 0 1.37082 0 0 0 0 0 0 0 0 1.37082 1.37082 0 1.37082 0 0 2.74163
0 0 0 0 0 0 0 0 0 0 0 0 0 0 0 0 0 0 0 0 0 0 0 0 0 0 0 0 0 0 0 0 0 0 0 0 0 0 0 0 0 0 0 0 2.74163 1.37082 2.74163 0 1.37082 0 0 2.74163 2.74163 1.37082 0 1.37082 0 0 5.48327 6.85408 0 1.37082 5.48327 0 2.74163 2.74163 1.37082 5.48327 4.11245 1.37082 4.11245 2.74163 5.48327 0 2.74163 4.11245 2.74163 2.74163 2.74163 0 0 0 0 0 0 0 0 1.37082 0 0 0 0 0 0 0 0 0 0 0 0 0 0 0 0 0 0 0 0 0 0 0 0 0 0 0 0 0 0 0 2.74163 0 2.74163 0 1.37082 1.37082 2.74163 0 2.74163 4.11245 1.37082 0 0 0 0 0 1.37082 0 0 0 0 0 0 0 0 0 0 0 0 0 0 0 0 0 0 0 0 0 0 0 0 0 0 0 0 0 0 0 0 0 0 0 0 0 0 0 0 0 0 0 0 0 0 0 0 0 0 0 0 0 0 0 0 0 0 0 0 0 0 1.37082 1.37082 0 0 0 0 1.37082 1.37082 2.74163 2.74163 5.48327 2.74163 2.74163 2.74163 5.48327 10.9665 2.74163 6.85408 4.11245 6.85408 10.9665 2.74163 8.2249 5.48327 1.37082 6.85408 6.85408 0 5.48327 1.37082 1.37082 0 1.37082 1.37082 0 1.37082 2.74163 0 1.37082 0 2.74163 1.37082 1.37082 2.74163 1.37082 1.37082 1.37082 0 1.37082 0 0 0 1.37082 0 4.11245 2.74163 4.11245 6.85408
0 0 0 0 0 0 0 0 0 0 0 0 0 0 0 0 0 0 0 0 0 0 0 0 0 0 0 0 0 0 0 0 0 0 1.37082 0 1.37082 0 2.74163 0 1.37082 0 1.37082 0 1.37082 0 1.37082 0 0 0 0 1.37082 0 2.74163 2.74163 4.11245 1.37082 1.37082 1.37082 2.74163 4.11245 2.74163 4.11245 4.11245 4.11245 1.37082 4.11245 1.37082 1.37082 0 5.48327 1.37082 1.37082 2.74163 1.37082 1.37082 1.37082 0 1.37082 1.37082 2.74163 1.37082 0 0 0 0 0 0 0 0 0 0 0 0 0 0 0 0 0 0 0 0 0 0 0 0 0 0 0 0 0 0 0 0 0 0 0 0 0 1.37082 0 1.37082 0 0 1.37082 1.37082 0 1.37082 2.74163 1.37082 0 0 0 0 0 0 0 0 0 0 0 0 0 0 0 0 0 0 0 0 0 0 0 0 0 0 0 0 0 0 0 0 0 0 0 0 0 0 0 0 0 0 0 0 0 0 0 0 0 0 0 0 0 0 0 0 0 0 0 0 0 0 0 0 0 0 0 0 0 0 0 0 0 0 1.37082 4.11245 2.74163 0 0 1.37082 0 4.11245 1.37082 6.85408 5.48327 2.74163 12.3373 8.2249 0 10.9665 5.48327 9.59572 6.85408 6.85408 6.85408 1.37082 0 2.74163 1.37082 0 1.37082 0 0 1.37082 0 0 0 0 0 1.37082 0 0 0 0 0 0 0 0 0 0 1.37082 2.74163 1.37082 2.74163 0 4.11245
0 0 0 0 0 0 0 0 0 0 0 0 0 0 0 0 0 0 0 0 0 0 0 0 0 0 0 0 0 0 0 0 0 0 0 0 0 0 1.37082 0 0 0 1.37082 0 0 0 0 0 0 0 2.74163 1.37082 0 0 2.74163 2.74163 2.74163 4.11245 0 1.37082 0 2.74163 4.11245 5.48327 1.37082 1.37082 1.37082 2.74163 2.74163 6.85408 4.11245 1.37082 1.37082 0 0 1.37082 4.11245 2.74163 0 1.37082 0 0 0 0 0 1.37082 0 0 0 0 0 0 0 0 0 0 0 0 0 0 0 0 0 0 0 0 0 0 0 0 0 0 0 0 0 0 0 0 0 0 0 0 0 0 1.37082 1.37082 2.74163 2.74163 1.37082 0 0 1.37082 0 0 0 0 0 0 0 0 0 0 0 0 0 0 0 0 0 0 0 0 0 0 0 0 0 0 0 0 0 0 0 0 0 0 0 0 0 0 0 0 0 0 0 0 0 0 0 0 0 0 0 0 0 0 0 0 0 0 0 0 0 0 0 0 0 0 0 0 0 0 0 0 1.37082 1.37082 1.37082 1.37082 2.74163 1.37082 1.37082 4.11245 4.11245 2.74163 5.48327 6.85408 4.11245 8.2249 5.48327 1.37082 6.85408 4.11245 4.11245 1.37082 1.37082 2.74163 0 4.11245 0 1.37082 1.37082 1.37082 0 0 1.37082 1.37082 0 2.74163 0 0 1.37082 0 0 0 0 0 0 0 0 0 0 0 0 0 6.85408 6.85408
0 0 0 0 0 0 0 0 0 0 0 0 0 0 0 0 0 0 0 0 0 0 0 0 0 0 0 0 0 0 0 0 1.37082 0 1.37082 0 0 0 0 0 0 0 0 2.74163 0 0 1.37082 0 0 0 0 1.37082 1.37082 2.74163 2.74163 0 1.37082 2.74163 1.37082 4.11245 1.37082 2.74163 2.74163 1.37082 4.11245 4.11245 2.74163 6.85408 2.74163 0 5.48327 2.74163 1.37082 2.74163 0 0 0 0 0 0 1.37082 0 0 1.37082 0 0 0 0 0 0 0 0 0 0 0 0 0 0 0 0 0 0 0 0 0 0 0 0 0 0 0 0 0 0 0 0 0 0 0 0 0 0 0 0 0 0 4.11245 0 0 0 0 0 0 0 0 0 0 0 0 0 0 0 0 0 0 0 0 0 0 0 0 0 0 0 0 0 0 0 0 0 0 0 0 0 0 0 0 0 0 0 0 0 0 0 0 0 0 0 0 0 0 0 0 0 0 0 0 0 0 0 0 0 0 0 0 0 1.37082 0 0 0 0 0 0 0 1.37082 2.74163 1.37082 1.37082 0 0 1.37082 0 2.74163 2.74163 1.37082 1.37082 4.11245 5.48327 2.74163 0 1.37082 8.2249 8.2249 0 2.74163 6.85408 1.37082 1.37082 1.37082 0 0 0 0 2.74163 1.37082 0 0 0 0 0 0 1.37082 0 0 0 1.37082 0 0 0 1.37082 1.37082 2.74163 1.37082 2.74163 0 2.74163
0 0 0 0 0 0 0 0 0 0 0 0 0 0 0 0 0 0 0 0 0 0 0 0 0 0 0 0 0 0 0 0 0 0 1.37082 0 1.37082 0 0 1.37082 0 0 0 0 0 0 1.37082 0 0 0 0 1.37082 1.37082 1.37082 0 1.37082 1.37082 5.48327 1.37082 0 4.11245 4.11245 2.74163 5.48327 1.37082 1.37082 1.37082 4.11245 4.11245 1.37082 2.74163 0 5.48327 4.11245 0 4.11245 0 2.74163 0 0 0 1.37082 0 0 0 0 0 0 0 0 0 0 0 0 0 0 0 0 0 0 0 0 0 0 0 0 0 0 0 0 0 0 0 0 0 0 0 0 0 0 0 0 1.37082 0 1.37082 1.37082 1.37082 0 0 0 1.37082 0 0 0 0 0 0 0 0 0 0 0 0 0 0 0 0 0 0 0 0 0 0 0 0 0 0 0 0 0 0 0 0 0 0 0 0 0 0 0 0 0 0 0 0 0 0 0 0 0 0 0 0 0 0 0 0 0 0 0 0 0 0 0 0 0 0 0 0 0 0 1.37082 0 0 0 0 1.37082 1.37082 0 1.37082 0 2.74163 1.37082 2.74163 4.11245 2.74163 2.74163 5.48327 5.48327 2.74163 4.11245 6.85408 1.37082 4.11245 0 1.37082 0 1.37082 0 0 0 0 0 0 0 0 0 0 0 0 0 1.37082 0 0 0 0 0 0 1.37082 1.37082 1.37082 1.37082 2.74163 2.74163 2.74163 6.85408
0 0 0 0 0 0 0 0 0 0 0 0 0 0 0 0 0 0 0 0 0 0 0 0 0 0 0 0 0 0 0 0 0 0 0 0 0 0 0 0 0 1.37082 0 0 0 1.37082 0 0 0 0 2.74163 1.37082 0 2.74163 1.37082 4.11245 0 0 0 1.37082 1.37082 1.37082 0 1.37082 2.74163 5.48327 5.48327 4.11245 2.74163 0 0 4.11245 1.37082 2.74163 2.74163 0 1.37082 0 0 0 0 0 0 0 0 0 0 0 0 0 0 0 0 0 0 0 0 0 0 0 0 0 0 0 0 0 0 0 0 0 0 0 0 0 0 0 0 0 0 0 0 0 0 0 0 0 0 1.37082 0 0 0 0 1.37082 0 0 0 0 0 0 0 0 0 0 0 0 0 0 0 0 0 0 0 0 0 0 0 0 0 0 0 0 0 0 0 0 0 0 0 0 0 0 0 0 0 0 0 0 0 0 0 0 0 0 0 0 0 0 0 0 0 0 0 0 0 0 1.37082 0 0 0 0 0 1.37082 1.37082 0 0 2.74163 0 0 1.37082 0 1.37082 2.74163 1.37082 1.37082 0 6.85408 2.74163 4.11245 1.37082 4.11245 2.74163 0 0 2.74163 0 1.37082 0 0 0 0 0 0 0 0 0 0 0 0 0 0 0 0 0 0 0 0 0 0 0 0 0 1.37082 0 0 6.85408 4.11245
0 0 0 0 0 0 0 0 0 0 0 0 0 0 0 0 0 0 0 0 0 0 0 0 0 0 0 0 0 0 0 0 0 0 0 0 0 2.74163 0 0 0 1.37082 0 0 1.37082 0 0 0 0 0 0 0 4.11245 1.37082 1.37082 1.37082 1.37082 2.74163 5.48327 2.74163 5.48327 1.37082 1.37082 5.48327 2.74163 2.74163 2.74163 2.74163 1.37082 5.48327 1.37082 1.37082 4.11245 2.74163 0 0 1.37082 1.37082 1.37082 0 0 0 0 0 0 0 0 0 0 0 0 0 0 0 0 0 0 0 0 0 0 0 0 0 0 0 0 0 0 0 0 0 0 0 0 0 0 0 0 0 0 0 0 0 0 0 0 0 0 0 0 0 0 0 0 0 0 0 0 0 0 0 0 0 0 0 0 0 0 0 0 0 0 0 0 0 0 0 0 0 0 0 0 0 0 0 0 0 0 0 0 0 0 0 0 0 0 0 0 0 0 0 0 0 0 0 0 0 0 0 0 0 0 0 0 0 0 0 0 0 0 0 0 1.37082 0 0 0 1.37082 0 0 0 0 0 1.37082 4.11245 2.74163 1.37082 1.37082 0 0 2.74163 1.37082 1.37082 2.74163 0 0 0 0 0 0 0 0 0 0 0 0 0 0 0 0 0 0 0 0 0 0 0 0 0 0 0 1.37082 0 1.37082 1.37082 1.37082
0 0 0 0 0 0 0 0 0 0 0 0 0 0 0 0 0 0 0 0 0 0 0 0 0 0 0 0 0 0 0 0 0 0 0 0 0 0 0 0 1.37082 0 0 0 1.37082 1.37082 0 1.37082 0 0 0 0 2.74163 0 0 0 5.48327 4.11245 1.37082 1.37082 0 0 1.37082 0 2.74163 4.11245 1.37082 4.11245 4.11245 1.37082 0 2.74163 2.74163 1.37082 0 1.37082 0 0 0 0 1.37082 0 0 0 0 0 0 0 0 0 0 0 0 0 0 0 0 0 0 0 0 0 0 0 0 0 0 0 0 0 0 0 0 0 0 0 0 0 0 0 0 0 0 0 0 0 0 0 0 0 0 0 0 0 0 0 0 0 0 0 0 0 0 0 0 0 0 0 0 0 0 0 0 0 0 0 0 0 0 0 0 0 0 0 0 0 0 0 0 0 0 0 0 0 0 0 0 0 0 0 0 0 0 0 0 0 0 0 0 0 0 0 0 0 0 0 0 0 0 1.37082 0 0 0 0 0 0 0 0 0 0 1.37082 0 5.48327 1.37082 1.37082 1.37082 0 0 1.37082 0 2.74163 0 0 0 4.11245 1.37082 0 0 0 0 0 0 0 0 0 0 0 0 0 0 0 0 0 0 0 0 0 0 0 0 1.37082 1.37082 0 4.11245 1.37082 2.74163
0 0 0 0 0 0 0 0 0 0 0 0 0 0 0 0 0 0 0 0 0 0 0 0 0 0 0 0 0 0 0 0 0 0 0 0 0 0 0 0 0 0 0 0 0 0 1.37082 0 0 0 0 1.37082 4.11245 4.11245 1.37082 0 0 1.37082 1.37082 1.37082 6.85408 4.11245 0 1.37082 1.37082 2.74163 2.74163 1.37082 4.11245 0 0 0 0 1.37082 0 0 0 0 0 0 0 0 0 0 0 0 0 0 0 0 0 0 0 0 0 0 0 0 0 0 0 0 0 0 0 0 0 0 0 0 0 0 0 0 0 0 0 0 0 0 0 0 0 0 0 0 0 0 0 0 0 0 0 0 0 0 0 0 0 0 0 0 0 0 0 0 0 0 0 0 0 0 0 0 0 0 0 0 0 0 0 0 0 0 0 0 0 0 0 0 0 0 0 0 0 0 0 0 0 0 0 0 0 0 0 0 0 0 0 0 0 0 0 0 0 0 0 0 0 0 0 0 0 0 0 0 0 0 1.37082 0 0 0 0 0 0 0 1.37082 0 0 0 0 0 2.74163 1.37082 1.37082 0 0 1.37082 0 0 0 0 0 0 0 0 0 0 0 0 0 0 0 0 0 0 0 0 0 0 0 0 1.37082 0 2.74163 4.11245
0 0 0 0 0 0 0 0 0 0 0 0 0 0 0 0 0 0 0 0 0 0 0 0 0 0 0 0 0 0 0 0 0 0 0 0 0 1.37082 0 0 0 0 0 0 0 0 0 0 0 0 0 0 0 0 0 0 0 2.74163 0 0 0 2.74163 1.37082 2.74163 1.37082 2.74163 0 1.37082 2.74163 1.37082 0 1.37082 1.37082 0 0 0 0 0 0 0 0 0 0 0 0 0 0 0 0 0 0 0 0 0 0 0 0 0 0 0 0 0 0 0 0 0 0 0 0 0 0 0 0 0 0 0 0 0 0 0 0 0 0 0 0 0 0 0 0 0 0 0 0 0 0 0 0 0 0 0 0 0 0 0 0 0 0 0 0 0 0 0 0 0 0 0 0 0 0 0 0 0 0 0 0 0 0 0 0 0 0 0 0 0 0 0 0 0 0 0 0 0 0 0 0 0 0 0 0 0 0 0 0 0 0 0 0 0 0 0 0 0 0 0 0 0 0 0 0 0 0 0 0 0 1.37082 0 0 0 0 0 0 0 0 0 0 0 0 0 0 0 0 0 0 1.37082 0 0 0 0 0 0 0 0 0 0 0 0 0 0 1.37082 0 0 1.37082 2.74163 2.74163 1.37082 0
0 0 0 0 0 0 0 0 0 0 0 0 0 0 0 0 0 0 0 0 0 0 0 0 0 0 0 0 0 0 0 0 1.37082 0 0 0 0 0 2.74163 0 0 0 0 0 0 0 1.37082 0 0 0 1.37082 1.37082 1.37082 2.74163 1.37082 1.37082 0 1.37082 1.37082 0 2.74163 2.74163 4.11245 1.37082 0 1.37082 1.37082 1.37082 2.74163 2.74163 0 2.74163 0 1.37082 0 1.37082 0 0 1.37082 0 0 0 0 0 0 0 0 0 0 0 0 0 0 0 0 0 0 0 0 0 0 0 0 0 0 0 0 0 0 0 0 0 0 0 0 0 0 0 0 0 0 0 0 0 0 0 0 0 0 0 0 0 0 0 0 0 0 0 0 0 0 0 0 0 0 0 0 0 0 0 0 0 0 0 0 0 0 0 0 0 0 0 0 0 0 0 0 0 0 0 0 0 0 0 0 0 0 0 0 0 0 0 0 0 0 0 0 0 0 0 0 0 0 0 0 0 0 0 0 0 0 0 0 0 0 0 0 0 0 0 0 0 0 0 0 1.37082 0 0 0 0 0 0 0 0 0 0 0 0 0 0 0 0 0 0 0 0 0 0 0 0 0 0 0 0 0 0 1.37082 1.37082 0 0 0 0 0 1.37082 0 1.37082
0 0 0 0 0 0 0 0 0 0 0 0 0 0 0 0 0 0 0 0 0 0 0 0 0 0 0 0 0 0 0 0 0 0 0 0 0 0 0 0 0 1.37082 0 1.37082 0 0 0 0 0 0 0 0 4.11245 2.74163 6.85408 0 0 1.37082 1.37082 1.37082 0 1.37082 1.37082 1.37082 1.37082 1.37082 1.37082 0 0 1.37082 1.37082 0 1.37082 2.74163 0 4.11245 0 0 0 0 0 0 0 0 0 0 0 0 0 0 0 0 0 0 0 0 0 0 0 0 0 0 0 0 0 0 0 0 0 0 0 0 0 0 0 0 0 0 0 0 0 0 0 0 0 0 0 0 0 0 0 0 0 0 0 0 0 0 0 0 0 0 0 0 0 0 0 0 0 0 0 0 0 0 0 0 0 0 0 0 0 0 0 0 0 0 0 0 0 0 0 0 0 0 0 0 0 0 0 0 0 0 0 0 0 0 0 0 0 0 0 0 0 0 0 0 0 0 0 0 0 0 0 0 0 0 0 0 0 0 0 0 0 0 0 0 0 0 0 0 0 0 0 0 1.37082 0 0 0 0 0 0 0 0 0 0 0 0 0 0 0 0 0 0 0 0 2.74163 0 0 1.37082 0 2.74163 0 1.37082 1.37082 2.74163 0
0 0 0 0 0 0 0 0 0 0 0 0 0 0 0 0 0 0 0 0 0 0 0 0 0 0 0 0 0 0 0 0 0 0 0 0 0 0 0 0 0 0 0 0 0 0 0 1.37082 0 0 1.37082 0 2.74163 2.74163 0 6.85408 1.37082 5.48327 5.48327 4.11245 1.37082 2.74163 2.74163 4.11245 2.74163 1.37082 0 1.37082 0 1.37082 0 0 1.37082 0 0 0 0 0 0 0 0 0 0 0 0 0 0 0 0 0 0 0 0 0 0 0 0 0 0 0 0 0 0 0 0 0 0 0 0 0 0 0 0 0 0 0 0 0 0 0 0 0 0 0 0 0 0 0 0 0 0 0 0 0 0 0 0 0 0 0 0 0 0 0 0 0 0 0 0 0 0 0 0 0 0 0 0 0 0 0 0 0 0 0 0 0 0 0 0 0 0 0 0 0 0 0 0 0 0 0 0 0 0 0 0 0 0 0 0 0 0 0 0 0 0 0 0 0 0 0 0 0 0 0 0 0 0 0 0 0 0 0 0 0 0 0 0 0 0 0 0 0 0 0 0 0 0 0 0 0 0 0 0 0 0 0 0 0 0 0 0 0 0 0 1.37082 0 0 0 1.37082 0 0 2.74163 0 4.11245 0 1.37082
0 0 0 0 0 0 0 0 0 0 0 0 0 0 0 0 0 0 0 0 0 0 0 0 0 0 0 0 0 0 0 0 0 0 0 0 0 0 0 0 0 0 0 0 0 0 0 2.74163 0 1.37082 1.37082 2.74163 1.37082 5.48327 4.11245 1.37082 4.11245 6.85408 0 0 2.74163 1.37082 1.37082 1.37082 2.74163 1.37082 5.48327 1.37082 2.74163 0 0 0 0 1.37082 0 0 0 0 0 0 0 0 0 0 0 0 0 0 0 0 0 0 0 0 0 0 0 0 0 0 0 0 0 0 0 0 0 0 0 0 0 0 0 0 0 0 0 0 0 0 0 0 0 0 0 0 0 0 0 0 0 0 0 0 0 0 0 0 0 0 0 0 0 0 0 0 0 0 0 0 0 0 0 0 0 0 0 0 0 0 0 0 0 0 0 0 0 0 0 0 0 0 0 0 0 0 0 0 0 0 0 0 0 0 0 0 0 0 0 0 0 0 0 0 0 0 0 0 0 0 0 0 0 0 0 0 0 0 0 0 0 0 0 0 0 0 0 0 0 0 0 0 0 0 0 0 0 0 0 0 0 0 0 0 0 0 0 0 0 0 0 0 0 0 0 0 0 1.37082 0 0 0 2.74163 0 0 0 1.37082
0 0 0 0 0 0 0 0 0 0 0 0 0 0 0 0 0 0 0 0 0 0 0 0 0 0 0 0 0 0 0 0 0 0 0 0 0 0 0 0 0 0 0 0 0 0 0 2.74163 0 2.74163 1.37082 0 1.37082 2.74163 8.2249 4.11245 2.74163 2.74163 5.48327 4.11245 2.74163 0 2.74163 2.74163 0 0 5.48327 0 0 0 1.37082 1.37082 0 0 0 0 0 0 0 0 0 0 0 0 0 0 0 0 0 0 0 0 0 0 0 0 0 0 0 0 0 0 0 0 0 0 0 0 0 0 0 0 0 0 0 0 0 0 0 0 0 0 0 0 0 0 0 0 0 0 0 0 0 0 0 0 0 0 0 0 0 0 0 0 0 0 0 0 0 0 0 0 0 0 0 0 0 0 0 0 0 0 0 0 0 0 0 0 0 0 0 0 0 0 0 0 0 0 0 0 0 0 0 0 0 0 0 0 0 0 0 0 0 0 0 0 0 0 0 0 0 0 0 0 0 0 0 0 0 0 0 0 0 0 0 0 0 0 0 0 0 0 0 0 0 0 0 0 0 0 0 0 0 0 0 0 0 0 0 0 0 0 0 0 0 0 0 0 0 0 0 0 0 0 1.37082 0
0 0 0 0 0 0 0 0 0 0 0 0 0 0 0 0 0 0 0 0 0 0 0 0 0 0 0 0 0 0 0 0 0 0 0 0 0 0 0 0 0 0 0 0 0 1.37082 0 1.37082 1.37082 0 2.74163 1.37082 2.74163 1.37082 4.11245 4.11245 1.37082 1.37082 4.11245 4.11245 1.37082 5.48327 1.37082 4.11245 2.74163 1.37082 0 0 0 0 2.74163 1.37082 0 0 0 0 0 0 0 0 0 0 0 0 0 0 0 0 0 0 0 0 0 0 0 0 0 0 0 0 0 0 0 0 0 0 0 0 0 0 0 0 0 0 0 0 0 0 0 0 0 0 0 0 0 0 0 0 0 0 0 0 0 0 0 0 0 0 0 0 0 0 0 0 0 0 0 0 0 0 0 0 0 0 0 0 0 0 0 0 0 0 0 0 0 0 0 0 0 0 0 0 0 0 0 0 0 0 0 0 0 0 0 0 0 0 0 0 0 0 0 0 0 0 0 0 0 0 0 0 0 0 0 0 0 0 0 0 0 0 0 0 0 0 0 0 0 0 0 0 0 0 0 0 0 0 0 0 0 0 0 0 0 0 0 0 0 0 0 0 0 0 0 0 0 0 0 0 0 0 1.37082 1.37082 0 0 0 0
0 0 0 0 0 0 0 0 0 0 0 0 0 0 0 0 0 0 0 0 0 0 0 0 0 0 0 0 0 0 0 0 0 0 0 0 0 0 0 0 0 4.11245 1.37082 1.37082 0 1.37082 1.37082 0 0 1.37082 1.37082 1.37082 4.11245 2.74163 6.85408 8.2249 2.74163 4.11245 1.37082 1.37082 2.74163 1.37082 2.74163 0 0 0 0 0 0 0 1.37082 0 0 1.37082 1.37082 0 0 0 0 0 0 0 0 0 0 0 0 0 0 0 0 0 0 0 0 0 0 0 0 0 0 0 0 0 0 0 0 0 0 0 0 0 0 0 0 0 0 0 0 0 0 0 0 0 0 0 0 0 0 0 0 0 0 0 0 0 0 0 0 0 0 0 0 0 0 0 0 0 0 0 0 0 0 0 0 0 0 0 0 0 0 0 0 0 0 0 0 0 0 0 0 0 0 0 0 0 0 0 0 0 0 0 0 0 0 0 0 0 0 0 0 0 0 0 0 0 0 0 0 0 0 0 0 0 0 0 0 0 0 0 0 0 0 0 0 0 0 0 0 0 0 0 0 0 0 0 0 0 0 0 0 0 0 0 0 0 0 0 0 0 0 0 0 0 0 0 0 0 0 1.37082 0 0 0 1.37082 1.37082 0
0 0 0 0 0 0 0 0 0 0 0 0 0 0 0 0 0 0 0 0 0 0 0 0 0 0 0 0 0 0 0 0 0 0 0 0 0 0 0 0 0 0 1.37082 1.37082 1.37082 0 4.11245 0 1.37082 0 1.37082 2.74163 0 1.37082 4.11245 1.37082 8.2249 5.48327 6.85408 2.74163 0 5.48327 1.37082 1.37082 1.37082 0 0 0 0 0 0 0 2.74163 0 0 0 0 0 0 0 0 0 0 0 0 0 0 0 0 0 0 0 0 0 0 0 0 0 0 0 0 0 0 0 0 0 0 0 0 0 0 0 0 0 0 0 0 0 0 0 0 0 0 0 0 0 0 0 0 0 0 0 0 0 0 0 0 0 0 0 0 0 0 0 0 0 0 0 0 0 0 0 0 0 0 0 0 0 0 0 0 0 0 0 0 0 0 0 0 0 0 0 0 0 0 0 0 0 0 0 0 0 0 0 0 0 0 0 0 0 0 0 0 0 0 0 0 0 0 0 0 0 0 0 0 0 0 0 0 0 0 0 0 0 0 0 0 0 0 0 0 0 0 0 0 0 0 0 0 0 0 0 0 0 0 0 0 0 0 0 0 0 0 0 0 0 0 0 0 0 0 0 0 0 0 0
0 0 0 0 0 0 0 0 0 0 0 0 0 0 0 0 0 0 0 0 0 0 0 0 0 0 0 0 0 0 0 0 0 0 0 0 0 0 0 0 0 0 0 0 1.37082 5.48327 0 1.37082 6.85408 1.37082 1.37082 0 1.37082 1.37082 4.11245 6.85408 4.11245 4.11245 2.74163 1.37082 0 4.11245 2.74163 2.74163 0 2.74163 1.37082 0 1.37082 0 0 0 0 0 0 0 0 0 1.37082 0 0 0 0 0 0 0 0 0 0 0 0 0 0 0 0 0 0 0 0 0 0 0 0 0 0 0 0 0 0 0 0 0 0 0 0 0 0 0 0 0 0 0 0 0 0 0 0 0 0 0 0 0 0 0 0 0 0 0 0 0 0 0 0 0 0 0 0 0 0 0 0 0 0 0 0 0 0 0 0 0 0 0 0 0 0 0 0 0 0 0 0 0 0 0 0 0 0 0 0 0 0 0 0 0 0 0 0 0 0 0 0 0 0 0 0 0 0 0 0 0 0 0 0 0 0 0 0 0 0 0 0 0 0 0 0 0 0 0 0 0 0 0 0 0 0 0 0 0 0 0 0 0 0 0 0 0 0 0 0 0 0 0 0 0 0 0 0 0 0 0 0 0 0 0 0 0
0 0 0 0 0 0 0 0 0 0 0 0 0 0 0 0 0 0 0 0 0 0 0 0 0 0 0 0 0 0 0 0 0 0 0 0 0 0 0 0 0 0 2.74163 1.37082 0 0 2.74163 1.37082 0 1.37082 2.74163 1.37082 4.11245 4.11245 2.74163 2.74163 4.11245 5.48327 4.11245 4.11245 1.37082 4.11245 2.74163 0 2.74163 1.37082 0 0 1.37082 0 0 0 2.74163 0 0 0 0 0 0 1.37082 0 1.37082 0 0 0 0 0 0 0 0 0 0 0 0 0 0 0 0 0 0 0 0 0 0 0 0 0 0 0 0 0 0 0 0 0 0 0 0 0 0 0 0 0 0 0 0 0 0 0 0 0 0 0 0 0 0 0 0 0 0 0 0 0 0 0 0 0 0 0 0 0 0 0 0 0 0 0 0 0 0 0 0 0 0 0 0 0 0 0 0 0 0 0 0 0 0 0 0 0 0 0 0 0 0 0 0 0 0 0 0 0 0 0 0 0 0 0 0 0 0 0 0 0 0 0 0 0 0 0 0 0 0 0 0 0 0 0 0 0 0 0 0 0 0 0 0 0 0 0 0 0 0 0 0 0 0 0 0 0 0 0 0 0 0 0 0 0 0 0 0 0 0 0 0 0 1.37082
0 0 0 0 0 0 0 0 0 0 0 0 0 0 0 0 0 0 0 0 0 0 0 0 0 0 0 0 0 0 0 0 0 0 0 0 0 0 0 0 0 0 0 1.37082 1.37082 1.37082 0 1.37082 2.74163 2.74163 4.11245 1.37082 1.37082 8.2249 1.37082 2.74163 2.74163 0 2.74163 1.37082 2.74163 1.37082 6.85408 5.48327 1.37082 0 1.37082 0 0 0 0 0 0 0 0 0 0 0 0 0 0 0 0 0 0 0 0 0 0 0 0 0 0 0 0 0 0 0 0 0 0 0 0 0 0 0 0 0 0 0 0 0 0 0 0 0 0 0 0 0 0 0 0 0 0 0 0 0 0 0 0 0 0 0 0 0 0 0 0 0 0 0 0 0 0 0 0 0 0 0 0 0 0 0 0 0 0 0 0 0 0 0 0 0 0 0 0 0 0 0 0 0 0 0 0 0 0 0 0 0 0 0 0 0 0 0 0 0 0 0 0 0 0 0 0 0 0 0 0 0 0 0 0 0 0 0 0 0 0 0 0 0 0 0 0 0 0 0 0 0 0 0 0 0 0 0 0 0 0 0 0 0 0 0 0 0 0 0 0 0 0 0 0 0 0 0 0 0 0 0 0 0 0 0 0 0
0 0 0 0 0 0 0 0 0 0 0 0 0 0 0 0 0 0 0 0 0 0 0 0 0 0 0 0 0 0 0 0 0 0 0 0 0 0 0 0 0 0 1.37082 0 0 0 4.11245 2.74163 4.11245 2.74163 4.11245 5.48327 2.74163 2.74163 5.48327 1.37082 6.85408 4.11245 4.11245 0 1.37082 1.37082 1.37082 2.74163 0 0 0 1.37082 1.37082 2.74163 0 1.37082 1.37082 0 2.74163 0 0 0 0 0 0 1.37082 1.37082 0 0 0 0 0 0 0 0 0 0 0 0 0 0 0 0 0 0 0 0 0 0 0 0 0 0 0 0 0 0 0 0 0 0 0 0 0 0 0 0 0 0 0 0 0 0 0 0 0 0 0 0 0 0 0 0 0 0 0 0 0 0 0 0 0 0 0 0 0 0 0 0 0 0 0 0 0 0 0 0 0 0 0 0 0 0 0 0 0 0 0 0 0 0 0 0 0 0 0 0 0 0 0 0 0 0 0 0 0 0 0 0 0 0 0 0 0 0 0 0 0 0 0 0 0 0 0 0 0 0 0 0 0 0 0 0 0 0 0 0 0 0 0 0 0 0 0 0 0 0 0 0 0 0 0 0 0 0 0 0 0 0 0 0 0 0 0 0 0 0 0 0 0
0 0 0 0 0 0 0 0 0 0 0 0 0 0 0 0 0 0 0 0 0 0 0 0 0 0 0 0 0 0 0 0 0 0 0 0 0 0 0 1.37082 1.37082 0 0 0 0 0 2.74163 1.37082 2.74163 5.48327 1.37082 4.11245 8.2249 4.11245 6.85408 6.85408 2.74163 2.74163 4.11245 1.37082 4.11245 6.85408 2.74163 1.37082 1.37082 0 0 0 0 0 0 0 2.74163 0 0 1.37082 0 2.74163 0 1.37082 1.37082 0 0 1.37082 0 0 0 0 0 0 0 0 0 0 0 0 0 0 0 0 0 0 0 0 0 0 0 0 0 0 0 0 0 0 0 0 0 0 0 0 0 0 0 0 0 0 0 0 0 0 0 0 0 0 0 0 0 0 0 0 0 0 0 0 0 0 0 0 0 0 0 0 0 0 0 0 0 0 0 0 0 0 0 0 0 0 0 0 0 0 0 0 0 0 0 0 0 0 0 0 0 0 0 0 0 0 0 0 0 0 0 0 0 0 0 0 0 0 0 0 0 0 0 0 0 0 0 0 0 0 0 0 0 0 0 0 0 0 0 0 0 0 0 0 0 0 0 0 0 0 0 0 0 0 0 0 0 0 0 0 0 0 0 0 0 0 0 0 0 0 0 0 0 0 0 1.37082
0 0 0 0 0 0 0 0 0 0 0 0 0 0 0 0 0 0 0 0 0 0 0 0 0 0 0 0 0 0 0 0 0 0 0 0 1.37082 0 0 0 0 0 0 0 0 0 1.37082 0 1.37082 2.74163 1.37082 0 5.48327 5.48327 1.37082 5.48327 2.74163 1.37082 2.74163 5.48327 4.11245 1.37082 4.11245 4.11245 0 0 2.74163 1.37082 4.11245 0 0 0 2.74163 2.74163 0 0 1.37082 2.74163 0 0 1.37082 0 0 0 0 0 0 0 0 0 0 0 0 0 0 0 0 0 0 0 0 0 0 0 0 0 0 0 0 0 0 0 0 0 0 0 0 0 0 0 0 0 0 0 0 0 0 0 0 0 0 0 0 0 0 0 0 0 0 0 0 0 0 0 0 0 0 0 0 0 0 0 0 0 0 0 0 0 0 0 0 0 0 0 0 0 0 0 0 0 0 0 0 0 0 0 0 0 0 0 0 0 0 0 0 0 0 0 0 0 0 0 0 0 0 0 0 0 0 0 0 0 0 0 0 0 0 0 0 0 0 0 0 0 0 0 0 0 0 0 0 0 0 0 0 0 0 0 0 0 0 0 0 0 0 0 0 0 0 0 0 0 0 0 0 0 0 0 0 0 0 0 0 0 0 0
0 0 0 0 0 0 0 0 0 0 0 0 0 0 0 0 0 0 0 0 0 0 0 0 0 0 0 0 0 0 0 0 0 0 0 0 0 0 0 0 1.37082 0 0 0 0 1.37082 0 1.37082 1.37082 1.37082 5.48327 5.48327 1.37082 2.74163 2.74163 1.37082 1.37082 1.37082 5.48327 2.74163 2.74163 1.37082 1.37082 9.59572 0 1.37082 5.48327 1.37082 0 0 0 5.48327 0 2.74163 2.74163 1.37082 4.11245 2.74163 0 1.37082 0 0 0 1.37082 0 0 0 0 0 0 0 0 0 0 0 0 0 0 0 0 0 0 0 0 0 0 0 0 0 0 0 0 0 0 0 0 0 0 0 0 0 0 0 0 0 0 0 0 0 0 0 0 0 0 0 0 0 0 0 0 0 0 0 0 0 0 0 0 0 0 0 0 0 0 0 0 0 0 0 0 0 0 0 0 0 0 0 0 0 0 0 0 0 0 0 0 0 0 0 0 0 0 0 0 0 0 0 0 0 0 0 0 0 0 0 0 0 0 0 0 0 0 0 0 0 0 0 0 0 0 0 0 0 0 0 0 0 0 0 0 0 0 0 0 0 0 0 0 0 0 0 0 0 0 0 0 0 0 0 0 0 0 0 0 0 0 0 0 0 0 0 0 0 0 0 0
0 0 0 0 0 0 0 0 0 0 0 0 0 0 0 0 0 0 0 0 0 0 0 0 0 0 0 0 0 0 0 0 0 0 0 0 0 0 0 0 0 0 0 0 1.37082 0 0 2.74163 0 1.37082 5.48327 1.37082 1.37082 6.85408 8.2249 1.37082 4.11245 1.37082 1.37082 5.48327 2.74163 0 0 1.37082 2.74163 0 5.48327 0 2.74163 0 2.74163 1.37082 4.11245 1.37082 0 1.37082 2.74163 2.74163 0 1.37082 2.74163 1.37082 0 0 0 0 0 0 0 0 0 0 0 0 0 0 0 0 0 0 0 0 0 0 0 0 0 0 0 0 0 0 0 0 0 0 0 0 0 0 0 0 0 0 0 0 0 0 0 0 0 0 0 0 0 0 0 0 0 0 0 0 0 0 0 0 0 0 0 0 0 0 0 0 0 0 0 0 0 0 0 0 0 0 0 0 0 0 0 0 0 0 0 0 0 0 0 0 0 0 0 0 0 0 0 0 0 0 0 0 0 0 0 0 0 0 0 0 0 0 0 0 0 0 0 0 0 0 0 0 0 0 0 0 0 0 0 0 0 0 0 0 0 0 0 0 0 0 0 0 0 0 0 0 0 0 0 0 0 0 0 0 0 0 0 0 0 0 0 0 0 0 0 0 0 0
0 0 0 0 0 0 0 0 0 0 0 0 0 0 0 0 0 0 0 0 0 0 0 0 0 0 0 0 0 0 0 0 0 0 0 0 1.37082 0 0 1.37082 0 1.37082 0 0 0 0 0 1.37082 0 0 2.74163 2.74163 2.74163 1.37082 4.11245 6.85408 2.74163 4.11245 4.11245 4.11245 0 1.37082 1.37082 2.74163 2.74163 2.74163 0 2.74163 1.37082 1.37082 0 4.11245 1.37082 0 1.37082 1.37082 1.37082 6.85408 0 0 4.11245 4.11245 1.37082 0 1.37082 0 1.37082 0 0 0 0 0 0 0 0 0 0 0 0 0 0 0 0 0 0 0 0 0 0 0 0 0 0 0 0 0 0 0 0 0 0 0 0 0 0 0 0 0 0 0 0 0 0 0 0 0 0 0 0 0 0 0 0 0 0 0 0 0 0 0 0 0 0 0 0 0 0 0 0 0 0 0 0 0 0 0 0 0 0 0 0 0 0 0 0 0 0 0 0 0 0 0 0 0 0 0 0 0 0 0 0 0 0 0 0 0 0 0 0 0 0 0 0 0 0 0 0 0 0 0 0 0 0 0 0 0 0 0 0 0 0 0 0 0 0 0 0 0 0 0 0 0 0 0 0 0 0 0 0 0 0 0 0 0 0 0 0 0 0 0 0 0 0 0 0 0
0 0 0 0 0 0 0 0 0 0 0 0 0 0 0 0 0 0 0 0 0 0 0 0 0 0 0 0 0 0 0 0 0 0 0 0 0 0 2.74163 0 0 0 2.74163 0 0 0 0 0 1.37082 1.37082 0 2.74163 2.74163 2.74163 2.74163 0 4.11245 4.11245 2.74163 4.11245 1.37082 0 2.74163 0 4.11245 2.74163 0 1.37082 0 2.74163 2.74163 1.37082 1.37082 4.11245 5.48327 2.74163 1.37082 6.85408 4.11245 1.37082 0 1.37082 5.48327 1.37082 1.37082 1.37082 1.37082 0 0 1.37082 0 0 0 0 0 0 0 0 0 0 0 0 0 0 0 0 0 0 0 0 0 0 0 0 0 0 0 0 0 0 0 0 0 0 0 0 0 0 0 0 0 0 0 0 0 0 0 0 0 0 0 0 0 0 0 0 0 0 0 0 0 0 0 0 0 0 0 0 0 0 0 0 0 0 0 0 0 0 0 0 0 0 0 0 0 0 0 0 0 0 0 0 0 0 0 0 0 0 0 0 0 0 0 0 0 0 0 0 0 0 0 0 0 0 0 0 0 0 0 0 0 0 0 0 0 0 0 0 0 0 0 0 0 0 0 0 0 0 0 0 0 0 0 0 0 0 0 0 0 0 0 0 0 0 0 0 0 0 0 0 0 0 0 0 0 1.37082
0 0 0 0 0 0 0 0 0 0 0 0 0 0 0 0 0 0 0 0 0 0 0 0 0 0 0 0 0 0 0 0 0 0 0 0 0 1.37082 0 0 0 0 1.37082 0 0 0 0 0 0 0 2.74163 0 1.37082 0 0 1.37082 2.74163 0 2.74163 0 2.74163 5.48327 4.11245 0 1.37082 6.85408 1.37082 0 2.74163 1.37082 4.11245 4.11245 1.37082 1.37082 1.37082 8.2249 4.11245 4.11245 2.74163 4.11245 1.37082 0 0 1.37082 2.74163 1.37082 1.37082 0 0 0 0 0 0 0 0 0 0 0 0 1.37082 0 0 0 0 0 0 0 0 0 0 0 0 0 0 0 0 0 0 0 0 0 0 0 0 0 0 0 0 0 0 0 0 0 0 0 0 0 0 0 0 0 0 0 0 0 0 0 0 0 0 0 0 0 0 0 0 0 0 0 0 0 0 0 0 0 0 0 0 0 0 0 0 0 0 0 0 0 0 0 0 0 0 0 0 0 0 0 0 0 0 0 0 0 0 0 0 0 0 0 0 0 0 0 0 0 0 0 0 0 0 0 0 0 0 0 0 0 0 0 0 0 0 0 0 0 0 0 0 0 0 0 0 0 0 0 0 0 0 0 0 0 0 0 0 0 0 0 0 0 0 0 0 0 0 0 0
0 0 0 0 0 0 0 0 0 0 0 0 0 0 0 0 0 0 0 0 0 0 0 0 0 0 0 0 0 0 0 0 0 0 0 0 0 0 0 0 0 0 0 0 0 0 0 2.74163 0 1.37082 0 1.37082 4.11245 1.37082 2.74163 2.74163 0 0 0 0 4.11245 0 2.74163 1.37082 2.74163 1.37082 2.74163 1.37082 4.11245 4.11245 2.74163 5.48327 1.37082 6.85408 2.74163 2.74163 5.48327 0 2.74163 1.37082 4.11245 1.37082 1.37082 1.37082 1.37082 1.37082 1.37082 1.37082 0 0 2.74163 0 0 0 0 0 0 1.37082 0 0 0 0 0 0 0 0 0 0 0 0 0 0 0 0 0 0 0 0 0 0 0 0 0 0 0 0 0 0 0 0 0 0 0 0 0 0 0 0 0 0 0 0 0 0 0 0 0 0 0 0 0 0 0 0 0 0 0 0 0 0 0 0 0 0 0 0 0 0 0 0 0 0 0 0 0 0 0 0 0 0 0 0 0 0 0 0 0 0 0 0 0 0 0 0 0 0 0 0 0 0 0 0 0 0 0 0 0 0 0 0 0 0 0 0 0 0 0 0 0 0 0 0 0 0 0 0 0 0 0 0 0 0 0 0 0 0 0 0 0 0 0 0 0 0 0 0 0 0 0 0 0 0 0 0 0 0
0 0 0 0 0 0 0 0 0 0 0 0 0 0 0 0 0 0 0 0 0 0 0 0 0 0 0 0 0 0 0 0 0 0 0 0 0 0 0 0 0 0 1.37082 0 0 0 1.37082 0 1.37082 2.74163 0 0 0 0 2.74163 0 1.37082 2.74163 1.37082 0 1.37082 1.37082 0 2.74163 0 0 4.11245 1.37082 2.74163 1.37082 5.48327 4.11245 0 1.37082 6.85408 6.85408 6.85408 8.2249 4.11245 2.74163 4.11245 4.11245 4.11245 4.11245 1.37082 2.74163 1.37082 1.37082 1.37082 0 4.11245 0 0 1.37082 0 0 1.37082 0 0 0 0 0 0 0 0 0 0 0 0 0 0 0 0 0 0 0 0 0 0 0 0 0 0 0 0 0 0 0 0 0 0 0 0 0 0 0 0 0 0 0 0 0 0 0 0 0 0 0 0 0 0 0 0 0 0 0 0 0 0 0 0 0 0 0 0 0 0 0 0 0 0 0 0 0 0 0 0 0 0 0 0 0 0 0 0 0 0 0 0 0 0 0 0 0 0 0 0 0 0 0 0 0 0 0 0 0 0 0 0 0 0 0 0 0 0 0 0 0 0 0 0 0 0 0 0 0 0 0 0 0 0 0 0 0 0 0 0 0 0 0 0 0 0 0 0 0 0 0 0 0 0 0 0 0 0 0
0 0 0 0 0 0 0 0 0 0 0 0 0 0 0 0 0 0 0 0 0 0 0 0 0 0 0 0 0 0 0 0 0 0 0 0 0 1.37082 0 2.74163 1.37082 0 1.37082 0 2.74163 1.37082 0 1.37082 0 0 0 1.37082 2.74163 1.37082 4.11245 0 0 2.74163 1.37082 0 0 0 2.74163 0 2.74163 2.74163 0 1.37082 1.37082 0 4.11245 0 6.85408 8.2249 4.11245 2.74163 9.59572 5.48327 6.85408 1.37082 2.74163 4.11245 2.74163 1.37082 1.37082 0 0 4.11245 0 0 0 0 1.37082 0 1.37082 0 1.37082 0 0 0 0 0 0 0 0 0 0 0 0 0 0 0 0 0 0 0 0 0 0 0 0 0 0 0 0 0 0 0 0 0 0 0 0 0 0 0 0 0 0 0 0 0 0 0 0 0 0 0 0 0 0 0 0 0 0 0 0 0 0 0 0 0 0 0 0 0 0 0 0 0 0 0 0 0 0 0 0 0 0 0 0 0 0 0 0 0 0 0 0 0 0 0 0 0 0 0 0 0 0 0 0 0 0 0 0 0 0 0 0 0 0 0 0 0 0 0 0 0 0 0 0 0 0 0 0 0 0 0 0 0 0 0 0 0 0 0 0 0 0 0 0 0 0 0 0 0 0 0 0 0 0 0 0 0 0 0
0 0 0 0 0 0 0 0 0 0 0 0 0 0 0 0 0 0 0 0 0 0 0 0 0 0 0 0 0 0 0 0 0 0 0 0 0 0 0 0 2.74163 0 1.37082 0 0 0 0 1.37082 1.37082 0 1.37082 1.37082 0 0 0 2.74163 1.37082 1.37082 2.74163 1.37082 1.37082 0 2.74163 2.74163 1.37082 0 2.74163 0 5.48327 4.11245 2.74163 4.11245 1.37082 2.74163 2.74163 5.48327 2.74163 8.2249 9.59572 5.48327 1.37082 8.2249 8.2249 4.11245 8.2249 1.37082 1.37082 1.37082 1.37082 1.37082 0 0 0 0 0 0 1.37082 0 0 0 1.37082 1.37082 4.11245 0 0 0 0 0 0 0 0 0 0 0 0 0 0 0 0 0 0 0 0 0 0 0 0 0 0 0 0 0 0 0 0 0 0 0 0 0 0 0 0 0 0 0 0 0 0 0 0 0 0 0 0 0 0 0 0 0 0 0 0 0 0 0 0 0 0 0 0 0 0 0 0 0 0 0 0 0 0 0 0 0 0 0 0 0 0 0 0 0 0 0 0 0 0 0 0 0 0 0 0 0 0 0 0 0 0 0 0 0 0 0 0 0 0 0 0 0 0 0 0 0 0 0 0 0 0 0 0 0 0 0 0 0 0 0 0 0 0 0 0 0 0 0 0 0 0 0 0 0 0 0 0 0
0 0 0 0 0 0 0 0 0 0 0 0 0 0 0 0 0 0 0 0 0 0 0 0 0 0 0 0 0 0 0 0 0 0 0 0 0 1.37082 0 0 0 0 0 1.37082 0 0 0 0 0 2.74163 1.37082 0 0 0 1.37082 0 0 1.37082 0 0 2.74163 2.74163 4.11245 1.37082 2.74163 1.37082 0 0 2.74163 2.74163 2.74163 2.74163 2.74163 4.11245 1.37082 5.48327 15.079 10.9665 5.48327 4.11245 5.48327 5.48327 5.48327 2.74163 4.11245 4.11245 1.37082 0 0 1.37082 1.37082 0 0 1.37082 1.37082 1.37082 0 1.37082 0 0 0 0 0 0 0 0 1.37082 0 0 0 0 0 0 0 0 0 0 0 0 0 0 0 0 0 0 0 0 0 0 0 0 0 0 0 0 0 0 0 0 0 0 0 0 0 0 0 0 0 0 0 0 0 0 0 0 0 0 0 0 0 0 0 0 0 0 0 0 0 0 0 0 0 0 0 0 0 0 0 0 0 0 0 0 0 0 0 0 0 0 0 0 0 0 0 0 0 0 0 0 0 0 0 0 0 0 0 0 0 0 0 0 0 0 0 0 0 0 0 0 0 0 0 0 0 0 0 0 0 0 0 0 0 0 0 0 0 0 0 0 0 0 0 0 0 0 0 0 0 0 0 0 0 0 0 0 0
0 0 0 0 0 0 0 0 0 0 0 0 0 0 0 0 0 0 0 0 0 0 0 0 0 0 0 0 0 0 0 0 0 0 1.37082 0 0 1.37082 0 2.74163 2.74163 0 0 0 0 1.37082 2.74163 0 0 0 0 0 1.37082 0 0 0 2.74163 1.37082 1.37082 0 2.74163 5.48327 1.37082 5.48327 2.74163 1.37082 6.85408 5.48327 4.11245 2.74163 4.11245 4.11245 2.74163 2.74163 0 5.48327 1.37082 5.48327 8.2249 1.37082 2.74163 1.37082 6.85408 8.2249 4.11245 0 2.74163 1.37082 2.74163 0 4.11245 1.37082 1.37082 1.37082 0 0 1.37082 1.37082 0 0 0 0 0 0 0 0 0 0 0 0 0 0 0 0 0 0 0 0 0 0 0 0 0 0 0 0 0 0 0 0 0 0 0 0 0 0 0 0 0 0 0 0 0 0 0 0 0 0 0 0 0 0 0 0 0 0 0 0 0 0 0 0 0 0 0 0 0 0 0 0 0 0 0 0 0 0 0 0 0 0 0 0 0 0 0 0 0 0 0 0 0 0 0 0 0 0 0 0 0 0 0 0 0 0 0 0 0 0 0 0 0 0 0 0 0 0 0 0 0 0 0 0 0 0 0 0 0 0 0 0 0 0 0 0 0 0 0 0 0 0 0 0 0 0 0 0 0 0 0 0 0 0 0 0 0 0
0 0 0 0 0 0 0 0 0 0 0 0 0 0 0 0 0 0 0 0 0 0 0 0 0 0 0 0 0 0 0 0 1.37082 0 0 0 0 1.37082 1.37082 0 1.37082 1.37082 1.37082 0 1.37082 2.74163 2.74163 0 0 0 0 0 0 0 0 2.74163 1.37082 0 0 0 0 0 1.37082 4.11245 2.74163 0 1.37082 1.37082 0 0 2.74163 1.37082 2.74163 5.48327 4.11245 4.11245 8.2249 9.59572 4.11245 8.2249 8.2249 10.9665 5.48327 2.74163 1.37082 0 2.74163 5.48327 0 1.37082 0 0 1.37082 2.74163 1.37082 0 1.37082 0 0 0 1.37082 0 0 0 0 0 0 0 0 0 0 0 0 0 0 0 0 0 0 0 0 0 0 0 0 0 0 0 0 0 0 0 0 0 0 0 0 0 0 0 0 0 0 0 0 0 0 0 0 0 0 0 0 0 0 0 0 0 0 0 0 0 0 0 0 0 0 0 0 0 0 0 0 0 0 0 0 0 0 0 0 0 0 0 0 0 0 0 0 0 0 0 0 0 0 0 0 0 0 0 0 0 0 0 0 0 0 0 0 0 0 0 0 0 0 0 0 0 0 0 0 0 0 0 0 0 0 0 0 0 0 0 0 0 0 0 0 0 0 0 0 0 0 0 0 0 0 0 0 0 0 0 0 0 0 0
0 0 0 0 0 0 0 0 0 0 0 0 0 0 0 0 0 0 0 0 0 0 0 0 0 0 0 0 0 0 0 0 0 0 0 0 2.74163 0 0 0 0 1.37082 0 0 0 0 0 1.37082 0 2.74163 1.37082 1.37082 1.37082 1.37082 0 2.74163 0 2.74163 2.74163 0 1.37082 1.37082 0 0 4.11245 2.74163 2.74163 0 5.48327 1.37082 2.74163 4.11245 2.74163 2.74163 4.11245 8.2249 5.48327 2.74163 6.85408 10.9665 10.9665 4.11245 1.37082 8.2249 1.37082 4.11245 4.11245 2.74163 1.37082 0 0 1.37082 0 0 0 0 0 2.74163 0 1.37082 1.37082 0 0 0 0 0 0 0 0 0 0 0 0 0 0 0 0 0 0 0 0 0 0 0 0 0 0 0 0 0 0 0 0 0 0 0 0 0 0 0 0 0 0 0 0 0 0 0 0 0 0 0 0 0 0 0 0 0 0 0 0 0 0 0 0 0 0 0 0 0 0 0 0 0 0 0 0 0 0 0 0 0 0 0 0 0 0 0 0 0 0 0 0 0 0 0 0 0 0 0 0 0 0 0 0 0 0 0 0 0 0 0 0 0 0 0 0 0 0 0 0 0 0 0 0 0 0 0 0 0 0 0 0 0 0 0 0 0 0 0 0 0 0 0 0 0 0 0 0 0 0 0 0 0 0 0
0 0 0 0 0 0 0 0 0 0 0 0 0 0 0 0 0 0 0 0 0 0 0 0 0 0 0 0 0 0 0 0 0 0 0 2.74163 0 2.74163 1.37082 0 6.85408 0 1.37082 2.74163 1.37082 1.37082 0 0 0 1.37082 0 2.74163 0 0 0 0 1.37082 0 0 0 0 0 1.37082 5.48327 1.37082 2.74163 0 4.11245 4.11245 2.74163 0 5.48327 2.74163 5.48327 13.7082 8.2249 5.48327 4.11245 9.59572 10.9665 2.74163 5.48327 1.37082 2.74163 6.85408 5.48327 1.37082 1.37082 1.37082 1.37082 0 0 1.37082 1.37082 1.37082 0 0 0 0 0 1.37082 0 0 0 0 0 0 0 0 0 0 0 0 0 0 0 0 0 0 0 0 0 0 0 0 0 0 0 0 0 0 0 0 0 0 0 0 0 0 0 0 0 0 0 0 0 0 0 0 0 0 0 0 0 0 0 0 0 0 0 0 0 0 0 0 0 0 0 0 0 0 0 0 0 0 0 0 0 0 0 0 0 0 0 0 0 0 0 0 0 0 0 0 0 0 0 0 0 0 0 0 0 0 0 0 0 0 0 0 0 0 0 0 0 0 0 0 0 0 0 0 0 0 0 0 0 0 0 0 0 0 0 0 0 0 0 0 0 0 0 0 0 0 0 0 0 0 0 0 0 0 0 0 0 0 0
0 0 0 0 0 0 0 0 0 0 0 0 0 0 0 0 0 0 0 0 0 0 0 0 0 0 0 0 0 0 0 0 2.74163 0 1.37082 2.74163 1.37082 0 0 1.37082 1.37082 2.74163 1.37082 0 1.37082 0 0 1.37082 1.37082 0 0 0 0 1.37082 0 0 1.37082 1.37082 0 0 0 1.37082 0 0 1.37082 5.48327 2.74163 4.11245 1.37082 4.11245 6.85408 4.11245 1.37082 5.48327 6.85408 12.3373 8.2249 6.85408 9.59572 5.48327 6.85408 2.74163 1.37082 4.11245 2.74163 2.74163 2.74163 2.74163 5.48327 0 0 1.37082 2.74163 1.37082 1.37082 1.37082 1.37082 0 1.37082 0 0 0 0 0 0 0 0 0 0 0 0 0 0 0 0 0 0 0 0 0 0 0 0 0 0 0 0 0 0 0 0 0 0 0 0 0 0 0 0 0 0 0 0 0 0 0 0 0 0 0 0 0 0 0 0 0 0 0 0 0 0 0 0 0 0 0 0 0 0 0 0 0 0 0 0 0 0 0 0 0 0 0 0 0 0 0 0 0 0 0 0 0 0 0 0 0 0 0 0 0 0 0 0 0 0 0 0 0 0 0 0 0 0 0 0 0 0 0 0 0 0 0 0 0 0 0 0 0 0 0 0 0 0 0 0 0 0 0 0 0 0 0 0 0 0 0 0 0 0 0 0 0 0 0 0 0
0 0 0 0 0 0 0 0 0 0 0 0 0 0 0 0 0 0 0 0 0 0 0 0 0 0 0 0 0 0 0 0 0 2.74163 4.11245 0 0 1.37082 0 1.37082 2.74163 2.74163 1.37082 1.37082 0 5.48327 1.37082 1.37082 0 2.74163 5.48327 1.37082 0 1.37082 0 0 0 0 1.37082 0 0 1.37082 0 4.11245 1.37082 4.11245 1.37082 2.74163 5.48327 4.11245 0 8.2249 8.2249 5.48327 2.74163 4.11245 2.74163 4.11245 4.11245 9.59572 6.85408 1.37082 1.37082 2.74163 4.11245 4.11245 0 4.11245 4.11245 2.74163 2.74163 1.37082 1.37082 2.74163 1.37082 0 0 0 0 0 0 0 0 0 0 0 0 0 0 0 0 0 0 0 0 0 0 0 0 0 0 0 0 0 0 0 0 0 0 0 0 0 0 0 0 0 0 0 0 0 0 0 0 0 0 0 0 0 0 0 0 0 0 0 0 0 0 0 0 0 0 0 0 0 0 0 0 0 0 0 0 0 0 0 0 0 0 0 0 0 0 0 0 0 0 0 0 0 0 0 0 0 0 0 0 0 0 0 0 0 0 0 0 0 0 0 0 0 0 0 0 0 0 0 0 0 0 0 0 0 0 0 0 0 0 0 0 0 0 0 0 0 0 0 0 0 0 0 0 0 0 0 0 0 0 0 0 0 0 0 0 0 0 0 0 0
0 0 0 0 0 0 0 0 0 0 0 0 0 0 0 0 0 0 0 0 0 0 0 0 0 0 0 0 0 0 0 0 0 0 0 0 0 0 1.37082 1.37082 2.74163 1.37082 1.37082 0 2.74163 1.37082 1.37082 0 1.37082 0 2.74163 0 0 1.37082 0 0 0 0 0 0 1.37082 0 0 1.37082 2.74163 0 5.48327 6.85408 2.74163 10.9665 8.2249 10.9665 4.11245 6.85408 1.37082 6.85408 9.59572 4.11245 2.74163 6.85408 2.74163 9.59572 6.85408 5.48327 5.48327 1.37082 2.74163 1.37082 0 1.37082 1.37082 4.11245 2.74163 0 0 0 0 1.37082 4.11245 0 0 0 0 0 0 0 0 0 0 0 0 0 0 0 0 0 0 0 0 0 0 0 0 0 0 0 0 0 0 0 0 0 0 0 0 0 0 0 0 0 0 0 0 0 0 0 0 0 0 0 0 0 0 0 0 0 0 0 0 0 0 0 0 0 0 0 0 0 0 0 0 0 0 0 0 0 0 0 0 0 0 0 0 0 0 0 0 0 0 0 0 0 0 0 0 0 0 0 0 0 0 0 0 0 0 0 0 0 0 0 0 0 0 0 0 0 0 0 0 0 0 0 0 0 0 0 0 0 0 0 0 0 1.37082 0 0 0 0 0 0 0 0 0 0 0 0 0 0 0 0 0 0 0 0 1.37082 0 0
0 0 0 0 0 0 0 0 0 0 0 0 0 0 0 0 0 0 0 0 0 0 0 0 0 0 0 0 0 0 0 0 0 0 0 0 1.37082 5.48327 0 2.74163 1.37082 2.74163 0 2.74163 0 2.74163 1.37082 0 0 0 1.37082 1.37082 0 0 0 0 0 0 0 0 1.37082 1.37082 0 2.74163 2.74163 0 4.11245 2.74163 5.48327 5.48327 12.3373 5.48327 4.11245 6.85408 5.48327 5.48327 4.11245 2.74163 9.59572 6.85408 6.85408 1.37082 2.74163 2.74163 4.11245 2.74163 1.37082 0 2.74163 1.37082 0 2.74163 0 1.37082 0 1.37082 1.37082 1.37082 1.37082 1.37082 1.37082 0 0 0 0 0 0 0 0 0 0 0 0 0 0 0 0 0 0 0 0 0 0 0 0 0 0 0 0 0 0 0 0 0 0 0 0 0 0 0 0 0 0 0 0 0 0 0 0 0 0 0 0 0 0 0 0 0 0 0 0 0 0 0 0 0 0 0 0 0 0 0 0 0 0 0 0 0 0 0 0 0 0 0 0 0 0 0 0 0 0 0 0 0 0 0 0 0 0 0 0 0 0 0 0 0 0 0 0 0 0 0 0 0 0 0 0 0 0 0 0 0 0 0 0 0 0 0 0 0 0 0 0 0 0 0 0 0 0 0 0 0 0 0 0 0 0 0 0 0 0 0 0 0 0 0
0 0 0 0 0 0 0 0 0 0 0 0 0 0 0 0 0 0 0 0 0 0 0 0 0 0 0 1.37082 0 0 0 1.37082 0 0 0 0 2.74163 1.37082 0 2.74163 0 1.37082 0 0 1.37082 1.37082 1.37082 2.74163 2.74163 0 1.37082 1.37082 0 0 0 0 2.74163 0 0 0 0 0 1.37082 1.37082 0 2.74163 4.11245 5.48327 5.48327 2.74163 5.48327 10.9665 8.2249 1.37082 0 5.48327 2.74163 6.85408 4.11245 5.48327 2.74163 4.11245 1.37082 2.74163 4.11245 1.37082 0 1.37082 1.37082 4.11245 1.37082 4.11245 0 0 0 1.37082 1.37082 1.37082 0 0 0 0 0 0 0 0 0 0 0 0 0 0 0 0 0 0 0 0 0 0 0 0 0 0 0 0 0 0 0 0 0 0 0 0 0 0 0 0 0 0 0 0 0 0 0 0 0 0 0 0 0 0 0 0 0 0 0 0 0 0 0 0 0 0 0 0 0 0 0 0 0 0 0 0 0 0 0 0 0 0 0 0 0 0 0 0 0 0 0 0 0 0 0 0 0 0 0 0 0 0 0 0 0 0 0 0 0 0 0 0 0 0 0 0 0 0 0 0 0 0 0 0 0 0 0 0 0 0 0 0 0 0 0 1.37082 0 0 1.37082 0 0 0 0 0 0 0 0 0 0 0 0 0 0 0 0 0 0 0
0 0 0 0 0 0 0 0 0 0 0 0 0 0 0 0 0 0 0 0 0 0 0 0 0 0 0 0 0 0 0 0 0 1.37082 0 1.37082 2.74163 1.37082 1.37082 2.74163 0 1.37082 0 1.37082 2.74163 1.37082 0 2.74163 0 0 0 1.37082 0 0 0 0 0 0 0 1.37082 0 0 1.37082 2.74163 2.74163 6.85408 8.2249 4.11245 8.2249 10.9665 10.9665 5.48327 6.85408 6.85408 4.11245 0 9.59572 6.85408 6.85408 1.37082 0 4.11245 2.74163 1.37082 1.37082 2.74163 2.74163 1.37082 1.37082 1.37082 0 1.37082 0 0 1.37082 1.37082 0 0 0 0 1.37082 1.37082 0 0 0 0 0 0 0 0 0 0 0 0 0 0 0 0 0 0 0 0 0 0 0 0 0 0 0 0 0 0 0 0 0 0 0 0 0 0 0 0 0 0 0 0 0 0 0 0 0 0 0 0 0 0 0 0 0 0 0 0 0 0 0 0 0 0 0 0 0 0 0 0 0 0 0 0 0 0 0 0 0 0 0 0 0 0 0 0 0 0 0 0 0 0 0 0 0 0 0 0 0 0 0 0 0 0 0 0 0 0 0 0 0 0 0 0 0 0 0 0 0 0 0 0 0 0 0 0 0 0 0 1.37082 1.37082 0 0 0 0 0 0 0 0 0 0 0 0 0 0 0 0 0 0 1.37082 0 0
0 0 0 0 0 0 0 0 0 0 0 0 0 0 0 0 0 0 0 0 0 0 0 0 0 0 0 0 0 0 0 0 1.37082 1.37082 0 0 1.37082 0 1.37082 0 1.37082 2.74163 0 0 0 0 0 1.37082 0 0 2.74163 0 0 0 0 0 0 1.37082 0 1.37082 0 1.37082 0 2.74163 2.74163 4.11245 5.48327 4.11245 6.85408 5.48327 2.74163 5.48327 5.48327 6.85408 4.11245 1.37082 2.74163 0 6.85408 2.74163 5.48327 1.37082 2.74163 1.37082 2.74163 1.37082 1.37082 1.37082 0 0 1.37082 0 0 1.37082 0 0 0 0 0 1.37082 1.37082 1.37082 0 0 0 0 0 0 0 0 0 0 0 0 0 0 0 0 0 0 0 0 0 0 0 0 0 0 0 0 0 0 0 0 0 0 0 0 0 0 0 0 0 0 0 0 0 0 0 0 0 0 0 0 0 0 0 0 0 0 0 0 0 0 0 0 0 0 0 0 0 0 0 0 0 0 0 0 0 0 0 0 0 0 0 0 0 0 0 0 0 0 0 0 0 0 0 0 0 0 0 0 0 0 0 0 0 0 0 0 0 0 0 0 0 0 0 0 0 0 0 0 0 0 0 0 1.37082 0 0 0 0 1.37082 0 0 0 0 0 0 0 0 0 0 0 0 0 0 0 0 0 0 0 1.37082 0 1.37082 0 1.37082
0 0 0 0 0 0 0 0 0 0 0 0 0 0 0 0 0 0 0 0 0 0 0 0 0 0 0 0 0 0 0 0 1.37082 1.37082 0 1.37082 0 0 1.37082 1.37082 1.37082 0 1.37082 0 2.74163 1.37082 0 0 0 4.11245 2.74163 0 1.37082 1.37082 0 0 0 0 0 0 0 0 0 1.37082 0 1.37082 5.48327 1.37082 1.37082 13.7082 8.2249 5.48327 8.2249 4.11245 6.85408 5.48327 2.74163 2.74163 2.74163 0 1.37082 1.37082 2.74163 0 1.37082 5.48327 1.37082 0 1.37082 1.37082 0 1.37082 0 0 1.37082 0 0 0 0 1.37082 0 0 0 1.37082 0 0 0 0 0 0 0 0 0 0 0 0 0 0 0 0 0 0 0 0 0 0 0 0 0 0 0 0 0 0 0 0 0 0 0 0 0 0 0 0 0 0 0 0 0 0 0 0 0 0 0 0 0 0 0 0 0 0 0 0 0 0 0 0 0 0 0 0 0 0 0 0 0 0 0 0 0 0 0 0 0 0 0 0 0 0 0 0 0 0 0 0 0 0 0 0 0 0 0 0 0 0 0 0 0 0 0 0 0 0 0 0 0 0 0 0 0 0 0 0 0 0 0 0 0 2.74163 2.74163 0 1.37082 1.37082 1.37082 0 2.74163 0 0 0 0 0 0 0 0 0 0 1.37082 4.11245 0 1.37082 0 1.37082 1.37082 2.74163 0
0 0 0 0 0 0 0 0 0 0 0 0 0 0 0 0 0 0 0 0 0 0 0 0 0 0 0 0 0 1.37082 0 0 1.37082 0 0 0 2.74163 0 0 0 1.37082 1.37082 1.37082 0 0 4.11245 0 0 0 0 1.37082 1.37082 1.37082 0 0 2.74163 0 2.74163 0 1.37082 0 2.74163 2.74163 1.37082 2.74163 1.37082 9.59572 5.48327 5.48327 10.9665 8.2249 5.48327 5.48327 4.11245 2.74163 5.48327 1.37082 2.74163 2.74163 2.74163 1.37082 1.37082 2.74163 1.37082 0 1.37082 1.37082 1.37082 2.74163 0 0 0 1.37082 0 1.37082 1.37082 0 0 0 0 0 0 0 0 0 0 0 0 0 0 0 0 0 0 0 0 0 0 0 0 0 0 0 0 0 0 0 0 0 0 0 0 0 0 0 0 0 0 0 0 0 0 0 0 0 0 0 0 0 0 0 0 0 0 0 0 0 0 0 0 0 0 0 0 0 0 0 0 0 0 0 0 0 0 0 0 0 0 0 0 0 0 0 0 0 0 0 0 0 0 0 0 0 0 0 0 0 0 0 0 0 0 0 0 0 0 0 0 0 0 0 0 0 0 0 0 0 0 0 0 0 0 1.37082 0 0 0 0 0 0 0 0 1.37082 0 0 0 0 0 0 2.74163 0 0 0 0 0 0 0 0 0 0 0 0 1.37082 1.37082 2.74163 1.37082 0
0 0 0 0 0 0 0 0 0 0 0 0 0 0 0 0 0 0 0 0 0 0 0 0 0 0 0 0 0 0 0 0 1.37082 0 0 0 0 0 1.37082 0 1.37082 0 1.37082 0 1.37082 0 2.74163 2.74163 2.74163 2.74163 0 0 0 1.37082 0 0 0 1.37082 0 0 1.37082 4.11245 2.74163 1.37082 6.85408 2.74163 4.11245 2.74163 4.11245 8.2249 5.48327 8.2249 10.9665 4.11245 1.37082 6.85408 4.11245 0 2.74163 1.37082 1.37082 0 0 0 1.37082 1.37082 1.37082 0 1.37082 0 1.37082 0 0 0 0 0 1.37082 2.74163 0 0 0 1.37082 1.37082 0 0 0 0 0 0 0 0 0 0 0 0 0 0 0 0 0 0 0 0 0 0 0 0 0 0 0 0 0 0 0 0 0 0 0 0 0 0 0 0 0 0 0 0 0 0 0 0 0 0 0 0 0 0 0 0 0 0 0 0 0 0 0 0 0 1.37082 0 0 0 0 0 0 0 0 0 0 0 0 0 0 0 0 0 0 0 0 0 0 0 0 0 0 0 0 0 0 0 0 0 0 0 0 0 0 0 0 0 0 0 0 0 0 0 0 0 0 0 0 0 0 0 0 0 0 1.37082 0 2.74163 0 0 0 2.74163 4.11245 4.11245 4.11245 1.37082 0 1.37082 0 0 0 0 0 0 0 0 0 1.37082 0 0 1.37082 1.37082 2.74163 1.37082
0 0 0 0 0 0 0 0 0 0 0 0 0 0 0 0 0 0 0 0 0 0 0 0 0 0 0 0 0 0 0 0 0 0 0 0 0 1.37082 1.37082 2.74163 1.37082 0 1.37082 0 1.37082 1.37082 1.37082 1.37082 1.37082 0 1.37082 0 0 0 0 0 0 0 1.37082 2.74163 0 0 4.11245 1.37082 1.37082 4.11245 1.37082 5.48327 2.74163 2.74163 6.85408 6.85408 5.48327 4.11245 4.11245 0 5.48327 2.74163 4.11245 4.11245 1.37082 1.37082 2.74163 1.37082 2.74163 1.37082 2.74163 0 1.37082 0 0 0 0 0 0 0 0 0 0 0 0 0 0 0 0 0 0 0 0 0 0 0 0 0 0 0 0 0 0 0 0 0 0 0 0 0 0 0 0 0 0 0 0 0 0 0 0 0 0 0 0 0 0 0 0 0 0 0 0 0 0 0 0 0 0 0 0 0 0 0 0 0 0 0 0 0 0 0 0 0 0 0 0 0 1.37082 0 0 0 0 0 0 0 0 0 0 0 0 0 0 0 0 0 0 0 0 0 0 0 0 0 0 0 0 0 0 0 0 0 0 0 0 0 0 0 0 0 0 0 0 0 0 0 0 0 0 0 0 1.37082 0 0 0 2.74163 0 0 1.37082 1.37082 2.74163 1.37082 1.37082 4.11245 0 0 0 0 1.37082 0 0 0 0 1.37082 0 2.74163 1.37082 0 2.74163 2.74163
0 0 0 0 0 0 0 0 0 0 0 0 0 0 0 0 0 0 0 0 0 0 0 0 0 0 0 0 0 0 0 0 0 0 0 1.37082 1.37082 0 0 0 0 1.37082 0 0 1.37082 0 1.37082 1.37082 0 0 1.37082 0 0 1.37082 0 1.37082 0 1.37082 1.37082 1.37082 2.74163 1.37082 2.74163 2.74163 4.11245 1.37082 2.74163 2.74163 2.74163 5.48327 4.11245 1.37082 6.85408 6.85408 2.74163 5.48327 2.74163 4.11245 1.37082 5.48327 1.37082 1.37082 0 2.74163 4.11245 0 1.37082 1.37082 0 0 0 0 0 1.37082 0 0 0 0 0 0 0 0 0 0 0 0 0 0 0 0 0 0 0 0 0 0 0 0 0 0 0 0 0 0 0 0 0 0 0 0 0 0 0 0 0 0 0 0 0 0 0 0 0 0 0 0 0 0 0 0 0 0 0 0 0 0 0 0 0 1.37082 0 0 0 0 1.37082 0 0 0 0 0 0 0 0 1.37082 0 0 0 0 0 0 0 0 0 0 0 0 0 0 0 0 0 0 0 0 0 0 0 0 0 0 0 0 0 0 0 0 0 0 0 0 0 0 0 0 0 0 0 0 0 0 0 0 0 0 0 0 0 2.74163 0 1.37082 0 2.74163 1.37082 0 1.37082 0 0 0 1.37082 0 0 0 0 2.74163 1.37082 0 0 0 2.74163 1.37082 1.37082 0 1.37082 2.74163 1.37082 1.37082
0 0 0 0 0 0 0 0 0 0 0 0 0 0 0 0 0 0 0 0 0 0 0 0 0 0 0 0 0 0 0 0 0 0 0 0 0 0 0 0 1.37082 0 0 0 0 0 0 2.74163 0 0 0 1.37082 0 1.37082 0 0 0 1.37082 1.37082 1.37082 2.74163 0 2.74163 4.11245 2.74163 1.37082 2.74163 2.74163 6.85408 0 4.11245 5.48327 6.85408 4.11245 0 4.11245 1.37082 5.48327 0 1.37082 1.37082 1.37082 2.74163 1.37082 1.37082 0 1.37082 0 0 0 1.37082 0 0 0 0 0 0 1.37082 0 0 1.37082 0 0 0 0 0 0 0 0 0 0 0 0 0 0 0 0 0 0 0 0 0 0 0 0 0 0 0 0 0 0 0 0 0 0 0 0 0 0 0 0 0 0 0 0 0 0 0 0 0 0 0 0 0 0 0 0 1.37082 0 1.37082 0 0 0 0 0 1.37082 0 0 0 1.37082 0 1.37082 1.37082 2.74163 0 1.37082 0 0 0 0 0 0 0 0 0 0 0 0 0 0 0 0 0 0 0 0 0 0 0 0 0 0 0 0 0 0 0 0 0 0 0 0 0 0 0 0 0 0 0 1.37082 0 0 0 0 0 0 1.37082 0 0 1.37082 0 1.37082 0 6.85408 1.37082 4.11245 4.11245 4.11245 0 2.74163 1.37082 1.37082 1.37082 1.37082 1.37082 1.37082 1.37082 0 1.37082 2.74163 1.37082 1.37082 1.37082 0 5.48327 4.11245
0 0 0 0 0 0 0 0 0 0 0 0 0 0 0 0 0 0 0 0 0 0 0 0 0 0 0 0 0 0 0 0 0 0 0 0 0 1.37082 0 0 1.37082 1.37082 0 1.37082 0 0 1.37082 2.74163 0 0 0 0 0 0 0 2.74163 0 0 0 0 0 2.74163 4.11245 2.74163 0 1.37082 9.59572 4.11245 2.74163 1.37082 2.74163 5.48327 0 2.74163 1.37082 0 4.11245 1.37082 1.37082 0 1.37082 1.37082 4.11245 1.37082 1.37082 0 0 0 0 0 0 0 0 0 0 0 0 0 0 0 0 0 0 0 0 0 0 0 0 0 0 0 0 0 0 0 0 0 0 0 0 0 0 0 0 0 0 0 0 0 0 0 0 0 0 0 0 0 0 0 0 0 0 0 0 0 0 0 0 0 0 0 0 0 0 1.37082 1.37082 2.74163 4.11245 0 0 2.74163 1.37082 2.74163 1.37082 0 1.37082 2.74163 0 1.37082 1.37082 2.74163 1.37082 0 0 0 0 0 0 0 0 0 0 0 0 0 0 0 0 0 0 0 0 0 0 0 0 0 0 0 0 0 0 0 0 0 0 0 0 0 0 0 0 0 0 0 0 0 0 0 0 0 0 0 0 0 0 0 0 2.74163 0 1.37082 6.85408 1.37082 2.74163 2.74163 0 0 2.74163 0 1.37082 0 2.74163 0 0 0 1.37082 0 4.11245 2.74163 4.11245 0 2.74163 1.37082 2.74163 4.11245
0 0 0 0 0 0 0 0 0 0 0 0 0 0 0 0 0 0 0 0 0 0 0 0 0 0 0 0 0 0 1.37082 0 1.37082 0 0 0 1.37082 1.37082 0 0 1.37082 0 0 0 1.37082 0 0 0 0 0 0 0 0 2.74163 0 0 1.37082 0 0 0 5.48327 4.11245 1.37082 2.74163 1.37082 0 2.74163 0 2.74163 2.74163 4.11245 2.74163 1.37082 1.37082 1.37082 4.11245 2.74163 1.37082 0 0 1.37082 0 0 0 0 0 0 0 0 0 0 0 0 0 0 0 0 0 0 0 0 0 0 0 0 0 0 0 0 0 0 0 0 0 0 0 0 0 0 0 0 0 0 0 0 0 0 0 0 0 0 0 0 0 0 0 0 0 0 0 0 0 0 0 0 0 0 0 0 0 0 0 0 0 0 1.37082 0 0 1.37082 4.11245 2.74163 0 0 1.37082 1.37082 1.37082 0 6.85408 0 2.74163 4.11245 2.74163 0 5.48327 0 0 0 0 0 0 0 0 0 0 0 0 0 0 0 0 0 0 0 0 0 0 0 0 0 0 0 0 0 0 0 0 0 0 0 0 0 0 0 0 0 0 0 0 0 0 0 0 0 1.37082 0 0 1.37082 2.74163 1.37082 0 1.37082 1.37082 2.74163 1.37082 1.37082 0 1.37082 0 0 1.37082 1.37082 0 0 0 0 1.37082 1.37082 0 2.74163 0 0 1.37082 1.37082 2.74163 6.85408 4.11245
0 0 0 0 0 0 0 0 0 0 0 0 0 0 0 0 0 0 0 0 0 0 0 0 0 0 0 0 0 0 0 0 0 0 0 1.37082 0 1.37082 1.37082 2.74163 0 0 1.37082 1.37082 2.74163 2.74163 1.37082 0 2.74163 0 0 1.37082 2.74163 2.74163 0 0 1.37082 1.37082 0 0 0 4.11245 0 0 4.11245 1.37082 4.11245 0 2.74163 4.11245 0 2.74163 2.74163 2.74163 0 0 1.37082 1.37082 4.11245 1.37082 2.74163 0 0 1.37082 0 0 0 0 1.37082 0 0 0 0 0 0 0 0 0 0 0 0 0 0 0 0 0 0 0 0 0 0 0 0 0 0 0 0 0 0 0 0 0 0 0 0 0 0 0 0 0 0 0 0 0 0 0 0 0 0 0 0 0 0 0 0 0 0 0 0 0 0 0 0 0 2.74163 1.37082 0 0 0 1.37082 0 0 0 0 0 0 2.74163 1.37082 2.74163 1.37082 1.37082 2.74163 1.37082 1.37082 1.37082 1.37082 0 0 0 0 0 0 0 0 0 0 0 0 0 0 0 0 0 0 0 0 0 0 0 0 0 0 0 0 0 0 0 0 0 0 0 0 0 0 0 0 0 0 0 0 0 0 0 0 0 0 0 1.37082 0 5.48327 5.48327 2.74163 1.37082 1.37082 0 2.74163 4.11245 2.74163 4.11245 0 0 0 1.37082 2.74163 0 0 0 1.37082 1.37082 2.74163 0 1.37082 2.74163 1.37082 2.74163 1.37082
0 0 0 0 0 0 0 0 0 0 0 0 0 0 0 0 0 0 0 0 0 0 0 0 0 0 0 0 0 0 0 0 0 0 0 0 0 0 0 1.37082 0 1.37082 0 1.37082 1.37082 1.37082 0 0 1.37082 1.37082 1.37082 1.37082 0 0 0 0 0 0 0 1.37082 1.37082 1.37082 4.11245 0 0 1.37082 0 1.37082 1.37082 2.74163 4.11245 5.48327 4.11245 5.48327 0 2.74163 0 1.37082 1.37082 1.37082 0 0 0 0 1.37082 0 0 0 0 0 0 0 0 0 0 0 0 0 0 0 0 0 0 0 0 0 0 0 0 0 0 0 0 0 0 0 0 0 0 0 0 0 0 0 0 0 0 0 0 0 0 0 0 0 0 0 0 0 0 0 0 0 0 0 0 0 0 0 0 0 0 0 0 1.37082 0 0 4.11245 0 0 1.37082 2.74163 1.37082 1.37082 0 1.37082 4.11245 1.37082 4.11245 4.11245 1.37082 2.74163 0 4.11245 1.37082 1.37082 1.37082 0 0 0 0 0 0 0 0 0 0 0 0 0 0 0 0 0 0 0 0 0 0 0 0 0 0 0 0 0 0 0 0 0 0 0 0 0 0 0 0 0 0 0 0 0 0 0 0 1.37082 0 0 0 0 2.74163 1.37082 2.74163 4.11245 1.37082 1.37082 2.74163 0 1.37082 1.37082 0 2.74163 2.74163 0 0 0 0 1.37082 2.74163 1.37082 1.37082 5.48327 1.37082 5.48327 4.11245 4.11245 1.37082
0 0 0 0 0 0 0 0 0 0 0 0 0 0 0 0 0 0 0 0 0 0 0 0 1.37082 0 0 0 0 0 0 0 0 1.37082 0 0 4.11245 2.74163 0 0 1.37082 2.74163 0 1.37082 1.37082 0 1.37082 0 4.11245 1.37082 1.37082 0 0 0 0 0 0 0 0 0 0 0 1.37082 1.37082 0 4.11245 1.37082 1.37082 0 1.37082 0 4.11245 1.37082 1.37082 1.37082 0 0 0 1.37082 1.37082 0 0 0 0 0 0 0 0 0 0 0 0 0 0 0 0 0 0 0 0 0 0 0 0 0 0 0 0 0 0 0 0 0 0 0 0 0 0 0 0 0 0 0 0 0 0 0 0 0 0 0 0 0 0 0 0 0 0 0 0 0 0 0 0 0 0 0 0 0 0 0 1.37082 1.37082 0 0 1.37082 4.11245 1.37082 0 1.37082 1.37082 4.11245 2.74163 1.37082 4.11245 0 1.37082 2.74163 2.74163 2.74163 4.11245 2.74163 0 0 0 0 2.74163 0 0 0 0 0 0 0 0 0 0 0 0 0 0 0 0 0 0 0 0 0 0 0 0 0 0 0 0 0 0 0 0 0 0 0 0 0 0 0 0 0 0 0 0 0 0 0 0 0 0 1.37082 0 1.37082 0 1.37082 2.74163 2.74163 5.48327 0 0 0 0 1.37082 2.74163 0 0 1.37082 0 0 2.74163 4.11245 2.74163 1.37082 4.11245 4.11245 1.37082 5.48327 1.37082 6.85408
0 0 0 0 0 0 0 0 0 0 0 0 0 0 0 0 0 0 0 0 0 0 0 0 0 0 0 0 0 0 0 0 0 0 0 1.37082 1.37082 0 0 0 0 0 1.37082 1.37082 2.74163 1.37082 0 0 0 0 1.37082 1.37082 0 0 1.37082 0 0 0 0 0 0 0 0 0 0 0 0 4.11245 0 1.37082 0 0 0 0 1.37082 0 0 1.37082 0 1.37082 0 0 0 0 0 1.37082 0 0 0 0 0 0 0 0 0 0 0 0 0 0 0 0 0 0 0 0 0 0 0 0 0 0 0 0 0 0 0 0 0 0 0 0 0 0 0 0 0 0 0 0 0 0 0 0 0 0 0 0 0 0 0 0 0 0 0 0 0 0 0 0 0 0 0 0 1.37082 1.37082 0 0 0 2.74163 2.74163 1.37082 1.37082 1.37082 2.74163 1.37082 4.11245 4.11245 4.11245 4.11245 4.11245 5.48327 0 2.74163 2.74163 0 0 0 0 0 0 0 0 0 0 0 0 0 0 0 0 0 0 0 0 0 0 0 0 0 0 0 0 0 0 0 0 0 0 0 0 0 0 0 0 0 0 0 0 0 0 0 0 0 0 0 0 0 1.37082 1.37082 4.11245 0 0 1.37082 1.37082 0 0 1.37082 2.74163 0 0 4.11245 0 0 0 0 0 0 0 0 0 5.48327 5.48327 1.37082 6.85408 5.48327
0 0 0 0 0 0 0 0 0 0 0 0 0 0 0 0 0 0 0 0 0 0 0 0 0 0 0 0 0 0 1.37082 0 1.37082 0 1.37082 0 0 0 0 1.37082 0 0 0 1.37082 0 0 0 2.74163 2.74163 0 1.37082 1.37082 1.37082 2.74163 0 1.37082 0 0 0 0 1.37082 0 0 0 0 0 0 0 0 2.74163 0 0 0 0 0 0 0 0 0 2.74163 0 0 0 0 0 0 0 0 0 0 0 0 0 0 0 0 0 0 0 0 0 0 0 0 0 0 0 0 0 0 0 0 0 0 0 0 0 0 0 0 0 0 0 0 0 0 0 0 0 0 0 0 0 0 0 0 0 0 0 0 0 0 0 0 0 0 0 0 0 0 0 0 0 0 0 0 0 0 2.74163 1.37082 4.11245 4.11245 1.37082 1.37082 0 6.85408 0 5.48327 5.48327 1.37082 0 6.85408 4.11245 0 0 0 0 0 0 0 0 0 0 0 0 0 0 0 0 0 0 0 0 0 0 0 0 0 0 0 0 0 0 0 0 0 0 0 0 0 0 0 0 0 0 0 0 0 0 0 0 0 0 0 0 0 0 0 1.37082 1.37082 1.37082 0 0 0 0 2.74163 1.37082 0 1.37082 0 1.37082 1.37082 1.37082 1.37082 4.11245 1.37082 1.37082 2.74163 1.37082 2.74163 1.37082 2.74163 2.74163 5.48327 5.48327 1.37082
0 0 0 0 0 0 0 0 0 0 0 0 0 0 0 0 0 0 0 0 0 0 0 0 0 0 0 0 0 1.37082 1.37082 1.37082 2.74163 0 0 0 1.37082 0 0 1.37082 4.11245 1.37082 0 0 1.37082 0 1.37082 0 0 0 0 0 0 0 0 0 0 1.37082 0 0 0 0 0 0 0 0 1.37082 0 1.37082 0 0 1.37082 2.74163 2.74163 1.37082 0 0 0 0 1.37082 0 0 0 0 0 0 0 0 0 0 0 0 0 0 0 0 0 0 0 0 0 0 0 0 0 0 0 0 0 0 0 0 0 0 0 0 0 0 0 0 0 0 0 0 0 0 0 0 0 0 0 0 0 0 0 0 0 0 0 0 0 0 0 0 0 0 0 0 0 0 0 0 0 0 0 1.37082 0 0 2.74163 0 1.37082 2.74163 4.11245 4.11245 5.48327 1.37082 4.11245 2.74163 6.85408 2.74163 5.48327 0 1.37082 1.37082 0 0 0 0 0 0 0 0 0 0 0 0 0 0 0 0 0 0 0 0 0 0 0 0 0 0 0 0 0 0 0 0 0 0 0 0 0 0 0 0 0 0 0 0 0 0 0 0 0 0 0 0 0 0 0 0 1.37082 10.9665 2.74163 2.74163 0 0 1.37082 2.74163 1.37082 0 2.74163 1.37082 4.11245 0 1.37082 0 4.11245 1.37082 4.11245 5.48327 5.48327 10.9665 4.11245 6.85408 1.37082 2.74163
0 0 0 0 0 0 0 0 0 0 0 0 0 0 0 0 0 0 0 0 0 0 0 0 0 0 0 0 1.37082 0 1.37082 0 1.37082 0 0 1.37082 1.37082 2.74163 2.74163 0 1.37082 0 0 0 0 0 1.37082 0 0 1.37082 0 0 0 0 2.74163 0 1.37082 0 0 0 0 0 0 0 1.37082 0 0 0 2.74163 0 4.11245 0 0 0 1.37082 0 0 0 0 0 0 0 0 0 0 0 0 0 0 0 0 0 0 0 0 0 0 0 0 0 0 0 0 0 0 0 0 0 0 0 0 0 0 0 0 0 0 0 0 0 0 0 0 0 0 0 0 0 0 0 0 0 0 0 0 0 0 0 0 0 0 0 0 0 0 0 0 0 0 0 0 0 0 0 1.37082 0 0 1.37082 0 2.74163 2.74163 1.37082 2.74163 1.37082 2.74163 4.11245 4.11245 2.74163 0 1.37082 6.85408 1.37082 2.74163 0 1.37082 1.37082 1.37082 0 0 0 0 0 0 0 0 0 0 0 0 0 0 0 0 0 0 0 0 0 0 0 0 0 0 0 0 0 0 0 0 0 0 0 0 0 0 0 0 0 0 0 0 0 0 0 0 1.37082 0 0 2.74163 1.37082 0 1.37082 4.11245 1.37082 1.37082 4.11245 2.74163 1.37082 2.74163 1.37082 1.37082 0 1.37082 1.37082 2.74163 1.37082 4.11245 4.11245 0 5.48327 6.85408 4.11245 1.37082 2.74163 6.85408 2.74163
0 0 0 0 0 0 0 0 0 0 0 0 0 0 0 0 0 0 0 0 0 0 0 0 0 0 0 0 0 0 0 0 1.37082 1.37082 0 0 0 1.37082 1.37082 1.37082 0 0 0 1.37082 1.37082 0 0 0 0 0 0 1.37082 0 1.37082 0 1.37082 0 0 0 0 0 0 0 0 0 0 0 0 0 1.37082 0 0 0 0 0 0 0 0 0 0 0 0 0 0 0 0 0 0 0 0 0 0 0 0 0 0 0 0 0 0 0 0 0 0 0 0 0 0 0 0 0 0 0 0 0 0 0 0 0 0 0 0 0 0 0 0 0 0 0 0 0 0 0 0 0 0 0 0 0 0 0 0 0 0 0 0 0 0 0 0 0 1.37082 0 0 0 1.37082 0 0 0 0 2.74163 2.74163 2.74163 2.74163 4.11245 4.11245 2.74163 0 5.48327 2.74163 1.37082 1.37082 2.74163 0 0 1.37082 0 0 0 0 0 0 0 0 0 0 0 0 0 0 0 0 0 0 0 0 0 0 0 0 0 0 0 0 0 0 0 0 0 0 0 0 0 0 0 0 0 0 0 0 0 0 0 0 0 0 0 0 2.74163 0 1.37082 1.37082 0 1.37082 1.37082 1.37082 0 1.37082 1.37082 0 2.74163 0 0 0 5.48327 1.37082 6.85408 1.37082 1.37082 1.37082 0 4.11245 4.11245 6.85408 5.48327 8.2249
0 0 0 0 0 0 0 0 0 0 0 0 0 0 0 0 0 0 0 0 0 0 0 0 0 0 0 0 0 1.37082 1.37082 1.37082 2.74163 0 0 1.37082 1.37082 1.37082 1.37082 1.37082 0 0 0 1.37082 1.37082 0 0 1.37082 0 0 1.37082 0 0 1.37082 0 0 0 0 0 1.37082 0 0 0 0 0 0 0 0 0 0 0 0 0 0 0 0 0 0 0 0 0 0 0 0 0 0 0 0 0 0 0 0 0 0 0 0 0 0 0 0 0 0 0 0 0 0 0 0 0 0 0 0 0 0 0 0 0 0 0 0 0 0 0 0 0 0 0 0 0 0 0 0 0 0 0 0 0 0 0 0 0 0 0 0 0 0 0 0 0 0 0 0 0 0 0 0 0 0 1.37082 0 1.37082 4.11245 2.74163 6.85408 1.37082 4.11245 0 2.74163 4.11245 0 1.37082 5.48327 0 0 1.37082 1.37082 0 1.37082 0 0 0 0 0 0 0 0 0 0 0 0 0 0 0 0 0 0 0 0 0 0 0 0 0 0 0 0 0 0 0 0 0 0 0 0 0 0 0 0 0 0 0 0 0 1.37082 0 0 0 2.74163 0 0 0 0 0 1.37082 2.74163 1.37082 1.37082 0 2.74163 1.37082 1.37082 2.74163 0 5.48327 5.48327 1.37082 2.74163 2.74163 8.2249 4.11245 8.2249 2.74163 5.48327 6.85408 1.37082 6.85408
0 0 0 0 0 0 0 0 0 0 0 0 0 0 0 0 0 0 0 0 0 0 0 0 0 0 0 0 0 1.37082 0 0 0 0 0 1.37082 0 0 0 1.37082 1.37082 0 0 0 0 1.37082 0 0 0 1.37082 0 0 0 1.37082 1.37082 1.37082 0 0 0 1.37082 0 0 0 0 0 0 0 0 0 0 0 0 0 0 0 0 0 0 0 0 0 0 0 0 0 0 0 0 0 0 0 0 0 0 0 0 0 0 0 0 0 0 0 0 0 0 0 0 0 0 0 0 0 0 0 0 0 0 0 0 0 0 0 0 0 0 0 0 0 0 0 0 0 0 0 0 0 0 0 0 0 0 0 0 0 0 0 0 0 0 0 0 0 0 0 0 1.37082 1.37082 1.37082 4.11245 0 4.11245 5.48327 4.11245 1.37082 0 1.37082 4.11245 1.37082 1.37082 1.37082 0 0 0 0 0 0 1.37082 0 0 0 0 0 0 0 0 0 0 0 0 0 0 0 0 0 0 0 0 0 0 0 0 0 0 0 0 0 0 0 0 0 0 0 0 0 0 0 0 0 0 0 0 0 0 0 0 0 0 1.37082 1.37082 1.37082 1.37082 0 1.37082 0 4.11245 1.37082 2.74163 4.11245 4.11245 0 1.37082 5.48327 1.37082 2.74163 2.74163 4.11245 5.48327 4.11245 4.11245 2.74163 8.2249 2.74163 1.37082 6.85408 8.2249
0 0 0 0 0 0 0 0 0 0 0 0 0 0 0 0 0 0 0 0 0 0 0 0 0 0 0 0 0 0 0 0 0 0 1.37082 1.37082 0 0 1.37082 2.74163 1.37082 0 0 2.74163 0 0 0 0 1.37082 0 1.37082 0 1.37082 0 0 0 1.37082 0 1.37082 0 0 0 0 0 0 0 0 0 0 0 0 1.37082 0 1.37082 0 1.37082 0 0 0 0 0 0 0 0 0 0 0 0 0 0 0 0 0 0 0 0 0 0 0 0 0 0 0 0 0 0 0 0 0 0 0 0 0 0 0 0 0 0 0 0 0 0 0 0 0 0 0 0 0 0 0 0 0 0 0 0 0 0 0 0 0 0 0 0 0 0 0 0 0 0 0 0 0 0 0 0 1.37082 1.37082 0 2.74163 1.37082 1.37082 5.48327 1.37082 5.48327 1.37082 1.37082 1.37082 1.37082 2.74163 1.37082 0 0 2.74163 1.37082 1.37082 0 0 0 1.37082 0 0 0 0 0 0 0 0 0 0 0 0 0 0 0 0 0 0 0 0 0 0 0 0 0 0 0 0 0 0 0 0 0 0 0 0 0 0 0 0 0 0 0 0 1.37082 0 0 1.37082 0 0 1.37082 0 0 0 0 0 2.74163 1.37082 2.74163 1.37082 1.37082 2.74163 1.37082 0 2.74163 1.37082 1.37082 4.11245 0 6.85408 2.74163 1.37082 6.85408 5.48327 8.2249 5.48327
0 0 0 0 0 0 0 0 0 0 0 0 0 0 0 0 0 0 0 0 0 0 0 0 0 0 1.37082 0 0 1.37082 0 0 0 1.37082 0 0 0 0 1.37082 0 0 0 1.37082 0 0 0 0 0 0 2.74163 2.74163 0 2.74163 1.37082 0 1.37082 0 0 0 0 0 0 1.37082 0 0 1.37082 0 0 0 0 0 0 0 1.37082 0 0 0 0 0 0 0 0 0 0 0 0 0 0 0 0 0 0 0 0 0 0 0 0 0 0 0 0 0 0 0 0 0 0 0 0 0 0 0 0 0 0 0 0 0 0 0 0 0 0 0 0 0 0 0 0 0 0 0 0 0 0 0 0 0 0 0 0 0 0 0 0 0 0 0 0 0 0 0 0 1.37082 0 2.74163 1.37082 2.74163 2.74163 0 0 1.37082 0 2.74163 2.74163 2.74163 2.74163 1.37082 1.37082 2.74163 1.37082 0 1.37082 1.37082 5.48327 1.37082 0 0 0 0 0 0 0 0 0 0 0 0 0 0 0 0 0 0 0 0 0 0 0 0 0 0 0 0 0 0 0 0 0 0 0 0 0 0 0 0 0 0 0 0 0 2.74163 1.37082 0 1.37082 1.37082 0 0 1.37082 0 5.48327 0 0 1.37082 2.74163 1.37082 2.74163 2.74163 2.74163 1.37082 1.37082 2.74163 2.74163 4.11245 0 1.37082 2.74163 2.74163 4.11245 4.11245 5.48327 6.85408 6.85408 8.2249 1.37082
0 0 0 0 0 0 0 0 0 0 0 0 0 0 0 0 0 0 0 0 0 0 0 0 0 0 0 0 1.37082 0 0 0 0 0 1.37082 1.37082 2.74163 0 0 0 0 0 0 1.37082 0 2.74163 1.37082 1.37082 1.37082 1.37082 0 1.37082 0 0 0 0 1.37082 0 0 0 0 0 0 0 0 0 0 0 0 0 1.37082 0 0 0 0 0 0 0 0 0 0 0 0 0 0 0 0 0 0 0 0 0 0 0 0 0 0 0 0 0 0 0 0 0 0 0 0 0 0 0 0 0 0 0 0 0 0 0 0 0 0 0 0 0 0 0 0 0 0 0 0 0 0 0 0 0 0 0 0 0 0 0 0 0 0 0 0 0 0 0 0 0 0 0 1.37082 2.74163 1.37082 1.37082 0 1.37082 1.37082 4.11245 5.48327 2.74163 1.37082 5.48327 1.37082 2.74163 1.37082 5.48327 1.37082 0 1.37082 1.37082 1.37082 2.74163 2.74163 0 0 0 0 0 0 0 0 0 0 0 1.37082 0 0 0 0 0 0 0 0 0 0 0 0 0 0 0 0 0 0 0 0 0 0 0 0 0 0 0 0 0 0 0 0 0 0 0 0 0 1.37082 1.37082 0 0 0 0 0 2.74163 1.37082 6.85408 5.48327 1.37082 1.37082 2.74163 1.37082 0 2.74163 1.37082 1.37082 2.74163 1.37082 2.74163 4.11245 1.37082 0 4.11245 5.48327 6.85408 4.11245 8.2249
0 0 0 0 0 0 0 0 0 0 0 0 0 0 0 0 0 0 0 0 0 0 0 0 0 0 0 0 0 0 0 0 0 0 0 0 0 1.37082 0 0 1.37082 0 0 0 1.37082 0 0 0 0 0 0 0 0 0 0 0 0 0 0 0 0 0 0 0 0 0 0 0 0 0 0 0 0 0 0 0 0 0 0 0 0 0 0 0 0 0 0 0 0 0 0 0 0 0 0 0 0 0 0 0 0 0 0 0 0 0 0 0 0 0 0 0 0 0 0 0 0 0 0 0 0 0 0 0 0 0 0 0 0 0 0 0 0 0 0 0 0 0 0 0 0 0 0 0 0 0 0 0 0 0 0 0 0 0 0 1.37082 0 1.37082 0 1.37082 2.74163 0 1.37082 0 0 0 4.11245 1.37082 1.37082 5.48327 1.37082 1.37082 6.85408 2.74163 2.74163 2.74163 0 0 1.37082 0 0 0 0 0 0 0 1.37082 0 0 0 0 0 0 0 0 0 0 0 0 0 0 0 0 0 0 0 0 0 0 0 0 0 0 0 0 0 0 0 0 0 1.37082 1.37082 0 0 0 1.37082 0 0 1.37082 1.37082 1.37082 1.37082 4.11245 1.37082 1.37082 0 5.48327 1.37082 4.11245 2.74163 0 4.11245 1.37082 2.74163 2.74163 4.11245 5.48327 1.37082 1.37082 4.11245 6.85408 4.11245 4.11245 1.37082 1.37082 5.48327
0 0 0 0 0 0 0 0 0 0 0 0 0 0 0 0 0 0 0 0 0 0 0 0 0 0 0 0 0 1.37082 0 0 0 0 0 0 0 0 0 2.74163 1.37082 0 0 2.74163 1.37082 0 2.74163 0 2.74163 0 1.37082 1.37082 0 0 0 0 0 1.37082 1.37082 0 0 0 1.37082 1.37082 0 0 0 0 0 0 0 0 0 1.37082 0 0 0 0 0 0 0 0 0 0 0 0 0 0 0 0 0 0 0 0 0 0 0 0 0 0 0 0 0 0 0 0 0 0 0 0 0 0 0 0 0 0 0 0 0 0 0 0 0 0 0 0 0 0 0 0 0 0 0 0 0 0 0 0 0 0 0 0 0 0 0 0 0 0 0 0 1.37082 0 0 1.37082 0 1.37082 4.11245 1.37082 2.74163 2.74163 1.37082 4.11245 2.74163 1.37082 5.48327 1.37082 2.74163 0 5.48327 2.74163 1.37082 2.74163 0 2.74163 4.11245 2.74163 0 1.37082 4.11245 0 1.37082 0 0 0 0 0 0 0 0 2.74163 0 0 0 1.37082 1.37082 0 0 0 0 0 0 0 0 0 0 0 0 0 0 0 0 0 0 0 0 0 0 0 0 0 0 1.37082 0 1.37082 1.37082 1.37082 2.74163 1.37082 0 0 1.37082 2.74163 0 2.74163 4.11245 4.11245 1.37082 4.11245 1.37082 1.37082 1.37082 2.74163 2.74163 2.74163 4.11245 2.74163 6.85408 2.74163 2.74163 6.85408 6.85408 2.74163 8.2249 4.11245 1.37082 4.11245
0 0 0 0 0 0 0 0 0 0 0 0 0 0 0 0 0 0 0 0 0 0 0 0 0 0 0 0 0 0 1.37082 0 0 0 0 1.37082 0 0 0 0 0 0 0 0 0 1.37082 0 2.74163 0 0 0 0 0 0 0 0 0 0 0 0 0 0 0 0 0 0 0 0 0 0 0 0 0 0 0 0 0 0 0 0 0 0 0 0 0 0 0 0 0 0 0 0 0 0 0 0 0 0 0 0 0 0 0 0 0 0 0 0 0 0 0 0 0 0 0 0 0 0 0 0 0 0 0 0 0 0 0 0 0 0 0 0 0 0 0 0 0 0 0 0 0 0 0 0 0 0 0 0 0 0 0 2.74163 2.74163 1.37082 2.74163 2.74163 1.37082 1.37082 4.11245 0 1.37082 5.48327 1.37082 2.74163 4.11245 0 0 4.11245 0 2.74163 2.74163 8.2249 6.85408 5.48327 1.37082 0 5.48327 1.37082 5.48327 1.37082 0 1.37082 0 1.37082 0 0 1.37082 1.37082 1.37082 0 1.37082 1.37082 0 0 0 0 0 0 0 0 0 0 0 0 0 0 0 0 0 0 0 0 0 0 0 0 0 0 0 0 0 0 2.74163 0 0 0 1.37082 1.37082 5.48327 2.74163 0 1.37082 0 1.37082 0 0 0 2.74163 2.74163 1.37082 0 1.37082 1.37082 1.37082 2.74163 6.85408 2.74163 4.11245 9.59572 4.11245 4.11245 9.59572 12.3373 9.59572 5.48327 5.48327
0 0 0 0 0 0 0 0 0 0 0 0 0 0 0 0 0 0 0 0 0 0 0 0 0 0 0 0 1.37082 0 0 0 0 0 0 0 1.37082 0 0 0 0 1.37082 0 0 0 0 1.37082 0 2.74163 1.37082 0 1.37082 1.37082 0 0 0 0 0 2.74163 1.37082 1.37082 0 0 0 0 0 0 0 0 0 0 0 0 0 0 0 0 0 0 0 0 0 0 0 0 0 0 0 0 0 0 0 0 0 0 0 0 0 0 0 0 0 0 0 0 0 0 0 0 0 0 0 0 0 0 0 0 0 0 0 0 0 0 0 0 0 0 0 0 0 0 0 0 0 0 0 0 0 0 0 0 0 0 0 0 0 0 1.37082 0 1.37082 0 0 1.37082 1.37082 5.48327 1.37082 2.74163 0 1.37082 2.74163 0 2.74163 1.37082 1.37082 1.37082 1.37082 4.11245 2.74163 6.85408 1.37082 6.85408 5.48327 4.11245 4.11245 8.2249 4.11245 2.74163 2.74163 2.74163 2.74163 0 0 1.37082 2.74163 1.37082 2.74163 0 1.37082 0 1.37082 0 0 0 0 0 0 0 1.37082 0 0 0 0 0 0 0 0 0 0 0 0 0 0 0 0 0 0 0 0 0 0 0 0 1.37082 0 1.37082 2.74163 1.37082 1.37082 2.74163 1.37082 1.37082 1.37082 0 1.37082 0 1.37082 0 0 2.74163 0 0 1.37082 1.37082 2.74163 2.74163 6.85408 1.37082 2.74163 8.2249 2.74163 8.2249 8.2249 9.59572 6.85408 5.48327 4.11245
0 0 0 0 0 0 0 0 0 0 0 0 0 0 0 0 0 0 0 0 0 0 0 0 0 0 0 0 0 0 0 0 2.74163 0 0 0 0 0 0 0 1.37082 0 0 0 2.74163 0 0 0 0 0 0 0 0 0 0 0 0 0 0 0 1.37082 0 0 0 0 0 0 0 0 0 0 0 0 0 0 0 0 0 0 0 0 0 0 0 0 0 0 0 0 0 0 0 0 0 0 0 0 0 0 0 0 0 0 0 0 0 0 0 0 0 0 0 0 0 0 0 0 0 0 0 0 0 0 0 0 0 0 0 0 0 0 0 0 0 0 0 0 0 0 0 0 0 0 0 0 0 0 1.37082 0 0 0 1.37082 2.74163 2.74163 0 4.11245 1.37082 4.11245 4.11245 2.74163 1.37082 0 2.74163 0 4.11245 1.37082 0 5.48327 5.48327 5.48327 2.74163 4.11245 2.74163 4.11245 8.2249 4.11245 2.74163 4.11245 5.48327 4.11245 1.37082 0 0 0 2.74163 1.37082 2.74163 0 2.74163 1.37082 0 1.37082 0 0 0 0 1.37082 0 0 0 0 0 0 0 0 0 0 0 0 0 0 0 0 0 0 0 0 0 1.37082 0 1.37082 0 0 1.37082 2.74163 0 1.37082 5.48327 2.74163 1.37082 5.48327 1.37082 4.11245 1.37082 0 1.37082 0 1.37082 2.74163 1.37082 0 4.11245 0 0 2.74163 1.37082 2.74163 5.48327 5.48327 8.2249 6.85408 2.74163 8.2249 5.48327 4.11245 4.11245
0 0 0 0 0 0 0 0 0 0 0 0 0 0 0 0 0 0 0 0 0 0 0 0 0 0 0 0 0 0 0 0 0 0 0 0 0 0 0 0 0 1.37082 1.37082 0 0 1.37082 0 0 0 0 2.74163 0 0 0 0 0 0 1.37082 0 0 0 0 0 0 0 0 0 0 0 0 0 0 0 0 0 0 0 0 0 0 0 0 0 0 0 0 0 0 0 0 0 0 0 0 0 0 0 0 0 0 0 0 0 0 0 0 0 0 0 0 0 0 0 0 0 0 0 0 0 0 0 0 0 0 0 0 0 0 0 0 0 0 0 0 0 0 0 0 0 0 0 0 0 0 0 0 0 0 1.37082 1.37082 0 0 0 1.37082 1.37082 1.37082 0 2.74163 2.74163 6.85408 2.74163 0 1.37082 1.37082 2.74163 1.37082 2.74163 4.11245 2.74163 4.11245 2.74163 6.85408 4.11245 0 4.11245 1.37082 0 2.74163 2.74163 2.74163 1.37082 1.37082 0 0 1.37082 2.74163 1.37082 2.74163 1.37082 1.37082 0 1.37082 0 0 1.37082 0 0 0 0 0 0 0 0 0 0 0 0 0 0 0 0 0 0 0 0 0 0 0 0 0 1.37082 1.37082 2.74163 0 0 0 1.37082 0 4.11245 1.37082 2.74163 2.74163 0 1.37082 1.37082 0 1.37082 0 1.37082 2.74163 8.2249 1.37082 1.37082 4.11245 1.37082 4.11245 2.74163 5.48327 6.85408 9.59572 4.11245 5.48327 9.59572 6.85408 4.11245 10.9665
0 0 0 0 0 0 0 0 0 0 0 0 0 0 0 0 0 0 0 0 0 0 0 0 0 0 0 0 0 0 0 0 0 0 0 0 0 0 0 0 0 1.37082 0 0 1.37082 1.37082 4.11245 0 1.37082 0 0 1.37082 0 0 0 0 0 0 0 0 0 0 0 0 0 0 0 0 0 0 0 0 0 0 0 0 0 0 0 0 0 0 0 0 0 0 0 0 0 0 0 0 0 0 0 0 0 0 0 0 0 0 0 0 0 0 0 0 0 0 0 0 0 0 0 0 0 0 0 0 0 0 0 0 0 0 0 0 0 0 0 0 0 0 0 0 0 0 0 0 0 0 0 0 0 0 0 0 0 1.37082 1.37082 0 2.74163 2.74163 2.74163 0 5.48327 1.37082 0 1.37082 2.74163 0 1.37082 1.37082 0 1.37082 1.37082 1.37082 6.85408 5.48327 1.37082 6.85408 2.74163 4.11245 8.2249 5.48327 0 6.85408 2.74163 2.74163 0 0 0 4.11245 1.37082 1.37082 2.74163 1.37082 4.11245 1.37082 5.48327 2.74163 1.37082 1.37082 2.74163 1.37082 1.37082 0 0 0 0 0 0 0 0 0 0 0 0 0 0 0 0 0 0 0 1.37082 0 0 0 0 0 1.37082 2.74163 5.48327 0 1.37082 0 2.74163 1.37082 0 0 1.37082 0 0 1.37082 1.37082 0 0 1.37082 1.37082 1.37082 1.37082 4.11245 4.11245 2.74163 1.37082 5.48327 6.85408 6.85408 2.74163 4.11245 4.11245 2.74163 5.48327 5.48327
0 0 0 0 0 0 0 0 0 0 0 0 0 0 0 0 0 0 0 0 0 0 0 0 0 0 0 0 0 0 0 0 0 0 0 0 0 0 0 0 0 0 0 0 1.37082 0 0 0 0 0 0 0 0 0 0 1.37082 0 0 0 0 0 0 0 0 0 0 0 0 0 0 0 0 0 0 0 0 0 0 0 0 0 0 0 0 0 0 0 0 0 0 0 0 0 0 0 0 0 0 0 0 0 0 0 0 0 0 0 0 0 0 0 0 0 0 0 0 0 0 0 0 0 0 0 0 0 0 0 0 0 0 0 0 0 0 0 0 0 0 0 0 0 0 0 0 0 0 0 0 0 1.37082 0 1.37082 0 0 2.74163 1.37082 2.74163 4.11245 1.37082 1.37082 2.74163 1.37082 1.37082 5.48327 2.74163 0 1.37082 0 2.74163 5.48327 6.85408 0 4.11245 1.37082 1.37082 1.37082 2.74163 1.37082 2.74163 1.37082 2.74163 1.37082 0 1.37082 0 4.11245 1.37082 1.37082 1.37082 2.74163 4.11245 1.37082 0 2.74163 0 1.37082 1.37082 0 1.37082 1.37082 0 0 0 0 0 0 0 0 0 0 0 0 0 0 0 0 0 0 0 0 0 0 0 0 0 1.37082 1.37082 1.37082 0 1.37082 0 0 0 2.74163 1.37082 0 1.37082 1.37082 0 2.74163 0 4.11245 0 0 2.74163 5.48327 2.74163 5.48327 6.85408 1.37082 8.2249 2.74163 4.11245 6.85408 5.48327 5.48327
0 0 0 0 0 0 0 0 0 0 0 0 0 0 0 0 0 0 0 0 0 0 0 0 0 0 0 0 0 0 0 0 0 0 0 0 0 0 0 0 1.37082 1.37082 0 0 1.37082 0 0 0 0 0 0 0 0 0 0 0 0 0 0 0 0 0 0 0 0 0 0 0 0 0 0 0 0 0 0 0 0 0 0 0 0 0 0 0 0 0 0 0 0 0 0 0 0 0 0 0 0 0 0 0 0 0 0 0 0 0 0 0 0 0 0 0 0 0 0 0 0 0 0 0 0 0 0 0 0 0 0 0 0 0 0 0 0 0 0 0 0 0 0 0 0 0 0 0 0 0 0 0 0 0 0 0 0 0 0 1.37082 4.11245 1.37082 2.74163 1.37082 2.74163 0 4.11245 2.74163 0 2.74163 2.74163 6.85408 2.74163 1.37082 0 5.48327 2.74163 5.48327 5.48327 4.11245 2.74163 4.11245 5.48327 4.11245 1.37082 4.11245 1.37082 1.37082 2.74163 0 2.74163 1.37082 1.37082 1.37082 4.11245 2.74163 0 2.74163 0 2.74163 4.11245 2.74163 0 0 0 0 0 0 0 0 0 0 0 0 0 0 0 0 0 0 0 0 0 0 0 0 1.37082 0 0 0 0 0 0 1.37082 0 0 0 0 1.37082 1.37082 0 0 1.37082 1.37082 2.74163 1.37082 2.74163 4.11245 1.37082 5.48327 5.48327 8.2249 2.74163 2.74163 4.11245 1.37082 2.74163 8.2249 1.37082 4.11245
0 0 0 0 0 0 0 0 0 0 0 0 0 0 0 0 0 0 0 0 0 0 0 0 0 0 0 0 0 0 0 0 0 0 0 0 0 0 0 0 0 0 1.37082 0 0 1.37082 0 1.37082 0 0 0 0 0 0 0 0 0 0 0 0 0 0 0 0 0 0 0 0 0 0 0 0 0 0 0 0 0 0 0 0 0 0 0 0 0 0 0 0 0 0 0 0 0 0 0 0 0 0 0 0 0 0 0 0 0 0 0 0 0 0 0 0 0 0 0 0 0 0 0 0 0 0 0 0 0 0 0 0 0 0 0 0 0 0 0 0 0 0 0 0 0 0 0 0 0 0 0 0 0 0 1.37082 1.37082 1.37082 0 1.37082 0 0 0 0 1.37082 1.37082 0 0 0 1.37082 1.37082 6.85408 1.37082 4.11245 5.48327 4.11245 1.37082 6.85408 8.2249 5.48327 4.11245 4.11245 6.85408 2.74163 1.37082 4.11245 2.74163 2.74163 1.37082 1.37082 2.74163 4.11245 0 1.37082 1.37082 1.37082 4.11245 1.37082 5.48327 1.37082 4.11245 4.11245 1.37082 0 2.74163 0 0 0 0 0 0 0 0 0 0 0 0 0 0 0 0 0 0 0 0 0 0 0 2.74163 0 0 0 0 0 0 0 0 1.37082 0 0 1.37082 0 1.37082 0 0 1.37082 2.74163 0 2.74163 1.37082 1.37082 2.74163 1.37082 4.11245 1.37082 0 2.74163 6.85408 4.11245 4.11245 4.11245
0 0 0 0 0 0 0 0 0 0 0 0 0 0 0 0 0 0 0 0 0 0 0 0 0 0 0 0 0 0 0 0 0 0 0 0 0 0 0 1.37082 0 0 0 0 0 0 0 0 1.37082 1.37082 0 0 0 0 0 0 0 0 0 0 0 0 0 0 0 0 0 0 0 0 0 0 0 0 0 0 0 0 0 0 0 0 0 0 0 0 0 0 0 0 0 0 0 0 0 0 0 0 0 0 0 0 0 0 0 0 0 0 0 0 0 0 0 0 0 0 0 0 0 0 0 0 0 0 0 0 0 0 0 0 0 0 0 0 0 0 0 0 0 0 0 0 0 0 0 0 0 0 0 0 0 0 0 4.11245 0 0 4.11245 0 2.74163 4.11245 1.37082 1.37082 2.74163 1.37082 1.37082 4.11245 2.74163 2.74163 5.48327 6.85408 4.11245 4.11245 2.74163 1.37082 6.85408 2.74163 4.11245 1.37082 4.11245 4.11245 0 4.11245 1.37082 1.37082 2.74163 4.11245 2.74163 1.37082 1.37082 2.74163 5.48327 4.11245 2.74163 2.74163 1.37082 1.37082 1.37082 0 0 0 0 0 0 0 0 0 0 0 0 0 0 0 0 0 0 0 0 0 0 0 0 0 0 1.37082 0 1.37082 0 0 0 0 0 0 0 0 0 0 0 1.37082 1.37082 1.37082 1.37082 0 1.37082 6.85408 4.11245 1.37082 2.74163 2.74163 1.37082 1.37082 4.11245 5.48327 9.59572 4.11245 2.74163 1.37082
0 0 0 0 0 0 0 0 0 0 0 0 0 0 0 0 0 0 0 0 0 0 0 0 0 0 0 0 0 0 0 0 0 0 0 0 0 0 0 0 1.37082 0 0 0 0 0 0 0 0 0 0 0 0 0 0 0 0 0 0 0 0 0 0 0 0 0 0 0 0 0 0 0 0 0 0 0 0 0 0 0 0 0 0 0 0 0 0 0 0 0 0 0 0 0 0 0 0 0 0 0 0 0 0 0 0 0 0 0 0 0 0 0 0 0 0 0 0 0 0 0 0 0 0 0 0 0 0 0 0 0 0 0 0 0 0 0 0 0 0 0 0 0 0 0 0 0 1.37082 0 0 0 0 0 0 1.37082 2.74163 0 1.37082 1.37082 1.37082 1.37082 4.11245 0 1.37082 0 0 0 1.37082 1.37082 8.2249 5.48327 4.11245 4.11245 8.2249 5.48327 5.48327 4.11245 6.85408 9.59572 6.85408 4.11245 2.74163 1.37082 2.74163 6.85408 4.11245 2.74163 1.37082 0 0 0 1.37082 1.37082 2.74163 2.74163 0 0 0 1.37082 0 0 0 0 0 0 0 0 0 0 0 0 0 0 0 0 0 0 0 0 0 0 0 0 0 0 0 0 0 0 0 0 0 0 0 0 0 1.37082 1.37082 1.37082 0 1.37082 0 1.37082 1.37082 1.37082 0 2.74163 2.74163 0 1.37082 4.11245 2.74163 0 1.37082 4.11245 2.74163 1.37082
0 0 0 0 0 0 0 0 0 0 0 0 0 0 0 0 0 0 0 0 0 0 0 0 0 0 0 0 0 0 0 0 0 0 0 0 0 0 0 0 0 0 0 0 0 0 0 0 0 0 0 0 0 0 0 0 0 0 0 0 0 0 0 0 0 0 0 0 0 0 0 0 0 0 0 0 0 0 0 0 0 0 0 0 0 0 0 0 0 0 0 0 0 0 0 0 0 0 0 0 0 0 0 0 0 0 0 0 0 0 0 0 0 0 0 0 0 0 0 0 0 0 0 0 0 0 0 0 0 0 0 0 0 0 0 0 0 0 0 0 0 0 0 0 0 0 0 0 0 0 0 0 1.37082 0 1.37082 1.37082 0 1.37082 0 1.37082 1.37082 1.37082 1.37082 1.37082 0 4.11245 0 6.85408 4.11245 4.11245 1.37082 4.11245 6.85408 5.48327 2.74163 2.74163 4.11245 5.48327 5.48327 8.2249 5.48327 1.37082 4.11245 1.37082 2.74163 1.37082 0 1.37082 0 1.37082 0 0 1.37082 0 1.37082 1.37082 0 2.74163 0 0 0 0 0 0 0 0 0 0 0 0 0 0 0 0 0 0 0 0 0 0 0 0 0 0 0 0 0 0 0 0 0 0 0 0 0 0 0 0 1.37082 1.37082 1.37082 0 0 0 0 1.37082 4.11245 1.37082 2.74163 8.2249 0 1.37082 1.37082 5.48327 0 1.37082
0 0 0 0 0 0 0 0 0 0 0 0 0 0 0 0 0 0 0 0 0 0 0 0 0 0 0 0 0 0 0 0 0 0 0 0 0 0 0 0 0 0 0 0 0 0 0 0 0 0 0 0 0 0 0 0 0 0 0 0 0 0 0 0 0 0 0 0 0 0 0 0 0 0 0 0 0 0 0 0 0 0 0 0 0 0 0 0 0 0 0 0 0 0 0 0 0 0 0 0 0 0 0 0 0 0 0 0 0 0 0 0 0 0 0 0 0 0 0 0 0 0 0 0 0 0 0 0 0 0 0 0 0 0 0 0 0 0 0 0 0 0 0 0 0 0 0 0 0 0 0 0 0 0 0 1.37082 2.74163 1.37082 0 1.37082 0 0 1.37082 1.37082 0 1.37082 8.2249 2.74163 0 2.74163 1.37082 5.48327 4.11245 5.48327 2.74163 4.11245 6.85408 2.74163 2.74163 6.85408 6.85408 1.37082 2.74163 2.74163 4.11245 0 2.74163 1.37082 2.74163 2.74163 0 0 1.37082 5.48327 0 0 1.37082 0 1.37082 0 0 0 0 0 0 0 0 0 0 0 0 0 0 0 0 0 0 0 0 0 0 0 0 0 0 0 0 0 0 0 0 0 0 0 0 0 0 0 0 0 0 0 0 0 2.74163 2.74163 0 1.37082 2.74163 1.37082 4.11245 1.37082 1.37082 1.37082 0 0
0 0 0 0 0 0 0 0 0 0 0 0 0 0 0 0 0 0 0 0 0 0 0 0 0 0 0 0 0 0 0 0 0 0 0 0 0 0 0 0 0 0 0 1.37082 1.37082 0 0 0 1.37082 0 0 0 0 0 0 0 0 0 0 0 0 0 0 0 0 0 0 0 0 0 0 0 0 0 0 0 0 0 0 0 0 0 0 0 0 0 0 0 0 0 0 0 0 0 0 0 0 0 0 0 0 0 0 0 0 0 0 0 0 0 0 0 0 0 0 0 0 0 0 0 0 0 0 0 0 0 0 0 0 0 0 0 0 0 0 0 0 0 0 0 0 0 0 0 0 0 0 0 0 0 0 0 0 0 0 0 0 0 0 1.37082 0 2.74163 0 2.74163 2.74163 0 1.37082 5.48327 1.37082 0 6.85408 0 0 2.74163 4.11245 9.59572 4.11245 12.3373 8.2249 4.11245 1.37082 4.11245 5.48327 1.37082 2.74163 4.11245 1.37082 2.74163 0 0 0 1.37082 0 2.74163 0 0 0 1.37082 0 0 0 0 0 0 0 0 0 0 0 0 0 0 0 0 0 0 0 0 0 0 0 0 0 0 0 0 0 1.37082 0 0 0 0 0 0 0 0 0 0 0 0 0 0 0 1.37082 0 0 0 1.37082 0 1.37082 1.37082 1.37082 0 1.37082 1.37082 0
0 0 0 0 0 0 0 0 0 0 0 0 0 0 0 0 0 0 0 0 0 0 0 0 0 0 0 0 0 0 0 0 0 0 0 0 0 0 0 0 0 0 0 1.37082 0 0 0 0 0 0 0 0 0 0 0 0 0 0 0 0 0 0 0 0 0 0 0 0 0 0 0 0 0 0 0 0 0 0 0 0 0 0 0 0 0 0 0 0 0 0 0 0 0 0 0 0 0 0 0 0 0 0 0 0 0 0 0 0 0 0 0 0 0 0 0 0 0 0 0 0 0 0 0 0 0 0 0 0 0 0 0 0 0 0 0 0 0 0 0 0 0 0 0 0 0 0 0 0 0 0 0 0 0 0 0 0 0 0 0 0 0 0 0 0 0 0 1.37082 1.37082 5.48327 2.74163 5.48327 1.37082 4.11245 6.85408 2.74163 4.11245 4.11245 5.48327 6.85408 0 1.37082 1.37082 0 0 1.37082 2.74163 0 1.37082 0 0 0 0 0 0 0 0 1.37082 0 0 0 0 0 0 0 0 0 0 0 0 0 0 0 0 0 0 0 0 0 0 0 0 0 0 0 0 0 0 0 0 0 0 0 0 0 0 0 1.37082 0 0 0 0 0 2.74163 0 0 2.74163 2.74163 1.37082 0 1.37082 0 2.74163 4.11245 1.37082 1.37082 0
0 0 0 0 0 0 0 0 0 0 0 0 0 0 0 0 0 0 0 0 0 0 0 0 0 0 0 0 0 0 0 0 0 0 0 0 0 0 0 0 0 0 0 0 0 0 0 0 0 0 0 0 0 0 0 0 0 0 0 0 0 0 0 0 0 0 0 0 0 0 0 0 0 0 0 0 0 0 0 0 0 0 0 0 0 0 0 0 0 0 0 0 0 0 0 0 0 0 0 0 0 0 0 0 0 0 0 0 0 0 0 0 0 0 0 0 0 0 0 0 0 0 0 0 0 0 0 0 0 0 0 0 0 0 0 0 0 0 0 0 0 0 0 0 0 0 0 0 0 0 0 0 0 0 0 0 1.37082 1.37082 0 1.37082 2.74163 0 1.37082 1.37082 0 1.37082 0 2.74163 1.37082 2.74163 5.48327 2.74163 2.74163 2.74163 8.2249 6.85408 4.11245 6.85408 8.2249 0 2.74163 4.11245 2.74163 0 0 0 0 0 1.37082 0 0 0 0 0 1.37082 0 0 1.37082 0 0 0 0 0 0 0 0 0 0 0 0 0 0 0 0 0 0 0 0 0 0 0 0 0 0 0 0 0 0 0 0 0 0 0 0 0 0 1.37082 0 1.37082 1.37082 1.37082 1.37082 1.37082 0 0 0 1.37082 0 0 0 0 2.74163 1.37082 1.37082 0 4.11245
0 0 0 0 0 0 0 0 0 0 0 0 0 0 0 0 0 0 0 0 0 0 0 0 0 0 0 0 0 0 0 0 0 0 0 0 0 0 0 0 0 0 0 0 1.37082 0 0 0 0 0 0 0 0 0 0 0 0 0 0 0 0 0 0 0 0 0 0 0 0 0 0 0 0 0 0 0 0 0 0 0 0 0 0 0 0 0 0 0 0 0 0 0 0 0 0 0 0 0 0 0 0 0 0 0 0 0 0 0 0 0 0 0 0 0 0 0 0 0 0 0 0 0 0 0 0 0 0 0 0 0 0 0 0 0 0 0 0 0 0 0 0 0 0 0 0 0 0 0 0 0 0 0 0 0 0 0 0 0 0 0 0 0 0 0 0 0 2.74163 1.37082 0 1.37082 5.48327 5.48327 10.9665 2.74163 1.37082 5.48327 2.74163 2.74163 1.37082 1.37082 0 8.2249 1.37082 0 1.37082 1.37082 0 0 0 0 0 0 0 0 0 0 0 0 0 0 0 0 0 0 0 0 0 0 0 0 0 0 0 0 0 0 0 0 0 0 0 0 0 0 0 0 0 0 0 0 0 0 0 0 0 0 0 0 1.37082 0 0 0 0 0 0 0 0 0 0 1.37082 0 0 1.37082 0 0 1.37082
0 0 0 0 0 0 0 0 0 0 0 0 0 0 0 0 0 0 0 0 0 0 0 0 0 0 0 0 0 0 0 0 0 0 0 0 0 0 0 0 0 0 0 0 0 0 0 0 0 0 0 0 0 0 0 0 0 0 0 0 0 0 0 0 0 0 0 0 0 0 0 0 0 0 0 0 0 0 0 0 0 0 0 0 0 0 0 0 0 0 0 0 0 0 0 0 0 0 0 0 0 0 0 0 0 0 0 0 0 0 0 0 0 0 0 0 0 0 0 0 1.37082 0 0 0 0 0 0 0 0 0 0 0 0 0 0 0 0 0 1.37082 0 0 0 0 0 0 0 0 0 0 0 0 0 0 0 0 0 0 0 0 0 0 0 0 4.11245 0 0 1.37082 0 1.37082 4.11245 4.11245 2.74163 1.37082 2.74163 2.74163 5.48327 1.37082 4.11245 4.11245 5.48327 1.37082 2.74163 0 0 0 1.37082 0 0 0 0 0 0 0 0 0 0 0 0 0 0 0 0 0 0 0 0 0 0 0 0 0 0 0 0 0 0 0 0 0 0 0 0 0 0 0 0 0 0 0 0 0 0 0 0 0 0 0 0 0 0 0 0 1.37082 1.37082 0 0 0 0 0 0 1.37082 0 1.37082 0 1.37082 1.37082
0 0 0 0 0 0 0 0 0 0 0 0 0 0 0 0 0 0 0 0 0 0 0 0 0 0 0 0 0 0 0 0 0 0 0 0 0 0 0 0 0 0 0 0 0 0 1.37082 0 0 0 0 0 0 0 0 0 0 0 0 0 0 0 0 0 0 0 0 0 0 0 0 0 0 0 0 0 0 0 0 0 0 0 0 0 0 0 0 0 0 0 0 0 0 0 0 0 0 0 0 0 0 0 0 0 0 0 0 0 0 0 0 0 0 0 0 0 0 0 0 0 0 0 0 0 0 0 0 0 0 0 0 0 0 0 0 0 0 0 0 0 0 0 0 0 0 0 0 0 0 0 0 0 0 0 0 0 0 0 0 0 0 0 0 1.37082 0 5.48327 0 2.74163 1.37082 5.48327 2.74163 6.85408 4.11245 1.37082 5.48327 4.11245 1.37082 2.74163 0 0 0 0 1.37082 0 0 1.37082 0 0 0 0 0 0 0 0 0 0 0 0 0 0 0 0 0 0 0 0 0 0 0 0 0 0 0 0 0 0 0 0 0 0 0 0 0 0 0 0 0 0 0 0 0 0 0 0 0 0 0 0 0 0 0 0 0 0 0 0 0 0 0 0 1.37082 0 1.37082 0 0 1.37082
0 0 0 0 0 0 0 0 0 0 0 0 0 0 0 0 0 0 0 0 0 0 0 0 0 0 0 0 0 0 0 0 0 0 0 0 0 0 0 0 0 0 0 0 0 0 0 0 0 0 0 0 0 0 0 0 0 0 0 0 0 0 0 0 0 0 0 0 0 0 0 0 0 0 0 0 0 0 0 0 0 0 0 0 0 0 0 0 0 0 0 0 0 0 0 0 0 0 0 0 0 0 0 0 0 0 0 0 0 0 0 0 0 0 0 0 0 0 0 0 0 0 0 0 0 2.74163 0 0 0 0 0 1.37082 0 0 1.37082 0 0 0 0 0 2.74163 0 0 0 0 0 0 0 0 0 0 0 0 0 0 0 0 1.37082 0 0 2.74163 0 0 0 1.37082 2.74163 1.37082 0 2.74163 2.74163 4.11245 2.74163 5.48327 5.48327 2.74163 2.74163 4.11245 1.37082 5.48327 0 0 0 0 0 1.37082 0 1.37082 0 0 0 0 0 0 0 0 0 0 0 0 0 0 0 0 0 0 0 0 0 0 0 0 0 0 0 0 0 0 0 0 0 0 0 0 0 0 0 0 0 0 0 0 0 0 0 0 0 0 0 0 0 0 0 0 0 0 0 0 0 0 0 0 0 0 0 0 0
0 0 0 0 0 0 0 0 0 0 0 0 0 0 0 0 0 0 0 0 0 0 0 0 0 0 0 0 0 0 0 0 0 0 0 0 0 0 0 0 0 0 0 0 0 0 0 0 0 0 0 0 0 0 0 0 0 0 0 0 0 0 0 0 0 0 0 0 0 0 0 0 0 0 0 0 0 0 0 0 0 0 0 0 0 0 0 0 0 0 0 0 0 0 0 0 0 0 0 0 0 0 0 0 0 0 0 0 0 0 0 0 0 0 0 0 0 0 0 0 0 1.37082 1.37082 0 0 0 0 0 0 0 0 0 0 0 1.37082 0 0 0 1.37082 1.37082 0 0 0 0 0 0 0 0 0 0 0 0 0 0 0 0 0 0 0 0 1.37082 0 1.37082 0 2.74163 2.74163 2.74163 1.37082 2.74163 4.11245 4.11245 2.74163 2.74163 2.74163 5.48327 2.74163 1.37082 1.37082 1.37082 1.37082 0 0 0 0 1.37082 0 0 0 0 0 0 0 0 0 0 0 0 0 0 0 0 0 0 0 0 0 0 0 0 0 0 0 0 0 0 0 0 0 0 0 0 0 0 0 0 0 0 0 0 0 0 0 0 0 0 0 0 0 0 0 0 0 0 0 0 0 0 0 0 0 0 0 0 0 0 0
0 0 0 0 0 0 0 0 0 0 0 0 0 0 0 0 0 0 0 0 0 0 0 0 0 0 0 0 0 0 0 0 0 0 0 0 0 0 0 0 0 0 0 0 0 0 0 0 0 0 0 0 0 0 0 0 0 0 0 0 0 0 0 0 0 0 0 0 0 0 0 0 0 0 0 0 0 0 0 0 0 0 0 0 0 0 0 0 0 0 0 0 0 0 0 0 0 0 0 0 0 0 0 0 0 0 0 0 0 0 0 0 0 0 0 0 0 0 0 0 0 0 0 0 1.37082 4.11245 0 0 0 0 0 1.37082 1.37082 0 2.74163 0 0 0 1.37082 0 0 0 0 0 0 0 0 0 0 0 0 0 0 0 0 0 0 0 0 0 0 0 0 1.37082 2.74163 2.74163 1.37082 4.11245 2.74163 2.74163 8.2249 1.37082 2.74163 4.11245 0 2.74163 2.74163 4.11245 1.37082 0 0 0 0 0 0 0 0 0 0 0 0 0 0 0 0 0 0 0 0 0 0 0 0 0 0 0 0 0 0 0 0 0 0 0 0 0 0 0 0 0 0 0 0 0 0 0 0 0 0 0 0 0 0 0 0 0 0 0 0 0 0 0 0 0 0 0 0 0 0 0 0 0 0 0 0 0
0 0 0 0 0 0 0 0 0 0 0 0 0 0 0 0 0 0 0 0 0 0 0 0 0 0 0 0 0 0 0 0 0 0 0 0 0 0 0 0 0 0 0 0 0 0 0 0 0 0 0 0 0 0 0 0 0 0 0 0 0 0 0 0 0 0 0 0 0 0 0 0 0 0 0 0 0 0 0 0 0 0 0 0 0 0 0 0 0 0 0 0 0 0 0 0 0 0 0 0 0 0 0 0 0 0 0 0 0 0 0 0 0 0 0 0 0 0 0 1.37082 0 1.37082 1.37082 0 2.74163 1.37082 0 0 2.74163 0 0 1.37082 0 0 1.37082 0 0 0 0 0 0 1.37082 0 0 0 0 0 0 0 0 0 0 0 0 0 0 0 0 0 0 0 0 0 0 0 4.11245 0 2.74163 2.74163 4.11245 1.37082 4.11245 2.74163 2.74163 1.37082 2.74163 2.74163 1.37082 0 0 0 0 0 0 0 0 0 0 0 0 0 0 0 0 0 0 0 0 0 0 0 0 0 0 0 0 0 0 0 0 0 0 0 0 0 0 0 0 0 0 0 0 0 0 0 0 0 0 0 0 0 0 0 0 0 0 0 0 0 0 0 0 0 0 0 0 0 0 0 0 0 0 0 0 0 0
0 0 0 0 0 0 0 0 0 0 0 0 0 0 0 0 0 0 0 0 0 0 0 0 0 0 0 0 0 0 0 0 0 0 0 0 0 0 0 0 0 0 0 0 0 0 0 0 0 0 0 0 0 0 0 0 0 0 0 0 0 0 0 0 0 0 0 0 0 0 0 0 0 0 0 0 0 0 0 0 0 0 0 0 0 0 0 0 0 0 0 0 0 0 0 0 0 0 0 0 0 0 0 0 0 0 0 0 0 0 0 0 0 0 0 0 0 0 0 0 0 1.37082 1.37082 0 1.37082 0 1.37082 0 0 0 0 0 0 0 0 0 1.37082 0 1.37082 1.37082 0 0 1.37082 0 2.74163 0 0 0 0 0 0 0 0 0 0 0 0 0 0 0 1.37082 1.37082 1.37082 0 0 1.37082 2.74163 2.74163 1.37082 1.37082 4.11245 4.11245 0 1.37082 2.74163 4.11245 4.11245 1.37082 2.74163 1.37082 0 0 0 0 0 0 0 0 0 0 0 0 0 0 0 0 0 0 0 0 0 0 0 0 0 0 0 0 0 0 0 0 0 0 0 0 0 0 0 0 0 0 0 0 0 0 0 0 0 0 0 0 0 0 0 0 0 0 0 0 0 0 0 0 0 0 0 0 0 0 0 0 0 0 0 0
0 0 0 0 0 0 0 0 0 0 0 0 0 0 0 0 0 0 0 0 0 0 0 0 0 0 0 0 0 0 0 0 0 0 0 0 0 0 0 0 0 0 0 0 0 0 0 0 0 0 0 0 0 0 0 0 0 0 0 0 0 0 0 0 0 0 0 0 0 0 0 0 0 0 0 0 0 0 0 0 0 0 0 0 0 0 0 0 0 0 0 0 0 0 0 0 0 0 0 0 0 0 0 0 0 0 0 0 0 0 0 0 0 0 0 0 0 0 0 1.37082 0 1.37082 0 0 0 1.37082 1.37082 1.37082 0 0 1.37082 0 1.37082 1.37082 1.37082 0 1.37082 2.74163 2.74163 2.74163 0 1.37082 2.74163 0 1.37082 0 0 0 0 0 0 0 0 0 0 0 0 0 0 0 0 0 0 1.37082 1.37082 2.74163 0 1.37082 0 4.11245 4.11245 4.11245 2.74163 2.74163 0 0 1.37082 0 0 4.11245 2.74163 0 0 0 0 0 0 0 0 0 0 0 0 0 0 0 0 0 0 0 0 0 0 0 0 0 0 0 0 0 0 0 0 0 0 0 0 0 0 0 0 0 0 0 0 0 0 0 0 0 0 0 0 0 0 0 0 0 0 0 0 0 0 0 0 0 0 0 0 0 0 0 0 0 0 0
0 0 0 0 0 0 0 0 0 0 0 0 0 0 0 0 0 0 0 0 0 0 0 0 0 0 0 0 0 0 0 0 0 0 0 0 0 0 0 0 0 0 0 0 0 0 0 0 0 0 0 0 0 0 0 0 0 0 0 0 0 0 0 0 0 0 0 0 0 0 0 0 0 0 0 0 0 0 0 0 0 0 0 0 0 0 0 0 0 0 0 0 0 0 0 0 0 0 0 0 0 0 0 0 0 0 0 0 0 0 0 0 0 0 0 0 0 0 0 1.37082 1.37082 1.37082 0 0 0 2.74163 0 0 0 0 0 2.74163 0 2.74163 2.74163 1.37082 2.74163 0 1.37082 1.37082 0 0 0 0 0 0 1.37082 0 0 0 0 0 0 0 0 0 0 0 0 0 0 0 0 0 0 0 1.37082 0 2.74163 1.37082 1.37082 0 2.74163 2.74163 0 0 4.11245 0 0 1.37082 0 0 0 0 0 0 0 0 0 0 0 0 0 0 0 0 0 0 0 0 0 0 0 0 0 0 0 0 0 0 0 0 0 0 0 0 0 0 0 0 0 0 0 0 0 0 0 0 0 0 0 0 0 0 0 0 0 0 0 0 0 0 0 0 0 0 0 0 0 0 0 0 0 0 0 0
0 0 0 0 0 0 0 0 0 0 0 0 0 0 0 0 0 0 0 0 0 0 0 0 0 0 0 0 0 0 0 0 0 0 0 0 0 0 0 0 0 0 0 0 0 0 0 0 0 0 0 0 0 0 0 0 0 0 0 0 0 0 0 0 0 0 0 0 0 0 0 0 0 0 0 0 0 0 0 0 0 0 0 0 0 0 0 0 0 0 0 0 0 0 0 0 0 0 0 0 0 0 0 0 0 0 0 0 0 0 0 0 0 0 1.37082 0 0 0 0 0 0 0 4.11245 1.37082 0 1.37082 2.74163 0 0 0 0 1.37082 4.11245 2.74163 4.11245 1.37082 1.37082 1.37082 2.74163 1.37082 4.11245 2.74163 1.37082 1.37082 0 0 0 0 0 0 0 0 0 0 0 0 0 0 0 0 0 1.37082 0 0 1.37082 0 0 1.37082 2.74163 2.74163 1.37082 2.74163 0 1.37082 4.11245 0 0 2.74163 1.37082 1.37082 0 0 0 0 0 0 0 0 0 0 0 0 0 0 0 0 0 0 0 0 0 0 0 0 0 0 0 0 0 0 0 0 0 0 0 0 0 0 0 0 0 0 0 0 0 0 0 0 0 0 0 0 0 0 0 0 0 0 0 0 0 0 0 0 0 0 0 0 0 0 0 0 0 0 0 0
0 0 0 0 0 0 0 0 0 0 0 0 0 0 0 0 0 0 0 0 0 0 0 0 0 0 0 0 0 0 0 0 0 0 0 0 0 0 0 0 0 0 0 0 0 0 0 0 0 0 0 0 0 0 0 0 0 0 0 0 0 0 0 0 0 0 0 0 0 0 0 0 0 0 0 0 0 0 0 0 0 0 0 0 0 0 0 0 0 0 0 0 0 0 0 0 0 0 0 0 0 0 0 0 0 0 0 0 0 0 0 0 0 0 0 0 0 0 0 2.74163 0 1.37082 1.37082 0 0 0 4.11245 1.37082 2.74163 2.74163 0 1.37082 0 1.37082 1.37082 5.48327 2.74163 0 2.74163 2.74163 0 1.37082 1.37082 0 0 0 1.37082 0 0 0 0 0 0 0 0 0 1.37082 0 0 0 0 0 1.37082 0 0 0 0 0 0 1.37082 0 1.37082 2.74163 0 0 0 1.37082 0 1.37082 1.37082 0 0 0 0 0 0 0 0 0 0 0 0 0 0 0 0 0 0 0 0 0 0 0 0 0 0 0 0 0 0 0 0 0 0 0 0 0 0 0 0 0 0 0 0 0 0 0 0 0 0 0 0 0 0 0 0 0 0 0 0 0 0 0 0 0 0 0 0 0 0 0 0 0 0 0 0
0 0 0 0 0 0 0 0 0 0 0 0 0 0 0 0 0 0 0 0 0 0 0 0 0 0 0 0 0 0 0 0 0 0 0 0 0 0 0 0 0 0 0 0 0 0 0 0 0 0 0 0 0 0 0 0 0 0 0 0 0 0 0 0 0 0 0 0 0 0 0 0 0 0 0 0 0 0 0 0 0 0 0 0 0 0 0 0 0 0 0 0 0 0 0 0 0 0 0 0 0 0 0 0 0 0 0 0 0 0 0 0 0 0 0 0 0 0 1.37082 0 2.74163 0 0 1.37082 0 2.74163 0 0 0 5.48327 5.48327 0 2.74163 1.37082 1.37082 4.11245 0 2.74163 0 1.37082 1.37082 2.74163 1.37082 1.37082 0 0 0 0 0 0 0 0 0 0 0 0 0 0 0 0 0 0 1.37082 1.37082 0 1.37082 0 0 1.37082 1.37082 0 1.37082 0 0 1.37082 1.37082 0 0 0 0 0 0 0 0 0 0 0 0 0 0 0 0 0 0 0 0 0 0 0 0 0 0 0 0 0 0 0 0 0 0 0 0 0 0 0 0 0 0 0 0 0 0 0 0 0 0 0 0 0 0 0 0 0 0 0 0 0 0 0 0 0 0 0 0 0 0 0 0 0 0 0 0 0 0 0 0
0 0 0 0 0 0 0 0 0 0 0 0 0 0 0 0 0 0 0 0 0 0 0 0 0 0 0 0 0 0 0 0 0 0 0 0 0 0 0 0 0 0 0 0 0 0 0 0 0 0 0 0 0 0 0 0 0 0 0 0 0 0 0 0 0 0 0 0 0 0 0 0 0 0 0 0 0 0 0 0 0 0 0 0 0 0 0 0 0 0 0 0 0 0 0 0 0 0 0 0 0 0 0 0 0 0 0 0 0 0 0 0 0 0 0 0 0 0 1.37082 0 0 1.37082 4.11245 2.74163 6.85408 1.37082 1.37082 1.37082 2.74163 5.48327 2.74163 1.37082 0 2.74163 2.74163 0 0 4.11245 0 0 1.37082 0 0 0 0 2.74163 0 0 0 1.37082 0 0 0 0 0 0 0 0 0 0 0 0 0 1.37082 0 0 0 0 0 1.37082 1.37082 1.37082 0 0 0 1.37082 0 0 0 0 0 0 0 0 0 0 0 0 0 0 0 0 0 0 0 0 0 0 0 0 0 0 0 0 0 0 0 0 0 0 0 0 0 0 0 0 0 0 0 0 0 0 0 0 0 0 0 0 0 0 0 0 0 0 0 0 0 0 0 0 0 0 0 0 0 0 0 1.37082 1.37082 1.37082 0 0 0 0 0 0
0 0 0 0 0 0 0 0 0 0 0 0 0 0 0 0 0 0 0 0 0 0 0 0 0 0 0 0 0 0 0 0 0 0 0 0 0 0 0 0 0 0 0 0 0 0 0 0 0 0 0 0 0 0 0 0 0 0 0 0 0 0 0 0 0 0 0 0 0 0 0 0 0 0 0 0 0 0 0 0 0 0 0 0 0 0 0 0 0 0 0 0 0 0 0 0 0 0 0 0 0 0 0 0 0 0 0 0 0 0 0 0 0 0 0 0 1.37082 2.74163 1.37082 0 0 4.11245 0 4.11245 0 1.37082 0 0 1.37082 2.74163 2.74163 1.37082 4.11245 2.74163 0 2.74163 2.74163 5.48327 1.37082 8.2249 6.85408 0 0 0 1.37082 0 0 1.37082 1.37082 0 0 0 0 0 0 0 0 0 0 0 0 0 0 0 0 0 0 0 1.37082 0 0 0 0 0 0 0 0 0 0 0 0 0 0 0 0 0 0 0 0 0 0 0 0 0 0 0 0 0 0 0 0 0 0 0 0 0 0 0 0 0 0 0 0 0 0 0 0 0 0 0 0 0 0 0 0 0 0 0 0 0 0 0 0 0 0 0 0 0 0 0 0 0 0 0 1.37082 0 0 0 0 0 0 0 0 0 0 0
0 0 0 0 0 0 0 0 0 0 0 0 0 0 0 0 0 0 0 0 0 0 0 0 0 0 0 0 0 0 0 0 0 0 0 0 0 0 0 0 0 0 0 0 0 0 0 0 0 0 0 0 0 0 0 0 0 0 0 0 0 0 0 0 0 0 0 0 0 0 0 0 0 0 0 0 0 0 0 0 0 0 0 0 0 0 0 0 0 0 0 0 0 0 0 0 0 0 0 0 0 0 0 0 0 0 0 0 0 0 0 0 0 0 0 0 0 1.37082 0 0 1.37082 2.74163 1.37082 2.74163 0 1.37082 4.11245 0 0 0 4.11245 0 0 2.74163 2.74163 2.74163 2.74163 5.48327 2.74163 1.37082 1.37082 4.11245 1.37082 1.37082 0 0 0 0 1.37082 0 0 0 0 0 0 0 0 0 0 0 0 0 0 0 0 0 0 0 0 0 0 0 0 0 0 0 0 0 0 0 0 0 0 0 0 0 0 0 0 0 0 0 0 0 0 0 0 0 0 0 0 0 0 0 0 0 0 0 0 0 0 0 0 0 0 0 0 0 0 0 0 0 0 0 0 0 0 0 0 0 0 0 0 0 0 0 0 0 0 0 0 0 0 1.37082 1.37082 1.37082 0 0 0 0 0 1.37082 0 0 0 0
0 0 0 0 0 0 0 0 0 0 0 0 0 0 0 0 0 0 0 0 0 0 0 0 0 0 0 0 0 0 0 0 0 0 0 0 0 0 0 0 0 0 0 0 0 0 0 0 0 0 0 0 0 0 0 0 0 0 0 0 0 0 0 0 0 0 0 0 0 0 0 0 0 0 0 0 0 0 0 0 0 0 0 0 0 0 0 0 0 0 0 0 0 0 0 0 0 0 0 0 0 0 0 0 0 0 0 0 0 0 0 0 0 0 1.37082 0 0 0 1.37082 0 1.37082 0 1.37082 1.37082 5.48327 2.74163 4.11245 0 2.74163 1.37082 1.37082 1.37082 1.37082 2.74163 4.11245 5.48327 0 1.37082 5.48327 1.37082 0 0 1.37082 0 0 0 0 0 0 0 0 0 0 1.37082 0 0 0 0 0 0 0 0 0 0 0 0 0 0 0 0 0 0 0 0 0 0 0 0 0 0 0 0 0 0 0 0 0 0 0 0 0 0 0 0 0 0 0 0 0 0 0 0 0 0 0 0 0 0 0 0 0 0 0 0 0 0 0 0 0 0 0 0 0 0 0 0 0 0 0 0 0 0 0 0 0 0 0 0 1.37082 0 0 0 0 0 0 0 1.37082 1.37082 1.37082 0 0 0 0 0 0 0
0 0 0 0 0 0 0 0 0 0 0 0 0 0 0 0 0 0 0 0 0 0 0 0 0 0 0 0 0 0 0 0 0 0 0 0 0 0 0 0 0 0 0 0 0 0 0 0 0 0 0 0 0 0 0 0 0 0 0 0 0 0 0 0 0 0 0 0 0 0 0 0 0 0 0 0 0 0 0 0 0 0 0 0 0 0 0 0 0 0 0 0 0 0 0 0 0 0 0 0 0 0 0 0 0 0 0 0 0 0 0 0 0 0 0 1.37082 0 0 0 0 0 1.37082 0 0 2.74163 2.74163 1.37082 1.37082 1.37082 5.48327 1.37082 0 0 4.11245 5.48327 1.37082 5.48327 1.37082 1.37082 0 1.37082 0 5.48327 1.37082 0 0 0 0 0 0 0 0 0 0 0 0 0 0 0 0 0 0 0 0 1.37082 0 0 0 0 0 0 0 0 0 0 0 0 0 0 0 0 0 0 0 0 0 0 0 0 0 0 0 0 0 0 0 0 0 0 0 0 0 0 0 0 0 0 0 0 0 0 0 0 0 0 0 0 0 0 0 0 0 0 0 0 0 0 0 0 0 0 0 0 0 0 0 0 0 0 0 0 0 0 0 0 0 0 0 1.37082 4.11245 0 1.37082 1.37082 0 0 0
0 0 0 0 0 0 0 0 0 0 0 0 0 0 0 0 0 0 0 0 0 0 0 0 0 0 0 0 0 0 0 0 0 0 0 0 0 0 0 0 0 0 0 0 0 0 0 0 0 0 0 0 0 0 0 0 0 0 0 0 0 0 0 0 0 0 0 0 0 0 0 0 0 0 0 0 0 0 0 0 0 0 0 0 0 0 0 0 0 0 0 0 0 0 0 0 0 0 0 0 0 0 0 0 0 0 0 0 0 0 0 0 0 0 0 0 0 0 0 0 1.37082 2.74163 1.37082 0 0 0 4.11245 2.74163 0 1.37082 2.74163 6.85408 4.11245 2.74163 5.48327 2.74163 5.48327 2.74163 4.11245 0 4.11245 0 1.37082 0 1.37082 0 0 0 0 0 0 0 0 0 0 0 0 0 0 0 0 0 0 0 0 0 0 0 0 0 1.37082 0 0 0 0 0 0 0 0 0 0 0 0 0 0 0 0 0 0 0 0 0 0 0 0 0 0 0 0 0 0 0 0 0 0 0 0 0 0 0 0 0 0 0 0 0 0 0 0 0 0 0 0 0 0 0 0 0 0 0 0 0 0 0 0 1.37082 0 0 0 1.37082 1.37082 0 1.37082 1.37082 1.37082 0 0 0 5.48327 0 2.74163 1.37082 0 0 1.37082 0
0 0 0 0 0 0 0 0 0 0 0 0 0 0 0 0 0 0 0 0 0 0 0 0 0 0 0 0 0 0 0 0 0 0 0 0 0 0 0 0 0 0 0 0 0 0 0 0 0 0 0 0 0 0 0 0 0 0 0 0 0 0 0 0 0 0 0 0 0 0 0 0 0 0 0 0 0 0 0 0 0 0 0 0 0 0 0 0 0 0 0 0 0 0 0 0 0 0 0 0 0 0 0 0 0 0 0 0 0 0 0 0 0 0 0 0 0 0 0 0 1.37082 0 0 2.74163 0 0 1.37082 0 0 0 2.74163 2.74163 5.48327 4.11245 4.11245 4.11245 1.37082 1.37082 5.48327 4.11245 4.11245 4.11245 0 0 0 0 0 0 0 0 0 0 0 0 0 0 0 0 0 0 0 0 0 0 0 0 0 0 0 0 0 0 0 0 0 0 0 0 0 0 0 0 0 0 0 0 0 0 0 0 0 0 0 0 0 0 0 0 0 0 0 0 0 0 0 0 0 0 0 0 0 0 0 0 0 0 0 0 0 0 0 0 0 0 0 0 0 0 0 0 0 0 0 0 0 0 0 0 1.37082 0 1.37082 0 1.37082 2.74163 1.37082 4.11245 1.37082 1.37082 0 1.37082 0 0 0 0 0 0
0 0 0 0 0 0 0 0 0 0 0 0 0 0 0 0 0 0 0 0 0 0 0 0 0 0 0 0 0 0 0 0 0 0 0 0 0 0 0 0 0 0 0 0 0 0 0 0 0 0 0 0 0 0 0 0 0 0 0 0 0 0 0 0 0 0 0 0 0 0 0 0 0 0 0 0 0 0 0 0 0 0 0 0 0 0 0 0 0 0 0 0 0 0 0 0 0 0 0 0 0 0 0 0 0 0 0 0 0 0 0 0 0 0 0 0 0 1.37082 0 1.37082 1.37082 0 2.74163 1.37082 0 0 1.37082 0 2.74163 2.74163 2.74163 1.37082 1.37082 1.37082 1.37082 5.48327 4.11245 5.48327 0 2.74163 0 1.37082 1.37082 2.74163 1.37082 1.37082 0 0 0 0 0 0 1.37082 0 0 0 0 0 0 0 0 0 0 0 0 0 0 0 0 0 0 0 0 0 0 0 0 0 0 0 0 0 0 0 0 0 0 0 0 0 0 0 0 0 0 0 0 0 0 0 0 0 0 0 0 0 0 0 0 0 0 0 0 0 0 0 0 0 0 0 0 0 0 0 0 0 0 0 0 0 0 0 0 0 0 1.37082 0 0 0 2.74163 1.37082 1.37082 1.37082 1.37082 0 0 1.37082 1.37082 5.48327 4.11245 0 1.37082 0 0 1.37082 0
0 0 0 0 0 0 0 0 0 0 0 0 0 0 0 0 0 0 0 0 0 0 0 0 0 0 0 0 0 0 0 0 0 0 0 0 0 0 0 0 0 0 0 0 0 0 0 0 0 0 0 0 0 0 0 0 0 0 0 0 0 0 0 0 0 0 0 0 0 0 0 0 0 0 0 0 0 0 0 0 0 0 0 0 0 0 0 0 0 0 0 0 0 0 0 0 0 0 0 0 0 0 0 0 0 0 0 0 0 0 0 0 0 0 0 0 0 0 0 0 1.37082 1.37082 1.37082 0 1.37082 1.37082 0 0 1.37082 4.11245 2.74163 1.37082 4.11245 4.11245 2.74163 2.74163 2.74163 0 8.2249 1.37082 1.37082 1.37082 0 1.37082 1.37082 0 0 0 0 0 0 0 0 0 0 0 0 0 0 0 0 0 0 0 0 0 0 0 0 0 0 0 0 0 0 0 0 0 0 0 0 0 0 0 0 0 0 0 0 0 0 0 0 0 0 0 0 0 0 0 0 0 0 0 0 0 0 0 0 0 0 0 0 0 0 0 0 0 0 0 0 0 0 0 0 0 0 0 0 0 0 0 0 0 0 0 0 0 0 0 1.37082 0 0 1.37082 1.37082 1.37082 1.37082 1.37082 2.74163 4.11245 1.37082 1.37082 0 1.37082 0 0
0 0 0 0 0 0 0 0 0 0 0 0 0 0 0 0 0 0 0 0 0 0 0 0 0 0 0 0 0 0 0 0 0 0 0 0 0 0 0 0 0 0 0 0 0 0 0 0 0 0 0 0 0 0 0 0 0 0 0 0 0 0 0 0 0 0 0 0 0 0 0 0 0 0 0 0 0 0 0 0 0 0 0 0 0 0 0 0 0 0 0 0 0 0 0 0 0 0 0 0 0 0 0 0 0 0 0 0 0 0 0 0 0 0 0 0 0 1.37082 0 0 0 0 0 2.74163 1.37082 2.74163 4.11245 4.11245 0 6.85408 2.74163 1.37082 6.85408 1.37082 8.2249 4.11245 5.48327 2.74163 1.37082 1.37082 0 4.11245 0 0 1.37082 1.37082 0 1.37082 0 0 0 0 0 0 0 0 0 0 0 0 0 0 0 0 0 0 0 0 0 0 0 0 0 0 0 0 0 0 0 0 0 0 0 0 0 0 0 0 0 0 0 0 0 0 0 0 0 0 0 0 0 0 0 0 0 0 0 0 0 0 0 0 0 0 0 0 0 0 0 0 0 0 0 0 0 0 0 0 0 0 1.37082 0 0 0 0 1.37082 0 1.37082 1.37082 1.37082 0 2.74163 2.74163 0 1.37082 1.37082 0 0 0 1.37082 2.74163 1.37082 0 0 0 0
0 0 0 0 0 0 0 0 0 0 0 0 0 0 0 0 0 0 0 0 0 0 0 0 0 0 0 0 0 0 0 0 0 0 0 0 0 0 0 0 0 0 0 0 0 0 0 0 0 0 0 0 0 0 0 0 0 0 0 0 0 0 0 0 0 0 0 0 0 0 0 0 0 0 0 0 0 0 0 0 0 0 0 0 0 0 0 0 0 0 0 0 0 0 0 0 0 0 0 0 0 0 0 0 0 0 0 0 0 0 0 0 0 0 0 0 0 0 0 1.37082 0 0 0 2.74163 1.37082 2.74163 1.37082 0 4.11245 6.85408 5.48327 6.85408 6.85408 4.11245 2.74163 2.74163 4.11245 6.85408 5.48327 4.11245 0 4.11245 1.37082 2.74163 0 2.74163 1.37082 0 0 0 0 0 1.37082 0 0 0 0 0 0 0 0 0 0 0 0 0 0 0 0 0 0 0 0 0 0 0 0 0 0 0 0 0 0 0 0 0 0 0 0 1.37082 0 0 0 0 0 0 0 0 0 0 0 0 0 0 0 0 0 0 0 0 0 0 0 0 0 0 0 0 0 0 1.37082 0 0 0 0 0 0 0 0 0 0 0 0 1.37082 0 2.74163 1.37082 0 1.37082 1.37082 1.37082 1.37082 1.37082 1.37082 2.74163 0 1.37082 2.74163 1.37082 2.74163 1.37082 0 2.74163 1.37082 0 0
0 0 0 0 0 0 0 0 0 0 0 0 0 0 0 0 0 0 0 0 0 0 0 0 0 0 0 0 0 0 0 0 0 0 0 0 0 0 0 0 0 0 0 0 0 0 0 0 0 0 0 0 0 0 0 0 0 0 0 0 0 0 0 0 0 0 0 0 0 0 0 0 0 0 0 0 0 0 0 0 0 0 0 0 0 0 0 0 0 0 0 0 0 0 0 0 0 0 0 0 0 0 0 0 0 0 0 0 0 0 0 0 0 0 0 0 0 0 1.37082 0 0 0 1.37082 0 2.74163 0 2.74163 2.74163 4.11245 2.74163 2.74163 1.37082 0 4.11245 4.11245 6.85408 2.74163 6.85408 2.74163 6.85408 0 0 2.74163 0 0 1.37082 0 0 0 0 1.37082 0 0 0 0 0 0 0 0 0 0 0 0 0 0 0 0 0 0 0 0 0 0 0 0 0 0 0 0 0 0 0 0 0 0 0 0 0 0 0 0 0 0 0 0 0 0 0 0 0 0 0 0 0 0 0 0 0 0 0 0 0 0 0 0 0 0 0 0 0 0 0 0 0 0 0 0 0 0 0 0 0 0 0 0 0 0 0 0 0 4.11245 0 0 0 1.37082 0 1.37082 1.37082 2.74163 0 2.74163 1.37082 4.11245 2.74163 0 2.74163
0 0 0 0 0 0 0 0 0 0 0 0 0 0 0 0 0 0 0 0 0 0 0 0 0 0 0 0 0 0 0 0 0 0 0 0 0 0 0 0 0 0 0 0 0 0 0 0 0 0 0 0 0 0 0 0 0 0 0 0 0 0 0 0 0 0 0 0 0 0 0 0 0 0 0 0 0 0 0 0 0 0 0 0 0 0 0 0 0 0 0 0 0 0 0 0 0 0 0 0 0 0 0 0 0 0 0 0 0 0 0 0 0 0 0 0 1.37082 0 1.37082 0 0 1.37082 0 1.37082 2.74163 0 2.74163 2.74163 4.11245 4.11245 9.59572 4.11245 2.74163 4.11245 4.11245 6.85408 2.74163 4.11245 4.11245 1.37082 5.48327 0 1.37082 1.37082 0 1.37082 0 0 0 0 0 0 0 0 0 0 0 0 0 0 0 0 0 0 0 0 0 0 0 0 0 0 0 0 0 0 0 0 0 0 0 0 0 0 0 0 0 1.37082 1.37082 0 0 0 0 0 0 0 0 0 0 0 0 0 0 0 0 0 0 0 0 0 0 0 0 0 0 0 0 0 0 0 0 0 0 0 0 0 0 0 1.37082 0 0 0 0 0 1.37082 1.37082 6.85408 0 1.37082 1.37082 0 0 0 0 0 1.37082 1.37082 1.37082 2.74163 0 0 0 0 1.37082 2.74163 0
0 0 0 0 0 0 0 0 0 0 0 0 0 0 0 0 0 0 0 0 0 0 0 0 0 0 0 0 0 0 0 0 0 0 0 0 0 0 0 0 0 0 0 0 0 0 0 0 0 0 0 0 0 0 0 0 0 0 0 0 0 0 0 0 0 0 0 0 0 0 0 0 0 0 0 0 0 0 0 0 0 0 0 0 0 0 0 0 0 0 0 0 0 0 0 0 0 0 0 0 0 0 0 0 0 0 0 0 0 0 0 0 0 0 0 0 0 0 1.37082 0 0 2.74163 0 1.37082 1.37082 0 4.11245 0 1.37082 1.37082 4.11245 4.11245 2.74163 4.11245 4.11245 1.37082 2.74163 5.48327 2.74163 1.37082 0 2.74163 2.74163 0 0 0 0 1.37082 0 0 0 0 0 0 0 0 1.37082 1.37082 0 0 0 0 0 0 0 0 0 0 0 0 0 0 0 0 0 0 0 0 0 0 0 0 0 0 0 0 0 0 0 0 0 0 0 0 0 0 0 0 0 0 0 0 0 0 0 0 0 0 0 0 0 0 0 0 0 0 0 1.37082 0 0 0 0 0 0 0 0 2.74163 1.37082 1.37082 0 0 0 0 1.37082 0 0 2.74163 2.74163 2.74163 0 0 1.37082 0 1.37082 0 1.37082 1.37082 1.37082 1.37082 0 0 0 5.48327 0 1.37082 0
0 0 0 0 0 0 0 0 0 0 0 0 0 0 0 0 0 0 0 0 0 0 0 0 0 0 0 0 0 0 0 0 0 0 0 0 0 0 0 0 0 0 0 0 0 0 0 0 0 0 0 0 0 0 0 0 0 0 0 0 0 0 0 0 0 0 0 0 0 0 0 0 0 0 0 0 0 0 0 0 0 0 0 0 0 0 0 0 0 0 0 0 0 0 0 0 0 0 0 0 0 0 0 0 0 0 0 0 0 0 0 0 0 0 0 0 1.37082 1.37082 1.37082 2.74163 2.74163 1.37082 1.37082 1.37082 1.37082 1.37082 4.11245 0 2.74163 2.74163 4.11245 1.37082 8.2249 1.37082 2.74163 1.37082 5.48327 0 2.74163 2.74163 2.74163 2.74163 8.2249 1.37082 1.37082 0 0 1.37082 0 0 0 0 2.74163 0 0 0 0 0 0 0 1.37082 0 0 0 0 0 0 1.37082 0 0 0 0 0 0 0 0 0 0 0 1.37082 0 0 0 1.37082 0 0 0 0 0 1.37082 1.37082 0 0 0 0 0 0 0 0 0 0 0 0 0 0 0 0 0 0 0 0 0 0 0 0 0 0 0 0 0 0 0 1.37082 0 0 0 0 0 0 0 0 1.37082 0 0 0 1.37082 0 0 0 1.37082 1.37082 0 0 0 1.37082 0 2.74163 1.37082 1.37082 1.37082 1.37082 4.11245 1.37082 0 0 1.37082
0 0 0 0 0 0 0 0 0 0 0 0 0 0 0 0 0 0 0 0 0 0 0 0 0 0 0 0 0 0 0 0 0 0 0 0 0 0 0 0 0 0 0 0 0 0 0 0 0 0 0 0 0 0 0 0 0 0 0 0 0 0 0 0 0 0 0 0 0 0 0 0 0 0 0 0 0 0 0 0 0 0 0 0 0 0 0 0 0 0 0 0 0 0 0 0 0 0 0 0 0 0 0 0 0 0 0 0 0 0 0 0 1.37082 0 0 0 0 0 0 1.37082 0 1.37082 2.74163 0 2.74163 2.74163 1.37082 2.74163 0 9.59572 1.37082 8.2249 2.74163 0 1.37082 4.11245 1.37082 4.11245 2.74163 2.74163 2.74163 0 2.74163 0 0 0 0 1.37082 0 0 0 0 0 0 1.37082 1.37082 1.37082 0 0 0 0 0 0 0 0 0 0 0 0 0 0 0 0 0 0 0 0 0 0 0 0 0 0 0 0 0 0 0 0 0 0 0 0 0 0 0 0 0 0 0 0 0 0 0 0 0 0 0 0 0 0 0 0 0 0 0 0 0 0 0 0 0 0 0 0 0 1.37082 0 1.37082 1.37082 0 0 1.37082 0 1.37082 1.37082 0 0 0 0 1.37082 0 0 4.11245 1.37082 1.37082 0 1.37082 0 0 4.11245 2.74163 0 2.74163 0 1.37082
0 0 0 0 0 0 0 0 0 0 0 0 0 0 0 0 0 0 0 0 0 0 0 0 0 0 0 0 0 0 0 0 0 0 0 0 0 0 0 0 0 0 0 0 0 0 0 0 0 0 0 0 0 0 0 0 0 0 0 0 0 0 0 0 0 0 0 0 0 0 0 0 0 0 0 0 0 0 0 0 0 0 0 0 0 0 0 0 0 0 0 0 0 0 0 0 0 0 0 0 0 0 0 0 0 0 0 0 1.37082 0 0 0 0 0 1.37082 1.37082 0 0 0 0 2.74163 0 0 1.37082 1.37082 4.11245 0 2.74163 1.37082 0 5.48327 1.37082 4.11245 4.11245 4.11245 5.48327 2.74163 2.74163 4.11245 0 0 0 1.37082 1.37082 1.37082 0 0 0 0 0 0 0 0 0 0 0 1.37082 0 0 0 1.37082 0 0 0 0 0 0 0 0 0 0 1.37082 1.37082 0 0 1.37082 0 0 1.37082 0 0 0 0 0 0 0 0 0 0 0 0 0 0 0 0 0 0 0 0 0 0 0 0 0 0 0 0 0 0 0 0 0 0 0 0 0 0 0 0 0 0 0 0 1.37082 0 0 1.37082 0 0 0 4.11245 1.37082 0 1.37082 0 1.37082 0 0 1.37082 1.37082 1.37082 0 1.37082 2.74163 0 1.37082 1.37082 2.74163 0 0 0 0 0 5.48327 4.11245 2.74163
0 0 0 0 0 0 0 0 0 0 0 0 0 0 0 0 0 0 0 0 0 0 0 0 0 0 0 0 0 0 0 0 0 0 0 0 0 0 0 0 0 0 0 0 0 0 0 0 0 0 0 0 0 0 0 0 0 0 0 0 0 0 0 0 0 0 0 0 0 0 0 0 0 0 0 0 0 0 0 0 0 0 0 0 0 0 0 0 0 0 0 0 0 0 0 0 0 0 0 0 0 0 0 0 0 0 0 1.37082 0 0 0 0 0 0 0 0 0 0 2.74163 1.37082 0 1.37082 0 1.37082 0 1.37082 4.11245 2.74163 4.11245 6.85408 0 1.37082 5.48327 5.48327 6.85408 5.48327 2.74163 1.37082 5.48327 1.37082 1.37082 0 1.37082 0 0 0 0 4.11245 0 0 0 0 1.37082 0 0 1.37082 0 0 0 0 1.37082 0 0 0 0 0 0 0 0 0 1.37082 0 0 1.37082 0 0 0 0 0 0 0 0 0 1.37082 0 0 1.37082 0 0 1.37082 0 1.37082 0 0 0 0 0 0 0 0 0 0 0 0 0 0 0 0 0 0 0 0 0 0 0 1.37082 0 0 1.37082 0 0 1.37082 0 0 0 0 1.37082 1.37082 1.37082 0 0 0 2.74163 1.37082 1.37082 0 0 1.37082 0 0 2.74163 1.37082 0 0 1.37082 0 0 1.37082 1.37082 0 1.37082 0 1.37082 1.37082 2.74163 0
0 0 0 0 0 0 0 0 0 0 0 0 0 0 0 0 0 0 0 0 0 0 0 0 0 0 0 0 0 0 0 0 0 0 0 0 0 0 0 0 0 0 0 0 0 0 0 0 0 0 0 0 0 0 0 0 0 0 0 0 0 0 0 0 0 0 0 0 0 0 0 0 0 0 0 0 0 0 0 0 0 0 0 0 0 0 1.37082 0 0 0 0 0 0 0 0 0 0 0 0 0 0 0 0 0 0 0 0 0 0 0 0 0 0 0 0 0 0 1.37082 0 0 0 2.74163 1.37082 2.74163 1.37082 1.37082 1.37082 2.74163 5.48327 4.11245 0 1.37082 2.74163 2.74163 8.2249 0 2.74163 2.74163 1.37082 2.74163 5.48327 2.74163 2.74163 5.48327 1.37082 0 0 0 1.37082 0 1.37082 0 1.37082 0 1.37082 4.11245 0 0 1.37082 1.37082 1.37082 0 1.37082 0 1.37082 0 0 1.37082 0 1.37082 0 0 0 1.37082 0 1.37082 0 0 0 0 0 1.37082 1.37082 2.74163 2.74163 1.37082 0 1.37082 1.37082 0 1.37082 0 0 0 0 0 0 0 0 0 0 0 0 0 0 0 0 0 0 0 0 0 0 0 0 0 0 0 0 0 0 0 0 0 1.37082 0 1.37082 0 0 1.37082 1.37082 1.37082 2.74163 0 0 0 1.37082 1.37082 0 0 1.37082 1.37082 0 0 0 0 1.37082 1.37082 1.37082 0 1.37082 5.48327 2.74163 2.74163 1.37082 1.37082
0 0 0 0 0 0 0 0 0 0 0 0 0 0 0 0 0 0 0 0 0 0 0 0 0 0 0 0 0 0 0 0 0 0 0 0 0 0 0 0 0 0 0 0 0 0 0 0 0 0 0 0 0 0 0 0 0 0 0 0 0 0 0 0 0 0 0 0 0 0 0 0 0 0 0 0 0 0 0 0 0 0 0 1.37082 0 0 0 0 0 0 1.37082 0 0 0 0 0 0 0 0 0 0 0 0 0 0 0 0 0 0 0 0 0 0 0 0 0 0 1.37082 0 1.37082 0 0 2.74163 2.74163 1.37082 2.74163 2.74163 1.37082 1.37082 1.37082 1.37082 2.74163 5.48327 4.11245 4.11245 0 2.74163 2.74163 5.48327 4.11245 4.11245 2.74163 2.74163 4.11245 6.85408 0 0 0 0 0 0 0 0 0 4.11245 1.37082 0 0 1.37082 0 1.37082 2.74163 0 1.37082 0 0 0 1.37082 0 0 0 0 0 1.37082 0 1.37082 0 0 0 0 0 1.37082 1.37082 1.37082 0 4.11245 2.74163 1.37082 0 0 0 0 0 0 0 0 0 0 0 0 0 0 0 0 0 0 0 0 0 0 0 0 0 0 0 0 0 0 0 0 0 1.37082 2.74163 1.37082 0 0 1.37082 1.37082 2.74163 1.37082 0 0 0 1.37082 1.37082 0 0 0 1.37082 0 1.37082 0 2.74163 0 1.37082 1.37082 0 0 2.74163 2.74163 0 0 0 8.2249 0 5.48327
0 0 0 0 0 0 0 0 0 0 0 0 0 0 0 0 0 0 0 0 0 0 0 0 0 0 0 0 0 0 0 0 0 0 0 0 0 0 0 0 0 0 0 0 0 0 0 0 0 0 0 0 0 0 0 0 0 0 0 0 0 0 0 0 0 0 0 0 0 0 0 0 0 0 0 0 0 0 0 0 0 0 0 0 0 0 0 0 0 1.37082 0 1.37082 0 0 0 0 0 0 0 1.37082 0 0 0 0 0 0 0 0 0 0 0 0 0 0 0 0 0 0 0 0 1.37082 0 0 0 1.37082 1.37082 1.37082 1.37082 2.74163 2.74163 1.37082 1.37082 4.11245 1.37082 2.74163 5.48327 6.85408 4.11245 1.37082 0 6.85408 4.11245 4.11245 2.74163 1.37082 0 2.74163 1.37082 0 1.37082 1.37082 0 0 2.74163 0 0 0 1.37082 1.37082 2.74163 1.37082 4.11245 2.74163 1.37082 0 0 0 0 0 1.37082 0 0 0 0 1.37082 2.74163 1.37082 0 1.37082 0 0 0 2.74163 1.37082 1.37082 2.74163 1.37082 2.74163 0 0 0 0 0 0 0 0 0 0 0 0 0 0 0 0 0 0 0 0 0 0 0 0 0 0 2.74163 0 0 0 0 1.37082 1.37082 1.37082 1.37082 0 0 0 0 0 1.37082 0 1.37082 0 0 0 0 0 1.37082 0 0 0 1.37082 2.74163 2.74163 1.37082 0 1.37082 1.37082 1.37082 1.37082 4.11245 2.74163 2.74163 4.11245 1.37082 1.37082 2.74163
0 0 0 0 0 0 0 0 0 0 0 0 0 0 0 0 0 0 0 0 0 0 0 0 0 0 0 0 0 0 0 0 0 0 0 0 0 0 0 0 0 0 0 0 0 0 0 0 0 0 0 0 0 0 0 0 0 0 0 0 0 0 0 0 0 0 0 0 0 0 0 0 0 0 0 0 0 0 0 0 0 0 0 0 0 0 0 0 2.74163 0 0 0 0 0 0 0 0 0 0 0 0 0 0 0 0 1.37082 0 0 0 0 0 0 0 0 0 0 1.37082 4.11245 0 1.37082 0 0 1.37082 1.37082 4.11245 0 0 1.37082 1.37082 2.74163 4.11245 9.59572 4.11245 1.37082 2.74163 4.11245 2.74163 1.37082 4.11245 4.11245 4.11245 2.74163 1.37082 1.37082 0 2.74163 0 1.37082 1.37082 0 0 0 0 2.74163 0 2.74163 1.37082 0 4.11245 1.37082 4.11245 0 1.37082 1.37082 4.11245 1.37082 1.37082 0 0 1.37082 0 0 1.37082 0 1.37082 2.74163 1.37082 1.37082 0 0 2.74163 1.37082 0 1.37082 0 0 0 2.74163 2.74163 1.37082 0 1.37082 0 0 0 0 0 0 0 0 0 0 0 0 0 0 0 0 0 0 0 0 0 1.37082 0 0 1.37082 0 0 1.37082 5.48327 0 2.74163 0 0 0 0 2.74163 0 0 0 1.37082 0 1.37082 1.37082 0 0 0 1.37082 0 0 0 0 0 0 0 0 1.37082 0 2.74163 1.37082 1.37082 4.11245 2.74163 1.37082 2.74163
