# Supplementary material for: Swapped and non-swapped TRAAK states co-exist in membranes at a ratio influenced by temperature
Source: Nat Commun. 2026 Mar 5;17:3522. doi: 10.1038/s41467-026-70027-9 (PMC13087257; doi:10.1038/s41467-026-70027-9)
Supplement: Supplementary file 4 — Source Data [file 41467_2026_70027_MOESM4_ESM.zip › Source data/Supplementary figure 17/NS 40C/lower_POPS_PS_density_avg_norm_mole.dat]

0 0 0 0 0 0 0 0 0 0 0 0 0 0 0 0 0 0 0 0 0 0 0 0 0 0 0 0 0 0 0 0 0 0 0 0 0 0 0 0 0 0 0 0 0 0 0 0 0 0 0 0 0 0 0 0 0 0 0 0 0 0 0 0 0 0 0 0 0 0 0 0 0 0 0 0 0 0 0 0 0 0 0 0 0 0 0 0 0 0 0 0 0 0 0 0 0 0 0 0 0 0 0 0 0 0 0 0 0 0 0 0 0 0 0 0 0 0 0 0 0 0 0 0 0 0 0 0 0 0 0 0 0 0 0 0 0 0 0 0 0 0 0 0 0 0 0 0 0 0 0 0 0 0 0 0 0 0 0 0 0 0 0 0 0 0 0 0 0 0 0 0 0 0 0 0 0 0 0 0 0 0 0 0 0 0 0 0 0 0 0 0 0 0 0 0 0 0 0 0 0 0 0 0 0 0 0 0 0 0 0 0 0 0 0 0 0 0 0 0 0 0 0 0 0 0 0 0 0 0 0 0 0 0 0 0 0 0 0 0 0 0 0 0 0 0 0 0 0 0 0 0 0 0 0 0
0 0 0 0 0 0 0 0 0 0 0 0 0 0 0 0 0 0 0 0 0 0 0 0 0 0 0 0 0 0 0 0 0 0 0 0 0 0 0 0 0 0 0 0 0 0 0 0 0 0 0 0 0 0 0 0 0 0 0 0 0 0 0 0 0 0 0 0 0 0 0 0 0 0 0 0 0 0 0 0 0 0 0 0 0 0 0 0 0 0 0 0 0 0 0 0 0 0 0 0 0 0 0 0 0 0 0 0 0 0 0 0 0 0 0 0 0 0 0 0 0 0 0 0 0 0 0 0 0 0 0 0 0 0 0 0 0 0 0 0 0 0 0 0 0 0 0 0 0 0 0 0 0 0 0 0 0 0 0 0 0 0 0 0 0 0 0 0 0 0 0 0 0 0 0 0 0 0 0 0 0 0 0 0 0 0 0 0 0 0 0 0 0 0 0 0 0 0 0 0 0 0 0 0 0 0 0 0 0 0 0 0 0 0 0 0 0 0 0 0 0 0 0 0 0 0 0 0 0 0 0 0 0 0 0 0 0 0 0 0 0 0 0 0 0 0 0 0 0 0 0 0 0 0 0 0
0 0 0 0 0 0 0 0 0 0 0 0 0 0 0 0 0 0 0 0 0 0 0 0 0 0 0 0 0 0 0 0 0 0 0 0 0 0 0 0 0 0 0 0 0 0 0 0 0 0 0 0 0 0 0 0 0 0 0 0 0 0 0 0 0 0 0 0 0 0 0 0 0 0 0 0 0 0 0 0 0 0 0 0 0 0 0 0 0 0 0 0 0 0 0 0 0 0 0 0 0 0 0 0 0 0 0 0 0 0 0 0 0 0 0 0 0 0 0 0 0 0 0 0 0 0 0 0 0 0 0 0 0 0 0 0 0 0 0 0 0 0 0 0 0 0 0 0 0 0 0 0 0 0 0 0 0 0 0 0 0 0 0 0 0 0 0 0 0 0 0 0 0 0 0 0 0 0 0 0 0 0 0 0 0 0 0 0 0 0 0 0 0 0 0 0 0 0 0 0 0 0 0 0 0 0 0 0 0 0 0 0 0 0 0 0 0 0 0 0 0 0 0 0 0 0 0 0 0 0 0 0 0 0 0 0 0 0 0 0 0 0 0 0 0 0 0 0 0 0 0 0 0 0 0 0
0 0 0 0 0 0 0 0 0 0 0 0 0 0 0 0 0 0 0 0 0 0 0 0 0 0 0 0 0 0 0 0 0 0 0 0 0 0 0 0 0 0 0 0 0 0 0 0 0 0 0 0 0 0 0 0 0 0 0 0 0 0 0 0 0 0 0 0 0 0 0 0 0 0 0 0 0 0 0 0 0 0 0 0 0 0 0 0 0 0 0 0 0 0 0 0 0 0 0 0 0 0 0 0 0 0 0 0 0 0 0 0 0 0 0 0 0 0 0 0 0 0 0 0 0 0 0 0 0 0 0 0 0 0 0 0 0 0 0 0 0 0 0 0 0 0 0 0 0 0 0 0 0 0 0 0 0 0 0 0 0 0 0 0 0 0 0 0 0 0 0 0 0 0 0 0 0 0 0 0 0 0 0 0 0 0 0 0 0 0 0 0 0 0 0 0 0 0 0 0 0 0 0 0 0 0 0 0 0 0 0 0 0 0 0 0 0 0 0 0 0 0 0 0 0 0 0 0 0 0 0 0 0 0 0 0 0 0 0 0 0 0 0 0 0 0 0 0 0 0 0 0 0 0 0 0
0 0 0 0 0 0 0 0 0 0 0 0 0 0 0 0 0 0 0 0 0 0 0 0 0 0 0 0 0 0 0 0 0 0 0 0 0 0 0 0 0 0 0 0 0 0 0 0 0 0 0 0 0 0 0 0 0 0 0 0 0 0 0 0 0 0 0 0 0 0 0 0 0 0 0 0 0 0 0 0 0 0 0 0 0 0 0 0 0 0 0 0 0 0 0 0 0 0 0 0 0 0 0 0 0 0 0 0 0 0 0 0 0 0 0 0 0 0 0 0 0 0 0 0 0 0 0 0 0 0 0 0 0 0 0 0 0 0 0 0 0 0 0 0 0 0 0 0 0 0 0 0 0 0 0 0 0 0 0 0 0 0 0 0 0 0 0 0 0 0 0 0 0 0 0 0 0 0 0 0 0 0 0 0 0 0 0 0 0 0 0 0 0 0 0 0 0 0 0 0 0 0 0 0 0 0 0 0 0 0 0 0 0 0 0 0 0 0 0 0 0 0 0 0 0 0 0 0 0 0 0 0 0 0 0 0 0 0 0 0 0 0 0 0 0 0 0 0 0 0 0 0 0 0 0 0
0 0 0 0 0 0 0 0 0 0 0 0 0 0 0 0 0 0 0 0 0 0 0 0 0 0 0 0 0 0 0 0 0 0 0 0 0 0 0 0 0 0 0 0 0 0 0 0 0 0 0 0 0 0 0 0 0 0 0 0 0 0 0 0 0 0 0 0 0 0 0 0 0 0 0 0 0 0 0 0 0 0 0 0 0 0 0 0 0 0 0 0 0 0 0 0 0 0 0 0 0 0 0 0 0 0 0 0 0 0 0 0 0 0 0 0 0 0 0 0 0 0 0 0 0 0 0 0 0 0 0 0 0 0 0 0 0 0 0 0 0 0 0 0 0 0 0 0 0 0 0 0 0 0 0 0 0 0 0 0 0 0 0 0 0 0 0 0 0 0 0 0 0 0 0 0 0 0 0 0 0 0 0 0 0 0 0 0 0 0 0 0 0 0 0 0 0 0 0 0 0 0 0 0 0 0 0 0 0 0 0 0 0 0 0 0 0 0 0 0 0 0 0 0 0 0 0 0 0 0 0 0 0 0 0 0 0 0 0 0 0 0 0 0 0 0 0 0 0 0 0 0 0 0 0 0
0 0 0 0 0 0 0 0 0 0 0 0 0 0 0 0 0 0 0 0 0 0 0 0 0 0 0 0 0 0 0 0 0 0 0 0 0 0 0 0 0 0 0 0 0 0 0 0 0 0 0 0 0 0 0 0 0 0 0 0 0 0 0 0 0 0 0 0 0 0 0 0 0 0 0 0 0 0 0 0 0 0 0 0 0 0 0 0 0 0 0 0 0 0 0 0 0 0 0 0 0 0 0 0 0 0 0 0 0 0 0 0 0 0 0 0 0 0 0 0 0 0 0 0 0 0 0 0 0 0 0 0 0 0 0 0 0 0 0 0 0 0 0 0 0 0 0 0 0 0 0 0 0 0 0 0 0 0 0 0 0 0 0 0 0 0 0 0 0 0 0 0 0 0 0 0 0 0 0 0 0 0 0 0 0 0 0 0 0 0 0 0 0 0 0 0 0 0 0 0 0 0 0 0 0 0 0 0 0 0 0 0 0 0 0 0 0 0 0 0 0 0 0 0 0 0 0 0 0 0 0 0 0 0 0 0 0 0 0 0 0 0 0 0 0 0 0 0 0 0 0 0 0 0 0 0
0 0 0 0 0 0 0 0 0 0 0 0 0 0 0 0 0 0 0 0 0 0 0 0 0 0 0 0 0 0 0 0 0 0 0 0 0 0 0 0 0 0 0 0 0 0 0 0 0 0 0 0 0 0 0 0 0 0 0 0 0 0 0 0 0 0 0 0 0 0 0 0 0 0 0 0 0 0 0 0 0 0 0 0 0 0 0 0 0 0 0 0 0 0 0 0 0 0 0 0 0 0 0 0 0 0 0 0 0 0 0 0 0 0 0 0 0 0 0 0 0 0 0 0 0 0 0 0 0 0 0 0 0 0 0 0 0 0 0 0 0 0 0 0 0 0 0 0 0 0 0 0 0 0 0 0 0 0 0 0 0 0 0 0 0 0 0 0 0 0 0 0 0 0 0 0 0 0 0 0 0 0 0 0 0 0 0 0 0 0 0 0 0 0 0 0 0 0 0 0 0 0 0 0 0 0 0 0 0 0 0 0 0 0 0 0 0 0 0 0 0 0 0 0 0 0 0 0 0 0 0 0 0 0 0 0 0 0 0 0 0 0 0 0 0 0 0 0 0 0 0 0 0 0 0 0
0 0 0 0 0 0 0 0 0 0 0 0 0 0 0 0 0 0 0 0 0 0 0 0 0 0 0 0 0 0 0 0 0 0 0 0 0 0 0 0 0 0 0 0 0 0 0 0 0 0 0 0 0 0 0 0 0 0 0 0 0 0 0 0 0 0 0 0 0 0 0 0 0 0 0 0 0 0 0 0 0 0 0 0 0 0 0 0 0 0 0 0 0 0 0 0 0 0 0 0 0 0 0 0 0 0 0 0 0 0 0 0 0 0 0 0 0 0 0 0 0 0 0 0 0 0 0 0 0 0 0 0 0 0 0 0 0 0 0 0 0 0 0 0 0 0 0 0 0 0 0 0 0 0 0 0 0 0 0 0 0 0 0 0 0 0 0 0 0 0 0 0 0 0 0 0 0 0 0 0 0 0 0 0 0 0 0 0 0 0 0 0 0 0 0 0 0 0 0 0 0 0 0 0 0 0 0 0 0 0 0 0 0 0 0 0 0 0 0 0 0 0 0 0 0 0 0 0 0 0 0 0 0 0 0 0 0 0 0 0 0 0 0 0 0 0 0 0 0 0 0 0 0 0 0 0
0 0 0 0 0 0 0 0 0 0 0 0 0 0 0 0 0 0 0 0 0 0 0 0 0 0 0 0 0 0 0 0 0 0 0 0 0 0 0 0 0 0 0 0 0 0 0 0 0 0 0 0 0 0 0 0 0 0 0 0 0 0 0 0 0 0 0 0 0 0 0 0 0 0 0 0 0 0 0 0 0 0 0 0 0 0 0 0 0 0 0 0 0 0 0 0 0 0 0 0 0 0 0 0 0 0 0 0 0 0 0 0 0 0 0 0 0 0 0 0 0 0 0 0 0 0 0 0 0 0 0 0 0 0 0 0 0 0 0 0 0 0 0 0 0 0 0 0 0 0 0 0 0 0 0 0 0 0 0 0 0 0 0 0 0 0 0 0 0 0 0 0 0 0 0 0 0 0 0 0 0 0 0 0 0 0 0 0 0 0 0 0 0 0 0 0 0 0 0 0 0 0 0 0 0 0 0 0 0 0 0 0 0 0 0 0 0 0 0 0 0 0 0 0 0 0 0 0 0 0 0 0 0 0 0 0 0 0 0 0 0 0 0 0 0 0 0 0 0 0 0 0 0 0 0 0
0 0 0 0 0 0 0 0 0 0 0 0 0 0 0 0 0 0 0 0 0 0 0 0 0 0 0 0 0 0 0 0 0 0 0 0 0 0 0 0 0 0 0 0 0 0 0 0 0 0 0 0 0 0 0 0 0 0 0 0 0 0 0 0 0 0 0 0 0 0 0 0 0 0 0 0 0 0 0 0 0 0 0 0 0 0 0 0 0 0 0 0 0 0 0 0 0 0 0 0 0 0 0 0 0 0 0 0 0 0 0 0 0 0 0 0 0 0 0 0 0 0 0 0 0 0 0 0 0 0 0 0 0 0 0 0 0 0 0 0 0 0 0 0 0 0 0 0 0 0 0 0 0 0 0 0 0 0 0 0 0 0 0 0 0 0 0 0 0 0 0 0 0 0 0 0 0 0 0 0 0 0 0 0 0 0 0 0 0 0 0 0 0 0 0 0 0 0 0 0 0 0 0 0 0 0 0 0 0 0 0 0 0 0 0 0 0 0 0 0 0 0 0 0 0 0 0 0 0 0 0 0 0 0 0 0 0 0 0 0 0 0 0 0 0 0 0 0 0 0 0 0 0 0 0 0
0 0 0 0 0 0 0 0 0 0 0 0 0 0 0 0 0 0 0 0 0 0 0 0 0 0 0 0 0 0 0 0 0 0 0 0 0 0 0 0 0 0 0 0 0 0 0 0 0 0 0 0 0 0 0 0 0 0 0 0 0 0 0 0 0 0 0 0 0 0 0 0 0 0 0 0 0 0 0 0 0 0 0 0 0 0 0 0 0 0 0 0 0 0 0 0 0 0 0 0 0 0 0 0 0 0 0 0 0 0 0 0 0 0 0 0 0 0 0 0 0 0 0 0 0 0 0 0 0 0 0 0 0 0 0 0 0 0 0 0 0 0 0 0 0 0 0 0 0 0 0 0 0 0 0 0 0 0 0 0 0 0 0 0 0 0 0 0 0 0 0 0 0 0 0 0 0 0 0 0 0 0 0 0 0 0 0 0 0 0 0 0 0 0 0 0 0 0 0 0 0 0 0 0 0 0 0 0 0 0 0 0 0 0 0 0 0 0 0 0 0 0 0 0 0 0 0 0 0 0 0 0 0 0 0 0 0 0 0 0 0 0 0 0 0 0 0 0 0 0 0 0 0 0 0 0
0 0 0 0 0 0 0 0 0 0 0 0 0 0 0 0 0 0 0 0 0 0 0 0 0 0 0 0 0 0 0 0 0 0 0 0 0 0 0 0 0 0 0 0 0 0 0 0 0 0 0 0 0 0 0 0 0 0 0 0 0 0 0 0 0 0 0 0 0 0 0 0 0 0 0 0 0 0 0 0 0 0 0 0 0 0 0 0 0 0 0 0 0 0 0 0 0 0 0 0 0 0 0 0 0 0 0 0 0 0 0 0 0 0 0 0 0 0 0 0 0 0 0 0 0 0 0 0 0 0 0 0 0 0 0 0 0 0 0 0 0 0 0 0 0 0 0 0 0 0 0 0 0 0 0 0 0 0 0 0 0 0 0 0 0 0 0 0 0 0 0 0 0 0 0 0 0 0 0 0 0 0 0 0 0 0 0 0 0 0 0 0 0 0 0 0 0 0 0 0 0 0 0 0 0 0 0 0 0 0 0 0 0 0 0 0 0 0 0 0 0 0 0 0 0 0 0 0 0 0 0 0 0 0 0 0 0 0 0 0 0 0 0 0 0 0 0 0 0 0 0 0 0 0 0 0
0 0 0 0 0 0 0 0 0 0 0 0 0 0 0 0 0 0 0 0 0 0 0 0 0 0 0 0 0 0 0 0 0 0 0 0 0 0 0 0 0 0 0 0 0 0 0 0 0 0 0 0 0 0 0 0 0 0 0 0 0 0 0 0 0 0 0 0 0 0 0 0 0 0 0 0 0 0 0 0 0 0 0 0 0 0 0 0 0 0 0 0 0 0 0 0 0 0 0 0 0 0 0 0 0 0 0 0 0 0 0 0 0 0 0 0 0 0 0 0 0 0 0 0 0 0 0 0 0 0 0 0 0 0 0 0 0 0 0 0 0 0 0 0 0 0 0 0 0 0 0 0 0 0 0 0 0 0 0 0 0 0 0 0 0 0 0 0 0 0 0 0 0 0 0 0 0 0 0 0 0 0 0 0 0 0 0 0 0 0 0 0 0 0 0 0 0 0 0 0 0 0 0 0 0 0 0 0 0 0 0 0 0 0 0 0 0 0 0 0 0 0 0 0 0 0 0 0 0 0 0 0 0 0 0 0 0 0 0 0 0 0 0 0 0 0 0 0 0 0 0 0 0 0 0 0
0 0 0 0 0 0 0 0 0 0 0 0 0 0 0 0 0 0 0 0 0 0 0 0 0 0 0 0 0 0 0 0 0 0 0 0 0 0 0 0 0 0 0 0 0 0 0 0 0 0 0 0 0 0 0 0 0 0 0 0 0 0 0 0 0 0 0 0 0 0 0 0 0 0 0 0 0 0 0 0 0 0 0 0 0 0 0 0 0 0 0 0 0 0 0 0 0 0 0 0 0 0 0 0 0 0 0 0 0 0 0 0 0 0 0 0 0 0 0 0 0 0 0 0 0 0 0 0 0 0 0 0 0 0 0 0 0 0 0 0 0 0 0 0 0 0 0 0 0 0 0 0 0 0 0 0 0 0 0 0 0 0 0 0 0 0 0 0 0 0 0 0 0 0 0 0 0 0 0 0 0 0 0 0 0 0 0 0 0 0 0 0 0 0 0 0 0 0 0 0 0 0 0 0 0 0 0 0 0 0 0 0 0 0 0 0 0 0 0 0 0 0 0 0 0 0 0 0 0 0 0 0 0 0 0 0 0 0 0 0 0 0 0 0 0 0 0 0 0 0 0 0 0 0 0 0
0 0 0 0 0 0 0 0 0 0 0 0 0 0 0 0 0 0 0 0 0 0 0 0 0 0 0 0 0 0 0 0 0 0 0 0 0 0 0 0 0 0 0 0 0 0 0 0 0 0 0 0 0 0 0 0 0 0 0 0 0 0 0 0 0 0 0 0 0 0 0 0 0 0 0 0 0 0 0 0 0 0 0 0 0 0 0 0 0 0 0 0 0 0 0 0 0 0 0 0 0 0 0 0 0 0 0 0 0 0 0 0 0 0 0 0 0 0 0 0 0 0 0 0 0 0 0 0 0 0 0 0 0 0 0 0 0 0 0 0 0 0 0 0 0 0 0 0 0 0 0 0 0 0 0 0 0 0 0 0 0 0 0 0 0 0 0 0 0 0 0 0 0 0 0 0 0 0 0 0 0 0 0 0 0 0 0 0 0 0 0 0 0 0 0 0 0 0 0 0 0 0 0 0 0 0 0 0 0 0 0 0 0 0 0 0 0 0 0 0 0 0 0 0 0 0 0 0 0 0 0 0 0 0 0 0 0 0 0 0 0 0 0 0 0 0 0 0 0 0 0 0 0 0 0 0
0 0 0 0 0 0 0 0 0 0 0 0 0 0 0 0 0 0 0 0 0 0 0 0 0 0 0 0 0 0 0 0 0 0 0 0 0 0 0 0 0 0 0 0 0 0 0 0 0 0 0 0 0 0 0 0 0 0 0 0 0 0 0 0 0 0 0 0 0 0 0 0 0 0 0 0 0 0 0 0 0 0 0 0 0 0 0 0 0 0 0 0 0 0 0 0 0 0 0 0 0 0 0 0 0 0 0 0 0 0 0 0 0 0 0 0 0 0 0 0 0 0 0 0 0 0 0 0 0 0 0 0 0 0 0 0 0 0 0 0 0 0 0 0 0 0 0 0 0 0 0 0 0 0 0 0 0 0 0 0 0 0 0 0 0 0 0 0 0 0 0 0 0 0 0 0 0 0 0 0 0 0 0 0 0 0 0 0 0 0 0 0 0 0 0 0 0 0 0 0 0 0 0 0 0 0 0 0 0 0 0 0 0 0 0 0 0 0 0 0 0 0 0 0 0 0 0 0 0 0 0 0 0 0 0 0 0 0 0 0 0 0 0 0 0 0 0 0 0 0 0 0 0 0 0 0
0 0 0 0 0 0 0 0 0 0 0 0 0 0 0 0 0 0 0 0 0 0 0 0 0 0 0 0 0 0 0 0 0 0 0 0 0 0 0 0 0 0 0 0 0 0 0 0 0 0 0 0 0 0 0 0 0 0 0 0 0 0 0 0 0 0 0 0 0 0 0 0 0 0 0 0 0 0 0 0 0 0 0 0 0 0 0 0 0 0 0 0 0 0 0 0 0 0 0 0 0 0 0 0 0 0 0 0 0 0 0 0 0 0 0 0 0 0 0 0 0 0 0 0 0 0 0 0 0 0 0 0 0 0 0 0 0 0 0 0 0 0 0 0 0 0 0 0 0 0 0 0 0 0 0 0 0 0 0 0 0 0 0 0 0 0 0 0 0 0 0 0 0 0 0 0 0 0 0 0 0 0 0 0 0 0 0 0 0 0 0 0 0 0 0 0 0 0 0 0 0 0 0 0 0 0 0 0 0 0 0 0 0 0 0 0 0 0 0 0 0 0 0 0 0 0 0 0 0 0 0 0 0 0 0 0 0 0 0 0 0 0 0 0 0 0 0 0 0 0 0 0 0 0 0 0
0 0 0 0 0 0 0 0 0 0 0 0 0 0 0 0 0 0 0 0 0 0 0 0 0 0 0 0 0 0 0 0 0 0 0 0 0 0 0 0 0 0 0 0 0 0 0 0 0 0 0 0 0 0 0 0 0 0 0 0 0 0 0 0 0 0 0 0 0 0 0 0 0 0 0 0 0 0 0 0 0 0 0 0 0 0 0 0 0 0 0 0 0 0 0 0 0 0 0 0 0 0 0 0 0 0 0 0 0 0 0 0 0 0 0 0 0 0 0 0 0 0 0 0 0 0 0 0 0 0 0 0 0 0 0 0 0 0 0 0 0 0 0 0 0 0 0 0 0 0 0 0 0 0 0 0 0 0 0 0 0 0 0 0 0 0 0 0 0 0 0 0 0 0 0 0 0 0 0 0 0 0 0 0 0 0 0 0 0 0 0 0 0 0 0 0 0 0 0 0 0 0 0 0 0 0 0 0 0 0 0 0 0 0 0 0 0 0 0 0 0 0 0 0 0 0 0 0 0 0 0 0 0 0 0 0 0 0 0 0 0 0 0 0 0 0 0 0 0 0 0 0 0 0 0 0
0 0 0 0 0 0 0 0 0 0 0 0 0 0 0 0 0 0 0 0 0 0 0 0 0 0 0 0 0 0 0 0 0 0 0 0 0 0 0 0 0 0 0 0 0 0 0 0 0 0 0 0 0 0 0 0 0 0 0 0 0 0 0 0 0 0 0 0 0 0 0 0 0 0 0 0 0 0 0 0 0 0 0 0 0 0 0 0 0 0 0 0 0 0 0 0 0 0 0 0 0 0 0 0 0 0 0 0 0 0 0 0 0 0 0 0 0 0 0 0 0 0 0 0 0 0 0 0 0 0 0 0 0 0 0 0 0 0 0 0 0 0 0 0 0 0 0 0 0 0 0 0 0 0 0 0 0 0 0 0 0 0 0 0 0 0 0 0 0 0 0 0 0 0 0 0 0 0 0 0 0 0 0 0 0 0 0 0 0 0 0 0 0 0 0 0 0 0 0 0 0 0 0 0 0 0 0 0 0 0 0 0 0 0 0 0 0 0 0 0 0 0 0 0 0 0 0 0 0 0 0 0 0 0 0 0 0 0 0 0 0 0 0 0 0 0 1.5524 0 0 0 0 0 0 0 0 0
0 0 0 0 0 0 0 0 0 0 0 0 0 0 0 0 0 0 0 0 0 0 0 0 0 0 0 0 0 0 0 0 0 0 0 0 0 0 0 0 0 0 0 0 0 0 0 0 0 0 0 0 0 0 0 0 0 0 0 0 0 0 0 0 0 0 0 0 0 0 0 0 0 0 0 0 0 0 0 0 0 0 0 0 0 0 0 0 0 0 0 0 0 0 0 0 0 0 0 0 0 0 0 0 0 0 0 0 0 0 0 0 0 0 0 0 0 0 0 0 0 0 0 0 0 0 0 0 0 0 0 0 0 0 0 0 1.5524 0 0 0 0 0 0 0 0 0 0 0 0 0 0 0 0 0 0 0 0 0 0 0 0 0 0 0 0 0 0 0 0 0 0 0 0 0 0 0 0 0 0 0 0 0 0 0 0 0 0 0 0 0 0 0 0 0 0 0 0 0 0 0 0 0 0 0 0 0 0 0 0 0 0 0 0 0 0 0 0 0 0 0 0 0 0 0 0 0 0 0 0 0 0 0 0 0 0 0 0 0 0 0 0 0 0 0 0 0 0 0 0 0 0 0 0 1.5524 0 0
0 0 0 0 0 0 0 0 0 0 0 0 0 0 0 0 0 0 0 0 0 0 0 0 0 0 0 0 0 0 0 0 0 0 0 0 0 0 0 0 0 0 0 0 0 0 0 0 0 0 0 0 0 0 0 0 0 0 0 0 0 0 0 0 0 0 0 0 0 0 0 0 0 0 0 0 0 0 0 0 0 0 0 0 0 0 0 0 0 0 0 0 0 0 0 0 0 0 0 0 0 0 0 0 0 0 0 0 0 0 0 0 0 0 0 0 0 0 0 0 0 0 0 0 0 0 0 0 0 0 0 0 0 0 0 0 0 0 0 0 0 0 0 0 0 0 0 0 0 0 0 0 0 0 0 0 0 0 0 0 0 0 0 0 0 0 0 0 0 0 0 0 0 0 0 0 0 0 0 0 0 0 0 0 0 0 0 0 0 0 0 0 0 0 0 0 0 0 0 0 0 0 0 0 0 0 0 0 0 0 0 0 0 0 0 0 0 0 0 0 0 0 0 0 0 0 0 0 0 0 0 0 0 0 0 0 0 0 0 0 0 0 0 0 0 0 0 0 0 0 0 0 0 0 0 0
0 0 0 0 0 0 0 0 0 0 0 0 0 0 0 0 0 0 0 0 0 0 0 0 0 0 0 0 0 0 0 0 0 0 0 0 0 0 0 0 0 0 0 0 0 0 0 0 0 0 0 0 0 0 0 0 0 0 0 0 0 0 0 0 0 0 0 0 0 0 0 0 0 0 0 1.5524 0 0 0 0 0 0 0 0 0 0 0 0 0 0 0 0 0 0 0 0 0 0 0 0 0 0 0 0 0 0 0 0 0 0 0 0 0 0 0 0 0 0 0 0 0 0 0 0 0 0 0 0 0 0 0 0 0 0 0 0 0 0 0 0 0 0 0 0 1.5524 0 0 0 0 0 0 0 0 0 0 0 0 0 0 0 0 0 0 0 0 0 0 0 0 0 0 0 0 0 0 0 0 0 0 0 0 0 0 0 0 0 0 0 0 0 0 0 0 0 0 0 0 0 0 0 0 0 0 0 0 0 0 0 0 0 0 0 0 0 0 0 0 0 0 0 0 0 0 0 0 0 0 0 0 0 0 0 0 0 0 0 0 0 0 0 0 1.5524 0 0 0 0 0 0 0 0 0 0 0 0 0 0
0 0 0 0 0 0 0 0 0 0 0 0 0 0 0 0 0 0 0 0 0 0 0 0 0 0 0 0 0 0 0 0 0 0 0 0 0 0 0 0 0 0 0 0 0 0 0 0 0 0 0 0 0 0 0 0 0 0 0 0 0 0 0 0 0 0 0 0 0 0 0 0 0 0 0 0 0 0 0 1.5524 0 0 1.5524 0 0 0 0 0 0 0 0 0 0 0 0 0 0 0 0 0 0 0 0 0 0 0 0 0 0 0 0 0 0 0 0 0 0 0 0 0 0 0 1.5524 0 0 0 0 0 0 0 0 0 0 0 1.5524 0 0 0 0 0 0 0 0 0 0 0 0 0 0 0 0 0 0 0 0 0 0 0 0 0 0 0 0 0 0 0 0 0 0 0 0 0 0 0 0 0 0 0 0 0 0 0 0 0 0 0 0 0 0 0 0 0 0 0 0 0 0 0 0 0 0 0 0 0 0 0 0 0 0 0 0 0 0 0 0 0 0 0 0 0 0 0 0 0 0 0 0 0 0 0 0 0 0 0 0 0 0 0 0 0 0 0 0 0 0 0 0 0 0 0 0 0 0 0 0 0
0 0 0 0 0 0 0 0 0 0 0 0 0 0 0 0 0 0 0 0 0 0 0 0 0 0 0 0 0 0 0 0 0 0 0 0 0 0 0 0 0 0 0 0 0 0 0 0 0 0 0 0 0 0 0 0 0 0 0 0 0 0 0 0 0 0 0 0 0 0 0 0 0 0 0 0 0 0 0 0 0 0 0 0 1.5524 0 0 0 0 0 1.5524 0 0 0 0 0 0 0 0 0 0 0 1.5524 0 0 0 0 0 0 0 1.5524 0 0 0 0 0 0 0 0 0 0 0 0 0 0 0 0 0 0 1.5524 0 0 0 0 0 1.5524 0 1.5524 0 0 0 0 0 0 0 3.10479 0 0 0 0 0 0 0 0 0 0 0 0 0 0 0 0 0 0 0 0 0 0 0 0 0 0 0 0 0 0 0 0 0 0 0 0 0 0 0 0 0 0 0 0 0 0 0 0 0 0 0 0 0 0 0 0 0 0 0 0 0 0 0 0 0 0 0 0 0 0 0 0 0 0 0 0 0 0 0 0 0 0 0 0 0 0 0 0 0 0 0 0 0 0 0 0 0 1.5524 0 0 0 0 0 0 0 0 0 0 0 0
0 0 0 0 0 0 0 0 0 0 0 0 0 0 0 0 0 0 0 0 0 0 0 0 0 0 0 0 0 0 0 0 0 0 0 0 0 0 0 0 0 0 0 0 0 0 0 0 0 0 0 0 0 0 0 0 0 0 0 0 0 0 0 0 0 0 0 1.5524 0 0 0 0 0 0 0 0 0 0 0 0 0 1.5524 0 0 0 0 0 1.5524 0 0 0 0 0 0 0 0 0 0 0 0 0 0 0 0 0 0 0 0 0 0 0 0 0 0 1.5524 0 0 0 0 0 0 0 0 0 0 0 0 0 0 0 0 0 0 0 0 0 0 0 0 0 0 0 0 0 1.5524 0 0 0 0 0 0 0 0 0 0 0 0 0 0 0 0 0 0 0 0 0 0 0 0 0 0 0 0 0 0 0 0 0 0 0 0 0 0 0 0 0 0 0 0 0 0 0 0 0 0 0 0 0 0 0 0 0 0 0 0 0 0 0 0 0 0 0 0 0 0 0 0 0 0 0 0 0 0 0 0 0 0 0 0 0 0 0 0 0 0 0 0 0 0 0 0 1.5524 0 0 0 0 0 0 0 0 0 0 0 0 0 0
0 0 0 0 0 0 0 0 0 0 0 0 0 0 0 0 0 0 0 0 0 0 0 0 0 0 0 0 0 0 0 0 0 0 0 0 0 0 0 0 0 0 0 0 0 0 0 0 0 0 0 0 0 0 0 0 0 0 0 0 0 0 0 0 0 0 0 1.5524 1.5524 0 0 0 1.5524 0 0 1.5524 0 1.5524 0 0 1.5524 0 0 0 0 0 0 0 0 0 0 0 0 0 0 0 0 0 0 0 0 0 0 0 0 0 0 0 0 0 0 0 0 0 0 0 0 0 0 1.5524 1.5524 0 0 0 0 0 0 1.5524 0 0 1.5524 0 0 0 0 0 0 0 1.5524 0 0 0 0 0 0 0 0 0 0 0 0 0 0 0 0 0 0 0 0 0 0 0 0 0 0 0 0 0 0 0 0 0 1.5524 0 0 0 0 0 0 0 0 0 0 0 0 0 0 0 0 0 0 0 0 0 0 0 0 0 0 0 0 0 0 0 0 0 0 0 0 0 0 0 0 0 0 0 0 0 0 0 0 0 0 0 0 0 0 0 0 0 0 0 0 0 0 0 0 0 0 0 0 0 0 1.5524 0 1.5524 0 0 0 0 0 0 0 0 0 0
0 0 0 0 0 0 0 0 0 0 0 0 0 0 0 0 0 0 0 0 0 0 0 0 0 0 0 0 0 0 0 0 0 0 0 0 0 0 0 0 0 0 0 0 0 0 0 0 0 0 0 0 0 0 0 0 0 0 0 0 0 0 0 0 1.5524 0 0 0 0 0 1.5524 0 3.10479 0 1.5524 0 0 0 0 1.5524 0 1.5524 0 1.5524 0 0 1.5524 0 0 0 3.10479 0 0 0 0 1.5524 1.5524 0 0 0 0 0 1.5524 0 0 0 0 0 0 0 0 0 0 0 0 0 0 0 0 1.5524 0 0 1.5524 0 1.5524 1.5524 0 0 0 0 0 0 0 0 0 1.5524 0 1.5524 0 0 0 0 1.5524 0 0 1.5524 0 0 0 0 0 0 0 0 0 0 0 0 0 0 0 0 0 0 0 0 0 0 0 0 0 0 0 0 0 0 0 0 0 0 0 0 0 0 0 0 0 0 0 0 0 0 0 0 0 0 0 0 0 0 0 0 0 0 0 0 0 0 0 0 0 0 0 0 0 0 0 0 0 0 0 0 0 0 0 0 0 0 0 0 0 0 0 0 0 0 0 0 0 0 0 0 0 0 0 0 0 0 0 0 0 0 0 0 0 0
0 0 0 0 0 0 0 0 0 0 0 0 0 0 0 0 0 0 0 0 0 0 0 0 0 0 0 0 0 0 0 0 0 0 0 0 0 0 0 0 0 0 0 0 0 0 0 0 0 0 0 0 0 0 0 0 0 0 0 1.5524 0 0 0 0 0 0 0 0 0 0 3.10479 0 1.5524 3.10479 1.5524 0 0 0 0 0 3.10479 3.10479 0 3.10479 0 0 0 0 0 1.5524 0 0 0 3.10479 0 0 0 0 0 0 1.5524 0 0 0 0 0 0 0 0 0 0 0 0 0 0 0 1.5524 1.5524 0 0 0 1.5524 3.10479 0 0 0 0 0 0 0 0 1.5524 1.5524 0 1.5524 0 0 1.5524 0 0 3.10479 1.5524 0 0 0 1.5524 0 0 0 0 0 0 0 0 0 0 0 0 0 0 0 0 0 0 0 0 1.5524 0 0 0 0 0 0 0 0 0 0 0 0 0 0 0 0 0 0 0 0 0 0 0 0 0 0 0 0 0 0 0 0 0 0 0 0 0 0 0 0 0 0 0 0 0 0 0 0 0 0 0 0 0 0 0 0 0 0 0 0 0 0 0 0 0 0 0 0 0 0 0 0 0 0 0 0 0 0 0 0 0 0 0 0 0 0 0 0 0
0 0 0 0 0 0 0 0 0 0 0 0 0 0 0 0 0 0 0 0 0 0 0 0 0 0 0 0 0 0 0 0 0 0 0 0 0 0 0 0 0 0 0 0 0 0 0 0 0 0 0 0 0 0 0 0 0 0 0 0 0 0 0 0 0 0 0 0 0 0 0 1.5524 0 0 1.5524 1.5524 1.5524 3.10479 1.5524 1.5524 0 0 0 1.5524 0 3.10479 1.5524 0 0 0 0 0 0 0 0 0 0 1.5524 0 0 0 0 0 0 0 0 0 0 0 0 0 0 1.5524 0 0 0 1.5524 0 0 0 0 1.5524 0 1.5524 0 0 1.5524 1.5524 1.5524 4.65719 3.10479 0 1.5524 0 1.5524 0 1.5524 1.5524 1.5524 0 0 0 0 0 0 1.5524 0 0 0 0 0 0 0 0 0 0 0 0 0 0 0 0 0 0 0 0 0 0 0 0 0 0 0 0 0 0 0 0 0 0 0 0 0 0 0 0 0 0 0 0 0 0 0 0 0 0 0 0 0 0 0 0 0 0 0 0 0 0 0 0 0 0 0 0 0 0 0 0 0 0 0 0 0 0 0 0 0 0 0 0 0 0 0 0 1.5524 0 0 0 0 0 0 0 0 0 1.5524 0 0 1.5524 0 0 0 0 0 0 0 0
0 0 0 0 0 0 0 0 0 0 0 0 0 0 0 0 0 0 0 0 0 0 0 0 0 0 0 0 0 0 0 0 0 0 0 0 0 0 0 0 0 0 0 0 0 0 0 0 0 0 0 0 0 1.5524 0 0 0 0 0 0 0 0 0 0 0 0 0 0 0 3.10479 3.10479 3.10479 1.5524 1.5524 0 1.5524 0 1.5524 0 0 0 1.5524 0 1.5524 3.10479 0 1.5524 0 0 1.5524 0 0 0 1.5524 0 0 0 1.5524 0 0 0 0 0 0 0 0 1.5524 0 0 1.5524 1.5524 0 0 1.5524 0 0 1.5524 1.5524 1.5524 0 1.5524 4.65719 0 3.10479 0 0 1.5524 1.5524 0 1.5524 0 1.5524 1.5524 0 0 0 0 0 1.5524 1.5524 3.10479 3.10479 0 3.10479 0 1.5524 1.5524 0 0 0 0 0 0 0 0 0 0 0 0 0 0 0 0 0 0 0 0 0 0 0 0 0 0 0 0 0 0 0 0 0 0 0 0 0 0 0 0 0 0 0 0 0 0 0 0 0 0 0 0 0 0 0 0 0 0 0 0 0 0 0 0 0 0 0 0 0 0 0 0 0 0 0 0 0 0 0 0 0 0 0 0 0 0 0 0 0 0 0 0 0 0 0 0 0 0 0 0 0 0 0 0 0 0 0 0 0
0 0 0 0 0 0 0 0 0 0 0 0 0 0 0 0 0 0 0 0 0 0 0 0 0 0 0 0 0 0 0 0 0 0 0 0 0 0 0 0 0 0 0 0 0 0 0 0 0 0 0 0 0 0 0 0 0 0 0 0 0 0 0 0 0 0 0 0 1.5524 1.5524 1.5524 3.10479 3.10479 0 1.5524 0 1.5524 0 1.5524 0 0 0 0 1.5524 3.10479 4.65719 4.65719 1.5524 0 0 1.5524 3.10479 0 0 1.5524 0 0 0 0 0 0 0 0 0 0 0 0 0 0 0 0 0 0 0 1.5524 0 4.65719 3.10479 3.10479 3.10479 3.10479 0 3.10479 0 1.5524 1.5524 1.5524 0 0 3.10479 3.10479 1.5524 3.10479 1.5524 0 0 0 1.5524 3.10479 0 0 1.5524 0 1.5524 3.10479 1.5524 0 3.10479 0 0 0 1.5524 0 0 0 0 0 0 0 0 0 0 0 0 0 0 0 0 0 0 0 0 0 0 0 0 0 0 0 0 0 0 0 0 0 0 0 0 0 0 0 0 0 0 0 0 0 0 0 0 0 0 0 0 0 0 0 0 0 0 0 0 0 0 0 0 0 0 0 0 0 0 0 0 0 0 0 0 0 0 0 0 0 0 0 0 0 1.5524 0 0 0 0 0 0 0 0 0 0 0 0 0 3.10479 0 0 0 0
0 0 0 0 0 0 0 0 0 0 0 0 0 0 0 0 0 0 0 0 0 0 0 0 0 0 0 0 0 0 0 0 0 0 0 0 0 0 0 0 0 0 0 0 0 1.5524 0 0 0 0 0 0 0 0 1.5524 0 0 0 0 1.5524 0 0 0 0 1.5524 1.5524 0 0 0 3.10479 1.5524 3.10479 0 3.10479 3.10479 4.65719 1.5524 3.10479 1.5524 0 1.5524 0 1.5524 3.10479 3.10479 1.5524 0 1.5524 0 4.65719 0 0 1.5524 0 0 0 1.5524 0 0 0 0 0 0 0 0 0 0 0 1.5524 0 1.5524 1.5524 3.10479 3.10479 4.65719 0 0 0 3.10479 0 0 3.10479 0 1.5524 0 1.5524 0 0 0 3.10479 1.5524 1.5524 1.5524 0 1.5524 1.5524 0 0 0 1.5524 1.5524 0 0 3.10479 1.5524 3.10479 0 0 0 0 0 0 0 0 0 0 0 0 0 0 0 0 0 1.5524 0 0 0 0 0 0 0 0 0 0 0 0 0 0 0 0 0 0 0 0 0 0 0 0 0 0 0 0 0 0 0 0 0 0 0 0 0 0 0 0 0 0 0 0 0 0 0 0 0 0 0 0 0 0 0 0 0 0 0 0 0 0 0 0 0 0 0 0 0 0 0 0 0 0 0 0 0 0 0 0 1.5524 0 0 0 0 0 0 0 0 0 0 0
0 0 0 0 0 0 0 0 0 0 0 0 0 0 0 0 0 0 0 0 0 0 0 0 0 0 0 0 0 0 0 0 0 0 0 0 0 0 0 0 0 0 0 0 0 0 0 1.5524 0 0 0 0 0 0 0 0 0 1.5524 1.5524 1.5524 0 0 0 0 0 1.5524 0 3.10479 0 0 1.5524 1.5524 0 1.5524 0 0 1.5524 3.10479 0 3.10479 0 3.10479 0 1.5524 1.5524 1.5524 3.10479 1.5524 1.5524 1.5524 1.5524 1.5524 0 0 0 1.5524 0 0 1.5524 0 0 0 0 0 0 1.5524 0 0 0 0 1.5524 1.5524 1.5524 0 1.5524 1.5524 0 1.5524 1.5524 3.10479 1.5524 7.76199 3.10479 3.10479 0 1.5524 6.20959 3.10479 0 3.10479 4.65719 3.10479 0 7.76199 0 3.10479 3.10479 6.20959 3.10479 0 0 0 3.10479 0 0 0 0 0 0 0 0 1.5524 0 0 0 0 0 0 0 0 0 0 0 0 0 0 1.5524 0 0 0 0 0 0 0 0 0 0 0 0 0 0 0 0 0 0 0 0 0 0 0 0 0 0 0 0 0 0 0 0 0 0 0 0 0 0 0 0 0 0 0 0 0 0 0 0 0 0 0 0 0 0 0 0 0 0 0 0 0 0 0 0 0 0 0 0 0 0 0 0 0 0 0 0 0 0 0 0 0 0 0 0 0 0 0 0 0
0 0 0 0 0 0 0 0 0 0 0 0 0 0 0 0 0 0 0 0 0 0 0 0 0 0 0 0 0 0 0 0 0 1.5524 0 0 0 0 1.5524 1.5524 0 0 0 0 0 0 0 0 0 1.5524 0 0 0 0 0 0 0 0 1.5524 0 0 0 0 0 0 0 0 0 0 1.5524 1.5524 4.65719 1.5524 0 1.5524 1.5524 0 1.5524 1.5524 0 1.5524 1.5524 3.10479 0 1.5524 1.5524 0 3.10479 0 1.5524 3.10479 0 4.65719 0 1.5524 0 0 0 0 0 0 0 0 0 0 0 0 0 0 1.5524 0 0 1.5524 3.10479 1.5524 1.5524 3.10479 0 0 1.5524 3.10479 1.5524 0 1.5524 4.65719 3.10479 0 1.5524 6.20959 4.65719 0 0 4.65719 0 0 3.10479 0 4.65719 1.5524 0 4.65719 1.5524 0 0 3.10479 1.5524 0 0 1.5524 0 0 0 0 1.5524 0 0 0 0 0 0 0 0 0 0 0 1.5524 0 0 0 0 0 0 0 0 0 0 0 0 0 0 0 0 0 0 0 0 0 0 0 0 0 0 0 0 0 0 0 0 0 0 0 0 0 0 0 0 0 0 0 0 0 0 0 0 0 0 0 0 0 0 0 0 0 0 0 0 0 0 0 0 0 0 0 0 0 0 0 0 0 0 0 0 0 0 0 0 0 0 0 0 0 0 0 0 0 0
0 0 0 0 0 0 0 0 0 0 0 0 0 0 0 0 0 0 0 0 0 0 0 0 0 0 0 0 0 0 0 0 0 0 0 0 0 0 0 1.5524 0 0 0 0 1.5524 0 0 1.5524 1.5524 0 3.10479 0 0 0 0 0 0 0 1.5524 0 0 0 0 1.5524 0 0 0 1.5524 0 0 1.5524 1.5524 1.5524 4.65719 1.5524 3.10479 0 1.5524 3.10479 0 3.10479 1.5524 1.5524 3.10479 3.10479 0 3.10479 3.10479 0 3.10479 3.10479 1.5524 0 1.5524 0 0 0 3.10479 0 0 0 0 1.5524 1.5524 0 0 0 0 0 1.5524 0 0 0 1.5524 4.65719 3.10479 0 0 0 1.5524 3.10479 6.20959 4.65719 1.5524 3.10479 1.5524 3.10479 4.65719 0 6.20959 3.10479 1.5524 0 1.5524 1.5524 0 0 3.10479 1.5524 1.5524 0 0 0 0 0 0 0 3.10479 1.5524 0 0 0 1.5524 0 0 3.10479 1.5524 0 0 0 0 0 1.5524 0 0 0 0 0 0 0 0 0 0 0 0 0 0 0 0 0 0 0 0 0 0 0 0 0 0 0 0 0 0 0 0 0 0 0 0 0 0 0 0 0 0 0 0 0 0 0 0 0 0 0 0 0 0 0 0 0 0 0 0 0 0 0 0 0 0 0 0 0 0 0 0 0 0 0 0 0 0 0 0 0 0 0 0 0 0 0 0 0 0 0 0 1.5524
0 0 0 0 0 0 0 0 0 0 0 0 0 0 0 0 0 0 0 0 0 0 0 0 0 0 0 0 0 0 0 0 0 0 0 0 0 1.5524 0 0 0 1.5524 0 1.5524 0 0 1.5524 0 0 1.5524 0 0 0 0 1.5524 0 0 1.5524 1.5524 0 1.5524 0 0 0 0 0 0 0 0 1.5524 1.5524 0 1.5524 3.10479 1.5524 0 1.5524 0 0 0 0 1.5524 0 1.5524 0 0 1.5524 1.5524 1.5524 0 0 0 0 1.5524 1.5524 0 0 0 0 0 1.5524 1.5524 0 0 0 0 0 0 0 0 1.5524 0 0 1.5524 0 0 0 3.10479 0 3.10479 4.65719 1.5524 3.10479 1.5524 6.20959 3.10479 4.65719 1.5524 3.10479 3.10479 4.65719 3.10479 6.20959 1.5524 1.5524 0 3.10479 0 3.10479 1.5524 0 3.10479 3.10479 0 0 0 0 1.5524 1.5524 3.10479 0 1.5524 0 0 0 0 0 0 0 0 0 0 0 0 0 0 0 0 1.5524 0 0 0 0 0 0 0 0 0 0 0 0 0 0 0 0 0 0 0 0 0 0 0 0 0 0 0 0 0 0 0 0 0 0 0 0 0 0 0 0 0 0 0 0 0 0 0 0 0 0 0 0 0 0 0 0 0 0 0 0 0 0 0 0 0 0 0 0 0 0 0 0 0 0 0 0 0 1.5524 0 0 0 0 1.5524 0 0 0 1.5524
0 0 0 0 0 0 0 0 0 0 0 0 0 0 0 0 0 0 0 0 0 0 0 0 0 0 0 0 0 1.5524 0 0 0 0 0 0 0 0 1.5524 0 0 0 0 0 1.5524 1.5524 1.5524 0 3.10479 0 0 0 0 0 0 1.5524 1.5524 0 0 0 0 0 1.5524 0 1.5524 0 1.5524 0 1.5524 0 1.5524 0 1.5524 0 1.5524 3.10479 0 3.10479 1.5524 0 0 0 0 0 0 1.5524 1.5524 0 0 0 0 1.5524 0 0 4.65719 0 0 0 0 0 0 1.5524 1.5524 0 0 0 0 0 0 0 0 0 0 1.5524 3.10479 1.5524 0 3.10479 3.10479 1.5524 3.10479 1.5524 0 1.5524 4.65719 3.10479 1.5524 0 0 1.5524 1.5524 1.5524 0 0 4.65719 0 3.10479 0 0 1.5524 1.5524 0 0 0 0 3.10479 0 0 0 0 3.10479 0 0 1.5524 0 0 0 3.10479 0 0 0 0 0 0 0 0 0 0 0 0 0 0 0 0 0 0 0 0 0 0 0 0 0 0 0 0 0 0 0 0 0 0 0 0 0 0 0 0 0 0 0 0 0 0 0 0 0 0 0 0 0 0 0 0 0 0 0 0 0 0 0 0 0 0 0 0 0 0 0 0 0 0 0 0 0 0 0 0 0 0 0 0 0 0 0 0 0 0 0 0 0 1.5524 0 1.5524 0 0
0 0 0 0 0 0 0 0 0 0 0 0 0 0 0 0 0 0 0 0 0 0 0 0 0 0 0 0 1.5524 0 0 0 0 0 0 1.5524 1.5524 0 0 1.5524 1.5524 1.5524 0 1.5524 0 1.5524 0 3.10479 3.10479 0 0 0 0 0 0 0 1.5524 0 0 0 0 0 0 0 1.5524 0 1.5524 0 0 1.5524 0 1.5524 1.5524 0 0 1.5524 1.5524 0 0 0 0 0 0 4.65719 1.5524 0 0 0 3.10479 1.5524 0 0 0 0 0 1.5524 0 0 0 1.5524 0 0 0 0 0 0 0 0 1.5524 0 1.5524 0 1.5524 4.65719 1.5524 3.10479 3.10479 1.5524 4.65719 3.10479 3.10479 0 1.5524 0 3.10479 3.10479 1.5524 4.65719 0 1.5524 3.10479 0 1.5524 1.5524 1.5524 3.10479 1.5524 3.10479 0 0 0 0 1.5524 0 1.5524 1.5524 0 0 0 0 0 0 0 0 0 1.5524 0 1.5524 3.10479 0 0 0 1.5524 0 0 0 0 0 0 0 0 0 0 0 1.5524 0 0 0 0 0 0 0 0 0 0 0 0 0 0 0 0 0 0 0 0 0 0 0 0 0 0 0 0 0 0 0 0 0 0 0 0 0 0 0 0 0 0 0 0 0 0 0 0 0 0 0 0 0 0 0 0 0 0 0 0 0 0 0 0 0 0 0 0 0 0 0 0 0 1.5524 0 0 0 0 0 0 0
0 0 0 0 0 0 0 0 0 0 0 0 0 0 0 0 0 0 0 0 0 0 0 0 0 0 0 0 0 0 0 0 0 0 0 0 0 0 0 0 0 0 1.5524 0 1.5524 0 0 1.5524 0 3.10479 0 1.5524 1.5524 0 0 0 0 0 0 0 0 0 0 0 0 0 0 4.65719 0 0 1.5524 0 4.65719 1.5524 0 0 1.5524 1.5524 1.5524 1.5524 0 0 0 0 0 0 1.5524 0 1.5524 1.5524 0 0 0 0 1.5524 0 0 0 0 0 0 1.5524 0 1.5524 0 0 1.5524 0 1.5524 4.65719 3.10479 0 1.5524 4.65719 0 0 4.65719 4.65719 0 0 1.5524 7.76199 1.5524 4.65719 1.5524 1.5524 6.20959 1.5524 3.10479 1.5524 0 3.10479 3.10479 0 0 3.10479 4.65719 1.5524 1.5524 1.5524 0 0 3.10479 1.5524 1.5524 0 0 0 0 0 0 1.5524 0 0 0 3.10479 0 0 0 0 1.5524 0 0 0 0 0 0 0 0 1.5524 0 0 0 0 0 0 1.5524 0 0 0 0 1.5524 0 0 0 0 0 0 0 0 0 0 0 0 0 0 0 0 0 0 0 0 0 0 0 0 0 0 0 0 0 0 0 0 0 0 0 0 0 0 0 0 0 0 0 0 0 0 0 0 0 0 0 0 0 0 0 0 0 0 0 0 0 0 0 0 0 0 0 0 0 0 0 0 1.5524 0
0 0 0 0 0 0 0 0 0 0 0 0 0 0 0 0 0 0 0 0 0 0 0 0 0 0 0 0 0 0 0 0 0 0 0 0 0 0 0 0 0 0 0 1.5524 1.5524 0 0 0 3.10479 3.10479 0 0 0 0 0 0 0 0 0 0 0 0 0 1.5524 0 0 0 0 3.10479 0 1.5524 0 0 3.10479 0 0 0 1.5524 0 0 0 0 0 0 0 0 1.5524 0 0 0 0 0 0 0 0 0 0 3.10479 0 0 0 0 1.5524 0 1.5524 0 0 1.5524 0 0 0 1.5524 1.5524 1.5524 4.65719 6.20959 1.5524 1.5524 1.5524 6.20959 3.10479 7.76199 4.65719 1.5524 4.65719 0 3.10479 4.65719 1.5524 1.5524 1.5524 1.5524 4.65719 0 0 1.5524 1.5524 0 3.10479 0 4.65719 1.5524 0 0 1.5524 0 0 0 1.5524 0 0 0 0 0 3.10479 1.5524 0 0 1.5524 0 0 3.10479 0 1.5524 0 0 0 0 0 0 1.5524 0 0 0 0 0 0 0 0 0 0 0 0 0 0 0 0 0 0 0 0 0 0 0 0 0 0 0 0 0 0 0 0 0 0 0 0 0 0 0 0 0 0 0 0 0 0 0 0 0 0 0 0 0 0 0 0 0 0 0 0 0 0 0 0 0 0 0 0 0 0 0 0 0 0 0 0 1.5524 0 0 0 0 0 0 0 0
0 0 0 0 0 0 0 0 0 0 0 0 0 0 0 0 0 0 0 0 0 0 0 0 0 0 0 0 0 0 0 0 0 0 0 0 0 0 0 0 0 0 0 0 0 0 0 3.10479 0 0 0 0 0 0 0 0 0 0 0 0 0 0 0 0 0 0 0 1.5524 0 1.5524 0 3.10479 0 3.10479 1.5524 0 3.10479 1.5524 0 0 1.5524 1.5524 0 0 0 1.5524 0 0 0 0 0 0 0 1.5524 0 0 0 0 1.5524 0 0 0 0 0 0 1.5524 1.5524 0 3.10479 3.10479 3.10479 3.10479 3.10479 0 3.10479 3.10479 0 3.10479 4.65719 4.65719 3.10479 1.5524 1.5524 4.65719 1.5524 4.65719 7.76199 0 1.5524 1.5524 4.65719 6.20959 0 1.5524 3.10479 0 0 0 3.10479 0 1.5524 0 3.10479 3.10479 0 0 0 0 1.5524 0 3.10479 0 0 1.5524 1.5524 3.10479 3.10479 0 0 1.5524 1.5524 0 1.5524 0 1.5524 1.5524 0 0 0 0 0 0 0 1.5524 0 0 0 0 0 0 0 0 0 0 0 0 0 0 0 0 0 0 0 0 0 0 0 0 0 0 0 0 0 0 0 0 0 0 0 0 0 0 0 0 0 0 0 0 0 0 0 0 0 0 0 0 0 0 0 0 0 0 0 0 0 0 0 0 0 0 0 0 0 0 0 0 0 0 0 0 0 1.5524 0 0 1.5524 0
0 0 0 0 0 0 0 0 0 0 0 0 0 0 0 0 0 0 0 0 0 0 0 0 0 0 0 0 0 0 0 0 0 0 0 0 0 0 0 0 0 0 0 1.5524 0 1.5524 0 0 0 0 1.5524 0 0 0 0 0 0 0 0 0 0 0 0 0 0 0 0 0 1.5524 0 0 1.5524 0 0 1.5524 1.5524 1.5524 1.5524 1.5524 0 1.5524 0 1.5524 0 0 0 0 0 0 1.5524 0 0 1.5524 1.5524 0 0 0 0 0 0 0 0 0 1.5524 1.5524 4.65719 1.5524 3.10479 0 1.5524 4.65719 7.76199 4.65719 1.5524 4.65719 4.65719 0 0 4.65719 9.31438 4.65719 0 0 3.10479 3.10479 6.20959 6.20959 4.65719 9.31438 3.10479 1.5524 1.5524 3.10479 0 4.65719 3.10479 0 3.10479 4.65719 3.10479 1.5524 0 0 0 0 0 0 0 0 0 0 0 0 0 3.10479 1.5524 0 0 0 0 0 0 0 1.5524 0 1.5524 1.5524 1.5524 0 1.5524 0 0 0 0 0 0 0 0 0 0 0 0 0 0 0 0 0 0 0 0 0 0 0 0 0 0 0 0 0 0 0 0 0 0 0 0 0 0 0 0 0 0 0 0 0 0 0 0 0 0 0 0 0 0 0 0 0 0 0 0 0 0 0 0 0 0 0 0 0 0 0 0 0 0 0 0 0 1.5524 0 0 0 1.5524 0 0 0 0
0 0 0 0 0 0 0 0 0 0 0 0 0 0 0 0 0 0 0 0 0 0 0 0 0 0 0 0 0 0 0 0 0 0 0 0 0 0 0 0 0 0 1.5524 1.5524 0 0 0 1.5524 0 1.5524 1.5524 0 1.5524 0 0 0 0 0 0 0 1.5524 1.5524 1.5524 0 1.5524 0 1.5524 3.10479 1.5524 1.5524 1.5524 0 1.5524 0 6.20959 1.5524 1.5524 0 0 4.65719 1.5524 3.10479 0 0 0 0 0 1.5524 0 1.5524 0 0 0 0 3.10479 1.5524 0 0 0 0 1.5524 0 1.5524 4.65719 0 1.5524 0 4.65719 4.65719 1.5524 1.5524 4.65719 4.65719 3.10479 7.76199 1.5524 6.20959 6.20959 4.65719 3.10479 1.5524 0 13.9716 1.5524 4.65719 3.10479 3.10479 0 3.10479 3.10479 10.8668 3.10479 1.5524 1.5524 1.5524 1.5524 1.5524 1.5524 1.5524 3.10479 6.20959 6.20959 1.5524 0 0 0 1.5524 0 1.5524 0 1.5524 0 0 0 1.5524 0 0 0 0 0 0 3.10479 0 1.5524 1.5524 0 0 1.5524 1.5524 0 0 0 0 1.5524 0 0 0 0 0 0 0 0 0 0 0 0 0 0 0 0 0 0 0 0 0 0 0 0 0 0 0 0 0 0 0 0 0 0 0 0 0 0 0 0 0 0 0 0 0 0 0 0 0 0 0 0 0 0 0 0 0 0 0 0 0 0 0 0 0 0 0 0 0 0 0 0 0 0 0 0 0 1.5524 1.5524 0 0 0
0 0 0 0 0 0 0 0 0 0 0 0 0 0 0 0 0 0 0 0 0 0 0 0 0 0 0 0 0 0 0 0 0 0 0 0 0 0 0 0 0 0 0 1.5524 0 1.5524 0 0 0 1.5524 0 0 1.5524 1.5524 0 0 1.5524 0 0 0 0 0 1.5524 0 1.5524 0 1.5524 0 1.5524 1.5524 3.10479 1.5524 1.5524 1.5524 1.5524 0 3.10479 3.10479 0 3.10479 1.5524 3.10479 1.5524 0 4.65719 0 0 0 0 0 0 0 0 0 0 0 0 1.5524 0 0 1.5524 0 1.5524 1.5524 1.5524 4.65719 0 0 1.5524 10.8668 1.5524 3.10479 0 7.76199 4.65719 10.8668 1.5524 6.20959 4.65719 1.5524 3.10479 6.20959 1.5524 6.20959 3.10479 1.5524 3.10479 1.5524 4.65719 1.5524 6.20959 3.10479 0 0 0 1.5524 0 6.20959 4.65719 1.5524 0 1.5524 0 0 1.5524 0 0 0 0 0 0 0 0 1.5524 1.5524 1.5524 0 1.5524 0 1.5524 3.10479 1.5524 0 3.10479 0 1.5524 0 0 0 0 0 0 0 0 0 0 0 0 0 0 0 0 0 0 0 0 0 0 0 0 0 0 0 0 0 0 0 0 0 0 0 0 0 0 0 0 0 0 0 0 0 0 0 0 0 0 0 0 0 0 0 0 0 0 0 0 0 0 0 0 0 0 0 0 0 0 0 0 0 0 0 0 0 0 0 0 0 0 0 1.5524 0 0 0 0 0 1.5524
0 0 0 0 0 0 0 0 0 0 0 0 0 0 0 0 0 0 0 0 0 0 0 0 0 0 0 0 0 0 0 0 0 0 0 0 0 0 0 0 0 0 0 0 1.5524 0 0 1.5524 1.5524 0 1.5524 0 0 1.5524 1.5524 0 0 0 1.5524 1.5524 0 0 0 1.5524 3.10479 1.5524 0 0 1.5524 1.5524 3.10479 1.5524 6.20959 0 1.5524 3.10479 3.10479 4.65719 0 1.5524 0 1.5524 0 0 0 0 0 0 0 0 0 0 0 0 0 0 0 0 0 0 1.5524 3.10479 1.5524 4.65719 1.5524 3.10479 0 4.65719 0 3.10479 1.5524 4.65719 3.10479 3.10479 3.10479 3.10479 0 4.65719 3.10479 6.20959 1.5524 3.10479 4.65719 3.10479 4.65719 6.20959 3.10479 3.10479 3.10479 0 3.10479 0 4.65719 0 0 1.5524 1.5524 4.65719 0 0 1.5524 0 0 1.5524 1.5524 0 1.5524 1.5524 0 1.5524 1.5524 0 0 1.5524 1.5524 1.5524 0 0 0 1.5524 0 0 0 1.5524 0 1.5524 1.5524 0 0 0 0 0 0 0 1.5524 0 0 0 0 0 0 0 0 0 0 0 0 0 0 0 0 0 0 0 0 0 0 0 0 0 0 0 0 0 0 0 0 0 0 0 0 0 0 0 0 0 0 0 0 0 0 0 0 0 0 0 0 0 0 0 0 0 0 0 0 0 0 0 0 0 0 0 0 0 0 0 0 0 0 1.5524 0 0 1.5524 0 0 0
0 0 0 0 0 0 0 0 0 0 0 0 0 0 0 0 0 0 0 0 0 0 0 0 0 0 0 0 0 0 0 0 0 0 0 0 0 0 0 0 0 0 0 0 3.10479 1.5524 0 1.5524 0 0 1.5524 0 0 1.5524 1.5524 0 1.5524 0 3.10479 1.5524 0 0 0 0 0 4.65719 1.5524 3.10479 1.5524 1.5524 3.10479 1.5524 1.5524 1.5524 3.10479 1.5524 3.10479 1.5524 0 1.5524 0 0 0 0 0 1.5524 3.10479 0 0 1.5524 4.65719 1.5524 3.10479 3.10479 1.5524 1.5524 3.10479 0 0 1.5524 0 0 4.65719 0 0 1.5524 4.65719 1.5524 1.5524 1.5524 3.10479 1.5524 3.10479 6.20959 4.65719 0 6.20959 1.5524 6.20959 4.65719 3.10479 4.65719 3.10479 4.65719 6.20959 1.5524 7.76199 1.5524 1.5524 1.5524 3.10479 1.5524 0 1.5524 1.5524 1.5524 0 1.5524 0 3.10479 3.10479 0 0 1.5524 0 0 1.5524 0 0 0 0 3.10479 0 0 0 0 1.5524 1.5524 1.5524 0 1.5524 0 4.65719 0 1.5524 0 1.5524 1.5524 0 0 1.5524 3.10479 0 3.10479 0 1.5524 0 1.5524 0 0 0 0 0 0 0 0 0 0 0 0 0 0 0 0 0 0 0 0 0 0 0 0 0 0 0 0 0 0 0 0 0 0 0 0 0 0 0 0 0 0 0 0 0 0 0 0 0 0 0 0 0 0 0 0 0 0 0 0 0 0 0 0 0 0 0 0 0 0 0 0 0 0 1.5524 0 0 0
0 0 0 0 0 0 0 0 0 0 0 0 0 0 0 0 0 0 0 0 0 0 0 0 0 0 0 0 0 0 0 0 0 0 0 0 0 0 0 0 0 0 0 0 0 1.5524 1.5524 1.5524 0 1.5524 0 0 3.10479 0 0 0 1.5524 0 0 1.5524 0 0 0 4.65719 4.65719 3.10479 1.5524 3.10479 3.10479 1.5524 0 1.5524 6.20959 3.10479 0 0 3.10479 0 1.5524 1.5524 1.5524 0 0 4.65719 1.5524 0 0 0 0 3.10479 0 0 0 0 0 0 1.5524 0 0 0 1.5524 1.5524 0 0 1.5524 0 1.5524 1.5524 3.10479 4.65719 3.10479 3.10479 4.65719 1.5524 7.76199 0 4.65719 3.10479 1.5524 3.10479 0 1.5524 3.10479 3.10479 4.65719 7.76199 4.65719 1.5524 4.65719 3.10479 4.65719 0 4.65719 3.10479 1.5524 0 1.5524 1.5524 0 1.5524 0 0 0 0 0 0 0 1.5524 0 1.5524 0 3.10479 0 0 0 1.5524 0 1.5524 3.10479 0 0 4.65719 1.5524 0 3.10479 1.5524 1.5524 1.5524 0 0 1.5524 0 0 0 0 0 1.5524 0 0 0 0 0 0 1.5524 0 0 0 0 0 0 0 0 0 0 0 0 0 0 0 0 0 0 0 0 0 0 0 0 0 0 0 0 0 0 0 0 0 0 0 0 0 0 0 0 0 0 0 0 0 0 0 0 0 0 0 0 0 0 0 0 0 0 0 0 1.5524 0 1.5524 0 0 1.5524 0 0 0 0 0 0
0 0 0 0 0 0 0 0 0 0 0 0 0 0 0 0 0 0 0 0 0 0 0 0 0 0 0 0 0 0 0 0 0 0 0 0 0 0 0 0 0 0 0 0 0 0 0 1.5524 0 1.5524 3.10479 6.20959 0 1.5524 1.5524 1.5524 0 0 1.5524 0 0 3.10479 1.5524 1.5524 1.5524 1.5524 3.10479 3.10479 1.5524 1.5524 0 3.10479 3.10479 7.76199 3.10479 0 1.5524 0 0 0 0 0 0 0 0 0 6.20959 1.5524 0 1.5524 1.5524 0 1.5524 0 0 0 0 0 3.10479 0 0 0 0 1.5524 0 1.5524 0 4.65719 4.65719 4.65719 6.20959 4.65719 4.65719 1.5524 4.65719 6.20959 0 3.10479 1.5524 6.20959 1.5524 10.8668 1.5524 4.65719 3.10479 3.10479 4.65719 1.5524 0 3.10479 1.5524 0 1.5524 1.5524 3.10479 4.65719 3.10479 0 1.5524 1.5524 0 0 0 3.10479 0 0 0 0 0 0 0 0 1.5524 0 0 0 0 1.5524 0 1.5524 1.5524 0 0 1.5524 3.10479 6.20959 0 0 1.5524 0 0 0 0 0 0 0 0 0 0 0 0 1.5524 0 0 0 0 0 0 0 0 0 0 0 0 0 0 0 0 0 0 0 0 0 0 0 0 0 0 0 0 0 0 0 0 0 0 0 0 0 0 0 0 0 0 0 0 0 0 0 0 0 0 0 0 0 0 0 0 0 0 0 0 1.5524 0 0 1.5524 1.5524 0 1.5524 3.10479 0 0 0 1.5524 0 1.5524
0 0 0 0 0 0 0 0 0 0 0 0 0 0 0 0 0 0 0 0 0 0 0 0 0 0 0 0 0 0 0 0 0 0 0 0 0 0 0 1.5524 0 0 1.5524 1.5524 0 0 0 0 0 0 0 3.10479 0 0 1.5524 0 0 1.5524 1.5524 0 0 0 3.10479 0 0 1.5524 1.5524 4.65719 3.10479 0 1.5524 0 4.65719 3.10479 1.5524 3.10479 1.5524 4.65719 1.5524 3.10479 0 3.10479 1.5524 1.5524 0 0 1.5524 3.10479 1.5524 0 1.5524 0 1.5524 1.5524 0 6.20959 1.5524 0 4.65719 0 1.5524 0 6.20959 1.5524 4.65719 3.10479 1.5524 6.20959 1.5524 0 4.65719 1.5524 3.10479 3.10479 3.10479 3.10479 4.65719 1.5524 3.10479 3.10479 6.20959 6.20959 4.65719 1.5524 9.31438 6.20959 3.10479 6.20959 7.76199 1.5524 3.10479 3.10479 3.10479 3.10479 3.10479 1.5524 4.65719 3.10479 1.5524 0 0 0 0 0 1.5524 0 1.5524 0 0 0 0 0 1.5524 1.5524 4.65719 1.5524 4.65719 0 0 0 0 0 1.5524 6.20959 0 0 3.10479 0 1.5524 0 0 0 0 1.5524 0 4.65719 0 0 0 0 0 0 0 0 0 0 0 0 0 0 0 0 0 0 0 0 0 0 0 0 0 0 0 0 0 0 0 0 0 0 0 0 0 0 0 0 0 0 0 0 0 0 0 0 0 0 0 0 0 0 0 0 0 0 0 0 0 0 0 0 0 0 0 0 0 0 0 0 1.5524 0 0 0 0 1.5524 0 0
0 0 0 0 0 0 0 0 0 0 0 0 0 0 0 0 0 0 0 0 0 0 0 0 0 0 0 0 0 0 0 0 0 0 0 0 0 0 0 0 0 0 0 0 1.5524 0 0 1.5524 0 0 1.5524 1.5524 0 0 1.5524 1.5524 1.5524 1.5524 0 0 1.5524 1.5524 0 0 1.5524 0 0 4.65719 1.5524 4.65719 3.10479 1.5524 0 1.5524 1.5524 1.5524 1.5524 3.10479 1.5524 3.10479 1.5524 0 4.65719 1.5524 0 0 1.5524 1.5524 0 0 1.5524 0 4.65719 4.65719 1.5524 3.10479 3.10479 1.5524 4.65719 0 0 3.10479 6.20959 1.5524 4.65719 0 1.5524 7.76199 9.31438 1.5524 4.65719 4.65719 1.5524 3.10479 7.76199 6.20959 1.5524 4.65719 3.10479 0 3.10479 7.76199 1.5524 3.10479 4.65719 3.10479 4.65719 6.20959 6.20959 6.20959 3.10479 4.65719 3.10479 1.5524 0 3.10479 0 3.10479 0 0 1.5524 1.5524 0 1.5524 0 0 1.5524 0 0 0 1.5524 0 0 0 0 1.5524 1.5524 0 1.5524 0 0 3.10479 0 0 0 0 1.5524 0 0 1.5524 0 0 0 0 0 0 0 0 0 0 0 0 0 0 0 0 0 0 0 0 0 0 0 0 0 0 0 0 0 0 0 0 0 0 0 0 0 0 0 0 0 0 0 0 0 0 0 0 0 0 0 0 0 0 0 0 0 0 0 0 0 0 0 0 0 0 0 0 0 0 0 0 0 0 0 0 1.5524 0 0 0 0 1.5524 0 0 1.5524 1.5524
0 0 0 0 0 0 0 0 0 0 0 0 0 0 0 0 0 0 0 0 0 0 0 0 0 0 0 0 0 0 0 0 0 0 0 1.5524 0 0 0 0 1.5524 0 0 1.5524 0 1.5524 0 0 0 0 1.5524 0 0 1.5524 0 1.5524 3.10479 0 1.5524 1.5524 0 1.5524 3.10479 0 3.10479 0 0 0 1.5524 0 3.10479 3.10479 0 1.5524 3.10479 0 6.20959 3.10479 1.5524 0 0 1.5524 3.10479 6.20959 1.5524 3.10479 1.5524 0 0 3.10479 3.10479 0 3.10479 1.5524 0 0 3.10479 0 3.10479 1.5524 0 3.10479 3.10479 4.65719 3.10479 7.76199 4.65719 0 0 3.10479 4.65719 3.10479 0 4.65719 4.65719 1.5524 1.5524 6.20959 6.20959 3.10479 6.20959 6.20959 6.20959 1.5524 1.5524 9.31438 3.10479 3.10479 4.65719 3.10479 3.10479 3.10479 3.10479 3.10479 3.10479 0 1.5524 1.5524 0 0 0 0 3.10479 0 0 0 0 0 0 1.5524 1.5524 0 1.5524 1.5524 0 0 3.10479 0 1.5524 0 0 1.5524 1.5524 1.5524 1.5524 0 6.20959 0 0 0 1.5524 1.5524 0 0 0 0 0 0 0 0 0 0 0 0 0 0 0 0 0 0 0 0 0 0 0 0 0 0 0 0 0 0 0 0 0 0 0 0 0 0 0 0 0 0 0 0 0 0 0 0 0 0 0 0 0 0 0 0 0 0 0 0 0 0 0 0 0 0 0 0 0 0 0 0 1.5524 0 0 1.5524 0 0 0 0 1.5524 1.5524 0 1.5524
0 0 0 0 0 0 0 0 0 0 0 0 0 0 0 0 0 0 0 0 0 0 0 0 0 0 0 0 0 0 0 0 0 0 0 0 0 0 0 0 0 0 0 0 0 0 0 1.5524 0 0 3.10479 3.10479 1.5524 0 0 0 3.10479 0 4.65719 1.5524 0 1.5524 3.10479 3.10479 0 3.10479 1.5524 3.10479 0 3.10479 4.65719 0 3.10479 0 4.65719 1.5524 3.10479 3.10479 1.5524 3.10479 3.10479 0 1.5524 1.5524 0 4.65719 3.10479 1.5524 7.76199 0 0 4.65719 4.65719 1.5524 3.10479 0 3.10479 1.5524 0 1.5524 1.5524 3.10479 0 1.5524 3.10479 4.65719 6.20959 4.65719 1.5524 4.65719 0 0 3.10479 1.5524 1.5524 3.10479 3.10479 3.10479 6.20959 1.5524 4.65719 9.31438 4.65719 1.5524 4.65719 3.10479 4.65719 6.20959 0 1.5524 3.10479 3.10479 1.5524 3.10479 1.5524 0 0 1.5524 0 0 0 0 0 0 3.10479 0 0 0 1.5524 0 1.5524 0 0 0 0 1.5524 1.5524 1.5524 4.65719 1.5524 1.5524 1.5524 0 0 0 0 0 0 1.5524 0 0 3.10479 0 1.5524 0 1.5524 0 0 0 1.5524 0 1.5524 0 0 0 0 0 0 0 0 0 0 0 0 0 0 0 0 0 0 0 0 0 0 0 0 0 0 0 0 0 0 0 0 0 0 0 0 0 0 0 0 0 0 0 0 0 0 0 0 0 0 0 0 0 0 0 0 0 0 0 0 0 0 0 0 0 1.5524 1.5524 0 0 1.5524 3.10479 0 1.5524 0
0 0 0 0 0 0 0 0 0 0 0 0 0 0 0 0 0 0 0 0 0 0 0 0 0 0 0 0 0 0 0 0 0 0 0 0 0 0 0 0 0 1.5524 0 1.5524 0 0 0 0 0 1.5524 4.65719 1.5524 0 0 0 3.10479 1.5524 0 1.5524 3.10479 0 0 0 1.5524 3.10479 1.5524 6.20959 0 6.20959 1.5524 3.10479 0 0 0 4.65719 1.5524 1.5524 3.10479 1.5524 1.5524 3.10479 1.5524 0 4.65719 3.10479 3.10479 0 1.5524 4.65719 1.5524 4.65719 3.10479 3.10479 0 6.20959 3.10479 0 1.5524 0 3.10479 4.65719 0 1.5524 0 1.5524 6.20959 7.76199 3.10479 7.76199 6.20959 0 4.65719 3.10479 4.65719 1.5524 4.65719 0 0 1.5524 1.5524 1.5524 1.5524 3.10479 3.10479 9.31438 0 3.10479 0 1.5524 3.10479 4.65719 4.65719 4.65719 1.5524 3.10479 3.10479 1.5524 0 3.10479 1.5524 0 0 1.5524 1.5524 0 0 0 1.5524 1.5524 0 0 0 0 0 0 0 1.5524 1.5524 1.5524 0 3.10479 1.5524 0 0 0 0 0 0 3.10479 0 0 0 0 0 0 0 0 0 0 1.5524 0 1.5524 1.5524 0 0 0 0 0 0 0 0 0 0 0 0 0 0 0 0 0 0 0 0 0 0 0 0 0 0 0 0 0 0 0 0 0 0 0 0 0 0 0 0 0 0 0 0 0 0 0 0 0 0 0 0 0 0 0 0 0 0 0 0 0 0 0 1.5524 0 0 0 3.10479 0 0 0 0 1.5524
0 0 0 0 0 0 0 0 0 0 0 0 0 0 0 0 0 0 0 0 0 0 0 0 0 0 0 0 0 0 0 0 0 0 0 0 0 0 0 0 1.5524 0 0 0 1.5524 0 3.10479 0 0 0 0 0 0 0 0 0 0 0 3.10479 0 0 1.5524 0 1.5524 0 1.5524 1.5524 3.10479 1.5524 4.65719 3.10479 3.10479 3.10479 0 3.10479 1.5524 3.10479 1.5524 3.10479 1.5524 3.10479 0 1.5524 3.10479 7.76199 3.10479 0 4.65719 3.10479 3.10479 1.5524 4.65719 1.5524 1.5524 7.76199 4.65719 3.10479 9.31438 7.76199 0 3.10479 7.76199 3.10479 3.10479 4.65719 1.5524 4.65719 3.10479 7.76199 3.10479 6.20959 4.65719 1.5524 7.76199 7.76199 9.31438 4.65719 4.65719 3.10479 1.5524 3.10479 1.5524 3.10479 3.10479 3.10479 4.65719 3.10479 1.5524 4.65719 3.10479 0 1.5524 1.5524 3.10479 3.10479 0 0 0 3.10479 0 1.5524 3.10479 0 0 0 1.5524 0 0 1.5524 0 0 1.5524 1.5524 0 0 4.65719 0 0 1.5524 0 1.5524 0 1.5524 0 1.5524 1.5524 1.5524 1.5524 0 0 1.5524 1.5524 0 0 0 0 0 0 0 3.10479 3.10479 3.10479 0 0 0 0 1.5524 0 0 1.5524 0 0 0 0 0 0 0 0 0 0 0 0 0 0 0 0 0 0 0 0 0 0 0 0 0 0 0 0 0 0 0 0 0 0 0 0 0 0 0 0 0 0 0 0 0 0 0 0 0 0 0 0 0 0 0 0 0 0 1.5524 1.5524 0 1.5524 1.5524 0 0 1.5524
0 0 0 0 0 0 0 0 0 0 0 0 0 0 0 0 0 0 0 0 0 0 0 0 0 0 0 0 0 0 0 0 0 0 0 0 0 0 0 0 0 0 0 0 0 0 0 1.5524 1.5524 0 0 0 0 0 0 1.5524 1.5524 0 0 0 0 1.5524 1.5524 0 1.5524 0 4.65719 1.5524 0 1.5524 1.5524 3.10479 4.65719 3.10479 3.10479 4.65719 0 4.65719 3.10479 1.5524 1.5524 1.5524 4.65719 3.10479 1.5524 1.5524 3.10479 6.20959 0 1.5524 1.5524 1.5524 1.5524 3.10479 1.5524 1.5524 4.65719 1.5524 1.5524 4.65719 3.10479 3.10479 9.31438 1.5524 0 6.20959 0 7.76199 10.8668 3.10479 4.65719 6.20959 0 0 0 3.10479 1.5524 6.20959 1.5524 4.65719 1.5524 1.5524 4.65719 0 1.5524 1.5524 4.65719 3.10479 4.65719 3.10479 3.10479 1.5524 0 1.5524 4.65719 1.5524 1.5524 4.65719 1.5524 1.5524 3.10479 0 0 0 0 0 1.5524 1.5524 0 1.5524 0 1.5524 3.10479 1.5524 1.5524 3.10479 0 0 1.5524 0 0 0 0 3.10479 0 0 3.10479 1.5524 0 0 0 0 0 0 1.5524 1.5524 0 0 0 0 0 1.5524 0 0 1.5524 0 0 0 0 0 0 0 0 0 0 0 0 0 0 0 0 0 0 0 0 0 0 0 0 0 0 0 0 0 0 0 0 0 0 0 0 0 0 0 0 0 0 0 0 0 0 0 0 0 0 0 0 0 0 0 0 0 0 0 0 1.5524 0 0 1.5524 1.5524 3.10479 1.5524 0 0 3.10479 0
0 0 0 0 0 0 0 0 0 0 0 0 0 0 0 0 0 0 0 0 0 0 0 0 0 0 0 0 0 0 0 0 0 0 0 0 0 0 0 0 0 0 0 0 0 0 0 1.5524 0 0 0 1.5524 1.5524 0 0 0 1.5524 0 0 0 0 1.5524 1.5524 1.5524 3.10479 3.10479 1.5524 0 1.5524 1.5524 1.5524 1.5524 4.65719 3.10479 0 3.10479 3.10479 0 1.5524 0 0 3.10479 0 3.10479 9.31438 1.5524 1.5524 1.5524 3.10479 3.10479 3.10479 4.65719 0 0 3.10479 6.20959 6.20959 0 1.5524 9.31438 6.20959 1.5524 3.10479 1.5524 4.65719 4.65719 4.65719 7.76199 6.20959 6.20959 3.10479 3.10479 3.10479 3.10479 0 1.5524 4.65719 6.20959 0 0 3.10479 0 0 3.10479 3.10479 0 0 0 6.20959 1.5524 3.10479 0 0 4.65719 4.65719 3.10479 1.5524 3.10479 1.5524 1.5524 1.5524 4.65719 1.5524 1.5524 0 0 0 1.5524 0 0 1.5524 0 3.10479 0 0 0 0 0 0 1.5524 0 0 0 0 1.5524 0 0 1.5524 0 1.5524 0 0 0 0 0 0 0 0 0 0 0 0 0 0 0 0 1.5524 0 0 0 0 1.5524 0 0 0 0 0 0 0 0 0 0 0 0 0 0 0 0 0 0 0 0 0 0 0 0 0 0 0 0 0 0 0 0 0 0 0 0 0 0 0 0 0 0 0 0 0 0 0 0 0 0 0 0 0 0 0 0 1.5524 0 0 1.5524 0 0 0 3.10479
0 0 0 0 0 0 0 0 0 0 0 0 0 0 0 0 0 0 0 0 0 0 0 0 0 0 0 0 0 0 0 0 0 0 0 0 0 0 0 0 0 0 0 0 0 0 0 0 0 1.5524 0 0 0 0 0 0 0 0 0 0 0 0 1.5524 1.5524 0 1.5524 1.5524 4.65719 0 4.65719 0 3.10479 1.5524 6.20959 4.65719 3.10479 3.10479 1.5524 0 1.5524 1.5524 3.10479 4.65719 0 4.65719 1.5524 6.20959 3.10479 4.65719 7.76199 7.76199 10.8668 7.76199 1.5524 1.5524 3.10479 3.10479 0 3.10479 1.5524 7.76199 3.10479 3.10479 4.65719 0 1.5524 4.65719 6.20959 1.5524 1.5524 0 0 6.20959 9.31438 1.5524 4.65719 0 0 1.5524 4.65719 4.65719 4.65719 1.5524 0 0 3.10479 3.10479 0 7.76199 0 1.5524 3.10479 1.5524 0 0 3.10479 6.20959 3.10479 0 3.10479 0 0 0 0 1.5524 0 0 0 0 1.5524 0 0 0 0 0 0 0 0 0 0 0 0 3.10479 0 0 0 0 0 0 0 1.5524 1.5524 1.5524 0 0 0 1.5524 0 0 0 1.5524 0 0 0 0 0 0 1.5524 0 0 0 1.5524 1.5524 0 0 0 1.5524 0 0 0 0 0 0 0 0 0 0 0 0 0 0 0 0 0 0 0 0 0 0 0 0 0 0 0 0 0 0 0 0 0 0 0 0 0 0 0 0 0 0 0 0 0 0 0 0 0 0 0 3.10479 0 0 0 0 0 0 1.5524
0 0 0 0 0 0 0 0 0 0 0 0 0 0 0 0 0 0 0 0 0 0 0 0 0 0 0 0 0 0 0 0 0 0 0 0 0 0 0 0 0 0 0 0 1.5524 0 0 0 0 0 0 0 0 0 3.10479 1.5524 0 0 0 0 0 1.5524 3.10479 0 4.65719 0 1.5524 4.65719 3.10479 1.5524 0 3.10479 3.10479 4.65719 1.5524 3.10479 3.10479 3.10479 3.10479 0 1.5524 1.5524 0 1.5524 4.65719 1.5524 3.10479 7.76199 0 6.20959 6.20959 0 1.5524 1.5524 9.31438 1.5524 6.20959 6.20959 10.8668 1.5524 6.20959 3.10479 3.10479 7.76199 6.20959 3.10479 1.5524 6.20959 1.5524 4.65719 1.5524 3.10479 4.65719 4.65719 0 1.5524 6.20959 4.65719 3.10479 1.5524 0 4.65719 1.5524 1.5524 3.10479 1.5524 6.20959 3.10479 1.5524 10.8668 1.5524 7.76199 1.5524 3.10479 0 1.5524 1.5524 1.5524 1.5524 0 1.5524 0 0 3.10479 3.10479 0 0 1.5524 1.5524 0 0 0 0 0 0 0 3.10479 0 0 0 0 0 0 0 0 0 0 0 0 0 0 0 0 0 0 0 0 0 0 0 0 1.5524 0 0 0 0 0 0 0 1.5524 0 3.10479 0 0 0 0 0 0 0 0 0 0 0 0 0 0 0 0 0 0 0 0 0 0 0 0 0 0 0 0 0 0 0 0 0 0 0 0 0 0 0 0 0 0 0 0 0 0 0 0 0 0 0 0 0 0 0 0 0 0 0 0 0 0 0 3.10479
0 0 0 0 0 0 0 0 0 0 0 0 0 0 0 0 0 0 0 0 0 0 0 0 0 0 0 0 0 0 0 0 0 0 0 0 0 0 0 0 0 0 0 0 0 1.5524 0 0 0 0 0 0 0 1.5524 0 0 0 0 3.10479 0 0 4.65719 0 0 1.5524 1.5524 7.76199 0 7.76199 3.10479 4.65719 4.65719 3.10479 3.10479 4.65719 1.5524 1.5524 4.65719 4.65719 1.5524 1.5524 3.10479 10.8668 3.10479 7.76199 3.10479 1.5524 3.10479 1.5524 1.5524 6.20959 6.20959 10.8668 3.10479 1.5524 4.65719 3.10479 3.10479 1.5524 3.10479 1.5524 4.65719 4.65719 4.65719 3.10479 4.65719 1.5524 1.5524 3.10479 3.10479 4.65719 3.10479 4.65719 3.10479 3.10479 3.10479 1.5524 3.10479 0 1.5524 1.5524 1.5524 7.76199 4.65719 4.65719 6.20959 7.76199 1.5524 0 4.65719 6.20959 3.10479 4.65719 3.10479 1.5524 0 1.5524 0 1.5524 1.5524 1.5524 0 1.5524 0 1.5524 0 0 0 0 1.5524 1.5524 0 0 0 0 0 0 0 0 1.5524 0 0 0 0 0 1.5524 0 0 0 0 0 0 0 1.5524 1.5524 1.5524 0 0 0 3.10479 0 0 0 0 0 0 1.5524 3.10479 0 1.5524 0 0 0 1.5524 0 0 0 1.5524 0 0 0 0 0 0 0 0 0 0 0 0 0 0 0 0 0 0 0 0 0 0 0 0 0 0 0 0 0 0 0 0 0 0 0 0 0 0 0 0 0 0 0 0 1.5524 0 0 0 0 0 1.5524 0 0 0 0 0 0 0
0 0 0 0 0 0 0 0 0 0 0 0 0 0 0 0 0 0 0 0 0 0 0 0 0 0 0 0 0 0 0 0 0 0 0 0 0 0 0 0 1.5524 0 0 0 1.5524 0 0 1.5524 1.5524 0 0 0 0 0 0 0 1.5524 0 0 3.10479 0 0 0 0 3.10479 1.5524 1.5524 3.10479 6.20959 6.20959 3.10479 6.20959 3.10479 1.5524 1.5524 1.5524 4.65719 4.65719 3.10479 0 4.65719 3.10479 3.10479 0 1.5524 7.76199 4.65719 4.65719 1.5524 1.5524 0 1.5524 7.76199 1.5524 1.5524 3.10479 7.76199 9.31438 4.65719 3.10479 9.31438 1.5524 1.5524 4.65719 0 0 0 3.10479 0 3.10479 3.10479 4.65719 1.5524 0 0 0 1.5524 4.65719 3.10479 1.5524 4.65719 3.10479 3.10479 3.10479 4.65719 3.10479 0 3.10479 3.10479 4.65719 0 4.65719 1.5524 7.76199 6.20959 1.5524 1.5524 1.5524 0 1.5524 0 1.5524 1.5524 0 1.5524 1.5524 0 0 0 0 1.5524 0 0 0 0 0 0 0 0 0 0 0 1.5524 0 0 0 0 0 0 0 0 0 0 0 0 0 1.5524 0 0 1.5524 0 0 0 0 0 0 0 0 0 1.5524 1.5524 1.5524 0 0 0 0 1.5524 0 0 0 0 0 0 0 0 0 0 0 0 0 0 0 0 0 0 0 0 0 0 0 0 0 0 0 0 0 0 0 0 0 0 0 0 0 0 0 0 0 0 0 0 0 0 0 0 0 0 0 0 1.5524 0 1.5524 1.5524 3.10479 0 0
0 0 0 0 0 0 0 0 0 0 0 0 0 0 0 0 0 0 0 0 0 0 0 0 0 0 0 0 0 0 0 0 0 0 1.5524 0 0 0 0 0 0 0 0 0 0 3.10479 0 0 3.10479 0 0 0 1.5524 0 1.5524 0 4.65719 0 0 0 0 0 3.10479 1.5524 0 3.10479 1.5524 1.5524 0 3.10479 7.76199 1.5524 1.5524 6.20959 4.65719 0 0 0 1.5524 1.5524 1.5524 4.65719 1.5524 1.5524 0 4.65719 6.20959 9.31438 1.5524 3.10479 4.65719 7.76199 6.20959 3.10479 1.5524 1.5524 0 3.10479 6.20959 10.8668 1.5524 6.20959 4.65719 3.10479 4.65719 4.65719 0 3.10479 0 0 1.5524 3.10479 1.5524 4.65719 3.10479 4.65719 0 3.10479 1.5524 1.5524 1.5524 1.5524 1.5524 3.10479 1.5524 3.10479 4.65719 1.5524 1.5524 0 3.10479 3.10479 7.76199 3.10479 3.10479 3.10479 3.10479 1.5524 3.10479 1.5524 1.5524 1.5524 1.5524 0 0 1.5524 1.5524 0 0 0 0 0 0 1.5524 0 0 0 0 0 0 0 0 0 0 0 0 0 0 0 0 0 0 0 0 0 0 0 1.5524 1.5524 0 0 1.5524 0 0 1.5524 0 0 0 1.5524 0 0 3.10479 1.5524 0 1.5524 0 0 0 0 1.5524 0 0 0 0 0 0 0 0 0 0 0 0 0 0 0 0 0 0 0 0 0 0 0 0 0 0 0 0 0 0 0 0 0 0 0 0 0 0 0 0 0 0 0 0 0 1.5524 0 0 1.5524 0 0 3.10479 0 0 1.5524 0
0 0 0 0 0 0 0 0 0 0 0 0 0 0 0 0 0 0 0 0 0 0 0 0 0 0 1.5524 1.5524 0 0 1.5524 0 0 0 0 0 0 0 0 0 1.5524 0 0 0 0 0 0 1.5524 0 1.5524 1.5524 0 0 0 1.5524 0 0 0 1.5524 0 1.5524 0 3.10479 3.10479 0 3.10479 1.5524 1.5524 6.20959 4.65719 1.5524 3.10479 0 10.8668 3.10479 3.10479 4.65719 1.5524 3.10479 1.5524 6.20959 1.5524 3.10479 4.65719 3.10479 3.10479 3.10479 0 3.10479 1.5524 0 10.8668 7.76199 7.76199 0 1.5524 6.20959 0 6.20959 4.65719 0 4.65719 1.5524 3.10479 3.10479 4.65719 1.5524 3.10479 1.5524 1.5524 3.10479 3.10479 1.5524 1.5524 1.5524 1.5524 6.20959 0 0 6.20959 6.20959 1.5524 0 0 3.10479 1.5524 3.10479 3.10479 4.65719 6.20959 3.10479 4.65719 1.5524 1.5524 6.20959 1.5524 1.5524 3.10479 3.10479 1.5524 1.5524 1.5524 0 3.10479 0 1.5524 0 0 0 0 0 0 0 0 0 0 0 0 0 0 0 0 0 0 0 0 1.5524 0 0 1.5524 0 0 0 0 0 0 0 1.5524 3.10479 0 3.10479 3.10479 0 1.5524 1.5524 1.5524 1.5524 1.5524 0 4.65719 3.10479 0 0 0 0 0 1.5524 0 0 0 0 0 0 0 0 0 0 0 0 0 0 0 0 0 0 0 0 0 0 0 0 0 0 0 0 0 0 0 0 0 0 0 0 0 0 0 0 0 0 0 0 0 0 0 0 0 0 1.5524 0 0 1.5524 0 1.5524 0 0 0
0 0 0 0 0 0 0 0 0 0 0 0 0 0 0 0 0 0 0 0 0 0 0 0 0 0 0 0 0 0 0 0 0 0 0 0 0 0 0 1.5524 0 0 0 0 0 1.5524 1.5524 0 0 1.5524 0 0 0 0 1.5524 0 0 0 0 1.5524 0 1.5524 0 0 3.10479 4.65719 1.5524 1.5524 4.65719 0 3.10479 0 0 3.10479 3.10479 4.65719 6.20959 3.10479 0 0 1.5524 0 1.5524 0 3.10479 6.20959 3.10479 4.65719 3.10479 4.65719 1.5524 0 1.5524 3.10479 7.76199 0 1.5524 3.10479 0 4.65719 1.5524 6.20959 3.10479 6.20959 6.20959 1.5524 1.5524 1.5524 1.5524 1.5524 1.5524 3.10479 0 3.10479 6.20959 1.5524 3.10479 1.5524 1.5524 1.5524 1.5524 6.20959 6.20959 4.65719 3.10479 0 6.20959 1.5524 1.5524 3.10479 3.10479 6.20959 0 0 0 3.10479 1.5524 1.5524 1.5524 0 0 1.5524 1.5524 1.5524 0 0 0 0 0 0 0 0 0 0 0 0 0 0 0 0 0 0 0 0 1.5524 0 0 0 0 0 0 1.5524 3.10479 0 1.5524 1.5524 0 0 1.5524 0 3.10479 3.10479 0 3.10479 1.5524 0 1.5524 3.10479 0 0 1.5524 0 1.5524 0 0 0 1.5524 0 0 0 0 0 0 0 0 0 0 0 0 0 0 0 0 0 0 0 0 0 0 0 0 0 0 0 0 0 0 0 0 0 0 0 0 0 0 0 0 0 0 0 0 0 0 0 0 0 0 1.5524 0 0 0 0 0 0 1.5524 0
0 0 0 0 0 0 0 0 0 0 0 0 0 0 0 0 0 0 0 0 0 0 0 0 0 0 0 0 0 0 0 0 0 1.5524 0 0 0 0 0 0 0 0 0 0 0 0 1.5524 1.5524 3.10479 1.5524 1.5524 0 0 0 0 0 1.5524 1.5524 0 0 0 0 0 1.5524 0 0 3.10479 3.10479 0 1.5524 6.20959 1.5524 1.5524 3.10479 1.5524 4.65719 4.65719 1.5524 3.10479 1.5524 1.5524 4.65719 1.5524 0 0 1.5524 1.5524 1.5524 3.10479 1.5524 3.10479 6.20959 3.10479 3.10479 7.76199 6.20959 3.10479 0 1.5524 1.5524 1.5524 0 0 1.5524 1.5524 1.5524 3.10479 3.10479 1.5524 4.65719 6.20959 4.65719 1.5524 1.5524 3.10479 3.10479 1.5524 0 4.65719 4.65719 1.5524 3.10479 3.10479 1.5524 0 6.20959 1.5524 1.5524 4.65719 12.4192 7.76199 1.5524 0 0 3.10479 1.5524 1.5524 3.10479 6.20959 1.5524 3.10479 1.5524 3.10479 1.5524 1.5524 0 0 0 0 0 0 0 0 1.5524 0 0 0 0 0 0 0 0 0 0 0 0 0 0 0 1.5524 0 0 1.5524 1.5524 1.5524 0 1.5524 0 3.10479 1.5524 0 1.5524 0 1.5524 0 3.10479 0 1.5524 1.5524 1.5524 0 1.5524 0 0 0 3.10479 0 0 0 0 0 0 1.5524 1.5524 0 0 0 0 0 0 0 0 0 0 0 0 0 0 0 0 0 0 0 0 0 0 0 0 0 0 0 0 0 0 0 0 0 0 0 0 0 0 0 0 0 0 0 0 0 0 0 0 0 1.5524 0 0
0 0 0 0 0 0 0 0 0 0 0 0 0 0 0 0 0 0 0 0 0 0 0 0 0 0 0 0 0 0 0 0 0 0 0 1.5524 0 0 0 1.5524 1.5524 0 0 0 0 0 0 3.10479 0 6.20959 1.5524 0 1.5524 0 0 0 1.5524 1.5524 1.5524 0 1.5524 0 1.5524 0 3.10479 1.5524 3.10479 1.5524 0 1.5524 1.5524 3.10479 4.65719 3.10479 3.10479 3.10479 1.5524 0 0 1.5524 4.65719 1.5524 1.5524 4.65719 0 1.5524 1.5524 1.5524 3.10479 4.65719 0 6.20959 3.10479 4.65719 1.5524 3.10479 6.20959 3.10479 1.5524 1.5524 1.5524 1.5524 0 1.5524 1.5524 0 0 3.10479 0 0 1.5524 6.20959 0 3.10479 1.5524 0 0 1.5524 3.10479 0 1.5524 1.5524 4.65719 4.65719 1.5524 1.5524 6.20959 4.65719 6.20959 1.5524 1.5524 3.10479 3.10479 3.10479 0 3.10479 9.31438 4.65719 3.10479 1.5524 1.5524 4.65719 3.10479 0 1.5524 0 0 0 0 1.5524 1.5524 0 0 0 0 0 0 0 1.5524 0 0 0 1.5524 0 1.5524 1.5524 1.5524 0 1.5524 0 0 1.5524 0 0 0 1.5524 1.5524 0 1.5524 0 0 0 0 3.10479 1.5524 1.5524 1.5524 1.5524 3.10479 0 0 1.5524 3.10479 1.5524 0 0 0 0 0 0 0 0 0 1.5524 0 0 0 0 0 0 0 0 0 0 0 0 0 0 0 0 0 0 0 0 0 0 0 0 0 0 0 0 0 0 0 0 0 0 0 0 0 0 0 0 0 0 0 0 1.5524 3.10479 0 0 1.5524 0 0 1.5524
0 0 0 0 0 0 0 0 0 0 0 0 0 0 0 0 0 0 0 0 0 0 0 0 0 0 0 0 0 0 0 0 0 0 1.5524 1.5524 1.5524 0 0 0 0 0 0 0 1.5524 0 0 1.5524 1.5524 0 0 0 1.5524 0 0 0 0 3.10479 3.10479 0 1.5524 0 3.10479 0 3.10479 1.5524 4.65719 0 0 1.5524 0 3.10479 4.65719 3.10479 3.10479 0 1.5524 0 3.10479 3.10479 0 1.5524 1.5524 1.5524 1.5524 4.65719 0 4.65719 1.5524 3.10479 3.10479 4.65719 1.5524 1.5524 4.65719 3.10479 4.65719 1.5524 0 1.5524 6.20959 0 4.65719 0 0 1.5524 1.5524 0 1.5524 0 0 1.5524 3.10479 4.65719 3.10479 1.5524 1.5524 1.5524 3.10479 4.65719 0 1.5524 3.10479 3.10479 0 0 1.5524 3.10479 1.5524 1.5524 1.5524 4.65719 1.5524 4.65719 4.65719 3.10479 1.5524 0 1.5524 1.5524 1.5524 0 0 4.65719 0 3.10479 0 0 0 0 0 0 1.5524 0 0 0 0 0 0 0 1.5524 3.10479 0 0 0 0 1.5524 1.5524 0 0 1.5524 0 3.10479 0 3.10479 1.5524 3.10479 0 1.5524 0 1.5524 0 1.5524 0 1.5524 0 3.10479 0 3.10479 0 0 1.5524 0 1.5524 1.5524 0 1.5524 0 1.5524 0 0 0 0 0 0 0 0 0 0 0 0 0 0 0 0 0 0 0 0 0 0 0 0 0 0 0 0 0 0 0 0 0 0 0 0 0 0 0 0 0 0 0 0 0 0 0 0 0 0 0 1.5524 0 0 3.10479 0 0
0 0 0 0 0 0 0 0 0 0 0 0 0 0 0 0 0 0 0 0 0 0 0 0 0 0 0 0 0 0 0 0 0 0 0 0 0 0 0 1.5524 0 0 0 0 0 0 1.5524 3.10479 3.10479 0 1.5524 0 0 3.10479 0 0 1.5524 0 0 1.5524 1.5524 1.5524 1.5524 0 1.5524 0 0 0 0 7.76199 0 4.65719 1.5524 1.5524 0 1.5524 1.5524 1.5524 1.5524 1.5524 1.5524 0 0 4.65719 6.20959 0 1.5524 6.20959 0 0 1.5524 1.5524 7.76199 10.8668 3.10479 4.65719 4.65719 1.5524 1.5524 0 3.10479 3.10479 1.5524 4.65719 0 1.5524 1.5524 0 4.65719 4.65719 7.76199 3.10479 3.10479 1.5524 4.65719 10.8668 0 1.5524 1.5524 3.10479 3.10479 0 3.10479 3.10479 3.10479 0 3.10479 1.5524 0 3.10479 3.10479 0 0 4.65719 3.10479 3.10479 3.10479 0 1.5524 1.5524 1.5524 1.5524 1.5524 0 0 1.5524 0 1.5524 0 0 0 0 0 0 0 0 0 0 0 0 0 0 0 0 0 1.5524 0 0 1.5524 0 0 1.5524 0 1.5524 0 0 0 0 0 1.5524 0 0 1.5524 1.5524 0 0 1.5524 1.5524 1.5524 3.10479 0 0 0 0 0 0 0 0 0 0 0 0 1.5524 0 0 0 0 0 0 0 0 0 0 0 0 0 0 0 0 0 0 0 0 0 0 0 0 0 0 0 0 0 0 0 0 0 0 0 0 0 0 0 0 0 0 1.5524 0 0 0 0 0 0 0 0 0 0
0 0 0 0 0 0 0 0 0 0 0 0 0 0 0 0 0 0 0 0 0 0 0 0 0 0 0 0 0 0 0 0 1.5524 0 0 0 0 0 0 0 0 0 0 0 1.5524 0 3.10479 0 0 1.5524 1.5524 1.5524 3.10479 1.5524 0 0 0 0 0 0 0 0 1.5524 0 0 1.5524 0 0 0 3.10479 0 0 0 0 6.20959 0 6.20959 0 3.10479 1.5524 1.5524 3.10479 1.5524 1.5524 1.5524 1.5524 0 1.5524 1.5524 4.65719 1.5524 4.65719 4.65719 1.5524 3.10479 3.10479 3.10479 0 0 1.5524 1.5524 3.10479 3.10479 1.5524 3.10479 1.5524 1.5524 1.5524 0 1.5524 6.20959 0 1.5524 1.5524 3.10479 0 0 4.65719 0 6.20959 1.5524 1.5524 0 0 1.5524 0 0 0 0 1.5524 1.5524 3.10479 1.5524 1.5524 4.65719 6.20959 6.20959 1.5524 3.10479 3.10479 0 1.5524 1.5524 0 1.5524 0 1.5524 1.5524 0 0 0 1.5524 0 0 0 0 0 0 0 0 0 0 0 1.5524 0 1.5524 3.10479 0 1.5524 0 0 1.5524 0 0 1.5524 0 3.10479 0 0 0 0 0 0 0 1.5524 0 0 0 0 3.10479 0 0 1.5524 1.5524 0 0 0 0 0 0 0 0 1.5524 0 0 0 0 0 0 0 0 0 0 0 0 0 0 0 0 0 0 0 0 0 0 0 0 0 0 0 0 0 0 0 0 0 0 0 0 0 0 0 0 0 0 0 1.5524 0 0 0 0 0 0 0 0 0
0 0 0 0 0 0 0 0 0 0 0 0 0 0 0 0 0 0 0 0 0 0 0 0 0 0 0 0 0 0 0 0 0 1.5524 0 0 0 0 0 0 1.5524 0 0 0 0 1.5524 0 0 0 0 1.5524 1.5524 0 1.5524 3.10479 3.10479 0 3.10479 0 1.5524 0 0 3.10479 3.10479 0 1.5524 1.5524 6.20959 3.10479 1.5524 0 3.10479 0 0 0 3.10479 0 3.10479 0 3.10479 1.5524 1.5524 1.5524 1.5524 3.10479 4.65719 0 1.5524 3.10479 1.5524 0 0 0 1.5524 1.5524 0 1.5524 1.5524 4.65719 4.65719 0 1.5524 1.5524 0 0 1.5524 3.10479 0 4.65719 3.10479 0 3.10479 0 3.10479 0 4.65719 0 3.10479 1.5524 0 0 6.20959 4.65719 0 4.65719 0 1.5524 3.10479 3.10479 1.5524 1.5524 4.65719 3.10479 3.10479 1.5524 1.5524 0 0 1.5524 0 3.10479 0 1.5524 1.5524 1.5524 1.5524 0 0 0 0 0 0 0 0 0 0 0 0 0 0 0 0 0 1.5524 1.5524 1.5524 1.5524 0 0 1.5524 0 1.5524 1.5524 0 1.5524 1.5524 1.5524 3.10479 0 3.10479 1.5524 1.5524 3.10479 1.5524 0 0 0 1.5524 0 0 0 0 0 0 1.5524 0 0 0 0 0 0 0 0 0 0 0 0 0 0 0 0 0 0 0 0 0 0 0 0 0 0 0 0 0 0 0 0 0 0 0 0 0 0 0 0 0 0 0 0 0 0 0 0 0 0 0 0 0 0 0 0 0 0 0 0 0
0 0 0 0 0 0 0 0 0 0 0 0 0 0 0 0 0 0 0 0 0 0 0 0 0 0 0 0 0 0 0 0 1.5524 0 0 0 0 0 0 0 0 0 0 0 0 0 0 0 0 0 0 0 0 1.5524 1.5524 0 0 1.5524 1.5524 0 1.5524 1.5524 0 0 0 0 0 1.5524 0 1.5524 3.10479 3.10479 1.5524 1.5524 3.10479 0 1.5524 0 1.5524 0 1.5524 0 3.10479 3.10479 3.10479 1.5524 6.20959 3.10479 4.65719 1.5524 3.10479 4.65719 3.10479 1.5524 0 1.5524 3.10479 0 1.5524 1.5524 1.5524 3.10479 3.10479 0 1.5524 1.5524 3.10479 4.65719 1.5524 3.10479 4.65719 3.10479 3.10479 4.65719 1.5524 1.5524 1.5524 6.20959 1.5524 1.5524 1.5524 0 3.10479 3.10479 4.65719 1.5524 0 3.10479 1.5524 0 1.5524 0 1.5524 1.5524 0 1.5524 1.5524 1.5524 1.5524 0 3.10479 1.5524 3.10479 1.5524 3.10479 1.5524 0 0 0 0 0 0 0 0 0 0 0 0 0 0 0 0 0 1.5524 0 1.5524 0 1.5524 1.5524 1.5524 3.10479 6.20959 1.5524 0 1.5524 0 3.10479 1.5524 0 1.5524 3.10479 0 1.5524 0 0 0 1.5524 0 1.5524 0 0 0 0 1.5524 0 1.5524 0 0 0 0 0 0 0 0 0 0 0 0 0 0 0 0 0 0 0 0 0 0 0 0 0 0 0 0 0 0 0 0 0 0 0 0 0 0 0 0 0 0 0 0 0 0 0 0 0 0 0 0 0 0 0 0 0 0 0 0
0 0 0 0 0 0 0 0 0 0 0 0 0 0 0 0 0 0 0 0 0 0 0 0 1.5524 0 0 0 0 0 0 0 0 0 0 0 0 0 0 0 0 1.5524 0 0 0 0 1.5524 3.10479 1.5524 0 1.5524 0 0 0 1.5524 0 1.5524 3.10479 0 1.5524 1.5524 0 1.5524 3.10479 0 0 1.5524 0 1.5524 0 1.5524 3.10479 0 1.5524 1.5524 0 1.5524 1.5524 0 1.5524 3.10479 1.5524 0 1.5524 1.5524 3.10479 1.5524 0 3.10479 1.5524 1.5524 0 1.5524 3.10479 7.76199 1.5524 6.20959 1.5524 0 1.5524 1.5524 0 0 3.10479 1.5524 3.10479 1.5524 0 0 1.5524 1.5524 1.5524 0 0 0 0 0 1.5524 4.65719 0 0 1.5524 1.5524 3.10479 1.5524 0 1.5524 1.5524 3.10479 1.5524 0 0 3.10479 0 1.5524 1.5524 3.10479 1.5524 1.5524 0 0 0 1.5524 1.5524 1.5524 0 0 1.5524 0 0 0 0 0 0 0 0 0 0 0 0 0 0 1.5524 3.10479 1.5524 1.5524 0 3.10479 1.5524 1.5524 6.20959 1.5524 0 1.5524 0 3.10479 3.10479 1.5524 0 0 0 1.5524 0 1.5524 0 0 0 0 0 0 0 0 0 0 0 0 0 0 0 0 0 0 0 0 0 0 0 0 0 0 0 0 0 0 0 0 0 0 0 0 0 0 0 0 0 0 0 0 0 0 0 0 0 0 0 0 0 0 0 0 0 0 0 0 0 0 0 0 1.5524 0 0 0 0 0 0 0
0 0 0 0 0 0 0 0 0 0 0 0 0 0 0 0 0 0 0 0 0 0 0 0 0 0 0 0 0 0 0 0 0 1.5524 0 1.5524 0 0 0 1.5524 0 1.5524 0 1.5524 0 1.5524 0 1.5524 6.20959 4.65719 1.5524 0 0 0 1.5524 0 1.5524 0 1.5524 3.10479 1.5524 0 0 0 0 0 1.5524 0 0 0 3.10479 0 3.10479 1.5524 3.10479 1.5524 0 1.5524 0 0 3.10479 0 3.10479 1.5524 0 1.5524 1.5524 3.10479 1.5524 6.20959 3.10479 1.5524 0 3.10479 0 6.20959 3.10479 1.5524 1.5524 3.10479 1.5524 0 0 0 1.5524 4.65719 0 1.5524 4.65719 1.5524 1.5524 0 3.10479 1.5524 0 1.5524 0 0 0 0 3.10479 0 0 1.5524 0 3.10479 3.10479 3.10479 1.5524 1.5524 1.5524 1.5524 0 1.5524 0 1.5524 0 1.5524 3.10479 3.10479 0 1.5524 1.5524 0 0 0 0 0 0 0 0 0 0 0 1.5524 0 1.5524 1.5524 0 1.5524 0 1.5524 4.65719 1.5524 1.5524 1.5524 1.5524 0 4.65719 1.5524 1.5524 1.5524 4.65719 1.5524 4.65719 0 3.10479 1.5524 0 4.65719 1.5524 1.5524 1.5524 0 0 1.5524 0 0 0 0 0 0 0 0 0 0 0 0 0 0 0 0 0 0 0 0 0 0 0 0 0 0 0 0 0 0 0 0 0 0 0 0 0 0 0 0 0 0 0 0 0 0 0 0 0 0 0 0 0 0 0 0 0 0 0 0 0 0 0 0 0 0 0 0 0 0
0 0 0 0 0 0 0 0 0 0 0 0 0 0 0 0 0 0 0 0 0 0 0 0 0 0 0 0 0 0 0 0 0 0 0 0 0 1.5524 0 0 0 0 0 0 1.5524 0 1.5524 0 0 1.5524 1.5524 3.10479 1.5524 1.5524 0 3.10479 1.5524 0 3.10479 1.5524 1.5524 0 1.5524 1.5524 0 0 0 0 0 0 3.10479 1.5524 0 0 1.5524 4.65719 0 3.10479 0 3.10479 0 0 1.5524 3.10479 3.10479 3.10479 1.5524 0 4.65719 1.5524 4.65719 1.5524 1.5524 1.5524 6.20959 4.65719 3.10479 0 1.5524 1.5524 1.5524 0 4.65719 1.5524 0 3.10479 1.5524 3.10479 0 3.10479 1.5524 1.5524 1.5524 1.5524 1.5524 1.5524 0 1.5524 1.5524 3.10479 1.5524 0 0 1.5524 1.5524 0 1.5524 3.10479 1.5524 3.10479 1.5524 1.5524 0 3.10479 4.65719 1.5524 0 0 0 1.5524 0 1.5524 0 0 1.5524 0 0 0 0 0 0 0 0 0 0 0 0 1.5524 0 3.10479 1.5524 1.5524 0 0 1.5524 0 6.20959 4.65719 0 1.5524 3.10479 1.5524 4.65719 0 4.65719 3.10479 0 0 0 0 0 0 0 0 0 0 0 0 0 0 0 0 0 0 0 0 0 0 0 0 0 0 0 0 0 0 0 0 0 0 0 0 0 0 0 0 0 0 0 0 0 0 0 0 0 0 0 0 0 0 0 0 0 0 0 0 0 0 0 0 0 0 0 0 0 0 0 0 0 0 0 0 0 0 0 0
0 0 0 0 0 0 0 0 0 0 0 0 0 0 0 0 0 0 0 0 0 0 0 0 0 0 0 0 0 0 0 0 1.5524 0 0 0 0 0 1.5524 1.5524 0 0 0 0 1.5524 0 1.5524 0 1.5524 1.5524 3.10479 0 3.10479 4.65719 1.5524 1.5524 3.10479 0 4.65719 0 0 1.5524 0 1.5524 1.5524 1.5524 0 1.5524 1.5524 0 0 0 0 0 0 0 0 1.5524 3.10479 4.65719 1.5524 0 1.5524 3.10479 1.5524 0 3.10479 1.5524 1.5524 3.10479 1.5524 3.10479 0 0 1.5524 1.5524 3.10479 4.65719 4.65719 3.10479 0 1.5524 1.5524 0 0 0 3.10479 0 3.10479 0 3.10479 4.65719 3.10479 0 3.10479 1.5524 0 0 1.5524 1.5524 1.5524 0 1.5524 4.65719 3.10479 1.5524 7.76199 0 0 1.5524 0 3.10479 0 3.10479 0 3.10479 1.5524 0 0 0 0 0 3.10479 0 1.5524 1.5524 0 0 0 0 0 0 0 0 0 0 1.5524 0 3.10479 4.65719 1.5524 1.5524 0 6.20959 1.5524 1.5524 1.5524 0 1.5524 3.10479 3.10479 1.5524 0 0 3.10479 6.20959 3.10479 1.5524 1.5524 3.10479 0 1.5524 0 0 0 0 0 0 0 0 0 0 0 0 0 0 0 0 0 0 0 0 0 0 0 0 0 0 0 0 0 0 0 0 0 0 0 0 0 0 0 0 0 0 0 0 0 0 0 0 0 0 0 0 0 0 0 0 0 0 0 0 0 0 0 0 0 0 0 0 0 0 0 0 0 0
0 0 0 0 0 0 0 0 0 0 0 0 0 0 0 0 0 0 0 0 0 0 0 0 0 0 0 0 0 0 0 0 0 0 0 1.5524 0 0 0 0 0 0 0 1.5524 0 0 0 0 0 0 1.5524 0 3.10479 0 0 3.10479 1.5524 3.10479 1.5524 1.5524 0 3.10479 0 0 1.5524 0 1.5524 1.5524 0 1.5524 1.5524 0 3.10479 0 0 0 1.5524 0 1.5524 1.5524 6.20959 1.5524 3.10479 0 3.10479 1.5524 9.31438 0 1.5524 4.65719 1.5524 3.10479 1.5524 1.5524 1.5524 3.10479 1.5524 1.5524 1.5524 4.65719 0 1.5524 0 0 0 0 3.10479 0 1.5524 1.5524 3.10479 1.5524 3.10479 1.5524 1.5524 1.5524 4.65719 0 0 0 0 3.10479 0 0 0 3.10479 3.10479 1.5524 0 1.5524 3.10479 6.20959 3.10479 0 1.5524 0 0 0 0 0 1.5524 0 0 1.5524 0 0 0 0 0 0 0 0 0 0 0 0 1.5524 0 1.5524 0 4.65719 1.5524 0 0 0 6.20959 1.5524 1.5524 3.10479 3.10479 3.10479 1.5524 7.76199 0 1.5524 3.10479 1.5524 1.5524 0 1.5524 0 1.5524 1.5524 0 0 0 0 0 0 0 0 0 0 0 0 0 0 0 0 0 0 0 0 0 0 0 0 0 0 0 0 0 0 0 0 0 0 0 0 0 0 0 0 0 0 0 0 0 0 0 0 0 0 0 0 0 0 0 0 0 0 0 0 0 0 0 0 0 0 0 0 0 0 0 0 0
0 0 0 0 0 0 0 0 0 0 0 0 0 0 0 0 0 0 0 0 0 0 0 0 0 0 0 0 0 0 0 0 0 0 0 0 0 0 0 0 0 0 1.5524 0 0 0 0 0 0 0 0 3.10479 0 3.10479 1.5524 0 1.5524 0 4.65719 0 3.10479 0 0 1.5524 0 1.5524 0 0 0 0 0 0 1.5524 0 0 0 0 1.5524 1.5524 1.5524 1.5524 0 1.5524 1.5524 3.10479 0 1.5524 3.10479 3.10479 1.5524 1.5524 3.10479 1.5524 4.65719 0 1.5524 0 0 4.65719 0 3.10479 1.5524 1.5524 1.5524 3.10479 0 1.5524 1.5524 0 3.10479 1.5524 1.5524 1.5524 1.5524 0 0 0 0 1.5524 0 3.10479 0 0 1.5524 3.10479 3.10479 1.5524 0 4.65719 3.10479 0 4.65719 1.5524 1.5524 1.5524 1.5524 0 1.5524 1.5524 0 1.5524 0 0 0 0 0 0 0 0 0 0 3.10479 0 0 0 0 0 0 0 1.5524 0 3.10479 3.10479 3.10479 3.10479 3.10479 3.10479 7.76199 3.10479 4.65719 1.5524 3.10479 0 0 1.5524 1.5524 1.5524 3.10479 0 1.5524 4.65719 0 0 1.5524 1.5524 1.5524 0 0 0 1.5524 0 0 0 0 0 0 0 0 0 0 0 0 0 0 0 0 0 0 0 0 0 0 0 0 0 0 0 0 0 0 0 0 0 0 0 0 0 0 0 0 0 0 0 0 0 0 0 0 0 0 0 0 0 0 0 0 0 0 0 0 0 0 0 0 0 0
0 0 0 0 0 0 0 0 0 0 0 0 0 0 0 0 0 0 0 0 0 0 0 0 0 0 0 0 0 0 0 0 0 0 0 0 0 0 0 0 1.5524 4.65719 0 0 3.10479 1.5524 1.5524 0 3.10479 0 0 1.5524 1.5524 0 1.5524 3.10479 0 1.5524 1.5524 1.5524 1.5524 1.5524 0 0 0 1.5524 1.5524 0 0 0 0 0 0 1.5524 1.5524 1.5524 0 0 0 0 1.5524 3.10479 0 0 4.65719 1.5524 4.65719 6.20959 3.10479 4.65719 4.65719 0 0 4.65719 1.5524 0 4.65719 0 0 1.5524 0 1.5524 1.5524 1.5524 3.10479 0 1.5524 3.10479 1.5524 1.5524 4.65719 4.65719 0 0 0 0 1.5524 0 3.10479 1.5524 4.65719 3.10479 0 3.10479 4.65719 1.5524 0 0 0 0 0 3.10479 0 1.5524 0 0 0 0 0 0 0 1.5524 1.5524 0 0 0 0 0 0 0 1.5524 1.5524 0 1.5524 0 0 3.10479 3.10479 0 3.10479 0 0 1.5524 1.5524 6.20959 1.5524 0 1.5524 4.65719 1.5524 4.65719 3.10479 1.5524 1.5524 1.5524 4.65719 0 0 1.5524 0 1.5524 0 1.5524 0 1.5524 0 0 0 0 1.5524 0 0 0 0 1.5524 0 0 0 0 0 0 0 0 0 0 0 0 0 0 0 0 0 0 0 0 0 0 0 0 0 0 0 0 0 0 0 0 0 0 0 0 0 0 0 0 0 0 0 0 0 0 0 0 0 0 0 0 0 0 0 0 0 0 0 0 0
0 0 0 0 0 0 0 0 0 0 0 0 0 0 0 0 0 0 0 0 0 0 0 0 0 0 0 0 0 0 0 0 0 0 1.5524 0 0 0 0 0 0 0 0 0 0 0 0 0 0 1.5524 0 1.5524 6.20959 0 0 0 0 3.10479 0 1.5524 0 1.5524 0 0 0 1.5524 1.5524 1.5524 0 3.10479 1.5524 0 1.5524 0 0 1.5524 1.5524 0 0 0 4.65719 0 0 1.5524 1.5524 7.76199 3.10479 3.10479 6.20959 3.10479 6.20959 1.5524 0 1.5524 0 0 0 3.10479 0 6.20959 3.10479 0 0 4.65719 0 1.5524 1.5524 1.5524 4.65719 0 0 0 0 3.10479 0 1.5524 0 1.5524 1.5524 0 0 0 1.5524 1.5524 1.5524 1.5524 1.5524 0 1.5524 0 0 0 1.5524 4.65719 0 1.5524 0 1.5524 0 1.5524 0 0 0 0 0 0 0 0 1.5524 0 0 1.5524 1.5524 1.5524 0 1.5524 0 0 1.5524 0 4.65719 0 1.5524 1.5524 6.20959 3.10479 3.10479 6.20959 1.5524 6.20959 1.5524 4.65719 3.10479 6.20959 3.10479 3.10479 1.5524 1.5524 3.10479 0 0 0 1.5524 0 0 0 0 1.5524 0 1.5524 0 0 0 0 0 0 0 0 0 0 0 0 0 0 0 0 0 0 0 0 0 0 0 0 0 0 0 0 0 0 0 0 0 0 0 0 0 0 0 0 0 0 0 0 0 0 0 0 0 0 0 0 0 0 0 0 0 0 0 0 0 0 0 0 0 0
0 0 0 0 0 0 0 0 0 0 0 0 0 0 0 0 0 0 0 0 0 0 0 0 0 0 0 0 0 0 0 0 0 1.5524 0 0 0 0 0 0 0 0 0 0 0 1.5524 1.5524 1.5524 0 0 1.5524 1.5524 0 1.5524 0 0 0 0 1.5524 0 1.5524 0 4.65719 1.5524 4.65719 1.5524 1.5524 1.5524 0 1.5524 0 0 0 0 1.5524 0 0 1.5524 1.5524 0 4.65719 3.10479 0 3.10479 3.10479 3.10479 3.10479 0 0 1.5524 3.10479 1.5524 0 0 1.5524 6.20959 1.5524 1.5524 4.65719 0 0 1.5524 1.5524 3.10479 1.5524 4.65719 0 0 1.5524 1.5524 0 1.5524 1.5524 3.10479 0 1.5524 0 0 0 0 0 0 3.10479 0 1.5524 1.5524 0 4.65719 0 3.10479 3.10479 0 0 1.5524 0 3.10479 0 1.5524 0 0 0 0 0 0 0 0 1.5524 0 0 1.5524 0 0 0 0 0 3.10479 6.20959 0 1.5524 0 3.10479 0 1.5524 3.10479 3.10479 0 0 0 7.76199 3.10479 1.5524 4.65719 3.10479 1.5524 4.65719 0 0 1.5524 0 1.5524 1.5524 0 0 1.5524 0 0 0 0 0 0 0 0 1.5524 0 0 0 0 0 0 0 0 0 0 0 0 0 0 0 0 0 0 0 0 0 0 0 0 0 0 0 0 0 0 0 0 0 0 0 0 0 0 0 0 0 0 0 0 0 0 0 0 0 0 0 0 0 0 0 0 0 0 0 0 0 0 0
0 0 0 0 0 0 0 0 0 0 0 0 0 0 0 0 0 0 0 0 0 0 0 0 0 0 0 0 0 0 0 0 0 0 0 0 0 0 0 0 0 0 0 0 1.5524 0 0 0 0 1.5524 1.5524 1.5524 1.5524 3.10479 4.65719 0 3.10479 0 1.5524 1.5524 0 1.5524 3.10479 0 0 1.5524 0 0 1.5524 0 0 1.5524 0 0 0 0 0 0 4.65719 0 0 1.5524 3.10479 1.5524 6.20959 1.5524 1.5524 3.10479 3.10479 0 3.10479 4.65719 0 1.5524 3.10479 0 1.5524 3.10479 0 3.10479 3.10479 1.5524 6.20959 0 4.65719 1.5524 0 4.65719 1.5524 0 3.10479 0 0 3.10479 0 3.10479 0 0 0 0 0 0 0 1.5524 1.5524 3.10479 0 1.5524 0 4.65719 1.5524 0 0 1.5524 0 0 1.5524 0 1.5524 0 0 0 0 0 0 0 3.10479 1.5524 1.5524 0 0 1.5524 1.5524 3.10479 0 1.5524 1.5524 0 1.5524 0 4.65719 1.5524 1.5524 0 3.10479 1.5524 4.65719 4.65719 1.5524 0 6.20959 7.76199 7.76199 0 0 6.20959 0 0 0 4.65719 0 0 0 1.5524 6.20959 0 0 1.5524 0 0 0 1.5524 1.5524 0 0 0 0 0 0 0 0 0 0 0 0 0 0 0 0 0 0 0 0 0 0 0 0 0 0 0 0 0 0 0 0 0 0 0 0 0 0 0 0 0 0 0 0 0 0 0 0 0 0 0 0 0 0 0 0 0 0 0 0 0 0 0
0 0 0 0 0 0 0 0 0 0 0 0 0 0 0 0 0 0 0 0 0 0 0 0 0 0 0 0 0 1.5524 0 0 0 0 0 0 0 0 1.5524 0 1.5524 0 0 3.10479 0 0 0 1.5524 0 1.5524 0 1.5524 1.5524 3.10479 4.65719 3.10479 1.5524 0 6.20959 3.10479 4.65719 1.5524 1.5524 0 1.5524 3.10479 0 4.65719 3.10479 0 0 1.5524 1.5524 1.5524 1.5524 0 1.5524 1.5524 3.10479 3.10479 0 0 1.5524 6.20959 0 1.5524 7.76199 4.65719 1.5524 1.5524 3.10479 0 1.5524 3.10479 3.10479 0 0 0 3.10479 9.31438 4.65719 4.65719 3.10479 3.10479 1.5524 1.5524 1.5524 1.5524 0 0 1.5524 1.5524 1.5524 0 0 1.5524 0 1.5524 0 0 0 1.5524 3.10479 0 1.5524 1.5524 0 1.5524 1.5524 0 0 0 1.5524 0 0 3.10479 0 0 0 0 1.5524 0 0 1.5524 0 0 0 1.5524 0 1.5524 0 1.5524 0 1.5524 0 4.65719 1.5524 1.5524 0 1.5524 1.5524 1.5524 0 0 1.5524 1.5524 3.10479 10.8668 4.65719 1.5524 3.10479 0 0 3.10479 1.5524 3.10479 3.10479 1.5524 3.10479 0 1.5524 6.20959 1.5524 3.10479 0 3.10479 1.5524 0 1.5524 0 1.5524 0 0 0 0 0 1.5524 0 0 0 0 0 0 0 0 0 0 0 0 0 0 0 0 0 0 0 0 0 0 0 0 0 0 0 0 0 0 0 0 0 0 0 0 0 0 0 0 0 0 0 0 0 0 0 0 0 0 0 0 0 0 0 0 0 0 0
0 0 0 0 0 0 0 0 0 0 0 0 0 0 0 0 0 0 0 0 0 0 0 0 0 0 0 0 0 0 0 0 0 0 0 0 0 0 1.5524 1.5524 0 1.5524 0 0 1.5524 1.5524 0 0 0 0 0 0 0 0 1.5524 4.65719 1.5524 3.10479 3.10479 1.5524 0 0 0 0 1.5524 1.5524 1.5524 0 0 0 1.5524 1.5524 1.5524 3.10479 3.10479 0 0 3.10479 1.5524 0 3.10479 1.5524 1.5524 1.5524 3.10479 4.65719 6.20959 4.65719 0 3.10479 3.10479 3.10479 3.10479 1.5524 1.5524 1.5524 3.10479 3.10479 4.65719 0 1.5524 3.10479 3.10479 0 0 0 0 1.5524 0 0 1.5524 0 0 0 1.5524 1.5524 0 0 0 0 3.10479 0 1.5524 4.65719 0 1.5524 0 0 0 1.5524 0 0 3.10479 1.5524 0 0 0 0 3.10479 3.10479 0 0 0 0 0 0 0 0 0 0 3.10479 0 0 0 1.5524 0 3.10479 0 3.10479 0 1.5524 0 0 0 0 3.10479 3.10479 4.65719 0 1.5524 4.65719 1.5524 0 1.5524 4.65719 0 4.65719 1.5524 0 4.65719 1.5524 1.5524 0 3.10479 1.5524 0 1.5524 0 0 0 0 0 0 0 0 0 0 0 0 0 0 0 0 0 0 0 0 0 0 0 0 0 0 0 0 0 0 0 0 0 0 0 0 0 0 0 0 0 0 0 0 0 0 0 0 0 0 0 0 0 0 0 0 0 0 0 0 0 0 0 0 0 0 0 0 0
0 0 0 0 0 0 0 0 0 0 0 0 0 0 0 0 0 0 0 0 0 0 0 0 0 0 0 0 0 0 0 1.5524 0 0 0 0 0 0 0 0 0 0 0 0 0 0 0 1.5524 1.5524 1.5524 0 0 3.10479 4.65719 3.10479 0 3.10479 0 0 0 3.10479 4.65719 6.20959 0 1.5524 0 4.65719 0 1.5524 1.5524 4.65719 0 1.5524 0 0 1.5524 0 0 3.10479 1.5524 0 3.10479 7.76199 4.65719 1.5524 3.10479 1.5524 6.20959 0 3.10479 1.5524 7.76199 1.5524 1.5524 0 0 3.10479 1.5524 1.5524 0 1.5524 4.65719 3.10479 1.5524 1.5524 0 1.5524 0 0 0 3.10479 0 0 3.10479 1.5524 0 1.5524 3.10479 0 0 0 0 1.5524 3.10479 0 0 1.5524 3.10479 3.10479 1.5524 0 0 1.5524 0 1.5524 0 0 1.5524 0 0 0 1.5524 0 1.5524 1.5524 1.5524 0 3.10479 0 0 1.5524 0 0 3.10479 0 4.65719 0 1.5524 1.5524 4.65719 0 4.65719 4.65719 3.10479 6.20959 1.5524 1.5524 4.65719 0 0 0 0 6.20959 0 0 0 0 1.5524 1.5524 4.65719 0 3.10479 1.5524 0 7.76199 1.5524 0 0 0 0 0 0 1.5524 0 0 0 0 0 0 0 0 0 0 0 0 0 0 0 0 0 0 0 0 0 0 0 0 0 0 0 0 0 0 0 0 0 0 0 0 0 0 0 0 0 0 0 0 0 0 0 0 0 0 0 0 0 0 0 0 0 0 0 0 0 0 0
0 0 0 0 0 0 0 0 0 0 0 0 0 0 0 0 0 0 0 0 0 0 0 0 0 0 0 0 0 0 0 0 0 0 0 0 0 0 0 0 0 0 1.5524 1.5524 0 1.5524 3.10479 0 0 1.5524 1.5524 1.5524 1.5524 1.5524 1.5524 6.20959 3.10479 0 1.5524 1.5524 0 3.10479 3.10479 4.65719 1.5524 3.10479 1.5524 0 0 1.5524 1.5524 0 1.5524 1.5524 0 1.5524 1.5524 3.10479 1.5524 1.5524 1.5524 0 3.10479 1.5524 3.10479 4.65719 3.10479 4.65719 4.65719 3.10479 7.76199 0 0 1.5524 0 6.20959 3.10479 0 3.10479 3.10479 4.65719 0 3.10479 1.5524 4.65719 1.5524 0 3.10479 3.10479 1.5524 1.5524 0 0 3.10479 1.5524 0 0 0 0 0 0 0 0 1.5524 1.5524 0 1.5524 1.5524 1.5524 1.5524 0 0 0 1.5524 0 0 1.5524 1.5524 0 1.5524 1.5524 0 0 0 3.10479 1.5524 1.5524 0 1.5524 0 6.20959 0 1.5524 0 3.10479 3.10479 1.5524 0 0 1.5524 0 0 3.10479 0 3.10479 4.65719 1.5524 3.10479 0 0 1.5524 0 0 0 0 3.10479 0 4.65719 0 0 1.5524 0 1.5524 4.65719 1.5524 1.5524 0 0 0 0 0 0 1.5524 0 0 0 0 0 0 0 0 0 0 0 0 0 0 0 0 0 0 0 0 0 0 0 0 0 0 0 0 0 0 0 0 0 0 0 0 0 0 0 0 0 0 0 0 0 0 0 0 0 0 0 0 0 0 0 0 0 0 0 0 0 0 0
0 0 0 0 0 0 0 0 0 0 0 0 0 0 0 0 0 0 0 0 0 0 0 0 0 0 0 0 0 0 0 0 0 0 0 0 0 0 0 0 0 0 1.5524 1.5524 0 1.5524 1.5524 1.5524 0 1.5524 0 0 0 1.5524 3.10479 0 1.5524 1.5524 6.20959 3.10479 4.65719 3.10479 1.5524 3.10479 0 3.10479 7.76199 3.10479 0 4.65719 0 0 0 0 1.5524 1.5524 1.5524 0 3.10479 1.5524 1.5524 1.5524 7.76199 3.10479 3.10479 1.5524 1.5524 1.5524 3.10479 1.5524 1.5524 4.65719 0 0 3.10479 3.10479 1.5524 3.10479 1.5524 0 1.5524 3.10479 0 3.10479 0 0 0 1.5524 3.10479 1.5524 0 1.5524 1.5524 1.5524 0 0 1.5524 0 0 0 0 0 1.5524 1.5524 0 0 3.10479 0 0 1.5524 1.5524 1.5524 3.10479 1.5524 1.5524 0 3.10479 0 0 0 0 1.5524 0 1.5524 0 1.5524 0 1.5524 0 0 0 0 1.5524 4.65719 0 3.10479 7.76199 0 0 0 1.5524 1.5524 0 0 0 3.10479 1.5524 3.10479 4.65719 1.5524 0 0 0 1.5524 1.5524 0 1.5524 0 3.10479 4.65719 4.65719 1.5524 1.5524 3.10479 1.5524 1.5524 1.5524 0 0 0 0 0 0 0 0 0 0 1.5524 0 0 0 0 0 0 0 1.5524 0 1.5524 0 1.5524 0 0 0 0 0 0 0 0 0 0 0 0 0 0 0 0 0 0 0 0 0 0 0 0 0 0 0 0 0 0 0 0 0 0 0 0 0 0 0 0 0 0 0 0 0 0
0 0 0 0 0 0 0 0 0 0 0 0 0 0 0 0 0 0 0 0 0 0 0 0 0 0 0 0 0 0 0 0 0 1.5524 0 0 1.5524 0 0 0 1.5524 0 0 0 0 0 0 1.5524 0 0 1.5524 3.10479 1.5524 3.10479 3.10479 1.5524 0 1.5524 3.10479 1.5524 3.10479 0 3.10479 1.5524 1.5524 0 1.5524 3.10479 0 0 6.20959 0 3.10479 0 1.5524 0 1.5524 3.10479 3.10479 7.76199 9.31438 6.20959 0 1.5524 3.10479 3.10479 6.20959 7.76199 6.20959 1.5524 4.65719 1.5524 0 3.10479 1.5524 3.10479 6.20959 1.5524 3.10479 0 1.5524 1.5524 0 0 0 1.5524 0 0 0 1.5524 0 0 0 0 0 1.5524 1.5524 0 1.5524 0 0 0 0 1.5524 0 1.5524 0 0 0 0 1.5524 1.5524 1.5524 1.5524 3.10479 3.10479 0 1.5524 1.5524 1.5524 0 0 0 1.5524 0 0 1.5524 0 0 0 3.10479 1.5524 3.10479 1.5524 1.5524 9.31438 1.5524 0 1.5524 3.10479 3.10479 4.65719 1.5524 0 0 1.5524 4.65719 0 3.10479 0 1.5524 1.5524 1.5524 1.5524 0 1.5524 1.5524 1.5524 1.5524 3.10479 3.10479 0 1.5524 3.10479 1.5524 1.5524 0 1.5524 0 0 0 0 0 0 0 0 0 0 0 0 0 0 0 0 0 0 0 0 0 0 0 0 0 0 0 0 0 0 0 0 0 0 0 0 0 0 0 0 0 0 0 0 0 0 0 0 0 0 0 0 0 0 0 0 0 0 0 0 0 0 0 0 0 0 0 0
0 0 0 0 0 0 0 0 0 0 0 0 0 0 0 0 0 0 0 0 0 0 0 0 0 0 1.5524 0 0 0 0 0 0 0 0 0 0 0 0 0 0 0 0 0 3.10479 1.5524 1.5524 1.5524 3.10479 1.5524 1.5524 1.5524 0 1.5524 1.5524 3.10479 3.10479 1.5524 0 4.65719 4.65719 4.65719 0 3.10479 6.20959 1.5524 1.5524 1.5524 1.5524 0 1.5524 3.10479 1.5524 3.10479 1.5524 1.5524 0 1.5524 1.5524 1.5524 1.5524 3.10479 3.10479 3.10479 9.31438 0 1.5524 3.10479 3.10479 4.65719 4.65719 1.5524 3.10479 3.10479 1.5524 3.10479 3.10479 4.65719 0 3.10479 1.5524 0 1.5524 0 3.10479 3.10479 4.65719 0 0 0 0 1.5524 1.5524 3.10479 0 0 0 0 0 0 0 1.5524 0 0 3.10479 1.5524 0 0 3.10479 0 1.5524 1.5524 3.10479 1.5524 1.5524 4.65719 1.5524 0 1.5524 0 0 0 0 1.5524 3.10479 0 0 0 1.5524 3.10479 3.10479 0 0 1.5524 3.10479 3.10479 0 0 0 0 0 0 0 1.5524 1.5524 0 1.5524 3.10479 1.5524 0 0 0 0 0 0 1.5524 1.5524 0 0 0 0 3.10479 0 1.5524 1.5524 0 0 0 0 0 1.5524 0 0 0 0 0 0 0 0 0 0 0 0 0 0 0 0 0 0 0 0 0 0 0 1.5524 0 0 0 0 0 0 0 0 0 0 0 0 0 0 0 0 0 0 0 0 0 0 0 0 0 0 0 0 0 0 0 0 0 0 0 0 0 0 0 0 0
0 0 0 0 0 0 0 0 0 0 0 0 0 0 0 0 0 0 0 0 0 0 0 0 0 0 0 0 0 0 0 0 0 0 0 1.5524 1.5524 1.5524 0 0 1.5524 0 0 0 0 0 0 0 1.5524 3.10479 0 0 1.5524 4.65719 3.10479 1.5524 3.10479 1.5524 3.10479 1.5524 3.10479 3.10479 1.5524 3.10479 0 0 4.65719 0 1.5524 0 0 1.5524 0 0 0 1.5524 1.5524 3.10479 4.65719 1.5524 4.65719 4.65719 1.5524 1.5524 1.5524 3.10479 4.65719 7.76199 4.65719 1.5524 4.65719 1.5524 3.10479 4.65719 3.10479 4.65719 3.10479 4.65719 4.65719 1.5524 0 1.5524 3.10479 0 6.20959 0 0 1.5524 0 4.65719 1.5524 0 1.5524 1.5524 0 0 1.5524 0 0 0 0 0 0 1.5524 1.5524 0 1.5524 3.10479 0 0 1.5524 1.5524 0 0 1.5524 1.5524 0 0 0 1.5524 0 1.5524 0 0 1.5524 0 3.10479 0 1.5524 0 0 1.5524 1.5524 3.10479 3.10479 4.65719 0 3.10479 0 3.10479 1.5524 0 1.5524 0 4.65719 1.5524 0 3.10479 0 0 0 1.5524 0 1.5524 1.5524 0 0 0 0 0 1.5524 0 0 0 0 1.5524 0 0 0 0 0 0 0 1.5524 0 1.5524 0 0 0 0 0 0 0 0 0 0 0 0 0 0 0 0 0 0 0 0 0 0 0 0 0 0 0 0 0 0 0 0 0 0 0 0 0 0 0 0 0 0 0 0 0 0 0 0 0 0 0 0 0 0 0 0 0 0 0 0
0 0 0 0 0 0 0 0 0 0 0 0 0 0 0 0 0 0 0 0 0 0 0 0 0 0 0 0 0 0 0 0 0 0 0 0 1.5524 0 0 0 0 0 1.5524 1.5524 0 0 0 0 0 0 0 0 1.5524 3.10479 0 1.5524 1.5524 3.10479 3.10479 3.10479 4.65719 1.5524 1.5524 1.5524 1.5524 3.10479 0 1.5524 0 1.5524 3.10479 1.5524 0 3.10479 4.65719 4.65719 0 4.65719 1.5524 4.65719 3.10479 4.65719 4.65719 3.10479 9.31438 3.10479 7.76199 6.20959 6.20959 1.5524 1.5524 3.10479 3.10479 4.65719 3.10479 1.5524 1.5524 3.10479 1.5524 3.10479 3.10479 0 1.5524 0 1.5524 0 1.5524 1.5524 0 0 0 1.5524 0 1.5524 0 0 1.5524 1.5524 0 0 3.10479 1.5524 1.5524 0 0 0 0 0 1.5524 0 0 0 0 1.5524 1.5524 1.5524 1.5524 1.5524 0 1.5524 1.5524 1.5524 0 0 1.5524 1.5524 4.65719 1.5524 3.10479 1.5524 0 1.5524 0 0 0 0 0 1.5524 1.5524 3.10479 1.5524 4.65719 0 0 6.20959 0 1.5524 1.5524 0 0 0 4.65719 0 0 1.5524 0 0 0 0 0 0 0 0 0 0 0 1.5524 0 0 0 0 0 0 0 0 0 0 0 0 0 0 0 0 0 0 0 1.5524 0 0 0 0 1.5524 0 0 0 0 0 1.5524 0 0 0 0 0 0 0 0 0 0 0 0 0 0 0 0 0 0 0 0 0 0 0 0 0 0 0 0 0 0 0 0 0 0 0 0 0 0
0 0 0 0 0 0 0 0 0 0 0 0 0 0 0 0 0 0 0 0 0 0 0 0 0 0 0 0 0 1.5524 0 1.5524 0 0 0 1.5524 0 0 1.5524 0 0 0 1.5524 0 0 0 1.5524 0 0 0 0 0 0 0 1.5524 1.5524 4.65719 0 6.20959 3.10479 7.76199 7.76199 0 0 4.65719 0 6.20959 1.5524 1.5524 0 0 3.10479 4.65719 6.20959 0 4.65719 1.5524 4.65719 0 4.65719 0 4.65719 9.31438 1.5524 4.65719 1.5524 1.5524 4.65719 0 6.20959 4.65719 4.65719 6.20959 3.10479 1.5524 1.5524 6.20959 3.10479 1.5524 1.5524 0 3.10479 3.10479 0 0 0 0 0 3.10479 1.5524 0 0 0 1.5524 0 0 0 0 0 0 0 0 0 0 3.10479 0 0 1.5524 0 0 0 0 0 0 0 0 0 0 3.10479 1.5524 0 3.10479 1.5524 0 0 0 0 0 0 4.65719 0 3.10479 1.5524 6.20959 1.5524 0 1.5524 1.5524 0 0 1.5524 0 0 1.5524 0 0 1.5524 0 0 1.5524 0 0 3.10479 1.5524 0 0 0 0 0 0 0 0 0 0 0 1.5524 0 0 0 0 0 0 0 0 1.5524 0 0 0 0 0 1.5524 0 0 0 0 0 0 1.5524 0 0 0 0 0 0 1.5524 0 0 0 0 0 0 0 0 0 0 0 0 0 0 0 0 0 0 0 0 0 0 0 0 0 0 0 0 0 0 0 0 0 0 0 0 0 0 0 0 0
0 0 0 0 0 0 0 0 0 0 0 0 0 0 0 0 0 0 0 0 0 0 0 0 0 1.5524 0 0 0 0 1.5524 1.5524 0 0 0 0 0 0 0 0 0 1.5524 1.5524 0 0 0 0 1.5524 0 0 1.5524 1.5524 4.65719 1.5524 3.10479 0 3.10479 3.10479 1.5524 1.5524 3.10479 4.65719 1.5524 0 0 0 6.20959 0 1.5524 0 1.5524 1.5524 0 3.10479 1.5524 3.10479 3.10479 4.65719 3.10479 3.10479 1.5524 9.31438 1.5524 3.10479 7.76199 4.65719 0 6.20959 6.20959 4.65719 7.76199 3.10479 3.10479 1.5524 3.10479 4.65719 0 0 1.5524 0 3.10479 1.5524 4.65719 3.10479 1.5524 1.5524 3.10479 3.10479 1.5524 3.10479 0 0 0 0 0 0 0 0 0 1.5524 3.10479 1.5524 3.10479 1.5524 0 1.5524 4.65719 1.5524 0 3.10479 0 3.10479 4.65719 0 0 1.5524 1.5524 0 1.5524 1.5524 3.10479 3.10479 0 1.5524 1.5524 3.10479 0 0 0 1.5524 0 0 0 1.5524 4.65719 0 3.10479 3.10479 0 0 0 1.5524 3.10479 0 0 0 0 3.10479 0 0 0 0 0 0 0 0 0 0 0 1.5524 0 0 0 1.5524 0 1.5524 0 0 0 0 0 0 0 0 0 0 0 0 0 0 0 0 0 0 0 0 0 0 0 0 0 0 0 0 0 0 0 0 0 1.5524 1.5524 0 1.5524 0 0 0 0 0 0 0 0 0 0 0 0 0 0 0 0 0 0 0 0 0 0 0 0 0 0 0 0 0 0 0 0 0
0 0 0 0 0 0 0 0 0 0 0 0 0 0 0 0 0 0 0 0 0 0 0 0 0 0 0 0 0 0 1.5524 1.5524 1.5524 1.5524 0 0 0 0 0 3.10479 3.10479 0 0 1.5524 0 0 0 0 0 1.5524 0 3.10479 3.10479 0 0 6.20959 1.5524 3.10479 3.10479 3.10479 1.5524 3.10479 3.10479 1.5524 4.65719 0 1.5524 0 1.5524 3.10479 0 3.10479 1.5524 3.10479 0 4.65719 0 0 3.10479 9.31438 1.5524 0 7.76199 4.65719 4.65719 3.10479 3.10479 7.76199 12.4192 0 4.65719 1.5524 6.20959 3.10479 7.76199 4.65719 3.10479 0 0 0 4.65719 0 3.10479 0 0 1.5524 0 0 1.5524 4.65719 0 3.10479 0 1.5524 0 0 0 0 1.5524 0 1.5524 1.5524 1.5524 0 0 0 0 1.5524 0 0 3.10479 1.5524 0 1.5524 3.10479 0 1.5524 0 1.5524 0 0 0 3.10479 0 1.5524 4.65719 1.5524 0 0 3.10479 3.10479 0 1.5524 1.5524 1.5524 0 0 0 0 0 3.10479 1.5524 3.10479 0 3.10479 0 0 1.5524 1.5524 1.5524 0 0 0 0 0 0 0 0 0 1.5524 0 0 0 0 0 0 0 0 0 0 0 0 0 0 0 0 0 0 0 0 0 0 0 0 0 0 0 0 0 0 0 0 0 0 0 0 0 0 0 0 0 0 0 0 0 0 0 0 0 0 0 0 0 0 0 0 0 0 0 0 0 0 0 0 0 0 0 0 0 0 0 0 0 0 0 0
0 0 0 0 0 0 0 0 0 0 0 0 0 0 0 0 0 0 0 0 0 0 0 0 0 0 0 0 0 0 1.5524 3.10479 0 1.5524 0 0 0 0 1.5524 0 1.5524 0 0 0 3.10479 0 0 1.5524 1.5524 1.5524 0 1.5524 1.5524 0 1.5524 0 1.5524 4.65719 6.20959 0 0 0 1.5524 0 0 0 1.5524 0 0 0 6.20959 0 0 0 6.20959 3.10479 7.76199 4.65719 3.10479 4.65719 3.10479 1.5524 7.76199 1.5524 1.5524 4.65719 6.20959 3.10479 1.5524 3.10479 3.10479 0 3.10479 4.65719 1.5524 1.5524 0 3.10479 1.5524 3.10479 0 0 3.10479 0 0 1.5524 1.5524 0 0 0 0 0 0 1.5524 0 1.5524 1.5524 1.5524 0 1.5524 0 0 3.10479 0 0 1.5524 1.5524 1.5524 1.5524 0 0 0 3.10479 1.5524 3.10479 1.5524 1.5524 1.5524 1.5524 1.5524 3.10479 3.10479 0 3.10479 0 0 1.5524 0 3.10479 1.5524 6.20959 0 3.10479 1.5524 3.10479 0 1.5524 1.5524 3.10479 0 0 0 0 0 1.5524 1.5524 0 0 0 1.5524 0 0 0 1.5524 1.5524 0 0 0 0 0 0 0 0 0 0 0 0 0 0 0 0 0 1.5524 0 0 0 0 0 0 0 0 0 0 0 0 0 0 0 0 0 1.5524 0 0 0 0 3.10479 0 0 1.5524 0 0 0 0 0 0 0 0 0 0 0 0 0 0 0 0 0 0 0 0 0 0 0 0 0 0 0 0 0 0 0 0 0 0 0 0 0
0 0 0 0 0 0 0 0 0 0 0 0 0 0 0 0 0 0 0 0 0 0 0 0 0 0 0 1.5524 1.5524 0 0 0 0 0 1.5524 0 0 0 1.5524 0 0 0 0 3.10479 0 1.5524 0 1.5524 0 1.5524 3.10479 3.10479 0 1.5524 1.5524 3.10479 0 7.76199 0 1.5524 1.5524 0 4.65719 0 1.5524 1.5524 0 1.5524 1.5524 1.5524 1.5524 6.20959 0 1.5524 3.10479 4.65719 1.5524 3.10479 4.65719 3.10479 6.20959 0 6.20959 1.5524 7.76199 1.5524 0 6.20959 6.20959 0 9.31438 3.10479 6.20959 6.20959 7.76199 1.5524 1.5524 1.5524 1.5524 0 6.20959 0 6.20959 1.5524 3.10479 3.10479 0 1.5524 0 1.5524 3.10479 0 0 0 3.10479 3.10479 1.5524 0 0 1.5524 1.5524 1.5524 1.5524 0 3.10479 1.5524 1.5524 1.5524 0 0 0 0 1.5524 3.10479 1.5524 3.10479 1.5524 0 0 1.5524 1.5524 6.20959 3.10479 0 4.65719 4.65719 1.5524 0 1.5524 1.5524 3.10479 1.5524 3.10479 0 1.5524 1.5524 0 0 1.5524 1.5524 0 0 0 0 0 1.5524 0 3.10479 0 0 0 0 1.5524 0 0 0 0 0 0 0 0 0 0 0 0 0 0 0 0 0 0 0 0 0 0 0 0 0 0 0 0 0 0 0 0 0 0 0 0 0 0 0 0 0 0 1.5524 0 0 0 0 0 1.5524 0 0 0 0 0 0 0 0 0 0 0 0 0 0 0 0 0 0 0 0 0 0 0 0 0 0 0 0 0 0 0 0 0 0
0 0 0 0 0 0 0 0 0 0 0 0 0 0 0 0 0 0 0 0 0 0 0 0 0 0 0 0 1.5524 0 1.5524 1.5524 1.5524 0 1.5524 0 3.10479 0 3.10479 4.65719 1.5524 0 1.5524 3.10479 3.10479 0 0 0 0 0 1.5524 0 0 0 0 1.5524 0 1.5524 0 4.65719 1.5524 0 4.65719 1.5524 0 1.5524 3.10479 3.10479 4.65719 4.65719 0 0 0 4.65719 4.65719 1.5524 3.10479 3.10479 1.5524 4.65719 3.10479 3.10479 1.5524 4.65719 4.65719 3.10479 6.20959 6.20959 1.5524 4.65719 1.5524 3.10479 0 1.5524 9.31438 3.10479 3.10479 0 0 0 1.5524 1.5524 6.20959 1.5524 0 4.65719 3.10479 1.5524 1.5524 1.5524 0 1.5524 3.10479 0 0 3.10479 1.5524 3.10479 0 0 1.5524 1.5524 0 0 3.10479 1.5524 0 1.5524 0 0 0 0 1.5524 1.5524 1.5524 0 0 0 1.5524 0 4.65719 3.10479 4.65719 6.20959 1.5524 1.5524 3.10479 0 3.10479 0 0 1.5524 0 3.10479 1.5524 0 0 0 0 0 0 0 0 0 0 0 0 0 0 0 0 0 0 0 0 0 0 0 0 0 0 0 0 0 0 0 0 0 0 0 0 0 0 0 0 0 0 0 0 0 0 0 0 0 0 0 0 1.5524 0 0 0 0 0 0 1.5524 1.5524 0 1.5524 0 0 0 0 0 0 0 0 0 0 0 0 0 0 0 0 0 0 0 0 0 0 0 0 0 0 0 0 0 0 0 0 0 0 0 0 0 0
0 0 0 0 0 0 0 0 0 0 0 0 0 0 0 0 0 0 0 0 0 0 0 0 0 0 0 0 0 0 1.5524 1.5524 0 1.5524 1.5524 0 1.5524 1.5524 0 0 0 1.5524 0 3.10479 1.5524 3.10479 1.5524 0 1.5524 0 3.10479 0 1.5524 1.5524 0 1.5524 6.20959 3.10479 3.10479 0 1.5524 0 3.10479 1.5524 0 3.10479 4.65719 3.10479 1.5524 1.5524 1.5524 4.65719 4.65719 3.10479 3.10479 3.10479 6.20959 6.20959 1.5524 1.5524 6.20959 4.65719 3.10479 1.5524 1.5524 0 6.20959 1.5524 4.65719 4.65719 9.31438 4.65719 7.76199 6.20959 3.10479 1.5524 1.5524 4.65719 4.65719 0 0 7.76199 0 6.20959 3.10479 0 1.5524 1.5524 0 1.5524 0 0 0 3.10479 1.5524 0 1.5524 3.10479 1.5524 0 4.65719 3.10479 0 1.5524 0 1.5524 0 0 0 4.65719 3.10479 0 0 0 0 1.5524 0 3.10479 0 0 1.5524 6.20959 1.5524 4.65719 1.5524 3.10479 4.65719 1.5524 3.10479 4.65719 1.5524 1.5524 0 0 0 0 0 0 0 0 0 0 0 0 0 0 0 0 0 1.5524 0 0 0 0 0 0 0 0 0 0 0 0 0 0 0 0 0 0 0 0 0 0 0 0 0 0 0 0 0 0 0 0 0 0 0 0 0 1.5524 0 0 0 0 0 0 0 0 0 0 0 0 0 0 0 0 0 0 0 0 0 0 0 0 0 0 0 0 0 0 0 0 0 0 0 0 0 0 0 0 0 0 0 0 0 0 0 0
0 0 0 0 0 0 0 0 0 0 0 0 0 0 0 0 0 0 0 0 0 0 0 0 0 0 0 1.5524 0 0 1.5524 0 0 0 0 1.5524 3.10479 0 0 0 0 0 0 0 0 0 3.10479 3.10479 4.65719 0 0 1.5524 0 3.10479 0 1.5524 1.5524 1.5524 0 0 3.10479 3.10479 1.5524 0 10.8668 3.10479 1.5524 1.5524 0 1.5524 9.31438 3.10479 3.10479 3.10479 7.76199 3.10479 3.10479 3.10479 4.65719 0 4.65719 4.65719 4.65719 7.76199 4.65719 3.10479 4.65719 7.76199 6.20959 6.20959 7.76199 3.10479 1.5524 3.10479 4.65719 6.20959 3.10479 1.5524 3.10479 6.20959 1.5524 3.10479 1.5524 0 4.65719 3.10479 0 1.5524 0 1.5524 0 3.10479 0 1.5524 1.5524 0 0 0 0 1.5524 0 0 3.10479 1.5524 3.10479 0 1.5524 1.5524 0 0 4.65719 0 1.5524 1.5524 1.5524 0 0 4.65719 3.10479 3.10479 7.76199 9.31438 4.65719 4.65719 1.5524 7.76199 1.5524 4.65719 3.10479 0 1.5524 3.10479 4.65719 3.10479 1.5524 0 4.65719 0 0 0 0 0 0 0 1.5524 0 0 0 0 0 0 0 0 0 0 0 0 0 0 0 0 0 0 0 0 0 0 0 0 0 0 0 0 0 0 0 0 0 0 0 0 0 0 0 0 0 0 0 0 0 0 0 0 0 0 1.5524 1.5524 0 0 1.5524 1.5524 0 0 0 0 0 0 0 0 0 0 0 0 0 0 0 0 0 0 0 0 0 0 0 0 0 0 0 0 0 0 0 0 0 0 0
0 0 0 0 0 0 0 0 0 0 0 0 0 0 0 0 0 0 0 0 0 0 0 0 0 0 0 1.5524 0 0 3.10479 3.10479 1.5524 1.5524 3.10479 1.5524 0 0 3.10479 1.5524 3.10479 0 3.10479 0 0 0 0 1.5524 0 4.65719 0 1.5524 0 0 3.10479 1.5524 1.5524 1.5524 1.5524 0 1.5524 0 1.5524 0 4.65719 1.5524 3.10479 6.20959 6.20959 0 1.5524 7.76199 1.5524 6.20959 7.76199 4.65719 3.10479 6.20959 6.20959 3.10479 3.10479 1.5524 6.20959 3.10479 4.65719 6.20959 3.10479 6.20959 3.10479 6.20959 1.5524 3.10479 7.76199 1.5524 6.20959 9.31438 1.5524 3.10479 1.5524 0 1.5524 1.5524 0 1.5524 0 4.65719 6.20959 4.65719 1.5524 1.5524 3.10479 3.10479 1.5524 1.5524 0 3.10479 3.10479 0 3.10479 3.10479 1.5524 0 3.10479 0 0 1.5524 3.10479 1.5524 1.5524 1.5524 1.5524 0 1.5524 3.10479 0 3.10479 0 1.5524 6.20959 3.10479 3.10479 0 1.5524 4.65719 3.10479 0 9.31438 3.10479 3.10479 3.10479 1.5524 3.10479 1.5524 0 0 0 0 0 1.5524 0 0 0 0 0 0 1.5524 0 0 0 0 0 0 0 0 0 0 0 0 0 0 0 0 0 0 0 0 0 0 0 0 0 0 0 0 0 0 0 1.5524 0 0 0 0 0 1.5524 0 0 0 0 1.5524 0 0 0 1.5524 0 1.5524 0 0 1.5524 0 1.5524 0 0 0 0 0 0 0 0 0 0 0 0 0 0 0 0 0 0 0 0 0 0 0 0 0 0 0 0 1.5524 0 0 0 0 0 0 0
0 0 0 0 0 0 0 0 0 0 0 0 0 0 0 0 0 0 0 0 0 0 0 0 0 0 0 0 0 1.5524 0 3.10479 0 1.5524 0 0 0 0 1.5524 0 0 1.5524 0 1.5524 1.5524 0 0 0 0 1.5524 0 1.5524 1.5524 0 1.5524 6.20959 0 0 1.5524 1.5524 1.5524 0 0 3.10479 1.5524 1.5524 0 1.5524 4.65719 1.5524 7.76199 9.31438 1.5524 3.10479 3.10479 4.65719 3.10479 6.20959 4.65719 7.76199 4.65719 0 9.31438 3.10479 4.65719 3.10479 1.5524 1.5524 9.31438 6.20959 3.10479 3.10479 3.10479 1.5524 6.20959 3.10479 4.65719 9.31438 3.10479 9.31438 1.5524 0 7.76199 6.20959 1.5524 3.10479 1.5524 4.65719 1.5524 1.5524 1.5524 1.5524 0 0 0 0 0 1.5524 0 1.5524 1.5524 1.5524 1.5524 1.5524 1.5524 3.10479 1.5524 1.5524 0 1.5524 3.10479 1.5524 1.5524 0 1.5524 3.10479 0 4.65719 7.76199 3.10479 4.65719 4.65719 6.20959 1.5524 9.31438 1.5524 3.10479 1.5524 4.65719 1.5524 4.65719 0 1.5524 1.5524 1.5524 1.5524 1.5524 0 0 0 0 0 1.5524 0 0 0 0 0 0 0 0 0 0 0 0 0 0 0 0 0 0 0 0 0 0 0 0 0 0 0 0 0 0 0 0 0 0 0 0 0 0 0 0 0 0 0 1.5524 0 0 1.5524 0 1.5524 0 0 1.5524 1.5524 0 0 0 0 1.5524 1.5524 0 0 0 0 1.5524 0 0 0 0 0 0 0 0 0 0 1.5524 0 0 0 0 0 0 0 0 0 0 0 0 0 0 0 0 0 1.5524
0 0 0 0 0 0 0 0 0 0 0 0 0 0 0 0 0 0 0 0 0 0 0 0 0 1.5524 0 0 1.5524 0 0 0 0 1.5524 3.10479 0 0 3.10479 1.5524 0 0 1.5524 0 0 1.5524 1.5524 3.10479 0 0 1.5524 1.5524 3.10479 0 0 4.65719 0 1.5524 4.65719 1.5524 1.5524 3.10479 3.10479 0 1.5524 0 1.5524 1.5524 3.10479 7.76199 7.76199 4.65719 3.10479 4.65719 1.5524 0 7.76199 9.31438 1.5524 0 6.20959 6.20959 3.10479 1.5524 1.5524 3.10479 3.10479 3.10479 1.5524 1.5524 1.5524 1.5524 3.10479 4.65719 6.20959 9.31438 1.5524 0 0 4.65719 6.20959 3.10479 6.20959 3.10479 3.10479 4.65719 6.20959 3.10479 1.5524 3.10479 1.5524 3.10479 3.10479 0 0 0 1.5524 1.5524 1.5524 3.10479 1.5524 6.20959 1.5524 4.65719 3.10479 1.5524 1.5524 1.5524 0 0 1.5524 3.10479 1.5524 0 3.10479 0 3.10479 7.76199 4.65719 1.5524 10.8668 6.20959 1.5524 6.20959 4.65719 6.20959 4.65719 3.10479 3.10479 3.10479 3.10479 1.5524 1.5524 3.10479 3.10479 0 0 0 0 1.5524 0 0 0 1.5524 1.5524 0 0 0 0 0 0 0 0 0 0 0 0 0 0 0 0 0 0 0 0 0 0 0 0 0 0 0 0 0 0 0 0 0 0 0 0 0 3.10479 0 0 0 0 0 1.5524 1.5524 1.5524 0 1.5524 0 1.5524 0 3.10479 0 0 1.5524 1.5524 0 0 0 0 0 0 0 0 0 0 0 0 0 0 0 0 0 0 0 0 0 0 0 1.5524 0 0 0 0 0 0 0 0 0 0 0 0
0 0 0 0 0 0 0 0 0 0 0 0 0 0 0 0 0 0 0 0 0 0 0 0 0 0 0 0 3.10479 0 0 1.5524 1.5524 0 3.10479 0 1.5524 0 0 0 1.5524 1.5524 0 1.5524 1.5524 3.10479 0 0 0 1.5524 0 0 1.5524 0 3.10479 1.5524 0 0 0 1.5524 0 1.5524 1.5524 1.5524 1.5524 1.5524 1.5524 1.5524 4.65719 3.10479 4.65719 1.5524 9.31438 6.20959 1.5524 1.5524 1.5524 4.65719 4.65719 4.65719 0 4.65719 3.10479 1.5524 4.65719 0 4.65719 0 4.65719 6.20959 4.65719 1.5524 6.20959 3.10479 7.76199 4.65719 1.5524 7.76199 4.65719 7.76199 4.65719 0 4.65719 1.5524 4.65719 3.10479 3.10479 4.65719 0 3.10479 0 4.65719 1.5524 3.10479 0 0 0 0 3.10479 4.65719 0 1.5524 1.5524 1.5524 0 1.5524 1.5524 1.5524 1.5524 4.65719 3.10479 3.10479 7.76199 1.5524 3.10479 3.10479 7.76199 6.20959 1.5524 4.65719 1.5524 6.20959 0 1.5524 4.65719 4.65719 0 1.5524 1.5524 4.65719 1.5524 0 1.5524 1.5524 1.5524 1.5524 3.10479 0 1.5524 0 0 0 0 0 0 0 0 0 0 0 0 0 0 0 0 0 0 0 0 0 0 0 0 0 0 0 0 0 0 0 0 0 0 0 0 0 0 0 0 0 1.5524 1.5524 1.5524 0 6.20959 1.5524 0 0 0 0 0 0 0 1.5524 1.5524 0 0 1.5524 1.5524 1.5524 0 1.5524 3.10479 0 0 0 0 0 0 0 0 0 0 0 0 0 0 0 0 0 0 0 0 0 0 0 0 1.5524 0 1.5524 0 0 0 0 0 0
0 0 0 0 0 0 0 0 0 0 0 0 0 0 0 0 0 0 0 0 0 0 0 0 0 0 3.10479 0 0 1.5524 0 1.5524 0 1.5524 1.5524 0 1.5524 1.5524 1.5524 0 1.5524 0 1.5524 0 1.5524 0 0 0 0 1.5524 1.5524 1.5524 1.5524 0 1.5524 1.5524 1.5524 0 1.5524 0 0 1.5524 1.5524 1.5524 0 0 3.10479 3.10479 6.20959 1.5524 7.76199 3.10479 3.10479 3.10479 4.65719 6.20959 1.5524 0 3.10479 4.65719 1.5524 4.65719 4.65719 4.65719 3.10479 6.20959 1.5524 7.76199 6.20959 1.5524 0 4.65719 6.20959 4.65719 7.76199 4.65719 6.20959 6.20959 6.20959 4.65719 3.10479 1.5524 4.65719 3.10479 0 6.20959 7.76199 1.5524 0 0 3.10479 1.5524 3.10479 3.10479 1.5524 0 0 0 1.5524 0 1.5524 3.10479 0 1.5524 0 3.10479 4.65719 0 3.10479 1.5524 1.5524 1.5524 6.20959 7.76199 4.65719 0 7.76199 1.5524 3.10479 3.10479 0 1.5524 4.65719 0 1.5524 3.10479 0 9.31438 1.5524 3.10479 3.10479 4.65719 0 1.5524 1.5524 0 0 1.5524 0 0 0 0 0 0 0 0 0 0 0 0 0 0 0 0 0 0 0 0 0 0 0 0 0 0 0 0 0 0 0 0 0 0 0 0 0 0 0 0 1.5524 0 3.10479 0 0 0 0 1.5524 0 0 0 0 0 0 0 0 0 0 3.10479 0 0 3.10479 0 0 0 1.5524 0 0 0 0 0 0 0 0 3.10479 0 0 1.5524 0 0 1.5524 0 0 1.5524 0 0 0 0 0 0 0 0 0 0 0 0 0 0
0 0 0 0 0 0 0 0 0 0 0 0 0 0 0 0 0 0 0 0 0 0 0 0 0 0 0 1.5524 0 0 0 1.5524 0 3.10479 3.10479 1.5524 0 3.10479 3.10479 1.5524 0 0 0 1.5524 0 3.10479 1.5524 0 0 0 0 0 0 0 0 0 0 1.5524 0 1.5524 0 1.5524 0 1.5524 3.10479 0 0 1.5524 3.10479 4.65719 3.10479 1.5524 1.5524 1.5524 1.5524 3.10479 7.76199 6.20959 3.10479 1.5524 4.65719 6.20959 1.5524 6.20959 4.65719 7.76199 4.65719 3.10479 1.5524 1.5524 4.65719 1.5524 4.65719 3.10479 0 6.20959 6.20959 7.76199 4.65719 3.10479 4.65719 1.5524 4.65719 1.5524 3.10479 0 0 3.10479 1.5524 6.20959 1.5524 1.5524 1.5524 0 0 0 1.5524 1.5524 3.10479 3.10479 3.10479 3.10479 0 0 1.5524 0 0 0 3.10479 1.5524 0 1.5524 4.65719 3.10479 3.10479 4.65719 1.5524 6.20959 3.10479 1.5524 1.5524 4.65719 1.5524 1.5524 6.20959 7.76199 0 1.5524 7.76199 0 1.5524 0 1.5524 0 3.10479 1.5524 0 0 0 1.5524 0 0 0 1.5524 1.5524 0 0 0 0 0 0 0 0 0 0 0 0 0 0 0 0 0 0 0 0 0 0 0 0 0 0 0 0 0 0 0 1.5524 0 0 0 0 0 0 1.5524 0 0 0 0 0 0 0 1.5524 1.5524 1.5524 0 0 0 1.5524 0 0 3.10479 0 0 0 0 0 0 0 0 0 0 1.5524 0 3.10479 0 0 0 0 0 0 0 0 0 0 0 0 1.5524 0 1.5524 0 0 0 0 0 0 0
0 0 0 0 0 0 0 0 0 0 0 0 0 0 0 0 0 0 0 0 0 0 0 0 0 0 0 1.5524 0 0 0 0 1.5524 0 0 0 3.10479 1.5524 0 1.5524 0 3.10479 0 0 0 1.5524 1.5524 1.5524 0 1.5524 1.5524 3.10479 3.10479 1.5524 0 3.10479 0 0 0 0 0 0 4.65719 0 0 0 1.5524 6.20959 3.10479 0 1.5524 3.10479 7.76199 0 1.5524 3.10479 3.10479 3.10479 4.65719 4.65719 4.65719 3.10479 1.5524 1.5524 4.65719 0 3.10479 1.5524 1.5524 3.10479 3.10479 6.20959 6.20959 6.20959 6.20959 6.20959 3.10479 4.65719 1.5524 4.65719 6.20959 6.20959 1.5524 7.76199 4.65719 0 0 3.10479 4.65719 3.10479 0 4.65719 3.10479 1.5524 1.5524 3.10479 3.10479 1.5524 1.5524 0 4.65719 1.5524 1.5524 3.10479 0 1.5524 3.10479 4.65719 1.5524 3.10479 3.10479 4.65719 3.10479 4.65719 4.65719 0 0 3.10479 3.10479 4.65719 6.20959 4.65719 4.65719 3.10479 6.20959 3.10479 1.5524 3.10479 1.5524 3.10479 1.5524 1.5524 1.5524 4.65719 0 0 0 0 0 0 0 0 0 0 0 0 0 0 0 0 0 0 0 0 0 0 0 0 0 0 0 0 0 0 0 0 0 0 0 0 0 0 0 0 0 0 0 0 0 0 0 1.5524 0 1.5524 0 0 0 0 3.10479 0 1.5524 1.5524 0 0 0 0 1.5524 0 1.5524 1.5524 1.5524 0 3.10479 0 0 0 0 0 0 0 1.5524 0 0 0 0 0 0 0 0 0 0 1.5524 0 0 0 0 0 0 0 1.5524 0 0 0 0 0 0
0 0 0 0 0 0 0 0 0 0 0 0 0 0 0 0 0 0 0 0 0 0 0 0 0 0 0 0 1.5524 0 0 0 0 0 0 3.10479 0 0 3.10479 1.5524 1.5524 1.5524 1.5524 1.5524 0 0 3.10479 0 0 3.10479 1.5524 1.5524 1.5524 1.5524 3.10479 1.5524 0 0 1.5524 0 0 3.10479 1.5524 3.10479 1.5524 0 1.5524 6.20959 1.5524 0 1.5524 9.31438 4.65719 0 0 1.5524 1.5524 3.10479 4.65719 6.20959 1.5524 0 1.5524 4.65719 3.10479 6.20959 1.5524 1.5524 4.65719 1.5524 3.10479 3.10479 4.65719 7.76199 1.5524 4.65719 10.8668 6.20959 4.65719 6.20959 4.65719 4.65719 7.76199 3.10479 0 0 3.10479 4.65719 4.65719 3.10479 6.20959 1.5524 3.10479 1.5524 0 4.65719 1.5524 1.5524 3.10479 0 0 0 1.5524 3.10479 4.65719 0 1.5524 3.10479 3.10479 6.20959 4.65719 3.10479 3.10479 1.5524 4.65719 6.20959 7.76199 0 6.20959 6.20959 1.5524 3.10479 3.10479 6.20959 3.10479 3.10479 6.20959 0 4.65719 4.65719 1.5524 3.10479 3.10479 3.10479 4.65719 0 1.5524 0 0 1.5524 0 0 0 0 0 0 0 0 0 0 0 0 0 0 0 0 0 0 0 0 0 0 0 0 0 0 0 0 0 0 0 0 0 0 0 0 0 0 1.5524 0 0 0 3.10479 1.5524 3.10479 0 4.65719 1.5524 0 0 1.5524 1.5524 0 3.10479 1.5524 1.5524 1.5524 0 0 1.5524 1.5524 1.5524 0 0 1.5524 0 0 0 0 0 0 0 0 0 0 3.10479 0 0 1.5524 0 0 1.5524 1.5524 0 1.5524 1.5524 1.5524 0 0 0 3.10479 1.5524 0 0 0 0
0 0 0 0 0 0 0 0 0 0 0 0 0 0 0 0 0 0 0 0 0 0 0 0 0 0 0 0 0 3.10479 0 0 0 1.5524 0 1.5524 0 4.65719 0 0 1.5524 0 0 0 1.5524 0 0 3.10479 1.5524 0 3.10479 0 1.5524 3.10479 3.10479 1.5524 0 0 1.5524 1.5524 0 1.5524 1.5524 3.10479 1.5524 3.10479 1.5524 0 0 1.5524 1.5524 3.10479 3.10479 1.5524 4.65719 6.20959 6.20959 3.10479 1.5524 3.10479 1.5524 4.65719 4.65719 3.10479 3.10479 4.65719 6.20959 1.5524 6.20959 1.5524 7.76199 4.65719 0 3.10479 1.5524 1.5524 6.20959 9.31438 3.10479 7.76199 3.10479 1.5524 4.65719 1.5524 4.65719 3.10479 3.10479 1.5524 1.5524 1.5524 1.5524 0 0 3.10479 1.5524 0 1.5524 0 1.5524 1.5524 0 0 1.5524 3.10479 3.10479 3.10479 6.20959 1.5524 1.5524 4.65719 3.10479 6.20959 1.5524 1.5524 0 3.10479 4.65719 0 1.5524 3.10479 0 4.65719 3.10479 7.76199 1.5524 3.10479 4.65719 4.65719 3.10479 3.10479 1.5524 1.5524 3.10479 1.5524 1.5524 0 0 0 0 0 0 0 0 0 0 0 0 0 0 0 0 0 0 0 0 0 0 0 0 0 0 0 0 0 0 0 0 0 0 0 0 0 0 0 0 0 0 1.5524 3.10479 0 1.5524 0 0 1.5524 3.10479 1.5524 0 0 3.10479 0 4.65719 3.10479 0 3.10479 0 0 1.5524 1.5524 0 1.5524 0 1.5524 0 0 0 0 1.5524 0 0 0 0 3.10479 0 0 0 0 0 1.5524 0 1.5524 0 0 0 0 0 1.5524 0 0 0 0 0 0 0 1.5524 0 0
0 0 0 0 0 0 0 0 0 0 0 0 0 0 0 0 0 0 0 0 0 0 0 0 0 0 0 0 0 1.5524 0 0 1.5524 0 1.5524 1.5524 0 0 0 0 0 4.65719 0 0 0 0 0 1.5524 3.10479 3.10479 1.5524 1.5524 3.10479 1.5524 0 0 4.65719 0 1.5524 1.5524 1.5524 1.5524 0 1.5524 0 1.5524 0 0 0 1.5524 1.5524 0 3.10479 6.20959 4.65719 4.65719 3.10479 3.10479 3.10479 4.65719 3.10479 0 1.5524 4.65719 3.10479 7.76199 3.10479 4.65719 1.5524 3.10479 1.5524 3.10479 6.20959 4.65719 0 1.5524 4.65719 10.8668 6.20959 6.20959 3.10479 7.76199 3.10479 0 3.10479 6.20959 1.5524 1.5524 1.5524 1.5524 0 0 0 1.5524 0 0 3.10479 1.5524 1.5524 0 3.10479 3.10479 3.10479 0 3.10479 4.65719 4.65719 0 4.65719 4.65719 4.65719 3.10479 3.10479 1.5524 4.65719 3.10479 7.76199 3.10479 3.10479 3.10479 6.20959 1.5524 4.65719 1.5524 7.76199 6.20959 7.76199 3.10479 4.65719 3.10479 6.20959 3.10479 3.10479 0 0 1.5524 0 0 0 0 0 0 0 0 0 0 0 0 0 0 0 0 0 0 0 0 0 0 0 0 0 0 0 0 0 0 0 0 0 0 0 0 0 1.5524 0 0 0 1.5524 1.5524 0 1.5524 1.5524 0 0 1.5524 1.5524 1.5524 3.10479 0 1.5524 0 4.65719 1.5524 1.5524 1.5524 1.5524 0 3.10479 0 3.10479 3.10479 0 0 1.5524 0 0 0 0 1.5524 0 1.5524 0 1.5524 1.5524 3.10479 0 1.5524 1.5524 0 0 0 0 0 0 0 0 0 1.5524 1.5524 0 0 1.5524 0 0 0 0
0 0 0 0 0 0 0 0 0 0 0 0 0 0 0 0 0 0 0 0 0 0 0 0 0 0 0 0 0 0 0 0 1.5524 0 0 1.5524 0 1.5524 1.5524 1.5524 1.5524 0 0 0 1.5524 0 0 4.65719 1.5524 0 1.5524 0 3.10479 0 0 0 0 1.5524 0 0 1.5524 1.5524 0 0 0 1.5524 0 0 0 0 0 0 0 0 3.10479 1.5524 1.5524 3.10479 0 0 7.76199 0 1.5524 0 3.10479 0 1.5524 1.5524 1.5524 1.5524 6.20959 3.10479 4.65719 1.5524 4.65719 1.5524 1.5524 7.76199 4.65719 1.5524 6.20959 3.10479 4.65719 4.65719 3.10479 1.5524 6.20959 4.65719 1.5524 3.10479 3.10479 0 1.5524 1.5524 3.10479 0 0 4.65719 0 0 1.5524 7.76199 3.10479 4.65719 7.76199 4.65719 6.20959 6.20959 4.65719 4.65719 1.5524 3.10479 0 1.5524 0 1.5524 0 6.20959 4.65719 6.20959 0 4.65719 6.20959 1.5524 1.5524 1.5524 3.10479 4.65719 4.65719 3.10479 1.5524 1.5524 1.5524 1.5524 0 0 0 0 1.5524 0 0 0 0 0 0 0 0 0 0 0 0 0 0 0 0 0 0 0 0 0 0 0 0 0 0 0 0 0 0 0 0 0 0 0 0 0 0 0 0 1.5524 0 1.5524 0 3.10479 1.5524 3.10479 3.10479 1.5524 0 1.5524 1.5524 1.5524 1.5524 1.5524 0 1.5524 0 1.5524 1.5524 3.10479 0 0 0 0 0 0 1.5524 0 0 0 0 0 0 0 0 1.5524 1.5524 0 0 1.5524 0 0 0 1.5524 1.5524 0 0 0 4.65719 0 1.5524 0 0 0 0 1.5524
0 0 0 0 0 0 0 0 0 0 0 0 0 0 0 0 0 0 0 0 0 0 0 0 0 0 0 0 0 0 1.5524 0 0 1.5524 0 0 0 0 3.10479 0 1.5524 1.5524 1.5524 0 1.5524 0 3.10479 3.10479 1.5524 3.10479 1.5524 1.5524 1.5524 0 0 0 1.5524 0 0 0 1.5524 0 0 0 0 0 1.5524 1.5524 0 3.10479 3.10479 1.5524 1.5524 0 1.5524 1.5524 0 1.5524 1.5524 7.76199 3.10479 1.5524 0 4.65719 1.5524 3.10479 3.10479 0 0 0 7.76199 3.10479 1.5524 3.10479 6.20959 1.5524 1.5524 7.76199 1.5524 6.20959 1.5524 1.5524 3.10479 1.5524 3.10479 4.65719 0 3.10479 0 3.10479 0 3.10479 3.10479 0 1.5524 1.5524 1.5524 1.5524 1.5524 1.5524 0 4.65719 1.5524 3.10479 0 4.65719 6.20959 9.31438 3.10479 7.76199 1.5524 3.10479 9.31438 4.65719 4.65719 0 3.10479 1.5524 0 1.5524 1.5524 3.10479 1.5524 4.65719 4.65719 3.10479 3.10479 1.5524 0 4.65719 1.5524 3.10479 1.5524 1.5524 0 0 1.5524 0 0 0 0 0 0 0 0 0 0 0 0 0 0 0 0 0 0 0 0 0 0 0 0 0 0 0 0 0 0 0 0 0 0 0 0 0 0 0 3.10479 3.10479 0 1.5524 0 3.10479 1.5524 0 0 1.5524 3.10479 4.65719 1.5524 1.5524 3.10479 3.10479 3.10479 0 0 4.65719 0 1.5524 1.5524 0 1.5524 0 0 1.5524 0 0 0 0 3.10479 1.5524 0 0 1.5524 0 1.5524 1.5524 0 1.5524 0 0 1.5524 1.5524 0 0 0 0 0 1.5524 0 0 0 0 0 0 1.5524 1.5524
0 0 0 0 0 0 0 0 0 0 0 0 0 0 0 0 0 0 0 0 0 0 0 0 0 0 0 0 0 0 0 0 0 0 0 0 3.10479 1.5524 1.5524 0 0 1.5524 0 0 1.5524 1.5524 0 1.5524 0 0 0 0 0 3.10479 0 4.65719 0 0 0 1.5524 0 1.5524 0 0 0 0 0 1.5524 0 1.5524 1.5524 0 1.5524 0 3.10479 0 1.5524 1.5524 1.5524 4.65719 3.10479 0 0 1.5524 0 4.65719 4.65719 1.5524 1.5524 3.10479 3.10479 6.20959 9.31438 3.10479 1.5524 6.20959 3.10479 0 1.5524 7.76199 4.65719 6.20959 4.65719 6.20959 1.5524 3.10479 3.10479 1.5524 1.5524 3.10479 4.65719 0 3.10479 0 1.5524 0 1.5524 3.10479 0 3.10479 0 3.10479 7.76199 6.20959 1.5524 4.65719 10.8668 4.65719 1.5524 7.76199 6.20959 6.20959 3.10479 1.5524 0 3.10479 4.65719 3.10479 1.5524 6.20959 3.10479 1.5524 4.65719 3.10479 0 0 0 0 0 0 1.5524 0 0 0 1.5524 0 0 0 0 0 0 0 0 0 0 0 0 0 0 0 0 0 0 0 0 0 0 0 0 0 0 0 0 0 0 0 0 0 0 0 0 0 0 0 3.10479 0 0 0 0 1.5524 1.5524 1.5524 3.10479 0 0 0 6.20959 0 1.5524 0 0 0 4.65719 3.10479 3.10479 1.5524 0 0 1.5524 1.5524 0 1.5524 0 0 0 0 0 1.5524 0 0 0 1.5524 0 0 1.5524 0 1.5524 0 1.5524 1.5524 0 1.5524 0 3.10479 1.5524 0 1.5524 0 1.5524 0 0 0 0 0 1.5524 0
0 0 0 0 0 0 0 0 0 0 0 0 0 0 0 0 0 0 0 0 0 0 0 0 0 0 0 0 0 0 0 1.5524 0 0 0 1.5524 0 1.5524 0 0 3.10479 0 0 0 1.5524 0 4.65719 0 4.65719 0 1.5524 0 0 0 0 1.5524 0 1.5524 1.5524 0 0 1.5524 1.5524 0 1.5524 0 1.5524 0 0 1.5524 0 3.10479 1.5524 0 3.10479 1.5524 3.10479 3.10479 0 3.10479 1.5524 9.31438 0 0 1.5524 1.5524 3.10479 3.10479 9.31438 6.20959 3.10479 6.20959 1.5524 6.20959 1.5524 4.65719 6.20959 3.10479 3.10479 1.5524 1.5524 3.10479 1.5524 0 4.65719 1.5524 1.5524 3.10479 1.5524 1.5524 3.10479 3.10479 0 1.5524 3.10479 0 3.10479 1.5524 0 3.10479 4.65719 3.10479 4.65719 1.5524 4.65719 7.76199 6.20959 9.31438 6.20959 1.5524 6.20959 6.20959 6.20959 1.5524 4.65719 4.65719 3.10479 1.5524 4.65719 6.20959 3.10479 0 1.5524 3.10479 1.5524 3.10479 3.10479 1.5524 1.5524 1.5524 1.5524 1.5524 4.65719 3.10479 0 0 0 0 0 0 0 0 0 0 0 0 0 0 0 0 0 0 0 0 0 0 0 0 0 0 0 0 0 0 0 0 0 0 0 0 1.5524 0 1.5524 0 0 0 1.5524 1.5524 0 1.5524 0 4.65719 1.5524 3.10479 3.10479 3.10479 3.10479 6.20959 1.5524 4.65719 0 3.10479 3.10479 3.10479 0 0 1.5524 0 1.5524 0 0 0 0 0 1.5524 0 0 0 0 0 1.5524 1.5524 0 0 0 0 1.5524 1.5524 1.5524 0 1.5524 0 0 0 0 0 0 0 0 1.5524 1.5524 3.10479 1.5524 0 1.5524 0
0 0 0 0 0 0 0 0 0 0 0 0 0 0 0 0 0 0 0 0 0 0 0 0 0 0 0 0 0 0 0 1.5524 0 0 0 3.10479 0 0 1.5524 0 3.10479 0 0 0 0 0 0 1.5524 0 1.5524 3.10479 0 1.5524 1.5524 1.5524 0 0 1.5524 0 1.5524 1.5524 0 0 0 3.10479 0 1.5524 0 0 0 3.10479 3.10479 0 1.5524 4.65719 4.65719 4.65719 1.5524 1.5524 7.76199 1.5524 4.65719 0 0 4.65719 1.5524 0 6.20959 1.5524 3.10479 3.10479 1.5524 1.5524 3.10479 3.10479 4.65719 0 1.5524 4.65719 1.5524 4.65719 3.10479 1.5524 0 3.10479 3.10479 0 0 1.5524 1.5524 3.10479 4.65719 3.10479 1.5524 1.5524 0 1.5524 3.10479 0 3.10479 0 4.65719 6.20959 4.65719 1.5524 7.76199 6.20959 7.76199 9.31438 7.76199 3.10479 4.65719 6.20959 4.65719 1.5524 0 0 3.10479 6.20959 4.65719 3.10479 1.5524 0 1.5524 0 0 0 0 3.10479 3.10479 1.5524 1.5524 0 1.5524 1.5524 0 1.5524 1.5524 0 0 0 0 0 0 0 0 0 0 0 0 0 0 0 0 0 0 0 0 0 0 0 0 0 0 0 0 0 0 0 1.5524 1.5524 0 0 0 0 0 0 0 3.10479 0 1.5524 1.5524 0 3.10479 0 0 0 1.5524 4.65719 1.5524 1.5524 3.10479 3.10479 3.10479 1.5524 0 1.5524 0 0 0 1.5524 0 1.5524 0 0 3.10479 0 1.5524 1.5524 1.5524 4.65719 0 0 0 0 0 0 0 1.5524 1.5524 0 0 1.5524 0 1.5524 0 0 0 1.5524 1.5524 3.10479 1.5524 0 0 1.5524 0
0 0 0 0 0 0 0 0 0 0 0 0 0 0 0 0 0 0 0 0 0 0 0 0 0 0 0 0 0 0 0 0 0 0 1.5524 0 0 0 0 0 0 0 0 0 0 0 0 1.5524 1.5524 0 3.10479 1.5524 1.5524 0 0 0 1.5524 1.5524 1.5524 0 1.5524 0 0 1.5524 1.5524 0 1.5524 0 0 0 1.5524 0 4.65719 3.10479 3.10479 0 1.5524 0 0 4.65719 4.65719 0 0 4.65719 6.20959 3.10479 1.5524 3.10479 4.65719 3.10479 0 1.5524 4.65719 3.10479 3.10479 0 4.65719 3.10479 3.10479 7.76199 3.10479 1.5524 4.65719 1.5524 1.5524 1.5524 0 0 0 0 1.5524 1.5524 0 3.10479 1.5524 3.10479 1.5524 3.10479 1.5524 1.5524 1.5524 6.20959 3.10479 6.20959 3.10479 6.20959 7.76199 6.20959 1.5524 4.65719 6.20959 1.5524 6.20959 1.5524 6.20959 0 1.5524 0 6.20959 6.20959 4.65719 1.5524 1.5524 0 0 0 0 0 3.10479 0 1.5524 0 1.5524 0 1.5524 0 0 0 0 0 0 0 0 0 0 0 0 0 0 0 0 0 0 0 0 0 0 0 0 0 0 0 1.5524 0 0 0 1.5524 0 0 0 1.5524 6.20959 0 0 1.5524 1.5524 1.5524 3.10479 1.5524 1.5524 0 0 3.10479 1.5524 3.10479 1.5524 1.5524 3.10479 0 0 3.10479 1.5524 1.5524 3.10479 0 1.5524 1.5524 0 3.10479 0 0 0 0 0 0 0 0 0 1.5524 3.10479 1.5524 0 0 1.5524 1.5524 1.5524 0 0 0 0 0 3.10479 0 0 0 1.5524 0 0 0 1.5524 1.5524 3.10479 0 1.5524 6.20959 0
0 0 0 0 0 0 0 0 0 0 0 0 0 0 0 0 0 0 0 0 0 0 0 0 0 0 0 0 0 0 0 0 0 0 0 0 0 0 0 0 0 0 1.5524 0 0 0 0 3.10479 0 0 0 0 0 0 0 3.10479 1.5524 0 1.5524 0 0 0 1.5524 1.5524 0 1.5524 1.5524 0 0 3.10479 0 0 0 0 3.10479 10.8668 0 1.5524 1.5524 3.10479 0 1.5524 0 3.10479 0 3.10479 3.10479 0 3.10479 0 4.65719 1.5524 1.5524 3.10479 4.65719 1.5524 3.10479 0 3.10479 0 4.65719 3.10479 0 3.10479 3.10479 3.10479 3.10479 3.10479 1.5524 1.5524 1.5524 3.10479 0 1.5524 6.20959 1.5524 0 3.10479 0 0 0 4.65719 3.10479 6.20959 4.65719 7.76199 4.65719 4.65719 6.20959 4.65719 1.5524 1.5524 7.76199 4.65719 3.10479 3.10479 9.31438 3.10479 4.65719 4.65719 1.5524 3.10479 3.10479 0 0 0 1.5524 0 1.5524 0 1.5524 0 0 1.5524 1.5524 1.5524 0 0 0 0 0 0 0 0 0 0 0 0 0 0 0 0 0 0 0 0 0 0 0 0 0 0 1.5524 0 0 0 1.5524 3.10479 0 0 1.5524 3.10479 1.5524 1.5524 1.5524 1.5524 4.65719 0 0 3.10479 1.5524 1.5524 1.5524 3.10479 0 3.10479 1.5524 1.5524 1.5524 3.10479 3.10479 3.10479 3.10479 3.10479 3.10479 4.65719 0 1.5524 1.5524 0 0 0 1.5524 0 1.5524 3.10479 0 1.5524 1.5524 0 0 0 0 0 3.10479 1.5524 0 0 0 0 0 0 3.10479 0 6.20959 0 0 4.65719 0 1.5524 1.5524 1.5524 0 0 0 1.5524
0 0 0 0 0 0 0 0 0 0 0 0 0 0 0 0 0 0 0 0 0 0 0 0 0 0 0 0 0 0 0 0 0 0 0 0 0 0 0 0 0 1.5524 0 0 0 0 0 1.5524 1.5524 1.5524 0 0 0 0 1.5524 0 0 0 1.5524 0 1.5524 0 0 0 1.5524 0 0 0 1.5524 1.5524 0 0 3.10479 0 0 1.5524 1.5524 3.10479 0 1.5524 0 1.5524 3.10479 1.5524 0 0 3.10479 1.5524 1.5524 3.10479 3.10479 3.10479 3.10479 0 0 1.5524 4.65719 6.20959 1.5524 1.5524 4.65719 3.10479 4.65719 3.10479 1.5524 1.5524 3.10479 3.10479 0 1.5524 0 0 1.5524 0 1.5524 0 0 0 1.5524 3.10479 6.20959 3.10479 3.10479 3.10479 6.20959 9.31438 4.65719 7.76199 3.10479 1.5524 0 6.20959 3.10479 3.10479 4.65719 4.65719 6.20959 6.20959 3.10479 6.20959 1.5524 3.10479 3.10479 0 0 0 1.5524 1.5524 0 0 3.10479 0 0 0 0 0 0 0 0 0 0 0 0 0 0 0 0 0 0 0 0 0 0 0 0 0 0 0 0 0 0 0 0 0 0 1.5524 3.10479 4.65719 3.10479 1.5524 4.65719 1.5524 0 4.65719 0 0 0 1.5524 0 6.20959 1.5524 1.5524 3.10479 1.5524 7.76199 3.10479 1.5524 1.5524 0 3.10479 1.5524 0 0 3.10479 1.5524 0 0 0 0 1.5524 0 0 0 0 0 0 0 3.10479 0 0 0 1.5524 1.5524 1.5524 0 1.5524 1.5524 0 1.5524 1.5524 0 0 0 0 1.5524 0 1.5524 0 3.10479 1.5524 0 1.5524 1.5524 6.20959 1.5524 1.5524
0 0 0 0 0 0 0 0 0 0 0 0 0 0 0 0 0 0 0 0 0 0 0 0 0 0 0 0 0 0 0 0 0 0 0 0 0 0 0 0 0 0 0 0 0 0 0 0 0 1.5524 0 0 0 0 0 0 0 0 1.5524 0 0 0 0 0 0 1.5524 0 0 3.10479 1.5524 0 0 1.5524 1.5524 0 1.5524 0 3.10479 0 3.10479 1.5524 3.10479 1.5524 1.5524 4.65719 3.10479 1.5524 1.5524 4.65719 1.5524 0 1.5524 1.5524 1.5524 3.10479 1.5524 1.5524 6.20959 1.5524 3.10479 1.5524 1.5524 1.5524 3.10479 1.5524 0 0 0 0 1.5524 1.5524 4.65719 1.5524 0 0 1.5524 1.5524 0 0 3.10479 1.5524 0 3.10479 4.65719 3.10479 6.20959 6.20959 6.20959 4.65719 6.20959 7.76199 3.10479 1.5524 1.5524 3.10479 4.65719 4.65719 1.5524 4.65719 4.65719 1.5524 3.10479 0 0 0 0 1.5524 0 0 0 0 0 0 1.5524 0 1.5524 0 0 0 0 0 0 0 0 0 0 0 0 0 0 0 0 0 0 0 0 0 0 1.5524 0 0 0 0 0 1.5524 3.10479 0 0 4.65719 1.5524 1.5524 1.5524 1.5524 3.10479 1.5524 1.5524 1.5524 1.5524 0 3.10479 0 1.5524 0 1.5524 1.5524 3.10479 1.5524 4.65719 1.5524 3.10479 0 1.5524 1.5524 0 1.5524 1.5524 1.5524 0 0 3.10479 1.5524 3.10479 3.10479 1.5524 0 0 0 0 1.5524 0 0 0 3.10479 0 0 0 0 1.5524 1.5524 0 0 1.5524 0 1.5524 0 0 0 1.5524 0 0 3.10479 0 0 0 1.5524 1.5524
0 0 0 0 0 0 0 0 0 0 0 0 0 0 0 0 0 0 0 0 0 0 0 0 0 0 0 0 0 0 0 0 0 0 0 0 0 0 1.5524 0 0 0 0 0 1.5524 0 1.5524 0 0 0 0 0 0 0 0 1.5524 3.10479 1.5524 0 1.5524 0 0 0 0 0 0 0 0 0 1.5524 0 0 0 0 3.10479 1.5524 1.5524 0 1.5524 3.10479 1.5524 0 4.65719 4.65719 1.5524 1.5524 0 0 1.5524 3.10479 1.5524 1.5524 1.5524 0 1.5524 1.5524 1.5524 0 1.5524 4.65719 0 1.5524 1.5524 3.10479 0 0 1.5524 1.5524 1.5524 1.5524 3.10479 3.10479 3.10479 0 1.5524 6.20959 3.10479 4.65719 3.10479 4.65719 3.10479 3.10479 3.10479 1.5524 3.10479 1.5524 0 6.20959 7.76199 7.76199 1.5524 1.5524 3.10479 1.5524 1.5524 10.8668 3.10479 3.10479 4.65719 1.5524 4.65719 1.5524 1.5524 0 1.5524 0 1.5524 0 0 0 0 0 0 0 0 0 0 0 0 0 0 0 0 0 0 0 0 0 0 0 0 0 0 0 0 0 0 0 0 0 0 0 0 0 3.10479 0 6.20959 1.5524 1.5524 1.5524 7.76199 3.10479 4.65719 7.76199 0 0 1.5524 3.10479 3.10479 4.65719 0 3.10479 4.65719 1.5524 0 0 1.5524 3.10479 3.10479 3.10479 0 0 1.5524 1.5524 0 1.5524 4.65719 1.5524 1.5524 1.5524 0 0 0 0 0 0 1.5524 0 0 0 0 0 0 1.5524 0 0 1.5524 0 1.5524 1.5524 1.5524 1.5524 1.5524 3.10479 1.5524 0 0 1.5524 0 3.10479 0 1.5524 0 0 1.5524 4.65719
0 0 0 0 0 0 0 0 0 0 0 0 0 0 0 0 0 0 0 0 0 0 0 0 0 0 0 0 0 0 0 0 0 0 0 0 0 0 0 0 0 1.5524 0 0 0 0 0 0 0 0 0 0 0 0 0 0 0 0 0 0 1.5524 0 0 0 0 0 0 1.5524 0 1.5524 3.10479 1.5524 3.10479 0 0 0 1.5524 1.5524 1.5524 1.5524 4.65719 0 3.10479 0 1.5524 4.65719 1.5524 3.10479 1.5524 4.65719 1.5524 4.65719 3.10479 3.10479 1.5524 0 0 3.10479 3.10479 1.5524 0 3.10479 4.65719 3.10479 3.10479 0 3.10479 0 1.5524 0 0 1.5524 1.5524 0 0 1.5524 1.5524 0 3.10479 7.76199 1.5524 6.20959 4.65719 1.5524 3.10479 1.5524 3.10479 4.65719 1.5524 6.20959 3.10479 4.65719 3.10479 0 7.76199 4.65719 4.65719 10.8668 0 4.65719 0 4.65719 3.10479 0 0 0 0 0 0 0 0 0 0 0 0 0 0 0 0 0 0 0 0 0 0 0 0 0 0 0 0 0 0 0 1.5524 0 1.5524 0 0 0 0 3.10479 0 0 4.65719 0 1.5524 0 1.5524 1.5524 6.20959 3.10479 1.5524 4.65719 4.65719 1.5524 3.10479 1.5524 0 1.5524 4.65719 1.5524 3.10479 3.10479 3.10479 0 3.10479 4.65719 7.76199 0 3.10479 3.10479 1.5524 1.5524 4.65719 1.5524 1.5524 0 1.5524 1.5524 0 0 1.5524 0 0 0 0 0 0 0 1.5524 0 1.5524 1.5524 0 1.5524 1.5524 0 0 0 0 0 0 1.5524 0 0 1.5524 0 0 0 1.5524 0 1.5524 1.5524 4.65719 1.5524
0 0 0 0 0 0 0 0 0 0 0 0 0 0 0 0 0 0 0 0 0 0 0 0 0 0 0 0 0 0 0 0 0 0 0 0 0 0 0 0 0 0 0 1.5524 0 0 0 0 0 0 0 0 1.5524 0 1.5524 0 0 1.5524 0 3.10479 0 0 1.5524 0 0 0 0 0 0 0 4.65719 1.5524 1.5524 3.10479 1.5524 0 4.65719 1.5524 0 0 1.5524 0 4.65719 0 1.5524 0 1.5524 0 1.5524 3.10479 4.65719 1.5524 0 1.5524 1.5524 3.10479 6.20959 1.5524 3.10479 3.10479 0 1.5524 3.10479 3.10479 0 0 4.65719 1.5524 1.5524 4.65719 0 3.10479 3.10479 0 0 3.10479 1.5524 0 1.5524 3.10479 0 1.5524 1.5524 3.10479 0 3.10479 3.10479 3.10479 4.65719 7.76199 4.65719 3.10479 4.65719 6.20959 3.10479 1.5524 4.65719 1.5524 4.65719 4.65719 1.5524 4.65719 1.5524 0 0 0 0 0 0 0 0 0 0 0 0 0 0 0 0 0 0 0 0 0 0 0 0 0 0 0 0 0 0 0 0 0 0 1.5524 0 1.5524 0 1.5524 0 0 3.10479 0 0 1.5524 3.10479 1.5524 7.76199 1.5524 3.10479 6.20959 0 0 1.5524 3.10479 0 0 1.5524 0 1.5524 1.5524 0 1.5524 1.5524 1.5524 3.10479 0 1.5524 3.10479 3.10479 0 7.76199 1.5524 1.5524 1.5524 1.5524 0 0 0 0 0 0 0 1.5524 0 0 0 1.5524 0 0 0 1.5524 0 1.5524 0 1.5524 0 3.10479 0 0 1.5524 1.5524 0 0 0 0 0 0 1.5524 1.5524 0 4.65719 1.5524
0 0 0 0 0 0 0 0 0 0 0 0 0 0 0 0 0 0 0 0 0 0 0 0 0 0 0 0 0 0 0 0 0 0 0 0 0 0 0 0 0 0 0 0 0 0 0 0 0 0 0 0 0 0 0 3.10479 0 0 0 0 0 0 1.5524 1.5524 0 0 0 1.5524 0 1.5524 0 1.5524 1.5524 1.5524 1.5524 0 0 1.5524 3.10479 0 0 1.5524 1.5524 1.5524 0 0 1.5524 6.20959 3.10479 1.5524 0 4.65719 0 1.5524 1.5524 0 3.10479 0 1.5524 0 1.5524 1.5524 0 0 0 1.5524 0 0 0 0 3.10479 0 4.65719 0 0 4.65719 1.5524 3.10479 4.65719 0 1.5524 3.10479 1.5524 1.5524 3.10479 4.65719 3.10479 0 1.5524 0 0 3.10479 3.10479 4.65719 3.10479 1.5524 6.20959 0 1.5524 3.10479 1.5524 1.5524 0 1.5524 0 0 0 0 0 0 0 0 0 0 0 0 0 0 0 0 0 0 0 0 0 0 0 0 0 0 0 0 0 0 0 3.10479 0 0 1.5524 0 0 0 1.5524 1.5524 3.10479 1.5524 1.5524 4.65719 4.65719 0 3.10479 4.65719 9.31438 3.10479 0 3.10479 1.5524 3.10479 0 0 1.5524 1.5524 0 0 3.10479 0 1.5524 0 1.5524 3.10479 3.10479 0 3.10479 4.65719 1.5524 4.65719 1.5524 0 0 1.5524 1.5524 0 0 0 0 1.5524 0 0 0 1.5524 0 0 1.5524 0 1.5524 0 0 0 0 0 1.5524 0 0 0 0 0 0 0 0 0 1.5524 0 0 0 1.5524 0
0 0 0 0 0 0 0 0 0 0 0 0 0 0 0 0 0 0 0 0 0 0 0 0 0 0 0 0 0 0 0 0 0 0 0 0 0 0 0 0 0 0 0 0 0 0 0 0 0 0 0 0 1.5524 0 0 0 0 0 0 0 0 0 1.5524 0 0 3.10479 0 0 0 0 0 0 0 0 1.5524 1.5524 3.10479 1.5524 1.5524 1.5524 3.10479 3.10479 3.10479 7.76199 3.10479 0 1.5524 3.10479 3.10479 0 1.5524 1.5524 0 3.10479 6.20959 1.5524 1.5524 1.5524 0 3.10479 1.5524 1.5524 1.5524 3.10479 1.5524 0 1.5524 1.5524 3.10479 0 0 0 1.5524 0 1.5524 3.10479 1.5524 3.10479 1.5524 1.5524 1.5524 6.20959 6.20959 6.20959 3.10479 6.20959 0 4.65719 0 1.5524 1.5524 0 3.10479 0 1.5524 3.10479 6.20959 3.10479 1.5524 4.65719 1.5524 1.5524 0 1.5524 0 1.5524 0 0 0 0 0 0 0 0 0 0 0 0 0 0 0 0 0 0 0 0 0 0 0 0 0 0 0 0 0 0 0 1.5524 1.5524 1.5524 0 1.5524 1.5524 1.5524 4.65719 0 3.10479 1.5524 1.5524 7.76199 1.5524 6.20959 0 0 1.5524 0 1.5524 0 0 1.5524 1.5524 1.5524 0 3.10479 1.5524 1.5524 3.10479 3.10479 1.5524 3.10479 3.10479 4.65719 3.10479 1.5524 1.5524 3.10479 3.10479 1.5524 6.20959 0 0 0 0 1.5524 0 0 0 1.5524 0 0 0 0 0 1.5524 0 0 0 0 0 0 0 0 1.5524 1.5524 0 0 1.5524 1.5524 0 3.10479 3.10479 1.5524 0 3.10479 3.10479 3.10479
0 0 0 0 0 0 0 0 0 0 0 0 0 0 0 0 0 0 0 0 0 0 0 0 0 0 0 0 0 0 0 0 0 0 0 0 0 0 0 0 0 0 0 0 0 0 0 0 0 0 0 1.5524 0 0 0 0 0 0 0 0 1.5524 0 1.5524 1.5524 0 0 1.5524 0 1.5524 1.5524 0 3.10479 0 0 1.5524 1.5524 0 1.5524 1.5524 4.65719 3.10479 1.5524 1.5524 1.5524 3.10479 1.5524 4.65719 4.65719 1.5524 0 1.5524 1.5524 1.5524 0 0 1.5524 1.5524 0 0 1.5524 1.5524 1.5524 0 1.5524 0 1.5524 1.5524 0 0 1.5524 0 0 1.5524 0 0 0 0 0 0 1.5524 0 0 7.76199 3.10479 3.10479 4.65719 1.5524 3.10479 0 1.5524 4.65719 0 0 3.10479 4.65719 7.76199 3.10479 4.65719 3.10479 4.65719 3.10479 3.10479 1.5524 1.5524 0 3.10479 0 0 0 0 0 0 0 0 0 0 0 0 0 0 0 0 0 0 0 0 0 0 0 0 0 0 1.5524 0 1.5524 0 0 0 0 0 4.65719 0 3.10479 1.5524 0 3.10479 0 3.10479 1.5524 0 3.10479 3.10479 0 4.65719 0 0 4.65719 1.5524 4.65719 1.5524 4.65719 0 1.5524 0 3.10479 0 1.5524 0 1.5524 4.65719 3.10479 0 3.10479 3.10479 1.5524 0 1.5524 0 0 0 1.5524 0 0 1.5524 0 0 1.5524 0 0 0 0 0 0 0 0 0 0 0 0 0 1.5524 0 1.5524 1.5524 0 0 1.5524 0 1.5524 3.10479 0 1.5524 0 0 1.5524 0
0 0 0 0 0 0 0 0 0 0 0 0 0 0 0 0 0 0 0 0 0 0 0 0 0 0 0 0 0 0 0 0 0 0 0 0 0 0 0 0 0 0 0 0 0 0 0 0 0 0 0 0 0 0 0 0 0 0 0 0 0 0 0 0 1.5524 0 0 1.5524 0 0 0 0 0 3.10479 0 4.65719 0 1.5524 3.10479 0 1.5524 3.10479 0 1.5524 1.5524 1.5524 0 1.5524 1.5524 1.5524 3.10479 0 1.5524 0 1.5524 3.10479 0 0 3.10479 3.10479 1.5524 4.65719 1.5524 1.5524 3.10479 0 1.5524 3.10479 0 0 0 0 0 0 1.5524 0 1.5524 1.5524 0 0 0 0 0 1.5524 1.5524 1.5524 6.20959 1.5524 0 4.65719 0 1.5524 3.10479 0 1.5524 3.10479 3.10479 4.65719 0 6.20959 0 1.5524 0 0 0 0 1.5524 0 0 0 0 0 0 0 0 0 0 0 0 0 0 0 0 0 0 0 0 0 0 0 0 0 1.5524 1.5524 0 0 0 0 0 0 1.5524 0 0 3.10479 0 6.20959 1.5524 0 6.20959 3.10479 4.65719 0 1.5524 4.65719 4.65719 1.5524 0 0 1.5524 3.10479 3.10479 1.5524 3.10479 0 0 1.5524 3.10479 3.10479 0 1.5524 3.10479 1.5524 4.65719 1.5524 6.20959 1.5524 0 0 1.5524 0 0 1.5524 1.5524 0 0 0 0 0 0 0 1.5524 0 0 0 0 0 0 0 0 0 1.5524 1.5524 0 1.5524 0 0 0 1.5524 0 1.5524 0 1.5524 1.5524 0 1.5524 1.5524
0 0 0 0 0 0 0 0 0 0 0 0 0 0 0 0 0 0 0 0 0 0 0 0 0 0 0 0 0 0 0 0 0 0 0 0 0 0 0 0 0 0 0 0 0 0 0 0 0 0 1.5524 0 0 0 0 0 0 0 0 0 0 1.5524 0 1.5524 0 0 0 1.5524 4.65719 1.5524 1.5524 0 0 0 1.5524 1.5524 1.5524 4.65719 1.5524 0 3.10479 0 1.5524 4.65719 0 1.5524 1.5524 1.5524 3.10479 0 3.10479 3.10479 0 4.65719 1.5524 1.5524 1.5524 0 0 0 0 3.10479 1.5524 1.5524 0 0 0 0 1.5524 0 0 1.5524 0 1.5524 0 0 0 0 1.5524 1.5524 0 1.5524 1.5524 0 0 1.5524 0 3.10479 1.5524 1.5524 4.65719 1.5524 1.5524 6.20959 0 1.5524 3.10479 1.5524 9.31438 0 3.10479 0 0 0 0 0 0 0 0 0 0 0 0 0 0 0 0 0 0 0 0 0 0 0 0 0 0 0 0 0 0 0 1.5524 0 0 3.10479 0 0 1.5524 0 1.5524 0 0 0 0 1.5524 4.65719 0 1.5524 3.10479 1.5524 1.5524 0 1.5524 3.10479 0 3.10479 3.10479 0 3.10479 1.5524 3.10479 1.5524 0 0 3.10479 0 0 3.10479 4.65719 3.10479 1.5524 4.65719 1.5524 0 1.5524 1.5524 1.5524 1.5524 1.5524 0 0 1.5524 0 1.5524 0 1.5524 0 0 0 0 0 0 1.5524 0 0 0 0 0 3.10479 1.5524 1.5524 1.5524 0 0 0 0 3.10479 3.10479 0 3.10479 3.10479 0 1.5524 0 0
0 0 0 0 0 0 0 0 0 0 0 0 0 0 0 0 0 0 0 0 0 0 0 0 0 0 0 0 0 0 0 0 0 0 0 0 0 0 0 0 0 0 0 0 0 0 0 0 0 0 0 0 0 0 0 0 0 0 0 0 0 0 0 0 0 0 0 1.5524 1.5524 0 1.5524 0 0 0 4.65719 0 0 0 1.5524 3.10479 0 0 1.5524 1.5524 0 1.5524 1.5524 3.10479 0 1.5524 1.5524 0 1.5524 3.10479 1.5524 0 0 1.5524 1.5524 0 1.5524 1.5524 3.10479 0 1.5524 0 0 1.5524 1.5524 0 1.5524 0 0 0 0 0 0 0 0 0 0 0 1.5524 0 1.5524 3.10479 1.5524 0 3.10479 1.5524 3.10479 1.5524 1.5524 1.5524 0 3.10479 0 7.76199 3.10479 3.10479 9.31438 0 1.5524 1.5524 6.20959 1.5524 0 0 0 1.5524 0 0 0 0 0 0 0 0 0 0 0 0 0 0 0 0 0 0 0 0 0 1.5524 0 3.10479 0 0 0 0 3.10479 0 0 0 1.5524 0 1.5524 0 0 1.5524 1.5524 1.5524 1.5524 1.5524 0 0 1.5524 3.10479 0 3.10479 1.5524 3.10479 1.5524 1.5524 1.5524 1.5524 1.5524 1.5524 0 0 1.5524 1.5524 4.65719 0 0 1.5524 0 1.5524 1.5524 0 0 6.20959 1.5524 0 0 0 1.5524 0 0 0 0 0 0 0 1.5524 0 0 0 0 3.10479 0 1.5524 4.65719 0 0 0 0 1.5524 0 1.5524 1.5524 1.5524 0 3.10479 0 0 6.20959 3.10479
0 0 0 0 0 0 0 0 0 0 0 0 0 0 0 0 0 0 0 0 0 0 0 0 0 0 0 0 0 0 0 0 0 0 0 0 0 0 0 0 0 0 0 0 0 0 0 1.5524 0 0 0 0 0 0 0 0 0 0 0 1.5524 3.10479 0 1.5524 0 0 0 0 0 0 1.5524 1.5524 0 0 1.5524 0 0 1.5524 0 3.10479 0 0 0 0 0 0 4.65719 3.10479 3.10479 3.10479 4.65719 1.5524 3.10479 3.10479 1.5524 0 1.5524 0 1.5524 0 0 0 0 1.5524 0 0 3.10479 0 0 0 1.5524 0 0 0 0 0 0 0 0 0 0 1.5524 0 0 0 1.5524 0 0 1.5524 0 0 0 1.5524 0 1.5524 0 3.10479 3.10479 4.65719 0 0 6.20959 4.65719 7.76199 0 1.5524 0 1.5524 0 1.5524 1.5524 0 0 0 0 0 0 0 0 0 0 0 0 0 0 0 0 0 0 0 0 0 0 1.5524 0 1.5524 0 0 0 0 1.5524 4.65719 3.10479 0 0 4.65719 0 1.5524 1.5524 0 4.65719 0 0 1.5524 1.5524 0 1.5524 0 3.10479 0 0 1.5524 3.10479 0 0 1.5524 0 3.10479 1.5524 1.5524 3.10479 1.5524 0 3.10479 3.10479 1.5524 0 1.5524 0 0 0 1.5524 0 1.5524 0 1.5524 0 0 0 0 0 0 0 0 0 0 0 3.10479 1.5524 1.5524 3.10479 1.5524 0 1.5524 0 1.5524 0 1.5524 4.65719 0 0 0 3.10479 4.65719 0 0 0
0 0 0 0 0 0 0 0 0 0 0 0 0 0 0 0 0 0 0 0 0 0 0 0 0 0 0 0 0 0 0 0 0 0 0 0 0 0 0 0 0 0 0 0 0 0 0 0 0 0 0 0 0 0 0 0 0 0 0 4.65719 0 0 3.10479 0 0 0 1.5524 1.5524 1.5524 0 0 0 3.10479 0 4.65719 3.10479 0 1.5524 0 0 1.5524 1.5524 3.10479 0 1.5524 0 3.10479 0 1.5524 3.10479 0 3.10479 4.65719 4.65719 3.10479 1.5524 3.10479 3.10479 3.10479 0 0 0 1.5524 0 0 1.5524 0 3.10479 0 0 0 0 0 1.5524 0 0 0 0 0 1.5524 0 0 0 1.5524 1.5524 3.10479 0 4.65719 1.5524 0 3.10479 1.5524 0 3.10479 4.65719 4.65719 4.65719 1.5524 3.10479 3.10479 1.5524 1.5524 0 3.10479 3.10479 1.5524 1.5524 3.10479 1.5524 0 0 0 0 0 0 0 0 0 0 0 0 0 0 0 0 0 0 0 0 0 0 0 0 0 0 1.5524 1.5524 0 0 1.5524 0 0 3.10479 4.65719 1.5524 3.10479 0 1.5524 4.65719 1.5524 0 4.65719 3.10479 0 1.5524 0 0 3.10479 0 3.10479 0 0 0 1.5524 3.10479 4.65719 0 0 0 0 0 1.5524 1.5524 0 1.5524 3.10479 1.5524 1.5524 0 0 0 0 0 0 0 0 0 0 0 0 0 0 0 0 0 4.65719 0 1.5524 0 0 1.5524 0 4.65719 1.5524 1.5524 1.5524 4.65719 3.10479 4.65719 0 6.20959 1.5524 1.5524 3.10479 7.76199 3.10479
0 0 0 0 0 0 0 0 0 0 0 0 0 0 0 0 0 0 0 0 0 0 0 0 0 0 0 0 0 0 0 0 0 0 0 0 0 0 0 0 0 0 0 0 0 0 0 0 0 0 0 0 0 1.5524 0 0 1.5524 0 0 0 0 0 0 0 1.5524 0 1.5524 3.10479 0 0 1.5524 0 1.5524 0 0 4.65719 4.65719 1.5524 3.10479 0 4.65719 0 0 0 3.10479 0 0 1.5524 0 1.5524 4.65719 3.10479 4.65719 1.5524 1.5524 3.10479 0 1.5524 3.10479 0 1.5524 0 0 0 0 0 1.5524 0 0 0 0 0 0 0 0 0 0 0 0 0 0 0 0 0 1.5524 4.65719 1.5524 0 0 0 0 0 0 0 0 0 0 3.10479 1.5524 0 1.5524 3.10479 1.5524 1.5524 1.5524 0 0 0 0 0 0 0 0 0 0 0 0 0 0 0 0 0 0 0 0 0 0 0 0 0 0 0 0 0 0 0 1.5524 1.5524 0 3.10479 1.5524 4.65719 0 0 1.5524 3.10479 3.10479 1.5524 1.5524 0 6.20959 4.65719 7.76199 0 0 3.10479 0 0 1.5524 1.5524 3.10479 0 0 0 3.10479 0 3.10479 0 1.5524 0 0 1.5524 4.65719 0 0 3.10479 1.5524 0 0 0 0 0 0 0 0 0 0 0 0 0 0 0 0 0 1.5524 1.5524 0 1.5524 3.10479 0 1.5524 4.65719 1.5524 1.5524 1.5524 3.10479 1.5524 1.5524 1.5524 1.5524 1.5524 1.5524 0 3.10479 1.5524 1.5524
0 0 0 0 0 0 0 0 0 0 0 0 0 0 0 0 0 0 0 0 0 0 0 0 0 0 0 0 0 0 0 0 0 0 0 0 0 0 0 0 0 0 0 0 0 0 0 0 0 0 0 0 0 1.5524 1.5524 0 0 0 3.10479 1.5524 0 0 0 0 1.5524 0 1.5524 1.5524 1.5524 0 0 0 1.5524 0 0 0 3.10479 3.10479 1.5524 0 1.5524 3.10479 1.5524 0 3.10479 0 6.20959 1.5524 3.10479 1.5524 1.5524 1.5524 1.5524 3.10479 3.10479 1.5524 1.5524 0 0 1.5524 0 1.5524 1.5524 0 0 0 0 0 0 0 0 0 0 0 0 0 0 0 0 0 1.5524 0 0 0 1.5524 0 0 0 3.10479 0 0 0 1.5524 4.65719 0 3.10479 1.5524 1.5524 0 0 7.76199 1.5524 1.5524 3.10479 0 0 1.5524 0 3.10479 1.5524 0 0 0 0 0 0 0 0 0 0 0 0 0 0 0 0 0 0 0 0 0 0 0 0 0 0 0 0 3.10479 0 0 0 0 3.10479 4.65719 0 4.65719 0 0 1.5524 3.10479 1.5524 0 1.5524 1.5524 1.5524 4.65719 0 0 0 0 1.5524 1.5524 1.5524 0 0 0 1.5524 1.5524 0 3.10479 0 1.5524 1.5524 0 0 0 0 0 0 0 0 0 0 1.5524 0 0 0 0 0 0 0 0 0 0 3.10479 0 0 0 0 1.5524 1.5524 0 0 1.5524 0 1.5524 1.5524 4.65719 3.10479 3.10479 3.10479 3.10479 1.5524 0 3.10479
0 0 0 0 0 0 0 0 0 0 0 0 0 0 0 0 0 0 0 0 0 0 0 0 0 0 0 0 0 0 0 0 0 0 0 0 0 0 0 0 0 0 0 0 0 0 0 0 0 0 0 0 0 0 0 0 1.5524 3.10479 1.5524 1.5524 0 0 1.5524 0 3.10479 0 0 3.10479 1.5524 1.5524 1.5524 0 0 0 3.10479 0 1.5524 1.5524 1.5524 4.65719 0 0 1.5524 7.76199 1.5524 3.10479 1.5524 3.10479 1.5524 0 1.5524 3.10479 1.5524 3.10479 4.65719 3.10479 1.5524 1.5524 4.65719 1.5524 1.5524 0 0 0 3.10479 0 0 0 0 0 0 0 0 0 0 0 0 0 0 0 0 0 0 0 0 0 1.5524 3.10479 1.5524 1.5524 1.5524 1.5524 0 1.5524 1.5524 3.10479 0 0 1.5524 1.5524 1.5524 0 0 1.5524 0 0 0 0 0 0 0 1.5524 0 0 0 0 0 0 0 0 0 0 0 0 0 0 0 0 0 0 0 1.5524 0 0 0 0 3.10479 0 1.5524 0 1.5524 0 0 1.5524 1.5524 1.5524 3.10479 3.10479 4.65719 3.10479 0 0 0 0 1.5524 1.5524 1.5524 0 1.5524 0 1.5524 0 3.10479 0 0 3.10479 4.65719 0 0 3.10479 0 1.5524 0 0 1.5524 0 0 0 0 3.10479 0 0 0 0 0 0 0 0 0 0 1.5524 0 0 1.5524 0 0 3.10479 3.10479 0 1.5524 0 7.76199 0 0 3.10479 3.10479 1.5524 0 7.76199 1.5524 4.65719 3.10479 3.10479 1.5524 1.5524 0
0 0 0 0 0 0 0 0 0 0 0 0 0 0 0 0 0 0 0 0 0 0 0 0 0 0 0 0 0 0 0 0 0 0 0 0 0 0 0 0 0 0 0 0 0 0 0 0 0 0 0 0 0 0 0 0 1.5524 0 0 1.5524 1.5524 0 1.5524 1.5524 7.76199 3.10479 1.5524 3.10479 1.5524 0 1.5524 1.5524 0 0 1.5524 1.5524 3.10479 3.10479 1.5524 1.5524 0 1.5524 1.5524 3.10479 0 0 1.5524 1.5524 0 1.5524 3.10479 1.5524 1.5524 1.5524 1.5524 6.20959 1.5524 0 3.10479 3.10479 0 0 0 0 0 0 0 0 0 0 0 0 0 0 0 0 0 0 0 0 0 0 0 0 0 0 0 0 1.5524 0 0 0 0 0 0 1.5524 3.10479 0 0 3.10479 0 0 1.5524 0 0 0 0 0 0 1.5524 0 0 0 0 0 0 0 0 0 0 0 0 0 0 0 0 0 0 0 0 0 0 0 0 0 0 0 0 0 0 1.5524 0 0 6.20959 1.5524 1.5524 1.5524 3.10479 3.10479 3.10479 3.10479 4.65719 1.5524 3.10479 4.65719 4.65719 1.5524 0 0 4.65719 0 0 0 0 0 0 3.10479 0 0 0 1.5524 0 0 0 0 1.5524 0 0 0 0 0 0 0 0 0 0 0 0 0 0 0 0 0 0 1.5524 0 0 0 1.5524 0 0 0 0 4.65719 7.76199 3.10479 4.65719 4.65719 1.5524 1.5524 0 1.5524 4.65719 3.10479 3.10479 1.5524
0 0 0 0 0 0 0 0 0 0 0 0 0 0 0 0 0 0 0 0 0 0 0 0 0 0 0 0 0 0 0 0 0 0 0 0 0 0 0 0 0 0 0 0 0 0 1.5524 0 0 0 0 0 0 0 0 0 0 1.5524 0 0 1.5524 3.10479 1.5524 0 0 1.5524 4.65719 1.5524 3.10479 1.5524 1.5524 0 1.5524 0 0 0 0 0 4.65719 0 3.10479 3.10479 1.5524 1.5524 1.5524 1.5524 0 1.5524 0 3.10479 3.10479 3.10479 3.10479 3.10479 0 0 0 3.10479 3.10479 1.5524 1.5524 1.5524 0 0 0 0 0 0 0 0 0 0 0 0 0 0 0 0 0 0 0 0 0 0 1.5524 0 1.5524 0 0 0 0 1.5524 0 0 0 0 0 1.5524 1.5524 0 4.65719 0 0 0 3.10479 0 1.5524 0 0 0 0 0 0 0 0 0 0 0 0 0 0 0 0 0 0 0 0 0 0 0 0 0 0 0 0 0 0 0 0 0 0 0 1.5524 3.10479 1.5524 1.5524 1.5524 7.76199 3.10479 0 1.5524 3.10479 7.76199 1.5524 0 1.5524 0 0 0 0 0 0 1.5524 0 1.5524 0 1.5524 0 1.5524 1.5524 1.5524 0 0 0 0 0 0 0 0 0 0 0 0 0 0 0 0 0 0 0 0 0 0 1.5524 0 1.5524 1.5524 0 0 0 3.10479 0 1.5524 1.5524 3.10479 0 0 1.5524 1.5524 1.5524 4.65719 1.5524 3.10479 3.10479 1.5524 0
0 0 0 0 0 0 0 0 0 0 0 0 0 0 0 0 0 0 0 0 0 0 0 0 0 0 0 0 0 0 0 0 0 0 0 0 0 0 0 0 0 0 0 0 1.5524 0 0 0 0 0 0 1.5524 1.5524 0 0 4.65719 0 0 1.5524 3.10479 0 0 3.10479 0 4.65719 0 0 0 0 0 1.5524 1.5524 1.5524 0 0 1.5524 1.5524 0 1.5524 0 1.5524 1.5524 1.5524 4.65719 1.5524 0 1.5524 0 7.76199 1.5524 1.5524 0 3.10479 4.65719 1.5524 1.5524 3.10479 1.5524 3.10479 0 0 0 0 0 1.5524 0 0 0 0 0 0 0 0 0 0 0 0 0 0 0 0 0 0 0 0 3.10479 0 1.5524 0 3.10479 0 1.5524 0 0 3.10479 0 3.10479 0 3.10479 4.65719 0 0 1.5524 1.5524 1.5524 1.5524 0 0 0 0 0 0 0 0 0 0 0 0 0 0 0 0 0 0 0 0 0 0 0 0 0 0 0 0 0 0 0 0 0 0 3.10479 3.10479 0 1.5524 3.10479 1.5524 1.5524 3.10479 9.31438 0 4.65719 1.5524 3.10479 4.65719 1.5524 1.5524 3.10479 1.5524 0 0 0 0 3.10479 1.5524 0 0 0 0 0 0 1.5524 1.5524 0 0 0 1.5524 0 0 0 0 0 0 0 0 0 0 0 0 0 0 0 0 0 1.5524 0 0 1.5524 1.5524 1.5524 0 1.5524 1.5524 1.5524 1.5524 0 6.20959 3.10479 9.31438 0 1.5524 3.10479 3.10479 0 1.5524 0 1.5524
0 0 0 0 0 0 0 0 0 0 0 0 0 0 0 0 0 0 0 0 0 0 0 0 0 0 0 0 0 0 0 0 0 0 0 0 0 0 0 0 0 0 0 0 0 0 0 0 1.5524 0 0 0 0 0 0 0 0 3.10479 0 0 1.5524 3.10479 0 1.5524 1.5524 0 3.10479 1.5524 0 3.10479 1.5524 1.5524 0 0 1.5524 1.5524 0 1.5524 0 1.5524 3.10479 3.10479 4.65719 0 3.10479 6.20959 1.5524 4.65719 7.76199 6.20959 3.10479 3.10479 1.5524 0 1.5524 1.5524 4.65719 0 1.5524 0 1.5524 0 0 0 0 0 0 0 0 0 0 0 0 0 0 0 0 0 0 0 0 1.5524 0 0 1.5524 0 0 1.5524 0 0 0 0 1.5524 0 0 1.5524 1.5524 1.5524 0 0 0 0 0 1.5524 0 0 1.5524 0 0 0 0 0 0 0 0 0 0 0 0 0 0 0 0 0 0 0 0 0 0 0 0 0 0 0 0 0 0 0 0 0 1.5524 0 0 0 1.5524 1.5524 1.5524 1.5524 1.5524 1.5524 1.5524 4.65719 1.5524 1.5524 7.76199 1.5524 4.65719 4.65719 0 3.10479 0 0 0 0 0 1.5524 0 0 0 1.5524 1.5524 0 1.5524 1.5524 0 0 0 0 0 0 0 0 0 0 0 0 0 0 0 0 0 0 0 0 1.5524 0 0 1.5524 3.10479 0 3.10479 1.5524 0 1.5524 3.10479 0 3.10479 1.5524 1.5524 1.5524 4.65719 4.65719 3.10479 0 3.10479 7.76199
0 0 0 0 0 0 0 0 0 0 0 0 0 0 0 0 0 0 0 0 0 0 0 0 0 0 0 0 0 0 0 0 0 0 0 0 0 0 0 0 0 0 0 0 0 0 0 0 0 0 0 0 0 1.5524 0 1.5524 0 3.10479 1.5524 1.5524 0 0 1.5524 1.5524 0 3.10479 3.10479 3.10479 1.5524 3.10479 3.10479 3.10479 1.5524 1.5524 1.5524 1.5524 1.5524 1.5524 3.10479 0 3.10479 6.20959 4.65719 3.10479 1.5524 1.5524 4.65719 4.65719 3.10479 1.5524 3.10479 0 4.65719 0 0 1.5524 4.65719 0 1.5524 0 0 0 0 0 0 0 0 0 0 0 0 0 0 0 0 0 0 0 0 0 0 0 1.5524 0 0 0 1.5524 0 0 0 0 0 0 0 0 0 4.65719 3.10479 1.5524 0 0 1.5524 0 3.10479 0 1.5524 0 0 0 0 0 0 0 0 0 0 0 0 0 0 0 0 0 0 0 0 0 0 0 0 0 0 0 0 0 0 0 0 0 0 1.5524 0 4.65719 0 1.5524 1.5524 4.65719 9.31438 4.65719 1.5524 4.65719 1.5524 1.5524 1.5524 0 3.10479 1.5524 3.10479 0 0 1.5524 0 0 0 0 1.5524 0 0 0 0 0 0 1.5524 0 0 0 0 0 0 0 0 0 0 0 0 0 0 0 0 0 0 1.5524 0 0 1.5524 0 1.5524 0 1.5524 1.5524 0 3.10479 0 3.10479 4.65719 1.5524 0 0 3.10479 4.65719 3.10479 4.65719 3.10479 4.65719 6.20959 3.10479
0 0 0 0 0 0 0 0 0 0 0 0 0 0 0 0 0 0 0 0 0 0 0 0 0 0 0 0 0 0 0 0 0 1.5524 0 0 0 0 0 0 0 0 0 0 3.10479 0 3.10479 0 0 0 0 0 0 3.10479 0 0 3.10479 1.5524 1.5524 0 0 3.10479 0 0 1.5524 3.10479 0 3.10479 1.5524 3.10479 1.5524 1.5524 0 0 4.65719 1.5524 0 1.5524 0 0 0 1.5524 1.5524 1.5524 0 0 1.5524 1.5524 4.65719 4.65719 0 4.65719 0 1.5524 0 4.65719 3.10479 1.5524 1.5524 0 1.5524 0 0 0 0 0 0 0 0 0 0 0 0 0 0 0 0 0 0 0 0 0 0 0 0 0 0 0 0 0 0 0 1.5524 0 0 1.5524 0 0 3.10479 0 0 0 0 0 0 0 0 0 0 0 0 0 0 0 0 0 0 0 0 0 0 0 0 0 0 0 0 0 0 0 0 0 0 0 0 0 0 0 0 0 0 0 0 1.5524 4.65719 3.10479 3.10479 4.65719 4.65719 3.10479 6.20959 1.5524 1.5524 1.5524 0 1.5524 1.5524 0 0 0 0 0 0 0 1.5524 0 0 0 0 1.5524 0 1.5524 0 0 0 0 0 0 0 0 0 0 0 0 0 0 0 0 0 0 0 1.5524 0 0 0 0 0 0 0 1.5524 0 0 1.5524 1.5524 3.10479 1.5524 1.5524 0 1.5524 0 4.65719 3.10479 1.5524 4.65719 3.10479 3.10479
0 0 0 0 0 0 0 0 0 0 0 0 0 0 0 0 0 0 0 0 0 0 0 0 0 0 0 0 3.10479 0 1.5524 0 1.5524 4.65719 0 0 0 1.5524 1.5524 0 0 0 1.5524 0 0 0 0 1.5524 1.5524 0 0 0 1.5524 0 1.5524 1.5524 0 0 0 1.5524 1.5524 1.5524 0 0 1.5524 1.5524 1.5524 1.5524 1.5524 3.10479 4.65719 0 0 0 3.10479 1.5524 0 0 3.10479 1.5524 3.10479 0 1.5524 1.5524 1.5524 3.10479 0 3.10479 1.5524 1.5524 0 1.5524 0 1.5524 0 4.65719 1.5524 1.5524 0 1.5524 0 0 0 0 0 0 0 0 0 0 0 0 0 0 0 0 0 0 0 0 0 0 0 0 0 0 0 0 0 0 0 0 0 0 0 1.5524 0 1.5524 4.65719 0 1.5524 0 1.5524 0 0 0 0 0 0 0 0 0 0 0 0 0 0 0 0 0 0 0 0 0 0 0 0 0 0 0 0 0 0 0 0 0 0 0 0 0 1.5524 3.10479 1.5524 0 1.5524 1.5524 0 3.10479 1.5524 3.10479 1.5524 3.10479 3.10479 1.5524 1.5524 0 3.10479 0 1.5524 0 0 1.5524 0 0 0 0 0 1.5524 0 1.5524 1.5524 0 0 0 0 0 0 0 0 1.5524 0 0 0 0 0 0 0 0 0 0 0 0 0 0 0 1.5524 3.10479 0 0 1.5524 1.5524 1.5524 1.5524 1.5524 3.10479 1.5524 1.5524 0 3.10479 0 6.20959 0 3.10479 3.10479 0 0
0 0 0 0 0 0 0 0 0 0 0 0 0 0 0 0 0 0 0 0 0 0 0 0 0 0 0 0 0 0 0 0 0 0 0 1.5524 0 0 0 1.5524 0 1.5524 0 0 0 0 0 0 1.5524 0 0 0 0 0 0 0 1.5524 1.5524 0 0 0 0 1.5524 1.5524 3.10479 1.5524 1.5524 0 0 3.10479 0 1.5524 4.65719 0 1.5524 0 3.10479 1.5524 4.65719 1.5524 1.5524 1.5524 3.10479 3.10479 3.10479 1.5524 3.10479 1.5524 1.5524 4.65719 1.5524 4.65719 0 3.10479 1.5524 0 1.5524 3.10479 1.5524 0 3.10479 0 0 0 0 0 0 0 0 0 0 0 0 0 0 0 0 0 0 0 0 0 0 0 0 0 0 0 0 0 0 0 0 0 0 1.5524 0 0 1.5524 0 0 0 0 0 0 0 0 0 0 0 0 0 0 0 0 0 0 0 0 0 0 0 0 0 0 0 0 0 0 0 0 0 0 0 0 0 0 0 1.5524 1.5524 4.65719 0 0 4.65719 3.10479 1.5524 0 0 6.20959 1.5524 1.5524 3.10479 1.5524 7.76199 4.65719 3.10479 1.5524 1.5524 0 0 0 0 0 0 0 0 0 0 0 0 0 0 0 0 0 0 0 0 0 0 0 0 0 0 0 0 0 0 0 0 0 0 1.5524 0 0 0 0 0 0 0 1.5524 1.5524 0 1.5524 1.5524 0 0 1.5524 3.10479 0 4.65719 6.20959 0 1.5524 1.5524 3.10479
0 0 0 0 0 0 0 0 0 0 0 0 0 0 0 0 0 0 0 0 0 0 0 0 0 0 0 0 0 0 0 0 0 0 0 0 0 0 1.5524 1.5524 0 0 1.5524 1.5524 1.5524 0 0 0 3.10479 0 0 1.5524 0 1.5524 0 0 1.5524 0 0 0 3.10479 0 0 3.10479 1.5524 4.65719 3.10479 3.10479 4.65719 4.65719 4.65719 0 4.65719 0 1.5524 3.10479 0 3.10479 0 1.5524 1.5524 1.5524 1.5524 4.65719 3.10479 1.5524 3.10479 1.5524 6.20959 0 4.65719 1.5524 1.5524 1.5524 3.10479 1.5524 3.10479 1.5524 3.10479 3.10479 1.5524 0 0 0 0 0 0 0 0 0 0 0 0 0 0 0 0 0 0 0 0 0 0 0 0 0 0 0 0 0 0 0 0 0 0 3.10479 0 0 0 0 0 0 0 0 3.10479 0 0 0 0 0 0 0 0 0 0 0 0 0 0 0 0 0 0 0 0 0 0 0 0 0 0 0 0 0 0 0 0 1.5524 1.5524 0 0 0 0 0 1.5524 4.65719 1.5524 3.10479 0 0 1.5524 1.5524 1.5524 1.5524 3.10479 0 1.5524 1.5524 0 0 1.5524 0 0 0 0 0 1.5524 0 0 3.10479 0 0 0 0 0 0 0 0 0 0 0 0 0 0 0 0 0 0 0 0 0 0 0 1.5524 0 1.5524 0 0 1.5524 1.5524 0 0 0 1.5524 1.5524 0 3.10479 1.5524 1.5524 1.5524 3.10479 4.65719 0 0 4.65719 1.5524
0 0 0 0 0 0 0 0 0 0 0 0 0 0 0 0 0 0 0 0 0 0 0 0 0 0 0 0 0 0 0 0 0 0 0 0 1.5524 1.5524 0 0 0 1.5524 1.5524 0 0 0 1.5524 0 0 0 1.5524 0 1.5524 1.5524 1.5524 0 1.5524 1.5524 0 3.10479 1.5524 0 0 0 1.5524 0 1.5524 0 3.10479 0 0 4.65719 3.10479 1.5524 0 3.10479 1.5524 1.5524 6.20959 1.5524 1.5524 1.5524 4.65719 0 3.10479 3.10479 3.10479 4.65719 1.5524 3.10479 3.10479 3.10479 3.10479 4.65719 4.65719 3.10479 1.5524 1.5524 4.65719 1.5524 1.5524 0 0 0 1.5524 0 0 0 0 0 0 0 0 0 0 0 0 0 0 0 0 0 0 0 0 0 0 0 0 0 0 0 0 0 0 0 0 1.5524 0 1.5524 0 3.10479 1.5524 1.5524 0 0 0 0 0 0 0 0 0 0 0 0 0 0 0 0 0 0 0 0 0 0 0 0 0 0 0 0 0 0 0 0 0 0 1.5524 0 0 1.5524 0 1.5524 0 3.10479 1.5524 1.5524 1.5524 1.5524 0 1.5524 3.10479 1.5524 1.5524 3.10479 3.10479 0 0 0 0 0 0 0 0 0 0 0 0 0 0 1.5524 0 0 0 0 0 0 0 0 0 0 0 0 0 0 0 0 0 0 0 0 0 0 0 0 0 1.5524 0 0 0 3.10479 0 1.5524 1.5524 1.5524 1.5524 1.5524 0 3.10479 1.5524 1.5524 3.10479 1.5524 4.65719 3.10479
0 0 0 0 0 0 0 0 0 0 0 0 0 0 0 0 0 0 0 0 0 0 0 0 0 0 0 0 0 0 0 0 0 0 0 1.5524 0 0 0 0 1.5524 0 0 3.10479 0 0 0 0 0 1.5524 0 0 0 0 0 0 0 1.5524 3.10479 1.5524 0 1.5524 0 0 1.5524 0 1.5524 1.5524 1.5524 6.20959 1.5524 1.5524 1.5524 0 0 4.65719 1.5524 1.5524 4.65719 4.65719 4.65719 4.65719 3.10479 4.65719 3.10479 3.10479 6.20959 3.10479 3.10479 4.65719 4.65719 3.10479 1.5524 7.76199 3.10479 3.10479 4.65719 0 1.5524 1.5524 1.5524 0 0 0 0 0 0 0 0 0 0 0 0 0 0 0 0 0 0 0 0 0 0 0 0 0 0 0 0 0 1.5524 0 0 0 1.5524 0 0 0 0 0 3.10479 0 0 0 0 1.5524 0 0 0 0 0 0 0 0 0 0 0 0 0 0 0 0 0 0 0 0 0 0 0 0 0 0 0 0 0 0 0 0 1.5524 1.5524 0 1.5524 0 0 1.5524 0 0 1.5524 1.5524 1.5524 4.65719 0 0 0 0 1.5524 4.65719 0 0 0 0 0 1.5524 0 3.10479 0 0 1.5524 0 0 0 0 0 0 0 0 0 0 0 0 0 0 0 0 0 0 0 0 0 0 0 0 0 1.5524 0 0 1.5524 0 0 1.5524 0 0 0 1.5524 0 0 1.5524 3.10479 0 1.5524 0 0 3.10479 1.5524 3.10479 0
0 0 0 0 0 0 0 0 0 0 0 0 0 0 0 0 0 0 0 0 0 0 0 0 0 0 0 0 0 0 0 0 0 0 0 1.5524 3.10479 3.10479 1.5524 0 0 0 0 1.5524 0 0 1.5524 1.5524 0 1.5524 0 0 0 0 1.5524 1.5524 4.65719 0 0 1.5524 3.10479 0 0 1.5524 6.20959 1.5524 7.76199 3.10479 3.10479 6.20959 1.5524 6.20959 3.10479 1.5524 1.5524 0 1.5524 3.10479 3.10479 6.20959 3.10479 4.65719 1.5524 9.31438 3.10479 3.10479 1.5524 0 3.10479 3.10479 4.65719 1.5524 3.10479 0 3.10479 1.5524 1.5524 1.5524 3.10479 0 1.5524 0 0 0 0 0 0 0 0 0 0 0 0 0 0 0 0 0 0 0 0 0 0 0 0 0 0 0 0 0 0 0 0 1.5524 0 0 0 0 0 3.10479 0 0 1.5524 1.5524 0 0 0 1.5524 0 0 0 0 0 0 0 0 0 0 0 0 0 0 0 0 0 0 0 0 0 0 0 0 0 0 0 0 0 1.5524 0 3.10479 0 0 0 0 7.76199 1.5524 3.10479 1.5524 3.10479 0 0 1.5524 3.10479 0 1.5524 1.5524 0 0 0 0 1.5524 1.5524 0 0 0 0 0 0 1.5524 0 0 1.5524 0 0 0 0 0 0 0 0 0 0 0 0 0 0 0 0 0 0 0 0 0 0 0 0 0 0 0 0 0 0 3.10479 3.10479 1.5524 0 1.5524 3.10479 0 1.5524 0 0 0 0 1.5524 1.5524
0 0 0 0 0 0 0 0 0 0 0 0 0 0 0 0 0 0 0 0 0 0 0 0 0 0 0 0 0 0 0 0 1.5524 3.10479 0 0 1.5524 3.10479 0 0 1.5524 0 0 0 1.5524 0 0 1.5524 0 1.5524 1.5524 0 0 1.5524 0 0 0 1.5524 0 0 0 4.65719 3.10479 0 1.5524 0 1.5524 1.5524 4.65719 3.10479 3.10479 3.10479 4.65719 4.65719 3.10479 0 1.5524 0 1.5524 4.65719 1.5524 1.5524 1.5524 3.10479 10.8668 4.65719 0 1.5524 1.5524 0 3.10479 0 4.65719 0 3.10479 0 3.10479 3.10479 0 0 0 0 0 0 0 0 0 0 0 0 0 0 0 0 0 0 0 0 0 0 0 0 0 0 0 0 0 0 0 0 0 0 0 0 0 1.5524 4.65719 1.5524 0 0 0 0 0 0 0 0 1.5524 0 0 0 0 0 0 0 0 0 0 0 0 0 0 0 0 0 0 0 0 0 0 0 0 0 0 0 0 0 0 0 0 0 0 0 1.5524 1.5524 1.5524 4.65719 0 3.10479 0 1.5524 1.5524 1.5524 1.5524 0 1.5524 1.5524 0 1.5524 0 0 0 0 0 0 0 0 0 0 0 0 0 0 0 0 0 0 0 0 0 0 0 0 0 0 0 0 0 0 0 0 0 0 0 1.5524 0 0 0 0 0 0 0 0 0 1.5524 0 0 0 1.5524 0 3.10479 4.65719 0 0 4.65719 0 0
0 0 0 0 0 0 0 0 0 0 0 0 0 0 0 0 0 0 0 0 0 0 0 0 0 0 0 0 0 0 0 4.65719 0 0 1.5524 0 0 0 1.5524 0 1.5524 0 1.5524 0 1.5524 1.5524 0 1.5524 1.5524 0 1.5524 1.5524 4.65719 0 1.5524 0 0 3.10479 1.5524 0 1.5524 1.5524 1.5524 0 3.10479 0 3.10479 3.10479 0 4.65719 4.65719 1.5524 4.65719 7.76199 1.5524 1.5524 1.5524 0 6.20959 1.5524 1.5524 3.10479 7.76199 3.10479 3.10479 3.10479 1.5524 3.10479 9.31438 1.5524 3.10479 0 1.5524 6.20959 1.5524 0 3.10479 0 0 0 0 0 0 0 0 0 0 0 0 0 0 0 0 0 0 0 0 0 0 0 0 0 0 0 0 0 0 0 0 0 0 0 0 0 0 0 0 0 0 0 1.5524 0 3.10479 0 1.5524 0 0 0 0 0 0 0 0 0 0 0 0 0 0 0 0 0 0 0 0 0 0 0 0 0 0 0 0 0 0 0 0 0 0 1.5524 0 0 0 0 0 0 1.5524 1.5524 0 1.5524 0 1.5524 0 1.5524 3.10479 0 4.65719 0 3.10479 0 0 0 0 0 0 0 0 1.5524 0 0 0 0 0 0 0 0 0 0 0 0 0 0 0 0 0 0 0 0 0 0 0 0 0 0 0 0 0 0 0 0 0 0 0 3.10479 0 1.5524 0 1.5524 0 1.5524 0 0 1.5524 0 3.10479 1.5524
0 0 0 0 0 0 0 0 0 0 0 0 0 0 0 0 0 0 0 0 0 0 0 0 0 0 0 0 0 0 0 0 1.5524 0 0 0 0 0 0 0 0 3.10479 1.5524 0 0 4.65719 3.10479 0 0 1.5524 1.5524 0 0 1.5524 0 0 1.5524 1.5524 0 0 0 1.5524 4.65719 1.5524 1.5524 1.5524 1.5524 1.5524 3.10479 3.10479 6.20959 3.10479 3.10479 7.76199 1.5524 1.5524 4.65719 0 9.31438 1.5524 4.65719 3.10479 4.65719 4.65719 4.65719 3.10479 4.65719 3.10479 0 4.65719 3.10479 6.20959 1.5524 0 0 0 0 1.5524 0 0 0 0 0 0 0 0 0 0 0 0 0 0 0 0 0 0 0 0 0 0 0 0 0 0 0 0 0 0 0 0 0 0 0 0 0 0 1.5524 1.5524 0 0 0 0 0 0 0 0 0 0 0 0 0 0 0 0 0 0 0 0 0 0 0 0 0 0 0 0 0 0 0 0 0 0 0 0 0 0 0 0 1.5524 1.5524 0 0 0 0 1.5524 0 1.5524 4.65719 1.5524 1.5524 3.10479 0 0 0 3.10479 0 0 1.5524 1.5524 3.10479 1.5524 0 0 0 0 0 0 0 0 0 0 0 0 0 0 0 0 0 0 0 0 0 0 0 0 0 0 0 0 0 0 0 0 0 0 0 0 0 1.5524 0 0 0 0 0 3.10479 0 0 0 0 1.5524 0 1.5524 0 3.10479 0 3.10479
0 0 0 0 0 0 0 0 0 0 0 0 0 0 0 0 0 0 0 0 0 0 0 0 0 0 0 0 0 0 0 0 0 1.5524 0 1.5524 1.5524 3.10479 0 4.65719 1.5524 1.5524 0 0 1.5524 1.5524 1.5524 0 1.5524 1.5524 1.5524 1.5524 1.5524 0 0 4.65719 1.5524 0 0 1.5524 3.10479 1.5524 3.10479 0 4.65719 3.10479 3.10479 1.5524 3.10479 9.31438 4.65719 4.65719 10.8668 4.65719 4.65719 6.20959 7.76199 1.5524 0 1.5524 4.65719 1.5524 3.10479 3.10479 1.5524 1.5524 1.5524 0 1.5524 6.20959 3.10479 1.5524 1.5524 0 0 1.5524 1.5524 0 3.10479 0 0 0 0 0 0 0 0 0 0 0 0 0 0 0 0 0 0 0 0 0 0 0 0 0 0 0 0 0 0 0 0 0 1.5524 0 0 0 0 0 0 0 0 0 0 0 0 1.5524 0 0 0 0 0 0 0 0 0 0 0 0 0 0 0 0 0 0 0 0 0 0 0 0 0 0 0 0 0 0 0 0 3.10479 0 0 0 1.5524 0 0 1.5524 0 1.5524 1.5524 0 1.5524 3.10479 1.5524 1.5524 3.10479 1.5524 0 0 0 0 1.5524 1.5524 0 0 0 0 0 0 0 0 0 0 0 0 0 0 0 0 0 0 0 0 0 0 0 0 0 0 0 0 0 0 0 0 0 0 0 0 0 0 0 1.5524 1.5524 3.10479 0 1.5524 0 0 1.5524 1.5524 1.5524 0 0 0 3.10479 1.5524
0 0 0 0 0 0 0 0 0 0 0 0 0 0 0 0 0 0 0 0 0 0 0 0 0 0 0 0 0 0 0 0 0 1.5524 0 0 0 0 0 0 0 1.5524 1.5524 0 0 1.5524 1.5524 0 3.10479 4.65719 1.5524 0 1.5524 3.10479 0 4.65719 1.5524 1.5524 0 1.5524 1.5524 0 4.65719 1.5524 0 4.65719 6.20959 6.20959 4.65719 4.65719 3.10479 7.76199 3.10479 4.65719 1.5524 7.76199 7.76199 4.65719 7.76199 7.76199 4.65719 4.65719 6.20959 3.10479 10.8668 6.20959 6.20959 3.10479 1.5524 7.76199 4.65719 4.65719 1.5524 0 0 0 0 0 1.5524 0 0 0 0 0 1.5524 0 0 0 0 0 0 0 0 0 0 0 0 0 0 0 0 0 0 0 0 0 0 0 0 0 0 0 0 0 0 0 1.5524 0 0 0 0 0 0 0 0 0 0 0 0 0 0 0 0 0 0 0 0 0 0 0 0 0 0 0 0 0 0 0 0 0 0 0 0 0 0 0 0 0 0 1.5524 0 0 1.5524 0 0 0 0 3.10479 0 3.10479 3.10479 1.5524 0 0 1.5524 0 0 0 1.5524 1.5524 0 0 0 0 0 0 0 0 0 0 0 0 0 0 0 0 0 0 0 0 0 0 0 0 0 0 0 0 0 0 0 0 0 1.5524 0 0 0 0 0 0 0 3.10479 0 1.5524 0 1.5524 0 1.5524 0 0 0 1.5524 1.5524 0 1.5524 3.10479
0 0 0 0 0 0 0 0 0 0 0 0 0 0 0 0 0 0 0 0 0 0 0 0 1.5524 0 0 0 0 0 0 0 1.5524 3.10479 0 0 0 0 1.5524 0 0 0 1.5524 0 0 1.5524 1.5524 1.5524 1.5524 0 0 0 0 0 0 1.5524 1.5524 0 3.10479 1.5524 3.10479 4.65719 4.65719 3.10479 4.65719 6.20959 7.76199 7.76199 0 4.65719 4.65719 6.20959 7.76199 3.10479 4.65719 4.65719 3.10479 1.5524 4.65719 6.20959 1.5524 7.76199 4.65719 1.5524 3.10479 1.5524 1.5524 3.10479 3.10479 0 1.5524 1.5524 0 0 1.5524 0 0 0 0 0 0 0 0 0 0 0 0 0 0 0 0 0 0 0 0 0 0 0 0 0 0 0 0 0 0 0 0 0 0 0 0 0 0 0 0 1.5524 0 0 0 0 0 1.5524 0 0 0 0 0 0 0 0 0 0 0 0 0 0 0 0 0 0 0 0 0 0 0 0 0 0 0 0 0 0 0 0 0 0 0 0 0 0 0 0 1.5524 1.5524 0 0 1.5524 0 1.5524 0 1.5524 1.5524 1.5524 0 1.5524 0 0 0 1.5524 0 0 0 0 0 0 0 0 0 0 0 0 0 0 0 0 0 0 0 0 0 0 0 0 0 0 0 0 0 0 0 0 0 0 0 0 0 1.5524 0 0 3.10479 0 1.5524 3.10479 4.65719 3.10479 0 0 0 1.5524 0 1.5524 3.10479 0 3.10479 0 0
0 0 0 0 0 0 0 0 0 0 0 0 0 0 0 0 0 0 0 0 0 0 0 0 0 0 0 0 1.5524 0 1.5524 0 0 0 1.5524 0 0 1.5524 0 1.5524 0 1.5524 0 0 0 1.5524 0 0 1.5524 1.5524 0 0 0 0 1.5524 0 3.10479 0 1.5524 3.10479 0 1.5524 1.5524 0 1.5524 0 4.65719 4.65719 7.76199 6.20959 10.8668 4.65719 3.10479 9.31438 4.65719 4.65719 6.20959 0 3.10479 4.65719 3.10479 6.20959 4.65719 7.76199 4.65719 9.31438 1.5524 1.5524 3.10479 3.10479 1.5524 1.5524 3.10479 1.5524 1.5524 1.5524 1.5524 0 0 0 0 0 0 0 0 0 0 0 0 0 0 0 0 0 0 0 0 0 0 0 0 0 0 0 0 0 0 0 0 0 0 0 0 0 0 0 0 0 0 0 0 0 0 0 0 0 0 0 0 0 0 0 0 0 0 0 0 0 0 0 0 0 0 0 0 0 0 0 0 0 0 0 0 0 0 0 0 0 0 0 0 1.5524 0 0 0 0 3.10479 0 1.5524 1.5524 1.5524 1.5524 1.5524 0 0 3.10479 1.5524 1.5524 3.10479 0 0 0 0 1.5524 0 0 0 0 0 0 0 0 0 0 0 0 0 0 0 0 0 0 0 0 0 0 0 0 0 0 0 0 0 0 1.5524 0 0 0 0 1.5524 0 4.65719 1.5524 0 0 0 0 0 3.10479 0 0 1.5524 1.5524 0 1.5524 0
0 0 0 0 0 0 0 0 0 0 0 0 0 0 0 0 0 0 0 0 0 0 0 0 0 0 0 0 0 0 0 0 0 0 0 1.5524 1.5524 0 0 0 0 0 0 0 0 0 1.5524 1.5524 1.5524 4.65719 1.5524 1.5524 4.65719 0 0 1.5524 0 3.10479 1.5524 4.65719 1.5524 4.65719 3.10479 0 3.10479 1.5524 1.5524 1.5524 3.10479 10.8668 6.20959 12.4192 7.76199 9.31438 3.10479 7.76199 9.31438 6.20959 3.10479 12.4192 9.31438 3.10479 1.5524 1.5524 0 3.10479 0 1.5524 1.5524 1.5524 1.5524 4.65719 0 0 1.5524 0 0 0 0 0 0 0 0 0 0 0 0 0 0 0 0 0 0 0 0 0 0 0 0 0 0 0 0 0 0 0 0 0 0 0 0 0 0 0 0 0 0 1.5524 0 0 0 0 0 0 0 0 0 0 0 0 0 0 0 0 0 0 0 0 0 0 0 0 0 0 0 0 0 0 0 0 0 0 0 1.5524 0 0 0 0 0 0 0 0 0 1.5524 0 0 0 0 1.5524 1.5524 3.10479 1.5524 6.20959 1.5524 3.10479 1.5524 0 0 0 0 0 1.5524 0 0 1.5524 0 0 0 0 0 0 0 0 0 0 0 0 0 0 0 0 0 0 0 0 0 0 0 0 0 0 0 0 0 0 0 3.10479 0 0 0 0 0 0 3.10479 1.5524 1.5524 1.5524 0 1.5524 0 0 0 0 0 1.5524 0
0 0 0 0 0 0 0 0 0 0 0 0 0 0 0 0 0 0 0 0 0 0 0 0 0 0 0 0 0 0 0 0 0 0 0 1.5524 0 1.5524 0 0 0 0 0 0 0 1.5524 0 1.5524 1.5524 0 1.5524 1.5524 3.10479 3.10479 0 0 0 1.5524 4.65719 1.5524 1.5524 1.5524 1.5524 4.65719 1.5524 1.5524 7.76199 3.10479 3.10479 6.20959 3.10479 9.31438 6.20959 10.8668 3.10479 3.10479 1.5524 1.5524 3.10479 3.10479 7.76199 4.65719 7.76199 7.76199 3.10479 4.65719 1.5524 1.5524 7.76199 1.5524 0 3.10479 1.5524 1.5524 1.5524 0 0 0 0 0 0 0 0 0 0 0 0 0 0 0 0 0 0 0 0 0 0 0 0 0 0 0 0 0 0 0 0 0 0 0 0 0 0 0 0 0 0 0 0 0 0 0 0 0 0 0 0 0 0 0 0 0 0 0 0 0 0 0 0 0 0 0 0 0 0 0 0 0 0 0 0 0 0 0 0 0 0 1.5524 0 0 0 0 1.5524 3.10479 1.5524 1.5524 1.5524 3.10479 1.5524 3.10479 0 1.5524 0 3.10479 0 0 1.5524 0 3.10479 3.10479 0 1.5524 0 0 0 0 0 0 0 0 0 0 0 0 0 0 0 0 0 0 0 0 0 0 0 0 0 0 0 0 0 0 0 0 0 0 1.5524 1.5524 1.5524 1.5524 0 3.10479 6.20959 0 3.10479 0 1.5524 0 3.10479 0 0 0 0 0 0 3.10479
0 0 0 0 0 0 0 0 0 0 0 0 0 0 0 0 0 0 0 0 0 0 0 0 0 0 0 0 0 0 0 0 0 3.10479 0 0 3.10479 0 0 1.5524 0 3.10479 0 1.5524 1.5524 0 0 1.5524 0 1.5524 4.65719 1.5524 0 1.5524 1.5524 4.65719 3.10479 1.5524 1.5524 3.10479 1.5524 3.10479 1.5524 3.10479 3.10479 0 6.20959 3.10479 6.20959 10.8668 0 4.65719 4.65719 10.8668 1.5524 6.20959 3.10479 7.76199 7.76199 4.65719 1.5524 6.20959 1.5524 1.5524 1.5524 3.10479 1.5524 1.5524 3.10479 3.10479 4.65719 1.5524 0 1.5524 0 0 0 0 0 1.5524 0 0 0 0 0 0 0 0 0 0 0 0 0 0 0 0 0 0 0 0 0 0 0 0 0 0 0 0 0 0 0 0 0 0 0 0 0 0 0 0 0 1.5524 0 0 0 0 0 0 0 0 0 0 0 0 0 0 0 0 0 0 0 0 0 0 0 0 0 0 0 0 0 0 0 0 0 0 0 0 0 0 0 0 1.5524 0 0 3.10479 1.5524 1.5524 1.5524 1.5524 1.5524 0 1.5524 3.10479 3.10479 1.5524 1.5524 0 0 1.5524 0 0 0 0 0 0 0 0 0 0 0 0 0 0 0 0 0 0 0 0 0 0 0 0 0 0 0 0 0 0 0 0 0 3.10479 0 0 0 1.5524 0 1.5524 1.5524 1.5524 1.5524 1.5524 4.65719 0 1.5524 0 0 0 0 3.10479 0 0 0 0
0 0 0 0 0 0 0 0 0 0 0 0 0 0 0 0 0 0 0 0 0 0 0 0 0 0 0 1.5524 0 0 0 0 0 0 0 0 0 0 0 1.5524 1.5524 3.10479 1.5524 0 1.5524 3.10479 3.10479 0 1.5524 0 0 3.10479 1.5524 0 0 0 1.5524 3.10479 0 6.20959 0 1.5524 1.5524 1.5524 6.20959 1.5524 1.5524 1.5524 4.65719 7.76199 7.76199 9.31438 1.5524 6.20959 3.10479 7.76199 0 3.10479 7.76199 4.65719 6.20959 3.10479 1.5524 3.10479 3.10479 1.5524 4.65719 4.65719 1.5524 0 0 0 1.5524 1.5524 0 1.5524 0 0 1.5524 0 1.5524 0 0 0 0 0 0 0 0 0 0 0 0 0 0 0 0 0 0 0 0 0 0 0 0 0 0 0 0 0 0 0 0 0 0 0 0 0 0 0 0 0 0 0 0 0 0 0 0 0 0 0 0 0 0 0 0 0 0 0 0 0 0 0 0 0 0 0 0 0 0 0 0 0 0 0 0 0 3.10479 1.5524 0 1.5524 1.5524 1.5524 0 1.5524 3.10479 0 1.5524 3.10479 1.5524 3.10479 0 1.5524 0 0 0 3.10479 3.10479 0 0 0 0 0 0 0 0 0 0 0 0 0 0 0 0 0 0 0 0 0 0 0 0 0 0 0 0 0 0 0 0 0 0 0 0 1.5524 0 0 1.5524 0 1.5524 0 0 1.5524 0 4.65719 0 1.5524 1.5524 1.5524 0 1.5524 1.5524 0 3.10479 0
0 0 0 0 0 0 0 0 0 0 0 0 0 0 0 0 0 0 0 0 0 0 0 0 0 0 0 0 0 0 0 0 0 0 0 1.5524 0 0 0 0 0 0 0 1.5524 0 0 1.5524 0 1.5524 1.5524 3.10479 3.10479 3.10479 1.5524 3.10479 6.20959 1.5524 0 3.10479 1.5524 7.76199 1.5524 1.5524 1.5524 1.5524 7.76199 7.76199 6.20959 4.65719 0 7.76199 3.10479 1.5524 1.5524 1.5524 3.10479 6.20959 1.5524 1.5524 3.10479 0 3.10479 3.10479 1.5524 1.5524 1.5524 3.10479 0 3.10479 1.5524 1.5524 3.10479 1.5524 0 0 0 0 1.5524 0 0 0 0 0 0 0 0 0 0 0 0 0 0 0 0 0 0 0 0 0 0 0 0 0 0 0 0 0 0 0 0 0 0 0 0 0 0 0 0 0 0 0 0 0 0 0 0 0 0 0 0 0 0 0 0 0 0 0 0 0 0 0 0 0 0 0 0 0 0 0 0 0 0 0 0 0 0 0 0 0 0 0 1.5524 3.10479 1.5524 0 0 0 3.10479 0 0 0 3.10479 4.65719 0 0 0 0 0 3.10479 1.5524 0 0 0 0 0 0 0 0 0 0 0 0 0 0 0 0 0 0 0 0 0 0 0 0 0 0 0 0 0 0 0 0 0 0 1.5524 1.5524 0 1.5524 0 3.10479 4.65719 3.10479 1.5524 0 1.5524 0 1.5524 0 1.5524 1.5524 1.5524 1.5524 1.5524 0 0 0
0 0 0 0 0 0 0 0 0 0 0 0 0 0 0 0 0 0 0 0 0 0 0 0 0 0 0 0 0 0 0 0 0 0 1.5524 0 0 1.5524 0 4.65719 0 0 3.10479 1.5524 1.5524 4.65719 1.5524 1.5524 3.10479 1.5524 3.10479 3.10479 0 1.5524 1.5524 0 3.10479 0 0 6.20959 1.5524 1.5524 0 3.10479 1.5524 3.10479 3.10479 6.20959 3.10479 1.5524 4.65719 3.10479 7.76199 3.10479 6.20959 0 3.10479 4.65719 1.5524 4.65719 1.5524 6.20959 1.5524 4.65719 3.10479 4.65719 1.5524 3.10479 9.31438 0 1.5524 0 0 1.5524 0 0 0 0 0 0 0 0 0 0 0 0 0 0 0 0 0 0 0 0 0 0 0 0 0 0 0 0 0 0 0 0 0 0 0 0 0 0 0 0 0 0 0 0 0 0 0 0 0 0 0 0 0 0 0 0 0 0 0 0 0 0 0 0 0 0 0 0 0 0 0 0 0 0 0 0 0 0 0 0 0 0 0 0 0 0 0 1.5524 1.5524 0 0 0 3.10479 0 0 1.5524 1.5524 0 0 0 0 0 1.5524 0 0 1.5524 0 0 0 0 0 0 0 0 0 0 0 0 0 0 0 0 0 0 0 0 0 0 0 0 0 0 0 0 0 0 0 0 1.5524 1.5524 0 0 0 0 1.5524 1.5524 0 0 0 3.10479 0 1.5524 0 0 1.5524 1.5524 0 3.10479 3.10479 1.5524 0 1.5524
0 0 0 0 0 0 0 0 0 0 0 0 0 0 0 0 0 0 0 0 0 0 0 0 0 0 0 0 0 0 0 0 0 0 0 0 1.5524 3.10479 0 1.5524 0 0 1.5524 3.10479 1.5524 4.65719 0 0 3.10479 1.5524 0 0 1.5524 1.5524 0 9.31438 1.5524 3.10479 0 1.5524 0 4.65719 3.10479 6.20959 6.20959 1.5524 4.65719 1.5524 6.20959 1.5524 3.10479 7.76199 6.20959 3.10479 1.5524 3.10479 3.10479 3.10479 3.10479 1.5524 6.20959 9.31438 4.65719 6.20959 3.10479 1.5524 1.5524 1.5524 3.10479 0 3.10479 3.10479 1.5524 1.5524 1.5524 0 3.10479 0 0 0 0 0 0 0 0 0 0 0 0 0 0 0 0 0 0 0 0 0 0 0 0 0 0 0 0 0 0 0 0 0 0 0 0 0 0 0 0 0 0 0 0 0 0 0 0 0 0 0 0 0 0 0 0 0 0 0 0 0 0 0 0 0 0 0 0 0 0 0 0 0 0 0 0 0 0 0 0 0 0 0 0 0 0 0 0 0 0 0 1.5524 1.5524 3.10479 1.5524 3.10479 0 3.10479 1.5524 3.10479 1.5524 1.5524 0 0 0 0 0 0 1.5524 0 0 0 0 0 0 0 0 0 0 0 0 0 0 0 0 0 0 0 0 0 0 0 0 0 0 0 0 1.5524 0 0 0 0 3.10479 1.5524 0 1.5524 0 0 0 3.10479 0 0 0 0 0 0 0 0 1.5524
0 0 0 0 0 0 0 0 0 0 0 0 0 0 0 0 0 0 0 0 0 0 0 0 0 0 0 0 0 0 0 0 0 0 0 3.10479 3.10479 0 3.10479 1.5524 1.5524 3.10479 3.10479 1.5524 1.5524 3.10479 4.65719 3.10479 3.10479 1.5524 4.65719 1.5524 1.5524 4.65719 3.10479 4.65719 0 4.65719 1.5524 3.10479 3.10479 0 1.5524 4.65719 1.5524 4.65719 1.5524 3.10479 3.10479 0 3.10479 4.65719 7.76199 10.8668 0 3.10479 4.65719 6.20959 3.10479 9.31438 4.65719 4.65719 1.5524 3.10479 0 4.65719 4.65719 1.5524 6.20959 3.10479 0 1.5524 0 0 0 0 0 0 0 0 0 0 0 0 0 0 0 0 0 0 0 0 0 0 0 0 0 0 0 0 0 0 0 0 0 0 0 0 0 0 0 0 0 0 0 0 0 0 0 0 0 0 0 0 0 0 0 0 0 0 0 0 0 0 0 0 0 0 0 0 0 0 0 0 0 0 0 0 0 0 0 0 0 0 0 0 0 1.5524 0 0 0 0 0 0 0 3.10479 0 0 0 0 0 0 0 0 0 1.5524 0 0 0 0 0 0 0 0 0 0 0 0 0 0 0 0 0 0 0 0 0 0 0 0 0 0 0 0 0 0 0 0 0 0 0 0 0 0 0 1.5524 0 0 0 0 0 1.5524 3.10479 0 1.5524 0 0 1.5524 0 1.5524 3.10479 1.5524 1.5524 0 0 1.5524
0 0 0 0 0 0 0 0 0 0 0 0 0 0 0 0 0 0 0 0 0 0 0 0 0 0 0 0 0 0 0 0 0 0 0 0 0 0 0 0 1.5524 0 0 1.5524 4.65719 4.65719 0 3.10479 3.10479 3.10479 3.10479 1.5524 0 0 1.5524 1.5524 1.5524 6.20959 1.5524 3.10479 4.65719 3.10479 1.5524 3.10479 4.65719 0 1.5524 3.10479 3.10479 3.10479 7.76199 3.10479 1.5524 4.65719 0 4.65719 1.5524 4.65719 4.65719 4.65719 9.31438 7.76199 1.5524 3.10479 6.20959 1.5524 7.76199 3.10479 0 1.5524 3.10479 0 1.5524 0 1.5524 0 0 0 0 0 0 0 0 0 0 0 0 0 0 0 0 0 0 0 0 0 0 0 0 0 0 0 0 0 0 0 0 0 0 0 0 0 0 0 0 0 0 0 0 0 0 0 0 0 0 0 0 0 0 0 0 0 0 0 0 0 0 0 0 0 0 0 0 0 0 0 0 0 0 0 0 0 0 0 0 0 0 0 0 0 0 0 0 0 0 0 0 0 0 0 0 0 0 0 0 0 0 0 1.5524 0 0 0 0 0 0 0 0 0 0 0 0 0 0 0 0 0 0 0 0 0 0 0 0 0 0 0 0 0 0 0 0 0 0 0 1.5524 0 0 0 0 0 0 1.5524 1.5524 0 0 1.5524 0 0 1.5524 0 3.10479 1.5524 1.5524 0 0 1.5524
0 0 0 0 0 0 0 0 0 0 0 0 0 0 0 0 0 0 0 0 0 0 0 0 0 0 0 0 0 0 0 0 0 0 0 1.5524 0 0 6.20959 0 0 1.5524 1.5524 4.65719 0 0 1.5524 1.5524 1.5524 0 4.65719 1.5524 1.5524 1.5524 1.5524 1.5524 6.20959 1.5524 7.76199 3.10479 1.5524 3.10479 1.5524 1.5524 0 4.65719 1.5524 1.5524 6.20959 4.65719 3.10479 7.76199 0 7.76199 0 4.65719 6.20959 9.31438 4.65719 1.5524 1.5524 1.5524 6.20959 4.65719 0 6.20959 4.65719 4.65719 1.5524 1.5524 0 1.5524 0 1.5524 0 0 0 0 0 0 0 0 0 0 0 0 0 0 0 0 0 0 0 0 0 0 0 0 0 0 0 0 0 0 0 0 0 0 0 0 0 0 0 0 0 0 0 0 0 0 0 0 0 0 0 0 0 0 0 0 0 0 0 0 0 0 0 0 0 0 0 0 0 0 0 0 0 0 0 0 0 0 0 0 0 0 0 0 0 0 0 0 0 0 0 0 0 0 1.5524 0 0 3.10479 1.5524 1.5524 0 0 0 0 0 0 3.10479 0 0 0 0 0 0 0 0 0 0 0 0 0 0 0 0 0 0 0 0 0 0 0 0 0 0 0 0 0 0 0 0 1.5524 0 0 0 0 1.5524 0 1.5524 1.5524 3.10479 3.10479 1.5524 0 0 1.5524 0 1.5524 1.5524 0 1.5524 4.65719 0 0
0 0 0 0 0 0 0 0 0 0 0 0 0 0 0 0 0 0 0 0 0 0 0 0 0 0 0 0 0 0 0 0 0 1.5524 0 0 0 1.5524 0 1.5524 1.5524 0 1.5524 3.10479 1.5524 0 3.10479 4.65719 1.5524 6.20959 1.5524 7.76199 1.5524 3.10479 1.5524 1.5524 1.5524 0 3.10479 3.10479 3.10479 1.5524 0 1.5524 3.10479 3.10479 3.10479 1.5524 3.10479 6.20959 3.10479 6.20959 3.10479 1.5524 7.76199 1.5524 0 0 3.10479 0 1.5524 3.10479 3.10479 4.65719 1.5524 7.76199 0 3.10479 4.65719 4.65719 3.10479 1.5524 0 0 1.5524 0 0 1.5524 0 0 0 0 0 0 0 1.5524 0 0 0 0 0 0 0 0 0 0 0 0 0 0 0 0 0 0 0 0 0 0 0 0 0 0 0 0 0 0 0 0 0 0 0 0 0 0 0 0 0 0 0 0 0 0 0 0 0 0 0 0 0 0 0 0 0 0 0 0 0 0 0 0 0 0 0 0 0 0 0 0 0 0 0 0 0 0 1.5524 0 0 0 1.5524 1.5524 0 0 0 0 1.5524 0 0 0 0 0 0 0 0 0 0 0 0 0 0 0 0 0 0 0 0 0 0 0 0 0 0 0 0 0 0 0 0 0 0 0 0 0 0 0 0 0 0 1.5524 0 0 0 3.10479 1.5524 0 3.10479 3.10479 0 1.5524 0 0 1.5524 0 1.5524 1.5524 1.5524 0
0 0 0 0 0 0 0 0 0 0 0 0 0 0 0 0 0 0 0 0 0 0 0 0 0 0 0 0 0 0 0 0 0 0 1.5524 0 0 1.5524 1.5524 3.10479 0 1.5524 3.10479 3.10479 6.20959 7.76199 1.5524 1.5524 3.10479 1.5524 6.20959 4.65719 3.10479 3.10479 4.65719 1.5524 3.10479 0 3.10479 1.5524 0 3.10479 6.20959 3.10479 1.5524 1.5524 7.76199 7.76199 0 4.65719 3.10479 3.10479 1.5524 3.10479 6.20959 0 4.65719 1.5524 3.10479 0 3.10479 4.65719 1.5524 6.20959 4.65719 1.5524 0 0 0 1.5524 0 1.5524 0 3.10479 1.5524 0 0 0 0 0 0 0 0 0 0 0 0 0 0 0 0 0 0 0 0 0 0 0 0 0 0 0 0 0 0 0 0 0 0 0 0 0 0 0 0 0 0 0 0 0 0 0 0 0 0 0 0 0 0 0 0 0 0 0 0 0 0 0 0 0 0 0 0 0 0 0 0 0 0 0 0 0 0 0 0 0 1.5524 0 0 0 0 0 0 0 0 1.5524 0 0 1.5524 0 0 0 0 0 0 0 0 0 1.5524 0 0 0 0 0 0 0 0 0 0 0 0 0 0 0 0 0 0 0 0 0 0 0 0 0 0 0 0 0 0 0 0 0 0 0 1.5524 0 0 1.5524 1.5524 1.5524 0 0 1.5524 1.5524 0 0 0 0 0 0 0 0 4.65719 1.5524 3.10479 3.10479
0 0 0 0 0 0 0 0 0 0 0 0 0 0 0 0 0 0 0 0 0 0 0 0 0 0 0 0 0 0 0 0 0 0 0 0 0 4.65719 0 1.5524 0 3.10479 0 1.5524 7.76199 1.5524 0 3.10479 4.65719 4.65719 3.10479 0 9.31438 6.20959 3.10479 1.5524 4.65719 6.20959 7.76199 0 1.5524 0 6.20959 1.5524 4.65719 1.5524 3.10479 4.65719 4.65719 3.10479 3.10479 4.65719 6.20959 3.10479 1.5524 4.65719 3.10479 3.10479 4.65719 3.10479 6.20959 3.10479 4.65719 4.65719 9.31438 3.10479 3.10479 0 1.5524 3.10479 1.5524 0 0 0 0 0 0 0 0 0 0 0 0 0 0 0 0 0 0 0 0 0 0 0 0 0 0 0 0 0 0 0 0 0 0 0 0 0 0 0 0 0 0 0 0 0 0 0 0 0 0 0 0 0 0 0 0 0 0 0 0 0 0 0 0 0 0 0 0 0 0 0 0 0 0 0 0 0 0 0 0 0 0 0 0 0 0 0 0 0 0 0 0 0 0 1.5524 0 0 0 1.5524 1.5524 0 1.5524 0 0 0 0 0 0 0 0 0 0 0 0 0 0 0 0 0 0 0 0 0 0 0 0 0 0 0 0 0 0 0 0 0 0 0 0 0 0 0 0 0 0 0 0 0 0 0 1.5524 0 0 0 1.5524 0 1.5524 1.5524 1.5524 6.20959 3.10479 3.10479 1.5524 1.5524 0 4.65719
0 0 0 0 0 0 0 0 0 0 0 0 0 0 0 0 0 0 0 0 0 0 0 0 0 0 0 0 0 0 0 0 0 0 0 0 0 1.5524 3.10479 3.10479 1.5524 3.10479 4.65719 1.5524 3.10479 4.65719 3.10479 6.20959 3.10479 3.10479 4.65719 4.65719 7.76199 1.5524 3.10479 6.20959 0 1.5524 3.10479 0 4.65719 3.10479 4.65719 3.10479 6.20959 4.65719 1.5524 1.5524 6.20959 7.76199 3.10479 1.5524 10.8668 1.5524 6.20959 0 1.5524 3.10479 0 4.65719 3.10479 1.5524 1.5524 4.65719 0 0 3.10479 3.10479 0 0 0 0 1.5524 0 0 1.5524 0 0 0 0 0 0 0 0 0 0 0 0 0 0 0 0 0 0 0 0 0 0 0 0 0 0 0 0 0 0 0 0 0 0 0 0 0 0 0 0 0 0 0 0 0 0 0 0 0 0 0 0 0 0 0 0 0 0 0 0 0 0 0 0 0 0 0 0 0 0 0 0 0 0 0 0 0 0 0 0 0 0 0 0 0 0 0 0 0 0 1.5524 0 0 0 0 1.5524 0 0 0 0 0 0 0 0 0 0 0 0 0 0 0 0 0 0 0 0 0 0 0 0 0 0 0 0 0 0 0 0 0 0 0 0 0 0 0 0 0 1.5524 0 0 1.5524 0 0 1.5524 1.5524 1.5524 0 0 3.10479 1.5524 1.5524 0 0 1.5524 3.10479 1.5524 0 4.65719 1.5524 1.5524
0 0 0 0 0 0 0 0 0 0 0 0 0 0 0 0 0 0 0 0 0 0 0 0 0 0 0 0 0 0 1.5524 0 1.5524 0 0 0 1.5524 4.65719 3.10479 0 1.5524 4.65719 6.20959 1.5524 0 4.65719 1.5524 4.65719 6.20959 7.76199 1.5524 1.5524 3.10479 6.20959 1.5524 3.10479 4.65719 4.65719 3.10479 3.10479 4.65719 1.5524 3.10479 3.10479 1.5524 3.10479 3.10479 1.5524 3.10479 1.5524 1.5524 1.5524 7.76199 6.20959 7.76199 0 1.5524 6.20959 4.65719 1.5524 3.10479 1.5524 4.65719 7.76199 4.65719 1.5524 1.5524 1.5524 0 0 1.5524 0 0 0 0 0 0 0 0 0 0 0 0 0 0 0 0 0 0 0 0 0 0 0 0 0 0 0 0 0 0 0 0 0 0 0 0 0 0 0 0 0 0 0 0 0 0 0 0 0 0 0 0 0 0 0 0 0 0 0 0 0 0 0 0 0 0 0 0 0 0 0 0 0 0 0 0 0 0 0 0 0 0 0 0 0 0 0 0 0 0 0 1.5524 0 0 0 0 0 1.5524 0 0 0 1.5524 1.5524 0 1.5524 0 1.5524 0 0 0 0 0 0 0 0 0 0 0 0 0 0 0 0 0 0 0 0 0 0 0 0 0 0 0 0 0 0 0 0 0 0 0 0 0 0 0 0 0 0 1.5524 1.5524 0 0 3.10479 0 1.5524 0 0 1.5524 0 3.10479 3.10479 1.5524 3.10479 0
0 0 0 0 0 0 0 0 0 0 0 0 0 0 0 0 0 0 0 0 0 0 0 0 0 0 0 0 0 0 0 0 0 0 0 1.5524 1.5524 1.5524 3.10479 1.5524 3.10479 0 4.65719 1.5524 1.5524 4.65719 4.65719 7.76199 3.10479 1.5524 0 1.5524 7.76199 4.65719 6.20959 1.5524 1.5524 3.10479 9.31438 3.10479 0 3.10479 0 3.10479 4.65719 1.5524 4.65719 3.10479 1.5524 0 4.65719 0 1.5524 1.5524 3.10479 4.65719 6.20959 3.10479 4.65719 1.5524 1.5524 0 0 9.31438 3.10479 0 0 0 0 1.5524 1.5524 1.5524 0 0 1.5524 0 0 0 0 0 0 0 0 0 0 0 0 0 0 0 0 0 0 0 0 0 0 0 0 0 0 0 0 0 0 0 0 0 0 0 0 0 0 0 0 0 0 0 0 0 0 0 0 0 0 0 0 0 0 0 0 0 0 0 0 0 0 0 0 0 0 0 0 0 0 0 0 0 0 0 0 0 0 0 0 0 0 0 0 0 0 0 0 1.5524 0 0 0 3.10479 0 0 0 3.10479 0 3.10479 0 0 0 1.5524 1.5524 0 3.10479 0 0 0 0 0 0 0 0 0 0 0 0 0 0 0 0 0 0 0 0 0 0 0 0 0 0 0 0 0 0 0 0 0 0 0 0 0 0 0 0 3.10479 1.5524 1.5524 1.5524 1.5524 6.20959 0 1.5524 0 3.10479 1.5524 0 4.65719 1.5524 1.5524
0 0 0 0 0 0 0 0 0 0 0 0 0 0 0 0 0 0 0 0 0 0 0 0 0 0 0 0 0 0 0 0 1.5524 1.5524 1.5524 1.5524 1.5524 3.10479 3.10479 1.5524 4.65719 1.5524 3.10479 7.76199 3.10479 1.5524 6.20959 3.10479 4.65719 3.10479 4.65719 3.10479 7.76199 6.20959 0 3.10479 6.20959 4.65719 0 1.5524 3.10479 6.20959 1.5524 3.10479 4.65719 3.10479 0 1.5524 3.10479 3.10479 1.5524 0 4.65719 3.10479 0 1.5524 1.5524 3.10479 0 1.5524 4.65719 3.10479 1.5524 0 0 0 0 3.10479 1.5524 1.5524 0 0 0 0 0 1.5524 0 0 0 0 0 0 0 0 0 0 0 0 0 0 0 0 0 0 0 0 0 0 0 0 0 0 0 0 0 0 0 0 0 0 0 0 0 0 0 0 0 0 0 0 0 0 0 0 0 0 0 0 0 0 0 0 0 0 0 0 0 0 0 0 0 0 0 0 0 0 0 0 0 0 0 0 0 0 0 0 0 0 0 0 0 0 0 0 0 0 0 1.5524 0 0 0 1.5524 0 0 1.5524 1.5524 0 0 0 0 0 0 0 0 0 0 0 0 0 0 0 0 0 0 0 0 0 0 0 0 0 0 0 0 0 0 0 0 0 0 1.5524 0 0 0 0 0 0 0 1.5524 0 0 0 1.5524 0 3.10479 0 1.5524 1.5524 4.65719 3.10479 1.5524 1.5524 4.65719 4.65719 1.5524 0
0 0 0 0 0 0 0 0 0 0 0 0 0 0 0 0 0 0 0 0 0 0 0 0 0 0 0 0 0 0 0 0 0 3.10479 1.5524 0 1.5524 0 0 1.5524 7.76199 1.5524 4.65719 3.10479 9.31438 3.10479 4.65719 3.10479 3.10479 4.65719 3.10479 3.10479 0 3.10479 9.31438 0 3.10479 3.10479 3.10479 0 0 3.10479 1.5524 1.5524 1.5524 0 1.5524 1.5524 1.5524 4.65719 7.76199 6.20959 3.10479 0 6.20959 1.5524 1.5524 1.5524 1.5524 3.10479 4.65719 3.10479 1.5524 0 4.65719 0 0 0 0 0 0 0 0 0 0 0 0 0 0 0 0 0 0 0 0 0 0 0 0 0 0 0 0 0 0 0 0 0 0 0 0 0 0 0 0 0 0 0 0 0 0 0 0 0 0 0 0 0 0 0 0 0 0 0 0 0 0 0 0 0 0 0 0 0 0 0 0 0 0 0 0 0 0 0 0 0 0 0 0 0 0 0 0 0 0 0 0 0 0 0 0 0 0 0 0 0 1.5524 0 0 0 0 0 1.5524 0 0 0 1.5524 0 0 0 0 0 0 0 0 0 0 0 0 0 0 0 0 0 0 0 0 1.5524 0 0 0 0 0 0 0 0 0 0 0 0 0 0 0 1.5524 0 0 0 0 0 0 0 0 1.5524 0 1.5524 0 1.5524 3.10479 1.5524 0 1.5524 1.5524 0 3.10479 3.10479 1.5524
0 0 0 0 0 0 0 0 0 0 0 0 0 0 0 0 0 0 0 0 0 0 0 0 0 0 0 0 0 0 0 0 0 1.5524 0 1.5524 1.5524 1.5524 1.5524 0 1.5524 1.5524 3.10479 4.65719 7.76199 4.65719 0 6.20959 6.20959 1.5524 6.20959 1.5524 3.10479 4.65719 7.76199 4.65719 6.20959 1.5524 3.10479 3.10479 3.10479 6.20959 4.65719 3.10479 3.10479 3.10479 1.5524 4.65719 0 7.76199 4.65719 0 1.5524 1.5524 4.65719 4.65719 3.10479 0 3.10479 4.65719 1.5524 3.10479 0 0 1.5524 1.5524 0 1.5524 1.5524 0 0 0 0 0 0 0 0 0 0 0 0 0 0 0 0 0 0 0 0 0 0 0 0 0 0 0 0 0 0 0 0 0 0 0 0 0 0 0 0 0 0 0 0 0 0 0 0 0 0 0 0 0 0 0 0 0 0 0 0 0 0 0 0 0 0 0 0 0 0 0 0 0 0 0 0 0 0 0 0 0 0 0 0 0 0 0 0 0 0 0 0 0 0 0 0 0 0 1.5524 0 3.10479 0 1.5524 0 0 1.5524 0 3.10479 1.5524 1.5524 0 1.5524 0 0 0 0 0 0 0 0 0 0 0 0 0 0 0 1.5524 0 0 0 0 0 0 1.5524 0 0 0 0 0 0 1.5524 0 0 0 0 0 0 0 1.5524 0 1.5524 0 1.5524 0 0 1.5524 1.5524 1.5524 6.20959 3.10479 3.10479 1.5524 0 3.10479 1.5524 0
0 0 0 0 0 0 0 0 0 0 0 0 0 0 0 0 0 0 0 0 0 0 0 0 0 1.5524 0 0 0 0 0 1.5524 0 0 0 0 0 3.10479 3.10479 1.5524 1.5524 3.10479 1.5524 6.20959 4.65719 1.5524 0 1.5524 3.10479 3.10479 1.5524 4.65719 3.10479 3.10479 4.65719 1.5524 3.10479 4.65719 7.76199 0 1.5524 1.5524 3.10479 3.10479 1.5524 3.10479 3.10479 4.65719 0 4.65719 3.10479 0 0 1.5524 1.5524 1.5524 1.5524 3.10479 3.10479 3.10479 3.10479 1.5524 3.10479 0 1.5524 0 0 1.5524 0 0 0 0 0 0 0 0 0 0 0 0 0 0 0 0 0 0 0 0 0 0 0 0 0 0 0 0 0 0 0 0 0 0 0 0 0 0 0 0 0 0 0 0 0 0 0 0 0 0 0 0 0 0 0 0 0 0 0 0 0 0 0 0 0 0 0 0 0 0 0 0 0 0 0 0 0 0 0 0 0 0 0 0 0 0 0 0 0 0 0 0 0 0 0 0 0 0 1.5524 0 0 0 1.5524 0 1.5524 0 0 0 0 0 0 0 0 0 0 0 0 0 0 0 0 0 0 0 0 0 0 0 0 0 0 1.5524 0 0 1.5524 0 0 0 0 0 0 0 1.5524 0 0 1.5524 0 0 0 1.5524 0 0 0 0 0 0 0 1.5524 0 1.5524 6.20959 4.65719 3.10479 0 0 4.65719 4.65719 3.10479
0 0 0 0 0 0 0 0 0 0 0 0 0 0 0 0 0 0 0 0 0 0 0 0 0 0 0 0 0 0 0 0 0 0 1.5524 1.5524 4.65719 1.5524 1.5524 3.10479 4.65719 1.5524 3.10479 4.65719 4.65719 6.20959 4.65719 4.65719 4.65719 1.5524 3.10479 4.65719 6.20959 1.5524 10.8668 3.10479 4.65719 1.5524 1.5524 1.5524 3.10479 0 3.10479 1.5524 1.5524 3.10479 0 3.10479 1.5524 1.5524 0 0 1.5524 1.5524 1.5524 1.5524 3.10479 0 6.20959 3.10479 0 0 1.5524 1.5524 3.10479 1.5524 1.5524 0 0 0 0 0 0 0 0 0 0 0 0 0 0 0 0 0 0 0 0 0 0 0 0 0 0 0 0 0 0 0 0 0 0 0 0 0 0 0 0 0 0 0 0 0 0 0 0 0 0 0 0 0 0 0 0 0 0 0 0 0 0 0 0 0 0 0 0 0 0 0 0 0 0 0 0 0 0 0 0 0 0 0 0 0 0 0 0 0 0 0 0 0 0 0 0 0 0 0 0 0 0 1.5524 0 0 0 0 0 0 0 0 1.5524 0 0 0 0 0 0 0 0 0 0 0 0 0 0 1.5524 0 1.5524 1.5524 0 0 1.5524 0 0 3.10479 3.10479 0 0 0 0 0 0 1.5524 0 0 1.5524 1.5524 0 1.5524 1.5524 1.5524 1.5524 0 0 1.5524 1.5524 1.5524 0 4.65719 0 3.10479 1.5524 3.10479 1.5524 3.10479 6.20959 0 1.5524
0 0 0 0 0 0 0 0 0 0 0 0 0 0 0 0 0 0 0 0 0 0 0 0 0 0 0 0 0 0 0 0 0 0 1.5524 1.5524 1.5524 3.10479 4.65719 4.65719 1.5524 4.65719 1.5524 1.5524 1.5524 3.10479 4.65719 7.76199 7.76199 4.65719 3.10479 4.65719 0 3.10479 3.10479 6.20959 1.5524 1.5524 1.5524 0 0 7.76199 1.5524 4.65719 0 0 0 4.65719 3.10479 1.5524 0 0 1.5524 1.5524 4.65719 3.10479 3.10479 1.5524 1.5524 1.5524 0 0 0 0 1.5524 0 0 0 0 0 0 0 0 0 0 0 0 0 0 0 0 0 0 0 0 0 0 0 0 0 0 0 0 0 0 0 0 0 0 0 0 0 0 0 0 0 0 0 0 0 0 0 0 0 0 0 0 0 0 0 0 0 0 0 0 0 0 0 0 0 0 0 0 0 0 0 0 0 0 0 0 0 0 0 0 0 0 0 0 0 0 0 0 0 0 0 0 0 0 0 0 0 0 0 0 0 0 0 1.5524 0 1.5524 0 0 1.5524 0 0 0 0 0 0 0 1.5524 0 0 0 0 0 0 0 0 0 0 0 1.5524 1.5524 0 1.5524 0 1.5524 1.5524 1.5524 0 0 0 1.5524 0 0 0 0 0 3.10479 0 1.5524 0 0 0 0 0 1.5524 0 4.65719 0 3.10479 0 0 0 4.65719 1.5524 1.5524 1.5524 6.20959 0 3.10479 4.65719 4.65719 1.5524
0 0 0 0 0 0 0 0 0 0 0 0 0 0 0 0 0 0 0 0 0 0 0 0 0 0 0 0 0 0 0 0 1.5524 0 3.10479 0 4.65719 0 3.10479 1.5524 1.5524 3.10479 3.10479 1.5524 4.65719 0 1.5524 3.10479 7.76199 4.65719 1.5524 3.10479 1.5524 3.10479 3.10479 1.5524 4.65719 1.5524 1.5524 3.10479 6.20959 3.10479 3.10479 1.5524 1.5524 0 1.5524 0 0 3.10479 0 0 0 3.10479 0 0 0 0 3.10479 1.5524 0 3.10479 3.10479 0 3.10479 1.5524 1.5524 1.5524 0 0 0 0 0 0 0 0 0 0 0 0 0 0 0 0 0 0 0 0 0 0 0 0 0 0 0 0 0 0 0 0 0 0 0 0 0 0 0 0 0 0 0 0 0 0 0 0 0 0 0 0 0 0 0 0 0 0 0 0 0 0 0 0 0 0 0 0 0 0 0 0 0 0 0 0 0 0 0 0 0 0 0 0 0 0 0 0 0 0 0 0 0 0 0 0 0 0 1.5524 0 1.5524 0 1.5524 0 0 0 3.10479 0 0 0 1.5524 0 0 0 0 0 0 0 0 0 0 0 0 0 1.5524 0 0 0 0 0 0 0 1.5524 0 0 1.5524 0 0 0 0 0 1.5524 1.5524 1.5524 1.5524 0 0 1.5524 1.5524 0 0 3.10479 0 0 0 0 1.5524 1.5524 1.5524 0 4.65719 1.5524 3.10479 1.5524 3.10479 3.10479 3.10479 3.10479
0 0 0 0 0 0 0 0 0 0 0 0 0 0 0 0 0 0 0 0 0 0 0 0 0 0 0 0 0 0 0 0 0 1.5524 3.10479 0 0 0 3.10479 3.10479 3.10479 3.10479 10.8668 0 3.10479 6.20959 4.65719 6.20959 4.65719 3.10479 4.65719 1.5524 3.10479 4.65719 3.10479 1.5524 3.10479 4.65719 0 0 1.5524 0 3.10479 1.5524 4.65719 6.20959 3.10479 1.5524 3.10479 1.5524 3.10479 0 3.10479 1.5524 0 0 0 1.5524 0 1.5524 1.5524 1.5524 0 1.5524 3.10479 1.5524 1.5524 0 0 0 0 0 0 0 0 0 0 0 0 0 0 0 0 0 0 0 0 0 0 0 0 0 0 0 0 0 0 0 0 0 0 0 0 0 0 0 0 0 0 0 0 0 0 0 0 0 0 0 0 0 0 0 0 0 0 0 0 0 0 0 0 0 0 0 0 0 0 0 0 0 0 0 0 0 0 0 0 0 0 0 0 0 0 0 0 0 0 0 0 0 0 0 0 0 3.10479 0 0 0 0 0 0 1.5524 1.5524 0 0 0 0 1.5524 0 0 0 0 0 0 0 0 0 0 0 0 0 0 0 0 3.10479 1.5524 1.5524 0 0 1.5524 0 0 0 0 0 0 0 3.10479 0 0 0 0 0 0 0 0 0 1.5524 1.5524 1.5524 1.5524 1.5524 0 4.65719 0 1.5524 0 0 6.20959 3.10479 3.10479 3.10479 4.65719 6.20959 6.20959 4.65719
0 0 0 0 0 0 0 0 0 0 0 0 0 0 0 0 0 0 0 0 0 0 0 0 0 0 0 0 0 0 1.5524 0 1.5524 0 1.5524 0 3.10479 1.5524 3.10479 3.10479 0 3.10479 0 3.10479 4.65719 3.10479 3.10479 3.10479 3.10479 4.65719 0 1.5524 1.5524 0 3.10479 3.10479 4.65719 4.65719 1.5524 1.5524 0 1.5524 3.10479 3.10479 4.65719 6.20959 1.5524 3.10479 0 1.5524 0 0 0 0 1.5524 0 0 0 0 1.5524 0 1.5524 1.5524 0 0 1.5524 0 0 0 1.5524 1.5524 0 0 0 0 0 0 0 0 0 0 0 0 0 0 0 0 0 0 0 0 0 0 0 0 0 0 0 0 0 0 0 0 0 0 0 0 0 0 0 0 0 0 0 0 0 0 0 0 0 0 0 0 0 0 0 0 0 0 0 0 0 0 0 0 0 0 0 0 0 0 0 0 0 0 0 0 0 0 0 0 0 0 0 0 0 0 0 0 0 0 0 0 0 0 0 1.5524 0 0 1.5524 0 0 0 0 1.5524 0 0 0 0 0 0 0 0 0 0 0 0 0 0 3.10479 0 0 0 3.10479 1.5524 0 0 0 1.5524 1.5524 1.5524 0 1.5524 0 0 0 0 0 0 1.5524 0 1.5524 1.5524 3.10479 0 1.5524 1.5524 0 6.20959 0 4.65719 0 4.65719 3.10479 4.65719 4.65719 1.5524 0 1.5524 0 1.5524 0 3.10479 6.20959 1.5524 3.10479
0 0 0 0 0 0 0 0 0 0 0 0 0 0 0 0 0 0 0 0 0 0 1.5524 0 0 0 0 0 0 0 0 1.5524 1.5524 1.5524 0 0 1.5524 0 0 0 1.5524 0 0 0 0 1.5524 4.65719 0 3.10479 3.10479 3.10479 4.65719 3.10479 3.10479 1.5524 0 4.65719 0 4.65719 3.10479 3.10479 1.5524 4.65719 3.10479 1.5524 3.10479 1.5524 3.10479 1.5524 1.5524 0 1.5524 0 0 0 0 0 0 3.10479 0 1.5524 1.5524 1.5524 0 0 0 0 0 0 0 0 0 0 0 0 0 0 0 0 0 0 0 0 0 0 0 0 0 0 0 0 0 0 0 0 0 0 0 0 0 0 0 0 0 0 0 0 0 0 0 0 0 0 0 0 0 0 0 0 0 0 0 0 0 0 0 0 0 0 0 0 0 0 0 0 0 0 0 0 0 0 0 0 0 0 0 0 0 0 0 0 0 0 0 0 0 0 0 0 0 0 0 0 0 0 0 0 0 0 0 0 0 0 1.5524 0 0 0 0 0 0 0 0 0 0 0 0 0 0 0 0 0 1.5524 0 0 0 1.5524 3.10479 0 0 0 0 1.5524 1.5524 0 1.5524 0 0 0 0 0 0 0 1.5524 4.65719 3.10479 0 3.10479 0 1.5524 3.10479 0 1.5524 0 0 1.5524 3.10479 3.10479 1.5524 1.5524 3.10479 0 3.10479 0 1.5524 0 4.65719
0 0 0 0 0 0 0 0 0 0 0 0 0 0 0 0 0 0 0 0 0 0 0 0 0 0 0 0 0 1.5524 0 0 0 0 0 3.10479 0 0 1.5524 3.10479 4.65719 0 1.5524 1.5524 0 0 4.65719 4.65719 0 7.76199 4.65719 1.5524 3.10479 0 4.65719 3.10479 1.5524 1.5524 3.10479 0 1.5524 1.5524 1.5524 3.10479 0 1.5524 0 0 0 0 0 0 0 0 0 1.5524 0 1.5524 0 0 3.10479 0 0 0 0 0 0 0 0 0 0 0 0 0 0 0 0 0 0 0 0 0 0 0 0 0 0 0 0 0 0 0 0 0 0 0 0 0 0 0 0 0 0 0 0 0 0 0 0 0 0 0 0 0 0 0 0 0 0 0 0 0 0 0 0 0 0 0 0 0 0 0 0 0 0 0 0 0 0 0 0 0 0 0 0 0 0 0 0 0 0 0 0 0 0 0 0 0 0 0 0 0 0 0 0 0 0 0 0 0 0 0 0 0 0 1.5524 0 0 0 0 0 0 0 0 0 0 0 0 0 0 0 1.5524 0 1.5524 0 1.5524 0 0 0 4.65719 0 0 3.10479 0 0 0 0 4.65719 0 0 1.5524 1.5524 0 1.5524 3.10479 1.5524 0 0 1.5524 3.10479 0 0 4.65719 0 3.10479 3.10479 1.5524 6.20959 1.5524 6.20959 0 0 0 6.20959 6.20959 1.5524
0 0 0 0 0 0 0 0 0 0 0 0 0 0 0 0 0 0 0 0 0 0 0 0 0 0 0 0 0 0 0 0 0 0 0 0 0 1.5524 0 0 1.5524 0 0 3.10479 6.20959 1.5524 0 1.5524 1.5524 3.10479 1.5524 1.5524 1.5524 6.20959 1.5524 0 3.10479 0 0 0 3.10479 1.5524 1.5524 1.5524 3.10479 0 0 0 1.5524 0 1.5524 1.5524 0 0 0 0 0 0 0 0 0 0 1.5524 0 0 0 0 0 0 0 0 0 0 0 0 0 0 0 0 0 0 0 0 0 0 0 0 0 0 0 0 0 0 0 0 0 0 0 0 0 0 0 0 0 0 0 0 0 0 0 0 0 0 0 0 0 0 0 0 0 0 0 0 0 0 0 0 0 0 0 0 0 0 0 0 0 0 0 0 0 0 0 0 0 0 0 0 0 0 0 0 0 0 0 0 0 0 0 0 0 0 0 0 0 0 0 0 0 0 0 0 0 0 0 0 0 0 1.5524 0 0 0 0 0 0 0 0 0 0 3.10479 1.5524 0 0 0 0 1.5524 1.5524 0 0 3.10479 0 0 1.5524 0 0 0 0 0 0 0 0 0 1.5524 0 0 1.5524 0 1.5524 3.10479 3.10479 4.65719 4.65719 1.5524 4.65719 4.65719 7.76199 4.65719 1.5524 1.5524 1.5524 6.20959 6.20959 4.65719 3.10479 0 1.5524 3.10479
0 0 0 0 0 0 0 0 0 0 0 0 0 0 0 0 0 0 0 0 0 0 0 0 0 0 0 0 0 0 0 0 0 1.5524 0 3.10479 1.5524 4.65719 1.5524 1.5524 0 0 4.65719 7.76199 1.5524 1.5524 4.65719 0 3.10479 0 1.5524 4.65719 1.5524 1.5524 1.5524 0 3.10479 1.5524 0 3.10479 1.5524 1.5524 0 0 0 0 0 0 1.5524 0 0 0 0 0 0 1.5524 0 0 0 0 0 0 0 0 0 0 0 0 1.5524 0 0 0 0 0 0 0 0 0 0 0 0 0 0 0 0 0 0 0 0 0 0 0 0 0 0 0 0 0 0 0 0 0 0 0 0 0 0 0 0 0 0 0 0 0 0 0 0 0 0 0 0 0 0 0 0 0 0 0 0 0 0 0 0 0 0 0 0 0 0 0 0 0 0 0 0 0 0 0 0 0 0 0 0 0 0 0 0 0 0 0 0 0 0 0 0 0 0 0 0 0 0 0 0 0 0 0 0 0 0 0 0 0 0 0 0 0 0 0 0 0 1.5524 3.10479 0 0 1.5524 1.5524 0 0 0 0 1.5524 0 0 0 0 0 0 1.5524 0 0 1.5524 1.5524 0 1.5524 3.10479 3.10479 3.10479 0 4.65719 3.10479 1.5524 3.10479 0 1.5524 3.10479 1.5524 3.10479 1.5524 7.76199 4.65719 7.76199 0 3.10479 3.10479 3.10479 3.10479
0 0 0 0 0 0 0 0 0 0 0 0 0 0 0 0 0 0 0 0 0 0 0 0 0 0 0 0 0 1.5524 0 0 0 1.5524 0 0 0 1.5524 0 3.10479 0 0 0 1.5524 1.5524 0 0 3.10479 6.20959 1.5524 1.5524 0 0 1.5524 3.10479 0 1.5524 0 0 0 0 0 0 3.10479 0 0 1.5524 0 1.5524 0 0 0 0 1.5524 0 1.5524 0 0 0 0 0 0 0 0 0 0 0 0 0 0 0 0 0 0 0 0 0 0 0 0 0 0 0 0 0 0 0 0 0 0 0 0 0 0 0 0 0 0 0 0 0 0 0 0 0 0 0 0 0 0 0 0 0 0 0 0 0 0 0 0 0 0 0 0 0 0 0 0 0 0 0 0 0 0 0 0 0 0 0 0 0 0 0 0 0 0 0 0 0 0 0 0 0 0 0 0 0 0 0 0 0 0 0 0 0 0 0 0 0 0 0 0 0 0 0 0 0 0 0 0 0 0 0 0 0 0 0 0 0 0 0 0 1.5524 1.5524 3.10479 0 3.10479 0 0 3.10479 0 1.5524 0 0 0 0 0 1.5524 0 0 1.5524 1.5524 0 0 1.5524 3.10479 4.65719 1.5524 1.5524 0 1.5524 3.10479 3.10479 3.10479 0 3.10479 3.10479 1.5524 0 3.10479 3.10479 3.10479 1.5524 1.5524 3.10479 0
0 0 0 0 0 0 0 0 0 0 0 0 0 0 0 0 0 0 0 0 0 0 0 0 0 0 0 0 0 0 0 0 0 3.10479 0 1.5524 0 3.10479 1.5524 0 0 0 0 1.5524 3.10479 0 3.10479 6.20959 3.10479 1.5524 4.65719 1.5524 0 6.20959 0 0 0 0 0 0 1.5524 1.5524 0 0 0 3.10479 0 1.5524 0 0 0 0 0 0 0 0 0 0 1.5524 0 0 0 0 0 0 0 0 0 0 0 0 0 0 0 0 0 0 0 0 0 0 0 0 0 0 0 0 0 0 0 0 0 0 0 0 0 0 0 0 0 0 0 0 0 0 0 0 0 0 0 0 0 0 0 0 0 0 0 0 0 0 0 0 0 0 0 0 0 0 0 0 0 0 0 0 0 0 0 0 0 0 0 0 0 0 0 0 0 0 0 0 0 0 0 0 0 0 0 0 0 0 0 0 0 0 0 0 0 0 0 0 0 0 0 0 0 0 0 0 0 0 0 0 0 0 0 0 0 0 0 0 1.5524 0 0 0 0 0 0 1.5524 0 0 3.10479 0 0 1.5524 0 0 0 0 1.5524 0 0 0 0 0 4.65719 0 4.65719 1.5524 1.5524 1.5524 6.20959 6.20959 3.10479 0 3.10479 4.65719 7.76199 4.65719 4.65719 7.76199 3.10479 7.76199 3.10479 0 3.10479
0 0 0 0 0 0 0 0 0 0 0 0 0 0 0 0 0 0 0 0 0 0 0 0 0 0 0 0 0 0 0 0 1.5524 1.5524 0 1.5524 0 0 0 3.10479 1.5524 4.65719 3.10479 1.5524 4.65719 1.5524 1.5524 0 1.5524 0 1.5524 4.65719 0 3.10479 3.10479 0 1.5524 1.5524 0 0 0 0 0 0 0 0 0 0 0 0 0 0 0 0 0 0 0 0 0 0 0 0 0 0 0 0 0 0 0 0 0 0 0 0 0 0 0 0 0 0 0 0 0 0 0 0 0 0 0 0 0 0 0 0 0 0 0 0 0 0 0 0 0 0 0 0 0 0 0 0 0 0 0 0 0 0 0 0 0 0 0 0 0 0 0 0 0 0 0 0 0 0 0 0 0 0 0 0 0 0 0 0 0 0 0 0 0 0 0 0 0 0 0 0 0 0 0 0 0 0 0 0 0 0 0 0 0 0 0 0 0 0 0 0 0 0 0 0 0 0 0 0 0 0 0 0 0 0 0 0 0 0 1.5524 0 1.5524 1.5524 0 0 1.5524 0 0 0 3.10479 0 0 0 1.5524 1.5524 1.5524 1.5524 0 1.5524 1.5524 0 1.5524 1.5524 1.5524 1.5524 1.5524 1.5524 3.10479 0 0 4.65719 4.65719 3.10479 3.10479 3.10479 4.65719 1.5524 0 0 3.10479 1.5524 3.10479 0
0 0 0 0 0 0 0 0 0 0 0 0 0 0 0 0 0 0 0 0 0 0 0 0 0 0 0 0 0 0 0 1.5524 0 1.5524 1.5524 0 0 1.5524 3.10479 1.5524 0 3.10479 0 0 1.5524 0 6.20959 0 1.5524 3.10479 3.10479 0 3.10479 0 1.5524 1.5524 0 0 0 1.5524 1.5524 0 0 1.5524 0 1.5524 3.10479 0 0 0 0 0 0 0 0 0 0 0 0 0 0 0 0 0 0 0 0 0 0 0 0 0 0 0 0 0 0 0 0 0 0 0 0 0 0 0 0 0 0 0 0 0 0 0 0 0 0 0 0 0 0 0 0 0 0 0 0 0 0 0 0 0 0 0 0 0 0 0 0 0 0 0 0 0 0 0 0 0 0 0 0 0 0 0 0 0 0 0 0 0 0 0 0 0 0 0 0 0 0 0 0 0 0 0 0 0 0 0 0 0 0 0 0 0 0 0 0 0 0 0 0 0 0 0 0 0 0 0 0 0 0 0 0 0 0 0 0 0 0 1.5524 0 0 0 0 0 0 0 1.5524 0 0 0 1.5524 0 3.10479 0 0 3.10479 1.5524 1.5524 0 0 3.10479 0 0 0 4.65719 1.5524 3.10479 0 3.10479 3.10479 6.20959 1.5524 3.10479 1.5524 1.5524 3.10479 1.5524 1.5524 1.5524 3.10479 1.5524 4.65719 1.5524 3.10479 3.10479
0 0 0 0 0 0 0 0 0 0 0 0 0 0 0 0 0 0 0 0 0 0 0 0 0 0 0 0 1.5524 0 0 0 3.10479 0 0 4.65719 0 0 0 1.5524 1.5524 1.5524 0 1.5524 0 1.5524 1.5524 4.65719 1.5524 3.10479 3.10479 0 3.10479 0 0 0 3.10479 0 0 1.5524 0 0 0 0 0 0 3.10479 0 1.5524 0 0 0 0 0 0 0 0 0 0 0 0 0 0 0 0 0 0 0 0 0 0 0 0 0 0 0 0 0 0 0 0 0 0 0 0 0 0 0 0 0 0 0 0 0 0 0 0 0 0 0 0 0 0 0 0 0 0 0 0 0 0 0 0 0 0 0 0 0 0 0 0 0 0 0 0 0 0 0 0 0 0 0 0 0 0 0 0 0 0 0 0 0 0 0 0 0 0 0 0 0 0 0 0 0 0 0 0 0 0 0 0 0 0 0 0 0 0 0 0 0 0 0 0 0 0 0 0 0 0 0 0 0 0 0 0 0 0 0 0 0 0 0 0 0 0 0 0 0 0 0 0 1.5524 0 3.10479 0 3.10479 1.5524 0 0 1.5524 0 3.10479 0 3.10479 1.5524 3.10479 6.20959 1.5524 1.5524 4.65719 1.5524 1.5524 4.65719 7.76199 3.10479 3.10479 0 1.5524 4.65719 3.10479 4.65719 4.65719 1.5524 0 0 1.5524
0 0 0 0 0 0 0 0 0 0 0 0 0 0 0 0 0 0 0 0 0 0 0 0 0 0 0 0 0 0 0 0 3.10479 1.5524 1.5524 1.5524 0 1.5524 0 1.5524 1.5524 0 4.65719 1.5524 0 0 0 3.10479 1.5524 0 1.5524 1.5524 3.10479 0 0 0 1.5524 1.5524 1.5524 1.5524 0 0 0 0 0 0 0 0 1.5524 0 0 0 0 0 0 0 0 0 0 0 0 0 0 0 0 0 0 0 0 0 0 0 0 0 0 0 0 0 0 0 0 0 0 0 0 0 0 0 0 0 0 0 0 0 0 0 0 0 0 0 0 0 0 0 0 0 0 0 0 0 0 0 0 0 0 0 0 0 0 0 0 0 0 0 0 0 0 0 0 0 0 0 0 0 0 0 0 0 0 0 0 0 0 0 0 0 0 0 0 0 0 0 0 0 0 0 0 0 0 0 0 0 0 0 0 0 0 0 0 0 0 0 0 0 0 0 0 0 0 0 0 0 0 0 0 0 0 0 0 0 0 0 0 0 0 0 0 0 0 0 0 0 0 0 0 0 3.10479 1.5524 1.5524 6.20959 0 3.10479 3.10479 0 0 1.5524 1.5524 6.20959 3.10479 0 1.5524 0 1.5524 1.5524 6.20959 1.5524 1.5524 3.10479 3.10479 4.65719 0 4.65719 4.65719 1.5524 3.10479 3.10479
0 0 0 0 0 0 0 0 0 0 0 0 0 0 0 0 0 0 0 0 0 0 0 0 0 0 0 0 0 0 0 0 0 0 3.10479 4.65719 0 1.5524 0 0 0 0 3.10479 3.10479 0 0 0 0 1.5524 0 1.5524 1.5524 3.10479 0 3.10479 3.10479 3.10479 0 0 0 0 0 0 0 0 0 0 0 0 0 0 0 0 1.5524 0 0 0 0 0 0 0 0 0 0 0 0 0 0 0 0 0 0 0 0 0 0 0 0 0 0 0 0 0 0 0 0 0 0 0 0 0 0 0 0 0 0 0 0 0 0 0 0 0 0 0 0 0 0 0 0 0 0 0 0 0 0 0 0 0 0 0 0 0 0 0 0 0 0 0 0 0 0 0 0 0 0 0 0 0 0 0 0 0 0 0 0 0 0 0 0 0 0 0 0 0 0 0 0 0 0 0 0 0 0 0 0 0 0 0 0 0 0 0 0 0 0 0 0 0 0 0 0 0 0 0 0 0 0 0 0 0 0 0 0 1.5524 3.10479 0 1.5524 1.5524 0 3.10479 1.5524 0 1.5524 3.10479 1.5524 1.5524 0 1.5524 0 1.5524 0 0 0 4.65719 1.5524 3.10479 1.5524 9.31438 3.10479 3.10479 3.10479 3.10479 1.5524 1.5524 0 3.10479 0 0 4.65719 0 0 3.10479 0 3.10479 0
0 0 0 0 0 0 0 0 0 0 0 0 0 0 0 0 0 0 0 0 0 0 0 0 0 0 0 0 1.5524 0 0 0 0 0 1.5524 0 0 0 3.10479 1.5524 4.65719 4.65719 3.10479 0 1.5524 3.10479 1.5524 0 1.5524 1.5524 4.65719 3.10479 4.65719 0 0 0 1.5524 0 0 0 0 1.5524 0 0 1.5524 0 0 0 0 0 0 0 0 0 0 0 0 0 0 0 0 0 0 0 0 0 0 0 0 0 0 0 0 0 0 0 0 0 0 0 0 0 0 0 0 0 0 0 0 0 0 0 0 0 0 0 0 0 0 0 0 0 0 0 0 0 0 0 0 0 0 0 0 0 0 0 0 0 0 0 0 0 0 0 0 0 0 0 0 0 0 0 0 0 0 0 0 0 0 0 0 0 0 0 0 0 0 0 0 0 0 0 0 0 0 0 0 0 0 0 0 0 0 0 0 0 0 0 0 0 0 0 0 0 0 0 0 0 0 0 0 0 0 0 0 0 0 0 0 0 0 0 0 1.5524 0 1.5524 0 1.5524 1.5524 0 0 3.10479 0 0 0 7.76199 0 1.5524 3.10479 0 6.20959 1.5524 3.10479 6.20959 6.20959 1.5524 1.5524 3.10479 1.5524 3.10479 4.65719 0 3.10479 4.65719 3.10479 3.10479 0 1.5524 1.5524 1.5524 0 0 0 1.5524 0 0
0 0 0 0 0 0 0 0 0 0 0 0 0 0 0 0 0 0 0 0 0 0 0 0 0 0 0 0 0 1.5524 0 0 0 1.5524 0 1.5524 1.5524 1.5524 1.5524 0 1.5524 1.5524 0 0 0 1.5524 0 1.5524 4.65719 0 0 1.5524 1.5524 1.5524 3.10479 0 1.5524 0 0 0 1.5524 0 0 0 0 0 0 0 0 0 0 0 0 0 0 0 0 0 0 0 0 0 0 0 0 0 0 0 0 0 0 0 0 0 0 0 0 0 0 0 0 0 0 0 0 0 0 0 0 0 0 0 0 0 0 0 0 0 0 0 0 0 0 0 0 0 0 0 0 0 0 0 0 0 0 0 0 0 0 0 0 0 0 0 0 0 0 0 0 0 0 0 0 0 0 0 0 0 0 0 0 0 0 0 0 0 0 0 0 0 0 0 0 0 0 0 0 0 0 0 0 0 0 0 0 0 0 0 0 0 0 0 0 0 0 0 0 0 0 0 0 0 0 0 0 0 0 0 0 1.5524 0 0 0 1.5524 3.10479 3.10479 1.5524 1.5524 1.5524 3.10479 1.5524 4.65719 1.5524 1.5524 4.65719 3.10479 1.5524 6.20959 1.5524 4.65719 4.65719 1.5524 1.5524 4.65719 6.20959 6.20959 6.20959 1.5524 10.8668 3.10479 0 0 3.10479 6.20959 1.5524 1.5524 4.65719 3.10479 3.10479 1.5524 1.5524 1.5524 1.5524 1.5524 1.5524 0
0 0 0 0 0 0 0 0 0 0 0 0 0 0 0 0 0 0 0 0 0 0 0 0 0 0 0 0 0 0 3.10479 0 0 0 3.10479 1.5524 3.10479 3.10479 0 1.5524 0 3.10479 1.5524 1.5524 1.5524 0 0 0 1.5524 1.5524 0 3.10479 0 0 3.10479 1.5524 0 1.5524 1.5524 0 0 0 0 0 0 0 0 0 0 0 0 0 0 0 0 0 0 0 0 0 0 0 0 0 0 0 0 0 0 0 0 0 0 0 0 0 0 0 0 0 0 0 0 0 0 0 0 0 0 0 0 0 0 0 0 0 0 0 0 0 0 0 0 0 0 0 0 0 0 0 0 0 0 0 0 0 0 0 0 0 0 0 0 0 0 0 0 0 0 0 0 0 0 0 0 0 0 0 0 0 0 0 0 0 0 0 0 0 0 0 0 0 0 0 0 0 0 0 0 0 0 0 0 0 0 0 0 0 0 0 0 0 0 0 0 0 0 0 0 0 0 0 0 0 0 0 0 1.5524 0 0 0 0 0 1.5524 1.5524 3.10479 3.10479 0 7.76199 1.5524 4.65719 1.5524 3.10479 0 3.10479 3.10479 1.5524 1.5524 3.10479 1.5524 3.10479 4.65719 7.76199 0 6.20959 6.20959 4.65719 1.5524 3.10479 3.10479 3.10479 0 0 3.10479 0 1.5524 1.5524 1.5524 3.10479 0 0 0 3.10479 1.5524 0 0
0 0 0 0 0 0 0 0 0 0 0 0 0 0 0 0 0 0 0 0 0 0 0 0 0 1.5524 0 0 0 0 0 0 0 0 0 1.5524 0 0 0 0 1.5524 0 0 0 0 1.5524 1.5524 0 0 1.5524 3.10479 1.5524 0 0 0 0 0 0 0 0 0 0 0 0 0 0 0 0 0 0 0 0 0 0 0 0 0 0 0 0 0 0 0 0 0 0 0 0 0 0 0 0 0 0 0 0 0 0 0 0 0 0 0 0 0 0 0 0 0 0 0 0 0 0 0 0 0 0 0 0 0 0 0 0 0 0 0 0 0 0 0 0 0 0 0 0 0 0 0 0 0 0 0 0 0 0 0 0 0 0 0 0 0 0 0 0 0 0 0 0 0 0 0 0 0 0 0 0 0 0 0 0 0 0 0 0 0 0 0 0 0 0 0 0 0 0 0 0 0 0 0 0 0 0 0 0 0 0 0 0 0 0 0 0 0 0 0 0 3.10479 1.5524 0 0 1.5524 0 3.10479 3.10479 0 1.5524 3.10479 4.65719 1.5524 1.5524 0 1.5524 3.10479 3.10479 6.20959 9.31438 3.10479 9.31438 3.10479 3.10479 3.10479 6.20959 6.20959 6.20959 0 3.10479 3.10479 4.65719 1.5524 6.20959 1.5524 3.10479 1.5524 0 3.10479 4.65719 1.5524 0 3.10479 1.5524 1.5524 0 0 0
0 0 0 0 0 0 0 0 0 0 0 0 0 0 0 0 0 0 0 0 0 0 0 0 0 0 0 0 0 0 1.5524 0 0 0 1.5524 0 0 0 0 3.10479 0 3.10479 0 3.10479 1.5524 0 0 0 0 0 1.5524 1.5524 1.5524 0 1.5524 1.5524 0 0 0 0 0 0 0 0 0 0 0 0 0 0 0 0 0 0 0 0 0 0 0 0 0 0 0 0 0 0 0 0 0 0 0 0 0 0 0 0 0 0 0 0 0 0 0 0 0 0 0 0 0 0 0 0 0 0 0 0 0 0 0 0 0 0 0 0 0 0 0 0 0 0 0 0 0 0 0 0 0 0 0 0 0 0 0 0 0 0 0 0 0 0 0 0 0 0 0 0 0 0 0 0 0 0 0 0 0 0 0 0 0 0 0 0 0 0 0 0 0 0 0 0 0 0 0 0 0 0 0 0 0 0 0 0 0 0 0 0 0 0 0 0 0 0 0 0 0 3.10479 0 0 0 3.10479 4.65719 0 1.5524 1.5524 1.5524 4.65719 4.65719 3.10479 3.10479 7.76199 1.5524 4.65719 4.65719 6.20959 4.65719 4.65719 4.65719 3.10479 3.10479 1.5524 7.76199 1.5524 10.8668 4.65719 6.20959 3.10479 3.10479 6.20959 3.10479 0 0 3.10479 4.65719 1.5524 0 3.10479 7.76199 3.10479 0 1.5524 1.5524 0 3.10479 1.5524 0 0
0 0 0 0 0 0 0 0 0 0 0 0 0 0 0 0 0 0 0 0 0 0 0 0 0 0 0 0 1.5524 0 0 0 0 0 0 0 0 1.5524 1.5524 1.5524 1.5524 0 0 0 0 0 0 1.5524 0 1.5524 1.5524 1.5524 0 1.5524 0 0 0 0 0 0 3.10479 1.5524 0 0 0 0 0 0 0 0 0 0 0 0 0 0 0 0 0 0 0 0 0 0 0 0 0 0 0 0 0 0 0 0 0 0 0 0 0 0 0 0 0 0 0 0 0 0 0 0 0 0 0 0 0 0 0 0 0 0 0 0 0 0 0 0 0 0 0 0 0 0 0 0 0 0 0 0 0 0 0 0 0 0 0 0 0 0 0 0 0 0 0 0 0 0 0 0 0 0 0 0 0 0 0 0 0 0 0 0 0 0 0 0 0 0 0 0 0 0 0 0 0 0 0 0 0 0 0 0 0 0 0 0 0 0 0 0 0 0 0 0 1.5524 0 0 0 0 0 0 0 1.5524 1.5524 1.5524 4.65719 4.65719 1.5524 3.10479 7.76199 1.5524 0 1.5524 3.10479 3.10479 6.20959 3.10479 4.65719 7.76199 6.20959 7.76199 1.5524 3.10479 4.65719 6.20959 6.20959 10.8668 3.10479 3.10479 6.20959 1.5524 0 1.5524 6.20959 4.65719 1.5524 0 3.10479 0 0 1.5524 1.5524 1.5524 1.5524 3.10479 0 1.5524 4.65719
0 0 0 0 0 0 0 0 0 0 0 0 0 0 0 0 0 0 0 0 0 0 0 0 0 0 0 0 0 0 0 0 1.5524 1.5524 0 0 1.5524 0 0 0 1.5524 0 3.10479 0 0 0 0 0 0 0 0 0 1.5524 1.5524 1.5524 0 1.5524 0 0 0 0 0 0 0 0 0 0 0 0 0 0 0 0 0 0 0 0 0 0 0 0 0 0 0 0 0 0 0 0 0 0 0 0 0 0 0 0 0 0 0 0 0 0 0 0 0 0 0 0 0 0 0 0 0 0 0 0 0 0 0 0 0 0 0 0 0 0 0 0 0 0 0 0 0 0 0 0 0 0 0 0 0 0 0 0 0 0 0 0 0 0 0 0 0 0 0 0 0 0 0 0 0 0 0 0 0 0 0 0 0 0 0 0 0 0 0 0 0 0 0 0 0 0 0 0 0 0 0 0 0 0 0 0 0 0 0 0 0 0 0 0 1.5524 0 0 0 1.5524 0 0 4.65719 3.10479 1.5524 1.5524 3.10479 3.10479 1.5524 6.20959 3.10479 4.65719 3.10479 1.5524 4.65719 1.5524 0 3.10479 4.65719 6.20959 3.10479 9.31438 9.31438 7.76199 7.76199 4.65719 6.20959 6.20959 7.76199 1.5524 0 0 3.10479 1.5524 4.65719 4.65719 1.5524 0 3.10479 7.76199 0 1.5524 0 1.5524 0 3.10479 0 0 1.5524 1.5524
0 0 0 0 0 0 0 0 0 0 0 0 0 0 0 0 0 0 0 0 0 0 0 0 0 0 0 0 0 0 0 0 0 0 0 0 0 0 0 0 0 0 0 0 0 0 0 1.5524 0 0 0 0 0 0 1.5524 0 0 0 0 0 0 0 0 0 0 0 0 0 0 0 0 0 0 0 0 0 0 0 0 0 0 0 0 0 0 0 0 0 0 0 0 0 0 0 0 0 0 0 0 0 0 0 0 0 0 0 0 0 0 0 0 0 0 0 0 0 0 0 0 0 0 0 0 0 0 0 0 0 0 0 0 0 0 0 0 0 0 0 0 0 0 0 0 0 0 0 0 0 0 0 0 0 0 0 0 0 0 0 0 0 0 0 0 0 0 0 0 0 0 0 0 0 0 0 0 0 0 0 0 0 0 0 0 0 0 0 0 0 0 0 0 0 0 0 0 0 0 0 0 0 0 0 0 0 0 0 1.5524 0 1.5524 1.5524 1.5524 6.20959 1.5524 1.5524 1.5524 1.5524 6.20959 0 1.5524 4.65719 1.5524 4.65719 1.5524 4.65719 3.10479 9.31438 9.31438 6.20959 6.20959 6.20959 7.76199 9.31438 1.5524 4.65719 3.10479 0 0 4.65719 6.20959 1.5524 0 1.5524 1.5524 0 3.10479 1.5524 3.10479 0 3.10479 0 1.5524 0 0 0 0 3.10479
0 0 0 0 0 0 0 0 0 0 0 0 0 0 0 0 0 0 0 0 0 0 0 0 0 0 0 0 0 0 0 0 0 0 0 0 0 0 0 1.5524 0 1.5524 0 0 0 0 0 1.5524 0 0 1.5524 0 0 0 0 1.5524 0 0 0 0 0 0 0 0 0 0 0 0 0 0 0 0 0 0 0 0 0 0 0 0 0 0 0 0 0 0 0 0 0 0 0 0 0 0 0 0 0 0 0 0 0 0 0 0 0 0 0 0 0 0 0 0 0 0 0 0 0 0 0 0 0 0 0 0 0 0 0 0 0 0 0 0 0 0 0 0 0 0 0 0 0 0 0 0 0 0 0 0 0 0 0 0 0 0 0 0 0 0 0 0 0 0 0 0 0 0 0 0 0 0 0 0 0 0 0 0 0 0 0 0 0 0 0 0 0 0 0 0 0 0 0 0 0 0 0 0 0 0 0 1.5524 0 0 0 1.5524 1.5524 1.5524 3.10479 1.5524 0 3.10479 3.10479 1.5524 0 1.5524 1.5524 1.5524 0 3.10479 3.10479 3.10479 4.65719 3.10479 4.65719 4.65719 6.20959 9.31438 9.31438 3.10479 12.4192 6.20959 7.76199 4.65719 12.4192 6.20959 1.5524 4.65719 4.65719 1.5524 1.5524 1.5524 3.10479 4.65719 3.10479 1.5524 0 3.10479 0 3.10479 0 0 1.5524 0 3.10479 0 0 1.5524
0 0 0 0 0 0 0 0 0 0 0 0 0 0 0 0 0 0 0 0 0 0 0 0 0 0 0 0 0 1.5524 0 0 0 0 0 0 0 1.5524 0 0 0 0 0 0 1.5524 0 1.5524 0 0 0 1.5524 0 0 0 0 0 0 0 0 0 0 0 0 0 0 0 1.5524 0 0 0 0 0 0 0 0 0 0 0 0 0 0 0 0 0 0 0 0 0 0 0 0 0 0 0 0 0 0 0 0 0 0 0 0 0 0 0 0 0 0 0 0 0 0 0 0 0 0 0 0 0 0 0 0 0 0 0 0 0 0 0 0 0 0 0 0 0 0 0 0 0 0 0 0 0 0 0 0 0 0 0 0 0 0 0 0 0 0 0 0 0 0 0 0 0 0 0 0 0 0 0 0 0 0 0 0 0 0 0 0 0 0 0 0 0 0 0 0 0 0 0 0 0 0 0 0 0 0 0 0 0 0 0 1.5524 0 0 0 0 1.5524 0 3.10479 3.10479 1.5524 1.5524 1.5524 4.65719 0 6.20959 3.10479 7.76199 1.5524 1.5524 6.20959 4.65719 1.5524 4.65719 4.65719 9.31438 3.10479 4.65719 6.20959 3.10479 9.31438 3.10479 6.20959 9.31438 3.10479 7.76199 4.65719 0 7.76199 1.5524 6.20959 1.5524 1.5524 0 4.65719 1.5524 1.5524 0 0 0 0 1.5524 0 0 0
0 0 0 0 0 0 0 0 0 0 0 0 0 0 0 0 0 0 0 0 0 0 0 0 0 0 0 0 0 0 0 0 0 0 0 0 0 0 1.5524 0 0 0 0 0 0 0 0 0 1.5524 0 0 0 0 0 0 0 0 0 1.5524 0 0 0 0 0 0 0 0 0 0 0 0 0 0 0 0 0 0 0 0 0 0 0 0 0 0 0 0 0 0 0 0 0 0 0 0 0 0 0 0 0 0 0 0 0 0 0 0 0 0 0 0 0 0 0 0 0 0 0 0 0 0 0 0 0 0 0 0 0 0 0 0 0 0 0 0 0 0 0 0 0 0 0 0 0 0 0 0 0 0 0 0 0 0 0 0 0 0 0 0 0 0 0 0 0 0 0 0 0 0 0 0 0 0 0 0 0 0 0 0 0 0 0 0 0 0 0 0 0 0 0 0 0 0 0 0 0 0 0 0 0 0 1.5524 0 0 0 1.5524 1.5524 1.5524 0 1.5524 3.10479 0 4.65719 4.65719 3.10479 7.76199 6.20959 3.10479 3.10479 0 3.10479 3.10479 1.5524 3.10479 4.65719 9.31438 3.10479 6.20959 9.31438 6.20959 7.76199 6.20959 9.31438 1.5524 3.10479 1.5524 3.10479 1.5524 4.65719 1.5524 3.10479 1.5524 0 3.10479 0 1.5524 0 0 0 1.5524 0 1.5524 0 0 1.5524 1.5524
0 0 0 0 0 0 0 0 0 0 0 0 0 0 0 0 0 0 0 0 0 0 0 0 0 0 0 0 0 0 0 0 0 0 0 0 0 0 0 0 1.5524 0 0 0 1.5524 0 0 0 0 0 0 0 0 0 0 0 0 0 0 0 0 0 0 0 0 0 0 0 0 0 0 0 0 0 0 0 0 0 0 0 0 0 0 0 0 0 0 0 0 0 0 0 0 0 0 0 0 0 0 0 0 0 0 0 0 0 0 0 0 0 0 0 0 0 0 0 0 0 0 0 0 0 0 0 0 0 0 0 0 0 0 0 0 0 0 0 0 0 0 0 0 0 0 0 0 0 0 0 0 0 0 0 0 0 0 0 0 0 0 0 0 0 0 0 0 0 0 0 0 0 0 0 0 0 0 0 0 0 0 0 0 0 0 0 0 0 0 0 0 0 0 0 0 0 0 0 0 1.5524 0 1.5524 1.5524 0 0 1.5524 1.5524 0 4.65719 0 1.5524 3.10479 1.5524 4.65719 1.5524 3.10479 7.76199 0 4.65719 6.20959 1.5524 3.10479 3.10479 1.5524 1.5524 9.31438 4.65719 6.20959 6.20959 4.65719 3.10479 6.20959 0 4.65719 3.10479 3.10479 4.65719 1.5524 4.65719 6.20959 4.65719 1.5524 4.65719 3.10479 0 3.10479 1.5524 0 1.5524 0 0 1.5524 1.5524 0 0 0 0 1.5524
0 0 0 0 0 0 0 0 0 0 0 0 0 0 0 0 0 0 0 0 0 0 0 0 0 0 0 0 0 0 0 0 0 0 0 0 0 0 0 0 1.5524 0 0 0 0 0 0 1.5524 0 0 1.5524 0 1.5524 0 0 0 0 0 0 0 1.5524 0 0 0 0 0 0 0 0 0 0 0 0 0 0 0 0 0 0 0 0 0 0 0 0 0 0 0 0 0 0 0 0 0 0 0 0 0 0 0 0 0 0 0 0 0 0 0 0 0 0 0 0 0 0 0 0 0 0 0 0 0 0 0 0 0 0 0 0 0 0 0 0 0 0 0 0 0 0 0 0 0 0 0 0 0 0 0 0 0 0 0 0 0 0 0 0 0 0 0 0 0 0 0 0 0 0 0 0 0 0 0 0 0 0 0 0 0 0 0 0 0 0 0 0 0 0 0 0 0 0 0 0 0 0 0 0 0 0 0 1.5524 1.5524 0 0 0 1.5524 1.5524 3.10479 0 0 0 4.65719 3.10479 6.20959 1.5524 4.65719 0 7.76199 4.65719 6.20959 4.65719 3.10479 7.76199 6.20959 9.31438 4.65719 12.4192 3.10479 3.10479 7.76199 6.20959 9.31438 4.65719 1.5524 9.31438 3.10479 3.10479 4.65719 0 0 1.5524 3.10479 0 1.5524 3.10479 0 1.5524 1.5524 0 1.5524 1.5524 0 0 1.5524 0 1.5524
0 0 0 0 0 0 0 0 0 0 0 0 0 0 0 0 0 0 0 0 0 0 0 0 0 0 0 0 0 0 0 0 0 0 0 0 0 0 0 0 0 0 0 0 0 0 0 0 0 0 0 0 1.5524 0 0 0 0 0 0 0 0 0 0 0 0 0 0 0 0 0 0 0 0 0 0 0 0 0 0 0 0 0 0 0 0 0 0 0 0 0 0 0 0 0 0 0 0 0 0 0 0 0 0 0 0 0 0 0 0 0 0 0 0 0 0 0 0 0 0 0 0 0 0 0 0 0 0 0 0 0 0 0 0 0 0 0 0 0 0 0 0 0 0 0 0 0 0 0 0 0 0 0 0 0 0 0 0 0 0 0 0 0 0 0 0 0 0 0 0 0 0 0 0 0 0 0 0 0 0 0 0 0 0 0 0 0 0 0 0 0 0 0 0 0 0 0 0 0 0 1.5524 1.5524 0 1.5524 0 3.10479 0 1.5524 0 1.5524 1.5524 0 0 1.5524 3.10479 3.10479 9.31438 7.76199 3.10479 3.10479 6.20959 1.5524 1.5524 6.20959 4.65719 4.65719 4.65719 4.65719 10.8668 4.65719 1.5524 7.76199 6.20959 6.20959 4.65719 1.5524 4.65719 1.5524 3.10479 1.5524 0 3.10479 1.5524 4.65719 1.5524 1.5524 1.5524 1.5524 0 0 0 0 1.5524 1.5524 0 1.5524 0
0 0 0 0 0 0 0 0 0 0 0 0 0 0 0 0 0 0 0 0 0 0 0 0 0 0 0 0 0 0 0 0 0 0 0 0 0 0 0 0 0 1.5524 0 0 0 0 0 0 1.5524 0 0 0 0 0 0 0 0 0 0 0 0 0 0 0 0 0 0 0 0 0 0 0 0 0 0 0 0 0 0 0 0 0 0 0 0 0 0 0 0 0 0 0 0 0 0 0 0 0 0 0 0 0 0 0 0 0 0 0 0 0 0 0 0 0 0 0 0 0 0 0 0 0 0 0 0 0 0 0 0 0 0 0 0 0 0 0 0 0 0 0 0 0 0 0 0 0 0 0 0 0 0 0 0 0 0 0 0 0 0 0 0 0 0 0 0 0 0 0 0 0 0 0 0 0 0 0 0 0 0 0 0 0 0 0 0 0 0 0 0 0 0 0 0 0 0 0 0 3.10479 0 0 0 0 0 0 1.5524 1.5524 0 1.5524 6.20959 4.65719 4.65719 4.65719 4.65719 1.5524 3.10479 4.65719 1.5524 1.5524 4.65719 7.76199 3.10479 1.5524 3.10479 3.10479 9.31438 6.20959 6.20959 4.65719 10.8668 9.31438 4.65719 12.4192 0 4.65719 3.10479 1.5524 4.65719 4.65719 4.65719 1.5524 0 1.5524 0 0 0 0 3.10479 0 0 0 0 0 1.5524 0 0 0
0 0 0 0 0 0 0 0 0 0 0 0 0 0 0 0 0 0 0 0 0 0 0 0 0 0 0 0 0 0 0 0 0 0 0 0 0 0 0 0 0 0 0 0 0 0 0 0 0 0 0 0 0 0 0 0 0 0 0 0 0 0 0 0 0 0 0 0 0 0 0 0 0 0 0 0 0 0 0 0 0 0 0 0 0 0 0 0 0 0 0 0 0 0 0 0 0 0 0 0 0 0 0 0 0 0 0 0 0 0 0 0 0 0 0 0 0 0 0 0 0 0 0 0 0 0 0 0 0 0 0 0 0 0 0 0 0 0 0 0 0 0 0 0 0 0 0 0 0 0 0 0 0 0 0 0 0 0 0 0 0 0 0 0 0 0 0 0 0 0 0 0 0 0 0 0 0 0 0 0 0 0 0 0 0 0 0 0 0 0 0 0 0 0 0 1.5524 0 0 3.10479 0 0 0 0 0 0 1.5524 1.5524 0 0 3.10479 4.65719 3.10479 3.10479 1.5524 6.20959 4.65719 0 3.10479 3.10479 4.65719 6.20959 3.10479 4.65719 6.20959 0 6.20959 7.76199 12.4192 4.65719 6.20959 6.20959 1.5524 4.65719 7.76199 3.10479 1.5524 9.31438 1.5524 6.20959 3.10479 3.10479 0 0 0 0 0 1.5524 0 0 1.5524 0 0 0 0 0 0
0 0 0 0 0 0 0 0 0 0 0 0 0 0 0 0 0 0 0 0 0 0 0 0 0 0 0 0 0 0 0 0 0 0 0 0 0 0 0 0 0 0 1.5524 0 0 0 0 0 0 0 0 0 0 0 0 0 0 0 0 0 0 0 0 0 0 0 0 0 0 0 0 0 0 0 0 0 0 0 0 0 0 0 0 0 0 0 0 0 0 0 0 0 0 0 0 0 0 0 0 0 0 0 0 0 0 0 0 0 0 0 0 0 0 0 0 0 0 0 0 0 0 0 0 0 0 0 0 0 0 0 0 0 0 0 0 0 0 0 0 0 0 0 0 0 0 0 0 0 0 0 0 0 0 0 0 0 0 0 0 0 0 0 0 0 0 0 0 0 0 0 0 0 0 0 0 0 0 0 0 0 0 0 0 0 0 0 0 0 0 0 0 0 0 0 0 0 0 0 0 1.5524 0 0 0 0 0 0 3.10479 3.10479 1.5524 4.65719 3.10479 4.65719 6.20959 6.20959 9.31438 1.5524 6.20959 4.65719 4.65719 0 4.65719 3.10479 7.76199 4.65719 0 0 1.5524 12.4192 9.31438 3.10479 3.10479 7.76199 4.65719 3.10479 4.65719 10.8668 3.10479 3.10479 3.10479 1.5524 1.5524 1.5524 1.5524 1.5524 0 0 0 0 0 0 0 0 0 0 0 0
0 0 0 0 0 0 0 0 0 0 0 0 0 0 0 0 0 0 0 0 0 0 0 0 0 0 0 0 0 0 0 0 0 0 0 0 0 0 0 0 0 0 0 0 0 0 0 0 0 0 0 0 0 0 0 0 0 0 0 0 0 0 0 0 0 0 0 0 0 0 0 0 0 0 0 0 0 0 0 0 0 0 0 0 0 0 0 0 0 0 0 0 0 0 0 0 0 0 0 0 0 0 0 0 0 0 0 0 0 0 0 0 0 0 0 0 0 0 0 0 0 0 0 0 0 0 0 0 0 0 0 0 0 0 0 0 0 0 0 0 0 0 0 0 0 0 0 0 0 0 0 0 0 0 0 0 0 0 0 0 0 0 0 0 0 0 0 0 0 0 0 0 0 0 0 0 0 0 0 0 0 0 0 0 0 0 0 0 0 0 0 0 0 0 0 1.5524 0 3.10479 0 0 1.5524 0 1.5524 0 0 1.5524 3.10479 0 0 3.10479 1.5524 3.10479 3.10479 3.10479 10.8668 1.5524 6.20959 3.10479 4.65719 4.65719 4.65719 3.10479 6.20959 1.5524 10.8668 1.5524 9.31438 7.76199 4.65719 1.5524 7.76199 4.65719 6.20959 7.76199 4.65719 1.5524 3.10479 6.20959 3.10479 0 3.10479 1.5524 0 3.10479 0 1.5524 0 0 0 0 0 0 1.5524 1.5524 0 1.5524
0 0 0 0 0 0 0 0 0 0 0 0 0 0 0 0 0 0 0 0 0 0 0 0 0 0 0 0 0 0 0 0 0 0 0 0 0 0 0 0 0 0 0 0 0 0 0 0 0 0 0 0 0 0 0 0 0 0 0 0 0 0 0 0 0 0 0 0 0 0 0 0 0 0 0 0 0 0 0 0 0 0 0 0 0 0 0 0 0 0 0 0 0 0 0 0 0 0 0 0 0 0 0 0 0 0 0 0 0 0 0 0 0 0 0 0 0 0 0 0 0 0 0 0 0 0 0 0 0 0 0 0 0 0 0 0 0 0 0 0 0 0 0 0 0 0 0 0 0 0 0 0 0 0 0 0 0 0 0 0 0 0 0 0 0 0 0 1.5524 0 0 0 0 0 0 0 0 0 0 0 0 0 0 0 0 0 0 0 0 0 0 0 0 1.5524 0 1.5524 0 0 0 1.5524 1.5524 0 3.10479 0 0 0 0 3.10479 1.5524 1.5524 3.10479 4.65719 1.5524 3.10479 6.20959 1.5524 0 3.10479 9.31438 3.10479 0 3.10479 3.10479 3.10479 6.20959 3.10479 9.31438 3.10479 4.65719 10.8668 7.76199 4.65719 3.10479 4.65719 7.76199 1.5524 4.65719 3.10479 1.5524 1.5524 1.5524 1.5524 1.5524 6.20959 0 0 0 0 0 0 0 0 0 0 0 0 0
0 0 0 0 0 0 0 0 0 0 0 0 0 0 0 0 0 0 0 0 0 0 0 0 0 0 0 0 0 0 0 0 0 0 0 0 0 0 0 0 0 0 0 0 0 0 0 0 0 0 0 0 0 0 0 0 0 0 0 0 0 0 0 0 0 0 0 0 0 0 0 0 0 0 0 0 0 0 0 0 0 0 0 0 0 0 0 0 0 0 0 0 0 0 0 0 0 0 0 0 0 0 0 0 0 0 0 0 0 0 0 0 0 0 0 0 0 0 0 0 0 0 0 0 0 0 0 0 0 0 0 0 0 0 0 0 0 0 0 0 0 0 0 0 0 0 0 0 0 0 0 0 0 0 0 0 0 0 0 0 0 0 0 0 0 0 0 0 0 0 0 0 0 0 0 0 0 0 0 0 0 1.5524 0 1.5524 3.10479 0 0 0 0 1.5524 0 0 0 1.5524 0 1.5524 0 0 3.10479 1.5524 1.5524 0 0 0 0 1.5524 3.10479 4.65719 3.10479 1.5524 3.10479 7.76199 3.10479 3.10479 3.10479 6.20959 1.5524 1.5524 6.20959 0 3.10479 7.76199 3.10479 3.10479 6.20959 3.10479 3.10479 6.20959 12.4192 6.20959 6.20959 3.10479 4.65719 6.20959 3.10479 4.65719 0 0 3.10479 1.5524 0 3.10479 0 1.5524 0 0 0 0 1.5524 0 0 1.5524 0 0 0 0
0 0 0 0 0 0 0 0 0 0 0 0 0 0 0 0 0 0 0 0 0 0 0 0 0 0 0 0 0 0 0 0 0 0 0 0 0 0 0 0 0 0 0 0 0 0 0 0 0 0 0 0 0 0 0 0 0 0 0 0 0 0 0 0 0 0 0 0 1.5524 0 0 0 0 0 0 0 0 0 0 0 0 0 0 0 0 0 0 0 0 1.5524 0 0 0 0 0 0 0 0 0 0 0 0 0 0 0 0 0 0 0 0 0 0 0 0 0 0 0 0 0 0 0 0 0 0 0 0 0 0 0 0 0 0 0 0 0 0 0 0 0 0 0 0 0 0 0 0 0 0 0 0 0 0 0 0 0 0 0 0 0 0 0 0 0 0 0 0 0 0 0 0 0 0 0 0 0 0 0 0 0 0 0 0 0 1.5524 0 0 0 0 0 0 0 0 0 0 0 0 1.5524 0 0 1.5524 0 1.5524 0 0 3.10479 1.5524 0 1.5524 1.5524 6.20959 1.5524 3.10479 4.65719 3.10479 3.10479 3.10479 3.10479 1.5524 6.20959 3.10479 3.10479 0 6.20959 4.65719 4.65719 4.65719 7.76199 7.76199 1.5524 4.65719 3.10479 9.31438 6.20959 4.65719 3.10479 6.20959 0 3.10479 1.5524 1.5524 7.76199 1.5524 0 3.10479 0 0 0 0 0 0 0 0 0 0 0 0
0 0 0 0 0 0 0 0 0 0 0 0 0 0 0 0 0 0 0 0 0 0 0 0 0 0 0 0 0 0 0 0 0 0 0 0 0 0 0 0 0 0 0 0 0 0 0 0 0 0 0 0 0 0 0 0 0 0 0 0 0 0 0 0 0 0 0 0 0 0 0 0 1.5524 0 0 0 0 0 0 0 1.5524 1.5524 0 0 0 1.5524 0 0 0 0 0 0 0 0 0 0 0 0 0 0 0 0 0 0 0 0 0 0 0 0 0 0 0 0 0 0 0 0 0 0 0 0 0 0 0 0 0 0 0 0 0 0 0 0 0 0 0 0 0 0 0 0 0 0 0 0 0 0 0 0 0 0 0 0 0 0 0 0 0 0 0 0 0 0 0 0 0 0 0 1.5524 0 0 0 1.5524 0 0 0 0 0 0 0 0 0 0 0 0 1.5524 0 1.5524 3.10479 0 0 0 1.5524 0 3.10479 0 1.5524 0 0 0 1.5524 0 0 1.5524 3.10479 1.5524 0 1.5524 3.10479 4.65719 4.65719 0 1.5524 6.20959 6.20959 1.5524 3.10479 4.65719 3.10479 0 3.10479 6.20959 4.65719 0 3.10479 1.5524 3.10479 7.76199 3.10479 4.65719 6.20959 3.10479 1.5524 6.20959 1.5524 0 1.5524 0 3.10479 1.5524 1.5524 0 1.5524 0 0 0 0 0 1.5524 0 0 0 0 1.5524 0
0 0 0 0 0 0 0 0 0 0 0 0 0 0 0 0 0 0 0 0 0 0 0 0 0 0 0 0 0 0 0 0 0 0 0 0 0 0 0 0 0 0 0 0 0 0 0 1.5524 0 0 0 0 0 0 0 1.5524 0 0 0 0 0 0 0 0 0 0 1.5524 0 0 0 1.5524 0 0 0 0 0 0 0 0 0 0 0 0 0 1.5524 1.5524 0 0 1.5524 0 0 0 0 0 0 0 0 0 0 0 0 0 0 0 0 0 0 0 0 0 0 0 0 0 0 0 0 0 0 0 0 0 0 0 0 0 0 0 0 0 0 0 0 0 0 0 0 0 0 0 0 0 0 0 0 0 0 0 0 0 0 0 0 0 0 0 0 0 0 0 0 0 0 0 0 1.5524 0 0 1.5524 0 0 1.5524 0 0 0 0 0 0 0 0 1.5524 0 1.5524 0 0 3.10479 1.5524 0 1.5524 0 0 1.5524 1.5524 0 0 0 1.5524 0 0 0 1.5524 0 3.10479 0 3.10479 4.65719 1.5524 4.65719 1.5524 1.5524 3.10479 0 1.5524 0 0 1.5524 7.76199 3.10479 3.10479 4.65719 1.5524 7.76199 1.5524 1.5524 4.65719 6.20959 4.65719 3.10479 0 0 4.65719 3.10479 1.5524 6.20959 4.65719 3.10479 3.10479 3.10479 3.10479 0 1.5524 3.10479 0 1.5524 0 0 1.5524 0 0 0 1.5524 0 0 0 0 0
0 0 0 0 0 0 0 0 0 0 0 0 0 0 0 0 0 0 0 0 0 0 0 0 0 0 0 0 0 0 0 0 0 0 0 0 0 0 0 0 0 0 0 0 0 0 0 0 0 0 0 0 0 0 0 0 0 0 1.5524 0 0 0 0 0 0 0 0 0 1.5524 0 0 0 0 0 0 0 0 1.5524 0 0 0 0 0 1.5524 0 0 0 0 1.5524 1.5524 1.5524 0 1.5524 0 0 0 0 0 0 0 0 0 1.5524 0 0 0 0 0 0 0 0 0 0 0 0 0 0 0 0 0 0 0 0 0 0 0 0 0 0 0 0 0 0 0 0 0 0 0 0 0 0 0 0 0 0 0 0 0 0 0 0 0 0 0 0 0 0 0 0 0 0 0 0 0 0 0 0 0 0 0 0 0 0 0 0 3.10479 0 3.10479 1.5524 0 1.5524 0 1.5524 1.5524 4.65719 1.5524 3.10479 0 0 0 0 1.5524 0 0 0 3.10479 0 0 0 1.5524 1.5524 0 0 0 3.10479 1.5524 1.5524 1.5524 3.10479 3.10479 1.5524 3.10479 3.10479 1.5524 4.65719 3.10479 1.5524 4.65719 4.65719 6.20959 3.10479 4.65719 3.10479 6.20959 1.5524 0 1.5524 4.65719 1.5524 1.5524 7.76199 3.10479 6.20959 1.5524 3.10479 3.10479 1.5524 3.10479 1.5524 1.5524 3.10479 3.10479 0 0 0 1.5524 0 3.10479 0 0 0 0 0 0 0 0
0 0 0 0 0 0 0 0 0 0 0 0 0 0 0 0 0 0 0 0 0 0 0 0 0 0 0 0 0 0 0 0 0 0 0 0 0 0 0 0 0 0 0 0 1.5524 0 0 0 0 0 0 0 0 0 0 0 0 0 0 0 0 0 0 0 0 0 0 0 0 0 0 0 0 0 0 0 0 0 0 1.5524 0 1.5524 0 0 0 0 0 0 0 0 0 0 0 0 1.5524 1.5524 0 0 0 0 0 0 0 0 0 0 0 0 0 0 0 0 0 0 0 0 0 0 0 0 0 0 0 0 0 0 0 0 0 0 0 0 0 0 0 0 0 0 0 0 0 0 0 0 0 0 0 0 0 0 0 0 0 0 0 0 0 0 0 0 0 0 0 0 0 0 1.5524 0 0 0 0 0 0 3.10479 0 0 0 1.5524 3.10479 1.5524 0 1.5524 1.5524 0 1.5524 3.10479 6.20959 4.65719 3.10479 0 3.10479 1.5524 0 0 1.5524 1.5524 0 0 0 0 0 1.5524 1.5524 1.5524 1.5524 1.5524 0 6.20959 1.5524 4.65719 1.5524 1.5524 0 0 1.5524 3.10479 4.65719 1.5524 3.10479 6.20959 7.76199 4.65719 4.65719 7.76199 3.10479 4.65719 4.65719 1.5524 1.5524 1.5524 0 0 3.10479 0 0 0 1.5524 1.5524 4.65719 3.10479 0 1.5524 0 1.5524 0 0 0 1.5524 0 0 0 0 0 0 0 0
0 0 0 0 0 0 0 0 0 0 0 0 0 0 0 0 0 0 0 0 0 0 0 0 0 0 0 0 0 0 0 0 0 0 0 0 0 0 0 0 0 0 0 0 0 0 0 1.5524 0 0 0 0 0 0 1.5524 0 1.5524 0 0 0 0 1.5524 0 1.5524 0 0 1.5524 0 0 0 0 1.5524 0 0 0 0 0 0 1.5524 1.5524 0 0 1.5524 0 0 1.5524 0 0 0 0 0 0 0 0 0 0 0 0 0 1.5524 0 0 0 0 0 0 0 0 0 0 0 0 0 0 0 0 0 0 0 0 0 0 0 0 0 0 0 0 0 0 0 0 0 0 0 0 0 0 0 0 0 0 0 0 0 0 0 0 0 0 0 0 0 0 0 0 0 0 0 0 0 0 0 0 0 0 0 0 0 0 0 0 0 0 0 0 1.5524 0 0 1.5524 1.5524 0 1.5524 1.5524 6.20959 1.5524 1.5524 1.5524 1.5524 0 0 0 0 4.65719 3.10479 1.5524 1.5524 0 0 0 0 1.5524 3.10479 1.5524 6.20959 1.5524 1.5524 1.5524 1.5524 1.5524 1.5524 1.5524 0 1.5524 0 7.76199 3.10479 4.65719 1.5524 4.65719 6.20959 3.10479 0 0 0 3.10479 3.10479 1.5524 1.5524 1.5524 3.10479 3.10479 3.10479 4.65719 1.5524 4.65719 1.5524 1.5524 1.5524 1.5524 1.5524 0 1.5524 0 0 1.5524 0 0 0 0 0 1.5524 0 1.5524 0 0
0 0 0 0 0 0 0 0 0 0 0 0 0 0 0 0 0 0 0 0 0 0 0 0 0 0 0 0 0 0 0 0 0 0 0 0 0 0 0 0 0 0 0 0 0 0 0 0 0 0 0 0 0 0 1.5524 0 0 1.5524 1.5524 0 0 0 0 0 0 0 1.5524 0 0 0 1.5524 0 0 0 0 0 0 0 0 0 1.5524 0 0 1.5524 0 1.5524 1.5524 0 0 0 0 0 0 0 0 1.5524 0 0 0 0 0 0 1.5524 0 0 0 1.5524 0 0 0 0 0 0 0 0 0 0 0 0 0 0 0 0 0 0 0 0 0 0 0 0 0 0 0 0 0 0 0 0 0 0 0 0 0 0 0 0 0 0 0 0 0 0 0 0 0 0 0 0 0 0 0 0 0 0 0 0 0 0 0 0 0 1.5524 0 0 0 0 0 1.5524 1.5524 1.5524 6.20959 1.5524 4.65719 0 1.5524 0 0 0 4.65719 0 1.5524 0 3.10479 6.20959 1.5524 0 3.10479 0 3.10479 1.5524 3.10479 1.5524 3.10479 3.10479 0 1.5524 0 3.10479 6.20959 0 0 1.5524 0 3.10479 1.5524 0 1.5524 1.5524 4.65719 4.65719 3.10479 6.20959 7.76199 1.5524 0 3.10479 0 1.5524 1.5524 3.10479 0 4.65719 3.10479 1.5524 1.5524 0 0 0 3.10479 3.10479 0 1.5524 1.5524 0 0 0 0 0 0 1.5524 0 0 0 0 0
0 0 0 0 0 0 0 0 0 0 0 0 0 0 0 0 0 0 0 0 0 0 0 0 0 0 0 0 0 0 0 0 0 0 0 0 0 1.5524 0 0 0 0 0 0 0 0 0 0 0 0 0 0 0 0 0 0 1.5524 0 0 1.5524 0 0 0 1.5524 0 0 1.5524 0 0 0 1.5524 0 0 0 0 1.5524 0 1.5524 0 0 3.10479 0 0 0 0 0 1.5524 0 0 0 0 0 1.5524 0 0 0 0 0 0 0 0 0 0 1.5524 0 0 0 0 0 0 0 0 0 0 0 0 0 0 0 0 0 0 0 0 0 0 0 0 0 0 0 0 0 0 0 0 0 0 0 0 0 0 0 0 0 0 0 0 0 0 0 0 0 0 0 0 0 0 0 0 0 0 0 0 0 0 0 0 0 1.5524 0 0 0 0 0 0 1.5524 0 1.5524 1.5524 3.10479 1.5524 0 3.10479 1.5524 4.65719 1.5524 1.5524 0 1.5524 1.5524 1.5524 0 0 0 0 1.5524 3.10479 1.5524 0 1.5524 1.5524 1.5524 1.5524 3.10479 3.10479 1.5524 0 3.10479 3.10479 1.5524 3.10479 3.10479 0 4.65719 3.10479 1.5524 1.5524 3.10479 3.10479 9.31438 1.5524 1.5524 1.5524 0 1.5524 1.5524 0 0 0 3.10479 3.10479 3.10479 3.10479 1.5524 1.5524 1.5524 1.5524 0 0 0 1.5524 0 1.5524 1.5524 0 0 0 0 0 0 0 0 0 0 0
0 0 0 0 0 0 0 0 0 0 0 0 0 0 0 0 0 0 0 0 0 0 0 0 0 0 0 0 0 0 0 0 0 0 0 0 0 0 0 0 0 0 0 0 0 0 0 1.5524 0 0 0 0 0 0 0 0 0 1.5524 0 0 0 0 0 0 0 0 0 0 0 0 0 0 3.10479 0 0 0 1.5524 0 0 0 0 0 0 1.5524 0 0 0 0 1.5524 0 1.5524 1.5524 1.5524 0 1.5524 0 0 0 1.5524 0 0 1.5524 0 0 0 0 0 0 0 0 0 0 0 0 0 0 0 0 0 0 0 0 0 0 0 0 0 0 0 0 0 0 0 0 0 0 0 0 0 0 0 0 0 0 0 0 0 0 0 0 0 0 0 0 0 0 0 0 0 0 0 0 0 0 0 0 0 0 0 0 0 0 0 0 0 1.5524 1.5524 1.5524 3.10479 1.5524 0 0 0 7.76199 4.65719 4.65719 3.10479 3.10479 1.5524 0 0 1.5524 0 1.5524 0 1.5524 1.5524 1.5524 1.5524 1.5524 1.5524 0 0 1.5524 1.5524 3.10479 1.5524 1.5524 3.10479 1.5524 0 3.10479 6.20959 0 4.65719 3.10479 4.65719 3.10479 0 3.10479 3.10479 1.5524 0 3.10479 0 3.10479 6.20959 0 1.5524 0 0 3.10479 3.10479 3.10479 3.10479 1.5524 0 1.5524 1.5524 0 1.5524 0 0 0 0 0 1.5524 1.5524 0 0 0 0 0 0 0 0
0 0 0 0 0 0 0 0 0 0 0 0 0 0 0 0 0 0 0 0 0 0 0 0 0 0 0 0 0 0 0 0 0 1.5524 0 0 0 0 0 0 0 0 0 0 3.10479 0 0 0 1.5524 0 0 0 0 3.10479 0 0 0 0 0 0 0 0 0 0 0 1.5524 0 0 0 0 1.5524 1.5524 0 0 0 0 0 0 1.5524 1.5524 3.10479 3.10479 0 1.5524 0 0 0 0 0 0 0 0 0 0 0 0 1.5524 0 1.5524 0 1.5524 0 1.5524 0 0 1.5524 0 0 0 1.5524 0 0 0 0 0 0 0 0 0 0 0 0 0 0 0 0 0 0 0 0 0 0 0 0 0 0 0 0 0 0 0 0 0 0 0 0 0 0 0 0 0 0 0 0 0 0 0 0 0 0 0 0 0 0 0 0 0 1.5524 0 0 0 0 0 1.5524 0 1.5524 0 1.5524 0 3.10479 4.65719 3.10479 1.5524 4.65719 7.76199 3.10479 3.10479 3.10479 1.5524 1.5524 1.5524 0 0 4.65719 1.5524 1.5524 1.5524 3.10479 0 3.10479 0 4.65719 1.5524 1.5524 7.76199 4.65719 3.10479 0 1.5524 1.5524 3.10479 0 0 0 1.5524 0 1.5524 0 1.5524 4.65719 4.65719 1.5524 4.65719 1.5524 3.10479 1.5524 3.10479 3.10479 0 0 0 0 0 0 3.10479 0 1.5524 3.10479 1.5524 1.5524 0 0 0 0 1.5524 0 0 1.5524 0 1.5524 0 0 0 0 0 0
0 0 0 0 0 0 0 0 0 0 0 0 0 0 0 0 0 0 0 0 0 0 0 0 0 0 0 0 0 0 0 0 0 0 0 0 0 0 0 0 0 0 0 0 0 1.5524 0 0 1.5524 0 0 0 1.5524 3.10479 0 0 1.5524 0 0 0 0 0 0 0 0 3.10479 0 0 3.10479 4.65719 1.5524 0 1.5524 0 1.5524 0 0 1.5524 0 1.5524 3.10479 0 0 0 0 3.10479 0 0 0 0 0 0 0 1.5524 0 0 0 0 1.5524 3.10479 0 1.5524 1.5524 3.10479 0 0 1.5524 0 0 0 0 0 0 0 0 0 0 0 0 0 0 0 0 0 0 0 0 0 0 0 0 0 0 0 0 0 0 0 0 0 0 0 0 0 0 0 0 0 0 0 0 0 0 0 0 0 0 0 0 0 0 0 0 0 0 0 0 0 0 0 0 0 0 0 0 0 1.5524 6.20959 1.5524 4.65719 1.5524 6.20959 7.76199 1.5524 6.20959 1.5524 1.5524 3.10479 3.10479 0 1.5524 0 0 3.10479 0 0 3.10479 0 0 0 3.10479 3.10479 0 0 4.65719 1.5524 1.5524 0 1.5524 3.10479 0 1.5524 1.5524 3.10479 0 4.65719 3.10479 0 3.10479 4.65719 0 0 4.65719 3.10479 0 1.5524 1.5524 0 0 0 1.5524 1.5524 3.10479 1.5524 0 1.5524 0 0 0 0 1.5524 0 0 1.5524 0 0 0 0 1.5524 0 0 0 0 0 0 0
0 0 0 0 0 0 0 0 0 0 0 0 0 0 0 0 0 0 0 0 0 0 0 0 0 0 0 0 0 0 0 0 1.5524 0 0 0 0 1.5524 1.5524 1.5524 0 0 0 0 0 0 0 0 0 1.5524 1.5524 1.5524 0 0 0 0 1.5524 3.10479 1.5524 1.5524 1.5524 1.5524 0 0 0 1.5524 0 0 0 0 0 1.5524 0 0 1.5524 3.10479 3.10479 0 0 1.5524 1.5524 0 0 1.5524 0 1.5524 0 0 0 0 0 1.5524 0 0 0 0 1.5524 0 3.10479 0 0 0 0 4.65719 0 0 0 0 0 1.5524 0 0 0 0 0 0 0 0 0 0 0 0 0 0 0 0 0 0 0 0 0 0 0 0 0 0 0 0 0 0 0 0 0 0 0 0 0 0 0 0 0 0 0 0 0 0 0 0 0 0 0 0 0 0 0 0 0 0 0 0 0 0 0 1.5524 0 1.5524 1.5524 1.5524 1.5524 1.5524 3.10479 3.10479 7.76199 3.10479 1.5524 3.10479 9.31438 1.5524 3.10479 7.76199 0 1.5524 1.5524 1.5524 0 0 1.5524 3.10479 0 1.5524 1.5524 0 0 3.10479 4.65719 1.5524 1.5524 0 3.10479 0 1.5524 1.5524 1.5524 0 1.5524 1.5524 4.65719 1.5524 1.5524 1.5524 1.5524 0 0 0 0 0 0 6.20959 0 0 1.5524 1.5524 3.10479 0 0 0 1.5524 1.5524 6.20959 0 0 0 1.5524 0 0 0 0 0 0 3.10479 0 0 0 0 0 0
0 0 0 0 0 0 0 0 0 0 0 0 0 0 0 0 0 0 0 0 0 0 0 0 0 0 0 0 0 0 0 0 0 0 0 0 0 0 0 0 0 1.5524 1.5524 1.5524 0 1.5524 1.5524 0 0 0 0 0 0 0 0 0 0 0 0 0 0 0 0 0 0 1.5524 0 0 0 1.5524 0 1.5524 4.65719 1.5524 0 0 1.5524 4.65719 0 0 1.5524 0 0 0 0 3.10479 0 0 0 0 0 0 0 0 1.5524 0 1.5524 4.65719 3.10479 1.5524 0 0 0 1.5524 1.5524 1.5524 1.5524 1.5524 0 0 0 0 0 0 0 0 0 0 0 0 0 0 0 0 0 0 0 0 0 0 0 0 0 0 0 0 0 0 0 0 0 0 0 0 0 0 0 0 0 0 0 0 0 0 0 0 0 0 0 0 0 0 0 0 0 0 0 0 0 1.5524 0 0 0 1.5524 1.5524 0 1.5524 1.5524 1.5524 0 1.5524 3.10479 1.5524 0 3.10479 4.65719 4.65719 0 4.65719 0 1.5524 1.5524 0 1.5524 0 0 1.5524 1.5524 3.10479 0 1.5524 1.5524 1.5524 0 1.5524 4.65719 4.65719 1.5524 1.5524 0 1.5524 0 1.5524 0 0 0 1.5524 1.5524 0 4.65719 1.5524 0 0 3.10479 1.5524 0 1.5524 1.5524 1.5524 1.5524 0 3.10479 3.10479 1.5524 0 1.5524 0 0 1.5524 0 0 0 0 0 0 0 0 0 0 0 1.5524 0 1.5524 0 0 0
0 0 0 0 0 0 0 0 0 0 0 0 0 0 0 0 0 0 0 0 0 0 0 0 0 0 0 0 0 0 0 0 0 0 0 0 0 0 1.5524 0 0 0 0 0 0 3.10479 0 1.5524 0 0 0 1.5524 0 0 0 1.5524 0 0 1.5524 1.5524 3.10479 0 0 0 0 0 0 0 0 1.5524 0 0 0 1.5524 3.10479 3.10479 3.10479 0 1.5524 1.5524 3.10479 1.5524 0 0 0 0 0 1.5524 0 0 1.5524 0 1.5524 0 1.5524 1.5524 3.10479 0 3.10479 1.5524 3.10479 6.20959 0 0 3.10479 0 0 1.5524 0 0 0 0 0 0 0 0 0 0 0 0 0 0 0 0 0 0 0 0 0 0 0 0 0 0 0 0 0 0 0 0 0 0 0 0 0 0 0 0 0 0 0 0 0 0 0 0 0 0 0 0 0 0 0 0 0 0 0 0 0 1.5524 0 0 0 0 0 0 0 3.10479 4.65719 6.20959 3.10479 4.65719 1.5524 0 1.5524 1.5524 3.10479 4.65719 1.5524 1.5524 3.10479 0 0 4.65719 3.10479 0 0 1.5524 0 1.5524 1.5524 1.5524 0 0 1.5524 1.5524 0 1.5524 3.10479 1.5524 3.10479 1.5524 0 1.5524 1.5524 1.5524 0 0 0 3.10479 1.5524 1.5524 3.10479 1.5524 3.10479 1.5524 0 0 0 0 0 0 1.5524 1.5524 1.5524 3.10479 0 1.5524 1.5524 4.65719 0 0 0 0 0 0 0 0 0 0 0 0 0 0 0 0
0 0 0 0 0 0 0 0 0 0 0 0 0 0 0 0 0 0 0 0 0 0 0 0 0 0 0 0 0 0 0 0 0 0 0 0 0 0 0 0 0 0 0 0 1.5524 3.10479 0 1.5524 0 1.5524 0 1.5524 0 0 0 1.5524 3.10479 0 0 1.5524 1.5524 0 0 1.5524 3.10479 0 0 0 0 1.5524 0 3.10479 0 0 3.10479 1.5524 0 3.10479 0 1.5524 0 0 1.5524 1.5524 0 0 0 1.5524 0 0 0 0 0 1.5524 1.5524 0 0 1.5524 3.10479 1.5524 0 0 1.5524 0 0 0 0 0 3.10479 0 0 0 1.5524 0 0 0 0 0 0 0 0 0 0 0 0 0 0 0 0 0 0 0 0 0 0 0 0 0 0 0 0 0 0 0 0 0 0 0 0 0 0 0 0 0 0 0 0 0 0 0 0 0 0 0 0 0 0 0 0 0 0 0 0 1.5524 0 1.5524 1.5524 4.65719 1.5524 1.5524 0 0 1.5524 1.5524 1.5524 7.76199 1.5524 1.5524 1.5524 1.5524 1.5524 1.5524 1.5524 0 0 0 1.5524 0 3.10479 0 0 1.5524 3.10479 1.5524 1.5524 0 1.5524 4.65719 0 1.5524 1.5524 0 0 1.5524 0 1.5524 0 1.5524 1.5524 0 1.5524 4.65719 0 0 0 1.5524 0 3.10479 1.5524 0 1.5524 0 4.65719 1.5524 0 3.10479 3.10479 1.5524 3.10479 0 1.5524 0 0 1.5524 0 0 1.5524 0 1.5524 0 1.5524 0 0 0 0 0
0 0 0 0 0 0 0 0 0 0 0 0 0 0 0 0 0 0 0 0 0 0 0 0 0 0 0 0 0 0 0 0 0 0 0 0 0 0 0 1.5524 0 0 0 0 0 1.5524 0 0 0 1.5524 0 0 0 0 0 1.5524 0 0 0 1.5524 1.5524 0 0 0 0 1.5524 0 3.10479 0 0 0 1.5524 0 1.5524 1.5524 1.5524 0 0 1.5524 0 1.5524 0 0 0 0 0 1.5524 0 1.5524 0 0 1.5524 0 0 0 3.10479 0 1.5524 0 6.20959 0 0 4.65719 1.5524 4.65719 1.5524 3.10479 0 0 0 0 0 0 0 0 0 0 0 0 0 0 0 0 0 0 0 0 0 0 0 0 0 0 0 0 0 0 0 0 0 0 0 0 0 0 0 0 0 0 0 0 0 0 0 0 0 0 0 0 0 0 0 0 0 0 0 0 0 0 0 0 0 0 0 0 3.10479 0 0 0 0 4.65719 1.5524 4.65719 1.5524 1.5524 1.5524 3.10479 3.10479 3.10479 0 4.65719 0 1.5524 1.5524 0 1.5524 0 0 1.5524 3.10479 1.5524 1.5524 0 1.5524 0 0 0 3.10479 3.10479 0 0 3.10479 1.5524 1.5524 3.10479 0 3.10479 3.10479 1.5524 6.20959 4.65719 6.20959 1.5524 3.10479 0 0 3.10479 3.10479 1.5524 1.5524 0 1.5524 3.10479 1.5524 4.65719 1.5524 0 1.5524 1.5524 1.5524 0 0 1.5524 1.5524 0 0 1.5524 0 0 0 0 0 0 0 0 0
0 0 0 0 0 0 0 0 0 0 0 0 0 0 0 0 0 0 0 0 0 0 0 0 0 0 0 0 0 0 0 0 0 0 0 0 0 1.5524 0 0 0 1.5524 3.10479 0 0 1.5524 1.5524 0 0 0 1.5524 1.5524 1.5524 0 1.5524 0 1.5524 3.10479 0 0 3.10479 0 0 0 1.5524 3.10479 3.10479 0 0 1.5524 1.5524 0 0 4.65719 0 1.5524 1.5524 1.5524 3.10479 3.10479 0 1.5524 3.10479 1.5524 0 0 1.5524 0 1.5524 0 0 0 0 1.5524 0 1.5524 1.5524 1.5524 1.5524 0 6.20959 0 0 3.10479 4.65719 1.5524 0 0 0 0 3.10479 0 1.5524 0 0 1.5524 1.5524 0 0 0 0 0 0 0 0 0 0 0 0 0 0 0 0 0 0 0 0 0 0 0 0 0 0 0 0 0 0 0 0 0 0 0 0 0 0 0 0 0 0 0 0 0 0 0 0 0 0 0 0 0 0 0 0 0 0 0 3.10479 1.5524 3.10479 1.5524 6.20959 1.5524 3.10479 1.5524 4.65719 0 0 1.5524 3.10479 6.20959 1.5524 1.5524 0 0 0 1.5524 0 0 1.5524 0 0 0 0 0 0 3.10479 4.65719 0 1.5524 3.10479 0 1.5524 0 0 0 0 4.65719 1.5524 1.5524 3.10479 3.10479 0 1.5524 1.5524 0 1.5524 0 0 0 0 1.5524 1.5524 1.5524 4.65719 0 1.5524 0 1.5524 1.5524 0 0 3.10479 1.5524 1.5524 1.5524 0 0 0 0 0 0 0 0 0 0 0
0 0 0 0 0 0 0 0 0 0 0 0 0 0 0 0 0 0 0 0 0 0 0 0 0 0 0 0 0 0 0 0 0 0 0 0 0 0 1.5524 3.10479 0 0 0 1.5524 3.10479 1.5524 1.5524 0 1.5524 0 0 0 1.5524 0 0 1.5524 1.5524 0 1.5524 0 1.5524 1.5524 0 0 1.5524 0 0 0 0 1.5524 1.5524 3.10479 0 1.5524 0 0 1.5524 0 0 4.65719 1.5524 1.5524 0 0 0 0 1.5524 0 0 0 0 1.5524 0 0 3.10479 0 1.5524 1.5524 0 0 3.10479 3.10479 0 0 0 1.5524 0 4.65719 0 0 3.10479 3.10479 0 0 1.5524 0 0 0 1.5524 0 1.5524 0 0 0 0 0 0 0 0 0 0 0 0 0 0 0 0 0 0 0 0 0 0 0 0 0 0 0 0 0 0 0 0 0 0 0 0 0 0 0 0 0 0 0 0 0 0 0 0 0 0 0 1.5524 1.5524 0 0 3.10479 4.65719 0 7.76199 0 3.10479 1.5524 3.10479 1.5524 1.5524 0 1.5524 0 1.5524 0 0 0 1.5524 0 0 0 0 0 0 1.5524 0 1.5524 1.5524 0 0 1.5524 0 0 1.5524 1.5524 0 3.10479 3.10479 0 0 0 0 6.20959 3.10479 1.5524 1.5524 4.65719 0 3.10479 0 0 0 0 3.10479 1.5524 3.10479 1.5524 4.65719 3.10479 0 0 0 0 3.10479 1.5524 0 1.5524 1.5524 1.5524 3.10479 0 0 0 0 0 0 0 1.5524 0 0
0 0 0 0 0 0 0 0 0 0 0 0 0 0 0 0 0 0 0 0 0 0 0 0 0 0 0 0 0 0 0 0 0 0 0 1.5524 0 1.5524 0 1.5524 1.5524 0 0 1.5524 3.10479 1.5524 1.5524 3.10479 0 1.5524 1.5524 0 0 3.10479 1.5524 1.5524 3.10479 0 1.5524 1.5524 0 1.5524 1.5524 3.10479 1.5524 1.5524 1.5524 4.65719 0 1.5524 0 4.65719 1.5524 4.65719 1.5524 0 0 0 1.5524 4.65719 1.5524 1.5524 0 1.5524 0 1.5524 0 0 1.5524 0 1.5524 0 0 0 0 1.5524 1.5524 0 0 0 0 4.65719 1.5524 0 1.5524 1.5524 1.5524 1.5524 0 0 1.5524 0 0 1.5524 1.5524 0 0 0 3.10479 0 0 0 0 0 0 0 0 0 0 0 0 0 0 0 0 0 0 0 0 0 0 0 0 0 0 0 0 0 0 0 0 0 0 0 0 0 0 0 0 0 0 0 0 0 0 0 0 0 1.5524 1.5524 0 0 0 1.5524 3.10479 0 1.5524 1.5524 4.65719 1.5524 3.10479 1.5524 4.65719 1.5524 0 1.5524 0 3.10479 4.65719 4.65719 0 1.5524 0 1.5524 1.5524 1.5524 0 1.5524 0 0 0 0 3.10479 1.5524 1.5524 3.10479 1.5524 1.5524 1.5524 0 0 1.5524 4.65719 3.10479 1.5524 0 0 1.5524 0 3.10479 0 1.5524 0 3.10479 0 1.5524 0 0 0 3.10479 0 3.10479 1.5524 0 1.5524 1.5524 0 1.5524 0 0 0 0 1.5524 1.5524 0 0 0 0 0 1.5524 0 0 0 0 0 0
0 0 0 0 0 0 0 0 0 0 0 0 0 0 0 0 0 0 0 0 0 0 0 0 0 0 0 0 0 0 0 0 0 0 1.5524 1.5524 0 0 0 0 3.10479 0 0 0 0 0 3.10479 0 1.5524 1.5524 0 1.5524 0 1.5524 3.10479 1.5524 1.5524 1.5524 1.5524 1.5524 0 0 0 0 0 1.5524 0 1.5524 1.5524 0 3.10479 1.5524 1.5524 0 3.10479 1.5524 1.5524 1.5524 3.10479 0 0 0 0 0 1.5524 1.5524 0 0 0 1.5524 1.5524 1.5524 0 1.5524 0 0 1.5524 0 0 0 0 0 0 0 1.5524 0 3.10479 0 1.5524 0 3.10479 0 0 0 3.10479 3.10479 0 0 0 1.5524 1.5524 0 0 0 0 0 0 0 0 0 0 0 0 0 0 0 0 0 0 0 0 0 0 0 0 0 0 0 0 0 0 0 0 0 0 0 0 0 0 0 0 0 0 0 0 0 0 0 0 0 0 0 0 0 3.10479 1.5524 0 1.5524 3.10479 0 3.10479 4.65719 1.5524 1.5524 1.5524 1.5524 3.10479 3.10479 1.5524 3.10479 3.10479 3.10479 0 1.5524 0 0 0 0 1.5524 1.5524 0 0 0 0 0 3.10479 1.5524 1.5524 0 0 1.5524 1.5524 1.5524 1.5524 3.10479 3.10479 1.5524 0 0 1.5524 3.10479 4.65719 1.5524 0 1.5524 0 0 1.5524 0 3.10479 0 1.5524 3.10479 0 1.5524 1.5524 0 0 1.5524 1.5524 1.5524 0 0 0 0 0 0 0 0 0 0 0 0 0 0 0
0 0 0 0 0 0 0 0 0 0 0 0 0 0 0 0 0 0 0 0 0 0 0 0 0 0 0 0 0 0 0 0 1.5524 0 0 0 3.10479 0 1.5524 0 1.5524 0 3.10479 0 0 1.5524 1.5524 0 1.5524 1.5524 1.5524 3.10479 0 1.5524 1.5524 0 1.5524 3.10479 0 1.5524 3.10479 0 0 3.10479 0 3.10479 1.5524 1.5524 0 0 4.65719 0 0 1.5524 1.5524 1.5524 1.5524 0 0 1.5524 0 1.5524 1.5524 0 0 1.5524 0 0 0 1.5524 0 3.10479 1.5524 0 1.5524 1.5524 0 0 3.10479 3.10479 0 1.5524 1.5524 0 0 0 1.5524 0 1.5524 3.10479 3.10479 0 0 0 1.5524 1.5524 1.5524 3.10479 0 0 0 0 0 0 1.5524 0 0 0 0 0 0 0 0 0 0 0 0 0 0 0 0 0 0 0 0 0 0 0 0 0 0 0 0 0 0 0 0 0 0 0 0 0 0 0 0 0 0 0 0 0 0 1.5524 0 0 0 3.10479 6.20959 1.5524 0 1.5524 1.5524 1.5524 3.10479 1.5524 3.10479 1.5524 3.10479 3.10479 1.5524 6.20959 4.65719 3.10479 0 1.5524 0 1.5524 0 1.5524 3.10479 0 1.5524 3.10479 0 0 1.5524 0 0 3.10479 1.5524 0 0 1.5524 1.5524 0 1.5524 0 0 1.5524 1.5524 0 0 0 0 0 0 1.5524 1.5524 1.5524 0 1.5524 0 0 3.10479 1.5524 0 4.65719 3.10479 1.5524 0 3.10479 1.5524 0 0 0 0 0 0 0 0 0 0 0 0 0 0 0
0 0 0 0 0 0 0 0 0 0 0 0 0 0 0 0 0 0 0 0 0 0 0 0 0 0 0 0 0 0 0 0 1.5524 0 0 0 4.65719 0 1.5524 1.5524 1.5524 3.10479 0 0 0 0 0 1.5524 0 1.5524 1.5524 0 1.5524 0 1.5524 1.5524 0 0 0 0 0 1.5524 0 1.5524 0 0 0 3.10479 1.5524 1.5524 0 0 1.5524 1.5524 1.5524 4.65719 0 3.10479 3.10479 0 0 3.10479 0 1.5524 3.10479 0 0 0 0 0 0 0 0 1.5524 0 1.5524 0 3.10479 4.65719 0 0 1.5524 0 1.5524 3.10479 3.10479 3.10479 1.5524 0 0 4.65719 4.65719 0 3.10479 3.10479 0 0 0 4.65719 3.10479 1.5524 1.5524 0 0 0 0 0 0 1.5524 0 0 0 0 0 0 0 0 0 0 0 0 0 0 0 0 1.5524 0 0 0 0 0 0 0 0 0 0 0 0 0 0 0 0 0 0 0 0 0 0 0 0 0 1.5524 0 0 1.5524 0 1.5524 4.65719 1.5524 1.5524 3.10479 3.10479 0 0 3.10479 0 0 4.65719 0 3.10479 3.10479 0 0 0 0 1.5524 0 0 0 0 1.5524 0 1.5524 3.10479 0 0 1.5524 0 0 0 0 1.5524 1.5524 6.20959 3.10479 0 3.10479 0 0 0 3.10479 0 0 0 1.5524 0 0 0 1.5524 0 3.10479 1.5524 1.5524 1.5524 3.10479 0 4.65719 0 0 0 3.10479 1.5524 0 4.65719 0 0 0 1.5524 0 0 0 0 0 0 0 0
0 0 0 0 0 0 0 0 0 0 0 0 0 0 0 0 0 0 0 0 0 0 0 0 0 0 0 0 0 0 0 0 0 0 1.5524 0 3.10479 0 3.10479 3.10479 1.5524 1.5524 4.65719 0 3.10479 1.5524 0 1.5524 1.5524 1.5524 0 1.5524 1.5524 0 3.10479 3.10479 1.5524 1.5524 0 1.5524 0 3.10479 0 0 0 0 1.5524 1.5524 0 0 0 1.5524 3.10479 1.5524 1.5524 3.10479 1.5524 1.5524 1.5524 0 1.5524 1.5524 1.5524 3.10479 0 0 0 0 0 0 1.5524 0 1.5524 1.5524 0 0 1.5524 0 0 3.10479 0 0 0 1.5524 1.5524 0 1.5524 3.10479 0 4.65719 1.5524 1.5524 0 1.5524 1.5524 3.10479 1.5524 1.5524 0 0 0 0 1.5524 0 0 0 0 0 0 0 0 0 0 0 0 0 0 0 0 0 0 0 0 0 0 0 0 0 0 0 0 0 0 0 0 0 0 0 0 0 0 0 0 0 0 0 0 0 0 0 0 0 0 1.5524 1.5524 1.5524 1.5524 1.5524 3.10479 1.5524 1.5524 1.5524 3.10479 0 1.5524 6.20959 0 1.5524 1.5524 0 3.10479 0 0 1.5524 1.5524 3.10479 0 1.5524 0 0 1.5524 1.5524 1.5524 0 0 3.10479 0 0 0 1.5524 1.5524 0 4.65719 3.10479 0 0 1.5524 0 0 0 0 0 0 0 1.5524 0 0 0 0 1.5524 0 1.5524 1.5524 0 1.5524 1.5524 1.5524 0 1.5524 0 0 0 1.5524 0 1.5524 0 0 1.5524 0 0 0 0 0 0 0 0
0 0 0 0 0 0 0 0 0 0 0 0 0 0 0 0 0 0 0 0 0 0 0 0 0 0 0 0 0 0 0 0 0 1.5524 1.5524 1.5524 0 1.5524 1.5524 4.65719 1.5524 1.5524 3.10479 4.65719 1.5524 1.5524 0 1.5524 4.65719 1.5524 1.5524 3.10479 3.10479 1.5524 0 3.10479 6.20959 1.5524 3.10479 1.5524 4.65719 0 3.10479 0 1.5524 1.5524 0 0 4.65719 6.20959 0 3.10479 0 0 0 1.5524 3.10479 0 1.5524 1.5524 1.5524 1.5524 4.65719 1.5524 4.65719 0 0 0 1.5524 1.5524 0 1.5524 3.10479 4.65719 0 0 1.5524 1.5524 0 3.10479 1.5524 3.10479 1.5524 1.5524 1.5524 1.5524 0 0 4.65719 3.10479 1.5524 0 1.5524 0 0 1.5524 1.5524 1.5524 0 3.10479 0 0 1.5524 1.5524 0 0 0 1.5524 0 0 0 0 0 0 0 0 0 0 0 0 0 0 0 0 0 0 0 0 0 0 0 1.5524 0 0 0 0 0 0 0 0 1.5524 0 0 0 0 0 0 0 0 0 0 0 0 0 3.10479 0 0 1.5524 1.5524 1.5524 3.10479 1.5524 0 1.5524 0 1.5524 4.65719 0 0 1.5524 1.5524 0 3.10479 0 0 1.5524 1.5524 1.5524 0 0 0 0 0 1.5524 1.5524 1.5524 1.5524 0 0 1.5524 0 3.10479 1.5524 1.5524 0 0 0 3.10479 0 0 0 0 0 0 0 1.5524 0 0 1.5524 3.10479 1.5524 1.5524 3.10479 1.5524 0 0 1.5524 3.10479 0 0 3.10479 1.5524 1.5524 0 0 0 0 0 0 0 0 0 0 0 0 0
0 0 0 0 0 0 0 0 0 0 0 0 0 0 0 0 0 0 0 0 0 0 0 0 0 0 0 0 0 0 0 4.65719 0 0 0 1.5524 1.5524 0 3.10479 1.5524 1.5524 1.5524 1.5524 0 3.10479 6.20959 0 4.65719 0 3.10479 1.5524 3.10479 0 1.5524 1.5524 1.5524 0 1.5524 0 0 3.10479 0 0 0 4.65719 6.20959 1.5524 0 1.5524 0 1.5524 0 3.10479 0 0 0 1.5524 1.5524 1.5524 1.5524 1.5524 0 1.5524 3.10479 4.65719 1.5524 1.5524 0 0 3.10479 0 4.65719 0 1.5524 0 0 0 1.5524 3.10479 3.10479 3.10479 3.10479 1.5524 1.5524 1.5524 0 1.5524 0 0 3.10479 4.65719 0 3.10479 0 3.10479 0 3.10479 1.5524 0 1.5524 1.5524 3.10479 0 0 1.5524 1.5524 0 0 0 0 0 0 0 0 0 0 0 0 0 0 0 0 0 0 0 0 0 0 0 0 0 0 0 0 0 0 0 0 0 1.5524 0 0 0 0 0 0 0 0 1.5524 0 0 0 0 0 0 0 1.5524 4.65719 6.20959 0 1.5524 1.5524 3.10479 0 0 1.5524 1.5524 0 1.5524 0 0 3.10479 1.5524 0 0 0 1.5524 1.5524 0 1.5524 0 0 3.10479 0 1.5524 0 3.10479 0 0 0 1.5524 1.5524 0 0 0 1.5524 4.65719 1.5524 1.5524 0 1.5524 1.5524 0 1.5524 0 1.5524 0 0 0 3.10479 0 0 0 0 1.5524 0 0 0 0 1.5524 1.5524 0 0 0 0 0 0 0 1.5524 0 0 0 0 0 0 0
0 0 0 0 0 0 0 0 0 0 0 0 0 0 0 0 0 0 0 0 0 0 0 0 0 0 0 0 0 0 0 0 1.5524 0 4.65719 0 3.10479 0 1.5524 1.5524 1.5524 1.5524 0 3.10479 1.5524 3.10479 1.5524 4.65719 0 1.5524 9.31438 3.10479 4.65719 0 1.5524 1.5524 3.10479 3.10479 1.5524 1.5524 4.65719 3.10479 3.10479 1.5524 0 3.10479 1.5524 1.5524 4.65719 0 1.5524 4.65719 1.5524 3.10479 1.5524 1.5524 1.5524 1.5524 0 4.65719 3.10479 6.20959 3.10479 0 3.10479 1.5524 1.5524 1.5524 1.5524 1.5524 0 1.5524 0 0 1.5524 3.10479 3.10479 0 4.65719 3.10479 3.10479 1.5524 1.5524 4.65719 1.5524 1.5524 1.5524 3.10479 1.5524 1.5524 0 0 1.5524 1.5524 1.5524 0 0 1.5524 0 1.5524 3.10479 1.5524 1.5524 0 1.5524 0 0 0 0 0 0 0 0 0 0 0 0 0 0 0 0 0 0 0 0 0 0 1.5524 0 0 0 0 0 1.5524 0 0 0 0 0 1.5524 1.5524 0 0 0 0 0 0 0 0 0 0 1.5524 1.5524 1.5524 0 1.5524 0 0 4.65719 1.5524 0 0 0 0 0 0 1.5524 0 3.10479 4.65719 0 0 1.5524 1.5524 0 0 1.5524 0 0 1.5524 0 0 0 1.5524 0 0 1.5524 0 0 1.5524 3.10479 0 0 1.5524 0 1.5524 0 1.5524 3.10479 1.5524 0 1.5524 1.5524 1.5524 0 0 0 0 1.5524 1.5524 0 1.5524 0 3.10479 0 1.5524 0 3.10479 0 0 4.65719 4.65719 3.10479 0 0 3.10479 3.10479 0 0 1.5524 0 0 1.5524 0 0 0
0 0 0 0 0 0 0 0 0 0 0 0 0 0 0 0 0 0 0 0 0 0 0 0 0 0 0 0 1.5524 0 0 0 3.10479 1.5524 1.5524 3.10479 1.5524 3.10479 1.5524 3.10479 1.5524 4.65719 3.10479 3.10479 0 0 0 7.76199 0 7.76199 3.10479 0 0 1.5524 1.5524 3.10479 1.5524 3.10479 3.10479 1.5524 0 1.5524 0 3.10479 1.5524 3.10479 3.10479 3.10479 0 1.5524 3.10479 3.10479 0 1.5524 1.5524 1.5524 4.65719 4.65719 3.10479 0 0 7.76199 3.10479 6.20959 1.5524 1.5524 1.5524 1.5524 1.5524 0 1.5524 0 1.5524 0 3.10479 1.5524 3.10479 0 1.5524 6.20959 0 4.65719 1.5524 0 3.10479 3.10479 1.5524 1.5524 3.10479 1.5524 1.5524 1.5524 3.10479 0 1.5524 0 0 1.5524 1.5524 0 0 0 1.5524 0 0 0 0 0 0 0 0 0 0 0 0 0 0 0 0 0 0 0 0 0 0 0 0 0 0 0 0 0 0 0 0 0 0 0 3.10479 0 0 1.5524 0 0 0 0 0 0 0 0 0 0 0 1.5524 0 0 1.5524 0 3.10479 0 1.5524 1.5524 0 0 0 1.5524 0 0 0 1.5524 0 0 1.5524 4.65719 0 1.5524 1.5524 0 0 0 0 1.5524 1.5524 0 0 0 0 1.5524 0 0 1.5524 1.5524 0 1.5524 1.5524 1.5524 1.5524 0 1.5524 1.5524 0 0 0 1.5524 0 0 1.5524 1.5524 0 1.5524 1.5524 1.5524 0 0 0 0 0 0 0 1.5524 1.5524 0 4.65719 1.5524 0 0 1.5524 0 1.5524 0 0 0 0 0 0 0
0 0 0 0 0 0 0 0 0 0 0 0 0 0 0 0 0 0 0 0 0 0 0 0 0 0 0 0 1.5524 1.5524 1.5524 1.5524 1.5524 0 0 1.5524 1.5524 4.65719 1.5524 6.20959 1.5524 1.5524 1.5524 4.65719 3.10479 4.65719 0 4.65719 1.5524 6.20959 3.10479 3.10479 1.5524 3.10479 1.5524 3.10479 1.5524 6.20959 6.20959 1.5524 1.5524 1.5524 1.5524 1.5524 0 1.5524 3.10479 0 0 1.5524 3.10479 0 1.5524 3.10479 3.10479 4.65719 0 4.65719 1.5524 1.5524 1.5524 0 6.20959 4.65719 1.5524 4.65719 0 6.20959 1.5524 4.65719 1.5524 3.10479 1.5524 1.5524 0 3.10479 1.5524 1.5524 0 4.65719 1.5524 6.20959 0 3.10479 1.5524 1.5524 0 0 1.5524 0 1.5524 4.65719 4.65719 0 1.5524 7.76199 3.10479 1.5524 1.5524 1.5524 0 0 0 0 0 0 0 0 0 0 0 0 0 0 0 0 0 0 0 0 0 0 0 0 0 0 0 0 0 0 0 0 1.5524 0 1.5524 0 0 0 1.5524 0 3.10479 0 0 0 1.5524 0 0 0 0 0 0 0 1.5524 0 1.5524 1.5524 1.5524 3.10479 1.5524 0 3.10479 4.65719 0 0 0 0 0 0 0 0 0 0 1.5524 0 1.5524 0 0 1.5524 0 0 0 1.5524 0 0 0 1.5524 1.5524 0 0 1.5524 1.5524 3.10479 3.10479 0 0 1.5524 1.5524 0 0 1.5524 0 1.5524 0 0 0 0 1.5524 0 1.5524 0 0 0 1.5524 1.5524 3.10479 3.10479 0 0 0 1.5524 0 0 1.5524 0 0 0 0 0 0 0 0 0 0 0 0 0
0 0 0 0 0 0 0 0 0 0 0 0 0 0 0 0 0 0 0 0 0 0 0 0 0 0 0 0 0 0 0 0 1.5524 1.5524 0 1.5524 3.10479 0 1.5524 1.5524 1.5524 0 0 1.5524 3.10479 3.10479 1.5524 1.5524 3.10479 0 4.65719 3.10479 1.5524 1.5524 3.10479 3.10479 3.10479 1.5524 0 4.65719 3.10479 3.10479 1.5524 1.5524 0 1.5524 4.65719 1.5524 0 1.5524 0 3.10479 1.5524 3.10479 4.65719 1.5524 0 0 3.10479 1.5524 0 0 3.10479 1.5524 3.10479 1.5524 1.5524 1.5524 0 0 0 1.5524 1.5524 3.10479 0 0 6.20959 3.10479 3.10479 1.5524 0 3.10479 1.5524 1.5524 1.5524 4.65719 0 7.76199 0 3.10479 6.20959 0 6.20959 1.5524 1.5524 1.5524 1.5524 1.5524 3.10479 4.65719 0 0 1.5524 0 0 1.5524 0 0 0 0 0 0 0 0 0 0 0 0 0 0 0 0 0 0 0 0 0 0 0 1.5524 1.5524 3.10479 1.5524 0 0 0 0 1.5524 0 0 0 0 0 0 0 0 1.5524 0 0 0 0 1.5524 3.10479 0 0 1.5524 0 0 0 1.5524 1.5524 4.65719 6.20959 0 1.5524 3.10479 0 0 0 1.5524 0 0 0 0 0 0 1.5524 0 0 1.5524 0 0 0 0 0 0 1.5524 1.5524 0 0 0 3.10479 1.5524 1.5524 0 1.5524 3.10479 0 0 0 0 0 0 0 0 0 0 0 0 1.5524 1.5524 0 1.5524 1.5524 0 1.5524 0 0 1.5524 1.5524 1.5524 1.5524 1.5524 0 3.10479 0 0 0 0 1.5524 0 0 0 0 1.5524 0
0 0 0 0 0 0 0 0 0 0 0 0 0 0 0 0 0 0 0 0 0 0 0 0 0 0 0 0 0 0 1.5524 0 0 0 0 0 1.5524 3.10479 0 4.65719 3.10479 3.10479 3.10479 3.10479 0 3.10479 6.20959 4.65719 0 4.65719 1.5524 7.76199 6.20959 1.5524 0 4.65719 3.10479 1.5524 3.10479 0 1.5524 12.4192 4.65719 0 3.10479 3.10479 4.65719 1.5524 0 6.20959 3.10479 1.5524 3.10479 1.5524 3.10479 1.5524 4.65719 3.10479 3.10479 6.20959 4.65719 3.10479 1.5524 0 0 1.5524 0 4.65719 3.10479 3.10479 1.5524 1.5524 1.5524 1.5524 1.5524 4.65719 0 1.5524 1.5524 1.5524 1.5524 1.5524 6.20959 1.5524 1.5524 3.10479 1.5524 3.10479 1.5524 3.10479 3.10479 1.5524 3.10479 1.5524 1.5524 1.5524 1.5524 6.20959 3.10479 3.10479 4.65719 0 0 1.5524 0 0 0 0 0 0 0 0 0 0 0 0 0 0 0 0 0 0 0 0 0 0 0 0 0 0 0 0 0 0 1.5524 0 0 0 1.5524 0 0 0 0 0 1.5524 0 1.5524 0 0 0 0 0 1.5524 0 0 0 1.5524 0 0 0 0 1.5524 0 0 0 3.10479 0 0 0 0 0 0 0 0 0 3.10479 0 0 1.5524 0 1.5524 0 1.5524 0 0 1.5524 1.5524 0 0 0 1.5524 0 0 0 0 1.5524 1.5524 0 1.5524 0 0 1.5524 0 0 0 0 0 1.5524 1.5524 0 0 1.5524 0 1.5524 0 0 1.5524 0 1.5524 0 0 0 0 0 0 0 0 0 0 0 0 0 0 4.65719 0 0
0 0 0 0 0 0 0 0 0 0 0 0 0 0 0 0 0 0 0 0 0 0 0 0 0 0 0 0 0 0 1.5524 1.5524 0 1.5524 0 3.10479 1.5524 4.65719 3.10479 3.10479 3.10479 4.65719 0 1.5524 0 1.5524 4.65719 4.65719 3.10479 4.65719 6.20959 1.5524 4.65719 0 3.10479 3.10479 0 0 0 6.20959 4.65719 1.5524 6.20959 0 0 1.5524 3.10479 0 7.76199 1.5524 1.5524 4.65719 1.5524 4.65719 4.65719 4.65719 3.10479 0 6.20959 6.20959 3.10479 3.10479 0 3.10479 4.65719 0 4.65719 0 9.31438 1.5524 4.65719 0 0 6.20959 0 3.10479 1.5524 3.10479 0 1.5524 9.31438 1.5524 1.5524 3.10479 1.5524 1.5524 3.10479 0 1.5524 4.65719 3.10479 4.65719 0 6.20959 3.10479 6.20959 1.5524 1.5524 3.10479 1.5524 1.5524 4.65719 1.5524 0 1.5524 0 0 0 0 0 0 1.5524 0 0 1.5524 0 0 0 0 0 0 0 0 0 0 0 0 0 0 0 3.10479 0 0 1.5524 0 3.10479 1.5524 0 0 0 0 0 0 1.5524 3.10479 0 0 0 1.5524 0 1.5524 3.10479 1.5524 3.10479 0 3.10479 1.5524 1.5524 0 4.65719 0 0 3.10479 0 0 1.5524 0 0 0 0 0 1.5524 0 0 0 0 0 0 0 1.5524 0 0 1.5524 1.5524 0 3.10479 0 0 1.5524 0 0 0 0 0 0 0 0 0 0 1.5524 0 0 0 0 0 0 0 0 1.5524 1.5524 0 0 1.5524 1.5524 1.5524 1.5524 1.5524 0 0 0 0 0 0 1.5524 1.5524 0 0 0 0 0 0 0 0 0 0 0
0 0 0 0 0 0 0 0 0 0 0 0 0 0 0 0 0 0 0 0 0 0 0 0 0 0 0 0 0 0 0 0 3.10479 0 0 1.5524 1.5524 3.10479 3.10479 3.10479 3.10479 1.5524 6.20959 0 3.10479 1.5524 1.5524 3.10479 3.10479 4.65719 7.76199 3.10479 4.65719 1.5524 1.5524 3.10479 0 1.5524 3.10479 4.65719 4.65719 0 3.10479 3.10479 3.10479 1.5524 0 1.5524 1.5524 6.20959 4.65719 6.20959 1.5524 0 3.10479 10.8668 0 4.65719 1.5524 3.10479 3.10479 4.65719 0 1.5524 0 1.5524 7.76199 1.5524 0 4.65719 1.5524 3.10479 1.5524 0 1.5524 1.5524 3.10479 3.10479 6.20959 1.5524 4.65719 1.5524 4.65719 7.76199 0 1.5524 1.5524 0 1.5524 4.65719 4.65719 4.65719 6.20959 1.5524 4.65719 4.65719 0 1.5524 3.10479 0 1.5524 1.5524 0 0 1.5524 0 1.5524 0 0 0 0 0 0 0 1.5524 0 0 0 0 0 0 0 0 0 0 1.5524 0 0 0 0 1.5524 0 0 1.5524 0 0 0 1.5524 0 0 0 1.5524 1.5524 0 1.5524 1.5524 0 0 1.5524 1.5524 0 0 0 0 3.10479 1.5524 1.5524 1.5524 3.10479 1.5524 0 1.5524 0 3.10479 1.5524 0 3.10479 0 0 0 3.10479 0 1.5524 1.5524 0 0 0 0 0 0 0 0 0 0 0 0 0 0 3.10479 1.5524 1.5524 0 0 0 0 0 1.5524 0 1.5524 0 0 0 0 0 0 0 0 1.5524 0 0 1.5524 0 0 1.5524 0 0 0 0 0 1.5524 3.10479 0 0 0 0 0 0 1.5524 0 0 0 0 0 0 0 0
0 0 0 0 0 0 0 0 0 0 0 0 0 0 0 0 0 0 0 0 0 0 0 0 0 0 0 0 0 1.5524 1.5524 0 0 1.5524 0 0 1.5524 4.65719 7.76199 3.10479 4.65719 3.10479 3.10479 4.65719 1.5524 4.65719 1.5524 6.20959 6.20959 0 1.5524 3.10479 1.5524 1.5524 4.65719 1.5524 1.5524 0 1.5524 3.10479 0 1.5524 3.10479 10.8668 3.10479 3.10479 4.65719 1.5524 1.5524 6.20959 4.65719 6.20959 3.10479 1.5524 0 4.65719 1.5524 6.20959 0 6.20959 0 3.10479 1.5524 1.5524 1.5524 3.10479 4.65719 6.20959 3.10479 4.65719 3.10479 6.20959 1.5524 3.10479 0 4.65719 3.10479 4.65719 1.5524 3.10479 1.5524 4.65719 1.5524 4.65719 3.10479 3.10479 3.10479 3.10479 4.65719 0 0 6.20959 7.76199 0 6.20959 0 3.10479 1.5524 0 1.5524 0 1.5524 0 1.5524 1.5524 1.5524 0 1.5524 0 0 0 0 0 1.5524 0 0 0 0 0 0 0 0 0 0 0 0 0 0 0 0 1.5524 0 1.5524 0 0 0 1.5524 0 0 1.5524 3.10479 0 0 3.10479 1.5524 1.5524 0 1.5524 0 1.5524 3.10479 0 0 0 0 0 0 3.10479 1.5524 1.5524 0 1.5524 0 0 0 0 1.5524 0 0 1.5524 0 0 0 0 0 0 0 0 0 0 0 0 0 0 0 0 0 0 0 0 0 0 0 0 1.5524 1.5524 1.5524 0 0 0 0 0 0 0 0 4.65719 1.5524 1.5524 0 0 1.5524 1.5524 1.5524 1.5524 1.5524 0 0 1.5524 1.5524 0 0 0 0 0 0 0 1.5524 0 0 0 0 0 0 0 0 0
0 0 0 0 0 0 0 0 0 0 0 0 0 0 0 0 0 0 0 0 0 0 0 0 0 0 0 0 0 0 0 3.10479 1.5524 0 0 3.10479 1.5524 3.10479 0 0 1.5524 4.65719 0 9.31438 4.65719 4.65719 7.76199 4.65719 1.5524 7.76199 6.20959 3.10479 1.5524 3.10479 3.10479 3.10479 1.5524 0 4.65719 6.20959 0 1.5524 1.5524 4.65719 3.10479 3.10479 4.65719 3.10479 1.5524 6.20959 3.10479 6.20959 3.10479 3.10479 9.31438 1.5524 1.5524 12.4192 1.5524 7.76199 3.10479 1.5524 6.20959 4.65719 4.65719 6.20959 4.65719 1.5524 3.10479 1.5524 1.5524 4.65719 1.5524 3.10479 4.65719 4.65719 7.76199 3.10479 4.65719 4.65719 3.10479 4.65719 1.5524 3.10479 0 3.10479 4.65719 3.10479 3.10479 6.20959 6.20959 6.20959 3.10479 13.9716 6.20959 3.10479 4.65719 3.10479 0 0 0 0 0 1.5524 0 0 1.5524 1.5524 0 0 0 0 0 0 0 0 0 0 1.5524 0 0 0 0 0 0 0 0 1.5524 0 0 0 1.5524 0 0 0 0 0 1.5524 0 1.5524 3.10479 0 0 0 4.65719 3.10479 0 1.5524 0 0 3.10479 1.5524 1.5524 0 0 0 0 0 0 1.5524 0 1.5524 3.10479 3.10479 1.5524 1.5524 3.10479 1.5524 3.10479 0 0 0 0 0 1.5524 0 0 0 0 0 0 0 1.5524 0 0 1.5524 0 0 0 0 1.5524 1.5524 0 0 3.10479 0 1.5524 0 0 0 1.5524 0 0 0 1.5524 1.5524 0 1.5524 3.10479 1.5524 0 0 0 1.5524 0 0 1.5524 1.5524 0 0 0 0 1.5524 0 0 1.5524 0 0 0 0 0 0 0 0 0 0
0 0 0 0 0 0 0 0 0 0 0 0 0 0 0 0 0 0 0 0 0 0 0 0 0 0 1.5524 0 0 0 0 0 1.5524 3.10479 4.65719 3.10479 0 0 0 0 1.5524 4.65719 1.5524 6.20959 7.76199 1.5524 7.76199 1.5524 0 4.65719 3.10479 3.10479 3.10479 3.10479 6.20959 3.10479 3.10479 3.10479 3.10479 6.20959 4.65719 6.20959 3.10479 6.20959 4.65719 1.5524 0 4.65719 3.10479 7.76199 0 6.20959 6.20959 1.5524 1.5524 1.5524 6.20959 1.5524 3.10479 7.76199 1.5524 6.20959 0 6.20959 3.10479 6.20959 3.10479 0 1.5524 3.10479 3.10479 4.65719 7.76199 4.65719 3.10479 1.5524 1.5524 3.10479 1.5524 3.10479 1.5524 3.10479 7.76199 0 4.65719 1.5524 0 3.10479 0 4.65719 6.20959 7.76199 1.5524 3.10479 6.20959 7.76199 1.5524 1.5524 1.5524 1.5524 1.5524 1.5524 3.10479 0 0 3.10479 1.5524 0 3.10479 0 0 0 0 3.10479 0 0 1.5524 0 0 0 0 0 0 0 1.5524 0 0 1.5524 0 1.5524 0 0 1.5524 1.5524 4.65719 1.5524 0 4.65719 1.5524 0 3.10479 1.5524 1.5524 1.5524 1.5524 1.5524 0 3.10479 0 4.65719 1.5524 4.65719 1.5524 1.5524 1.5524 1.5524 0 0 1.5524 0 3.10479 0 3.10479 0 3.10479 0 1.5524 3.10479 0 1.5524 0 1.5524 0 0 1.5524 0 0 0 0 0 0 0 0 0 0 1.5524 0 1.5524 0 0 0 0 0 0 3.10479 0 0 0 0 0 1.5524 0 1.5524 0 0 1.5524 0 0 3.10479 0 3.10479 0 1.5524 0 0 0 0 0 0 0 0 0 0 0 0 0 0 0 0 0 0 0 0 0 0 4.65719
0 0 0 0 0 0 0 0 0 0 0 0 0 0 0 0 0 0 0 0 0 0 0 0 0 0 0 0 1.5524 0 0 0 1.5524 0 3.10479 1.5524 0 4.65719 3.10479 4.65719 0 6.20959 1.5524 0 3.10479 1.5524 3.10479 1.5524 6.20959 4.65719 3.10479 4.65719 1.5524 4.65719 1.5524 0 6.20959 1.5524 6.20959 0 4.65719 4.65719 4.65719 1.5524 7.76199 4.65719 4.65719 4.65719 4.65719 1.5524 4.65719 3.10479 7.76199 4.65719 3.10479 6.20959 1.5524 6.20959 7.76199 9.31438 3.10479 3.10479 6.20959 4.65719 6.20959 4.65719 4.65719 7.76199 1.5524 4.65719 1.5524 0 0 4.65719 4.65719 3.10479 7.76199 4.65719 3.10479 4.65719 1.5524 0 7.76199 6.20959 4.65719 7.76199 0 6.20959 9.31438 6.20959 4.65719 6.20959 3.10479 4.65719 1.5524 3.10479 0 0 0 3.10479 3.10479 0 0 0 0 3.10479 0 0 0 0 0 0 0 0 1.5524 0 1.5524 0 0 0 0 0 0 1.5524 1.5524 0 0 0 0 1.5524 3.10479 3.10479 0 0 0 1.5524 1.5524 0 0 1.5524 3.10479 0 0 4.65719 1.5524 1.5524 1.5524 1.5524 0 1.5524 4.65719 0 3.10479 3.10479 0 1.5524 1.5524 7.76199 3.10479 1.5524 4.65719 4.65719 1.5524 3.10479 1.5524 0 0 1.5524 0 1.5524 0 1.5524 0 0 0 0 0 1.5524 0 0 1.5524 0 0 0 0 0 3.10479 0 0 0 0 0 1.5524 1.5524 0 0 1.5524 1.5524 0 0 0 0 0 3.10479 0 0 1.5524 1.5524 0 0 4.65719 3.10479 1.5524 0 0 1.5524 0 1.5524 0 0 0 0 0 0 0 0 0 0 0 0 0 0 0 0 0 0
0 0 0 0 0 0 0 0 0 0 0 0 0 0 0 0 0 0 0 0 0 0 0 0 0 0 0 0 1.5524 0 1.5524 0 3.10479 0 1.5524 1.5524 0 1.5524 0 1.5524 4.65719 3.10479 3.10479 0 4.65719 0 6.20959 0 6.20959 4.65719 4.65719 6.20959 6.20959 7.76199 4.65719 6.20959 3.10479 0 7.76199 1.5524 3.10479 6.20959 4.65719 9.31438 1.5524 1.5524 12.4192 1.5524 1.5524 0 3.10479 0 1.5524 1.5524 3.10479 7.76199 1.5524 1.5524 4.65719 4.65719 4.65719 6.20959 6.20959 3.10479 0 3.10479 4.65719 0 6.20959 6.20959 4.65719 9.31438 1.5524 6.20959 9.31438 1.5524 3.10479 6.20959 3.10479 6.20959 0 7.76199 1.5524 1.5524 4.65719 9.31438 1.5524 1.5524 4.65719 6.20959 1.5524 6.20959 1.5524 3.10479 3.10479 4.65719 1.5524 4.65719 0 1.5524 0 1.5524 0 0 0 0 0 1.5524 1.5524 0 0 0 0 0 0 0 0 0 0 0 0 0 0 0 0 1.5524 0 0 0 0 0 0 0 1.5524 0 0 1.5524 1.5524 1.5524 3.10479 1.5524 1.5524 4.65719 3.10479 3.10479 0 0 0 3.10479 1.5524 3.10479 0 0 3.10479 3.10479 3.10479 4.65719 1.5524 3.10479 1.5524 1.5524 3.10479 1.5524 1.5524 1.5524 0 0 1.5524 0 0 1.5524 0 0 0 0 0 0 0 0 0 0 0 0 0 0 0 0 0 1.5524 1.5524 0 0 0 0 0 0 0 0 0 0 0 0 0 0 0 0 1.5524 3.10479 0 0 0 0 1.5524 1.5524 1.5524 1.5524 0 1.5524 0 0 0 0 0 0 0 0 0 0 0 0 1.5524 0 0 0 0 0
0 0 0 0 0 0 0 0 0 0 0 0 0 0 0 0 0 0 0 0 0 0 0 0 0 0 0 0 0 0 0 0 1.5524 0 0 0 3.10479 1.5524 4.65719 1.5524 1.5524 1.5524 1.5524 1.5524 0 1.5524 3.10479 4.65719 7.76199 7.76199 0 3.10479 3.10479 1.5524 4.65719 0 1.5524 3.10479 6.20959 3.10479 3.10479 4.65719 3.10479 1.5524 4.65719 6.20959 4.65719 6.20959 3.10479 9.31438 7.76199 10.8668 6.20959 4.65719 3.10479 4.65719 1.5524 4.65719 4.65719 12.4192 3.10479 4.65719 7.76199 3.10479 6.20959 4.65719 4.65719 3.10479 0 4.65719 6.20959 6.20959 6.20959 3.10479 3.10479 1.5524 3.10479 3.10479 4.65719 0 3.10479 3.10479 3.10479 0 4.65719 1.5524 4.65719 3.10479 3.10479 0 3.10479 4.65719 10.8668 3.10479 3.10479 3.10479 3.10479 1.5524 0 1.5524 3.10479 1.5524 0 0 0 0 0 1.5524 0 3.10479 0 0 1.5524 1.5524 0 0 0 3.10479 0 0 0 0 0 0 0 0 0 1.5524 0 1.5524 0 0 3.10479 1.5524 0 6.20959 0 1.5524 3.10479 3.10479 0 1.5524 1.5524 1.5524 4.65719 1.5524 0 1.5524 1.5524 0 0 0 1.5524 0 1.5524 1.5524 0 0 0 6.20959 0 3.10479 1.5524 0 0 0 1.5524 0 0 3.10479 0 0 0 0 0 0 0 0 0 0 0 0 0 0 0 0 0 0 0 0 0 0 0 0 0 0 0 0 0 0 0 1.5524 0 0 0 1.5524 0 1.5524 0 1.5524 0 0 0 3.10479 0 1.5524 0 0 0 1.5524 0 0 0 0 0 1.5524 0 0 0 0 0 0 0 0 0 0
0 0 0 0 0 0 0 0 0 0 0 0 0 0 0 0 0 0 0 0 0 0 0 0 0 0 0 0 0 0 0 3.10479 0 3.10479 0 1.5524 1.5524 0 0 1.5524 1.5524 1.5524 1.5524 7.76199 3.10479 1.5524 7.76199 3.10479 1.5524 1.5524 4.65719 3.10479 1.5524 4.65719 6.20959 1.5524 7.76199 1.5524 7.76199 4.65719 3.10479 3.10479 7.76199 6.20959 3.10479 13.9716 3.10479 6.20959 3.10479 3.10479 0 6.20959 7.76199 0 6.20959 1.5524 3.10479 6.20959 3.10479 4.65719 4.65719 9.31438 6.20959 6.20959 9.31438 9.31438 0 6.20959 1.5524 3.10479 6.20959 1.5524 3.10479 3.10479 3.10479 1.5524 6.20959 1.5524 1.5524 0 1.5524 3.10479 4.65719 1.5524 4.65719 0 0 9.31438 1.5524 0 6.20959 1.5524 3.10479 1.5524 6.20959 3.10479 1.5524 6.20959 1.5524 1.5524 0 0 3.10479 1.5524 1.5524 1.5524 3.10479 0 0 0 1.5524 0 0 1.5524 0 0 1.5524 0 0 0 0 0 1.5524 0 0 0 0 0 0 4.65719 3.10479 0 1.5524 1.5524 0 1.5524 1.5524 1.5524 0 1.5524 0 3.10479 1.5524 0 3.10479 1.5524 3.10479 1.5524 0 1.5524 0 3.10479 0 1.5524 1.5524 0 0 3.10479 3.10479 0 3.10479 1.5524 3.10479 3.10479 1.5524 0 1.5524 0 0 0 0 0 0 0 0 0 0 0 0 0 0 0 0 0 0 0 0 0 0 0 1.5524 0 0 0 0 0 1.5524 0 0 0 0 0 0 0 0 0 0 0 0 1.5524 1.5524 0 3.10479 0 0 0 0 1.5524 0 3.10479 0 0 0 0 0 0 0 0 0 0 0 0 1.5524 3.10479 1.5524 1.5524
0 0 0 0 0 0 0 0 0 0 0 0 0 0 0 0 0 0 0 0 0 0 0 0 0 0 0 0 1.5524 0 1.5524 0 0 0 0 0 3.10479 3.10479 6.20959 1.5524 1.5524 4.65719 4.65719 3.10479 1.5524 4.65719 3.10479 10.8668 12.4192 6.20959 3.10479 12.4192 1.5524 3.10479 4.65719 6.20959 6.20959 3.10479 1.5524 0 9.31438 3.10479 3.10479 6.20959 3.10479 3.10479 6.20959 7.76199 3.10479 4.65719 4.65719 3.10479 1.5524 0 3.10479 6.20959 4.65719 6.20959 4.65719 4.65719 3.10479 3.10479 7.76199 1.5524 1.5524 4.65719 10.8668 6.20959 1.5524 7.76199 4.65719 4.65719 0 3.10479 4.65719 3.10479 0 3.10479 3.10479 1.5524 1.5524 0 3.10479 3.10479 1.5524 0 0 7.76199 4.65719 4.65719 3.10479 3.10479 4.65719 6.20959 4.65719 3.10479 0 0 1.5524 0 6.20959 1.5524 0 1.5524 1.5524 1.5524 3.10479 0 0 0 0 0 0 0 0 0 0 0 0 1.5524 0 1.5524 0 0 1.5524 1.5524 3.10479 1.5524 0 1.5524 4.65719 0 0 3.10479 1.5524 0 3.10479 1.5524 0 0 3.10479 3.10479 1.5524 0 0 0 6.20959 1.5524 0 4.65719 3.10479 3.10479 0 3.10479 0 0 4.65719 0 0 0 0 3.10479 0 0 0 0 0 1.5524 0 0 0 0 0 0 1.5524 0 0 0 0 0 0 0 0 0 0 0 0 0 0 0 0 0 0 0 0 0 0 0 0 0 0 0 0 0 0 1.5524 0 0 0 0 0 0 0 0 0 3.10479 0 0 0 0 1.5524 0 1.5524 0 0 0 0 1.5524 0 0 4.65719 1.5524 0 1.5524 1.5524 0
0 0 0 0 0 0 0 0 0 0 0 0 0 0 0 0 0 0 0 0 0 1.5524 0 0 0 0 0 0 0 0 0 1.5524 0 0 1.5524 0 0 0 0 1.5524 0 1.5524 0 1.5524 3.10479 1.5524 7.76199 3.10479 4.65719 4.65719 0 3.10479 4.65719 4.65719 0 6.20959 3.10479 7.76199 0 4.65719 6.20959 1.5524 3.10479 10.8668 1.5524 4.65719 6.20959 1.5524 3.10479 4.65719 1.5524 3.10479 7.76199 1.5524 1.5524 3.10479 6.20959 0 7.76199 6.20959 13.9716 1.5524 0 7.76199 1.5524 1.5524 4.65719 7.76199 6.20959 3.10479 1.5524 3.10479 0 7.76199 3.10479 0 6.20959 1.5524 4.65719 3.10479 0 1.5524 1.5524 0 4.65719 1.5524 1.5524 4.65719 6.20959 0 4.65719 7.76199 9.31438 1.5524 4.65719 3.10479 4.65719 3.10479 1.5524 3.10479 0 0 1.5524 0 0 1.5524 0 1.5524 0 0 1.5524 1.5524 3.10479 1.5524 0 3.10479 1.5524 1.5524 0 1.5524 0 0 0 1.5524 3.10479 0 0 0 3.10479 0 3.10479 3.10479 1.5524 1.5524 1.5524 1.5524 1.5524 1.5524 0 1.5524 0 0 1.5524 1.5524 0 3.10479 1.5524 0 3.10479 0 1.5524 1.5524 0 1.5524 3.10479 1.5524 4.65719 1.5524 0 1.5524 4.65719 3.10479 3.10479 0 0 1.5524 0 1.5524 0 0 1.5524 0 0 0 0 0 0 0 0 0 0 0 0 0 0 0 0 0 0 0 0 0 0 0 0 0 0 0 0 0 0 0 0 0 1.5524 0 0 0 0 0 0 0 1.5524 0 0 1.5524 0 1.5524 1.5524 0 0 0 0 1.5524 0 1.5524 0 0 0 1.5524 0 1.5524 1.5524 1.5524 3.10479 0
0 0 0 0 0 0 0 0 0 0 0 0 0 0 0 0 0 0 0 0 0 0 0 0 1.5524 0 1.5524 0 0 0 0 1.5524 1.5524 0 0 0 1.5524 0 3.10479 3.10479 6.20959 1.5524 6.20959 0 7.76199 3.10479 6.20959 3.10479 6.20959 1.5524 4.65719 6.20959 3.10479 6.20959 3.10479 7.76199 1.5524 3.10479 7.76199 1.5524 3.10479 7.76199 4.65719 1.5524 4.65719 7.76199 7.76199 3.10479 10.8668 6.20959 0 7.76199 1.5524 3.10479 4.65719 9.31438 10.8668 7.76199 6.20959 4.65719 4.65719 6.20959 0 3.10479 3.10479 7.76199 3.10479 6.20959 6.20959 3.10479 3.10479 3.10479 1.5524 7.76199 1.5524 0 4.65719 1.5524 0 6.20959 1.5524 4.65719 0 7.76199 3.10479 4.65719 3.10479 1.5524 3.10479 3.10479 0 3.10479 7.76199 1.5524 4.65719 3.10479 1.5524 3.10479 0 0 1.5524 0 1.5524 1.5524 1.5524 1.5524 1.5524 0 1.5524 4.65719 0 1.5524 0 1.5524 3.10479 0 0 0 1.5524 3.10479 0 0 0 0 0 1.5524 0 1.5524 1.5524 1.5524 1.5524 1.5524 0 3.10479 1.5524 4.65719 4.65719 3.10479 6.20959 3.10479 0 4.65719 1.5524 7.76199 9.31438 3.10479 3.10479 3.10479 1.5524 1.5524 0 3.10479 3.10479 0 1.5524 3.10479 3.10479 1.5524 3.10479 1.5524 0 0 0 1.5524 1.5524 0 0 1.5524 0 0 0 0 0 0 0 0 0 0 0 0 0 0 0 0 0 0 0 0 0 0 0 0 3.10479 0 0 0 0 1.5524 0 0 0 0 1.5524 0 0 1.5524 0 1.5524 0 0 0 0 0 0 0 0 0 0 0 0 1.5524 0 1.5524 0 0 1.5524 1.5524 3.10479 0 0 0 0 0 0 1.5524 1.5524
0 0 0 0 0 0 0 0 0 0 0 0 0 0 0 0 0 0 0 0 0 0 0 0 1.5524 0 0 0 0 0 0 0 0 0 0 1.5524 1.5524 0 0 3.10479 0 1.5524 0 3.10479 0 6.20959 9.31438 3.10479 3.10479 3.10479 3.10479 4.65719 3.10479 7.76199 4.65719 0 4.65719 3.10479 1.5524 7.76199 1.5524 4.65719 4.65719 10.8668 3.10479 3.10479 7.76199 7.76199 3.10479 7.76199 3.10479 6.20959 4.65719 1.5524 4.65719 6.20959 4.65719 0 1.5524 9.31438 1.5524 3.10479 13.9716 9.31438 4.65719 0 7.76199 1.5524 1.5524 3.10479 3.10479 1.5524 1.5524 1.5524 4.65719 1.5524 1.5524 4.65719 0 4.65719 7.76199 3.10479 4.65719 0 3.10479 3.10479 1.5524 1.5524 3.10479 4.65719 7.76199 6.20959 1.5524 4.65719 3.10479 0 1.5524 4.65719 6.20959 0 1.5524 1.5524 1.5524 6.20959 0 0 0 0 1.5524 0 1.5524 0 4.65719 0 0 0 1.5524 0 1.5524 0 3.10479 0 0 0 0 0 4.65719 1.5524 3.10479 0 0 0 3.10479 0 3.10479 3.10479 1.5524 1.5524 3.10479 4.65719 1.5524 0 1.5524 4.65719 1.5524 1.5524 1.5524 3.10479 3.10479 1.5524 1.5524 0 4.65719 0 6.20959 0 1.5524 4.65719 1.5524 1.5524 0 1.5524 0 1.5524 3.10479 0 1.5524 0 1.5524 0 0 0 0 0 0 0 0 0 0 0 0 0 0 0 0 0 0 0 0 0 0 0 0 0 0 0 0 0 0 0 0 0 0 0 0 0 0 0 0 1.5524 0 0 0 0 1.5524 0 1.5524 1.5524 0 0 1.5524 1.5524 0 0 0 1.5524 0 1.5524 0 0 0 3.10479 0 0 6.20959 0
0 0 0 0 0 0 0 0 0 0 0 0 0 0 0 0 0 0 0 0 0 0 0 0 0 0 0 0 0 1.5524 0 0 0 0 0 0 1.5524 1.5524 1.5524 4.65719 3.10479 0 3.10479 4.65719 0 3.10479 3.10479 0 1.5524 4.65719 6.20959 4.65719 4.65719 3.10479 3.10479 3.10479 4.65719 6.20959 4.65719 1.5524 4.65719 3.10479 3.10479 1.5524 3.10479 6.20959 1.5524 4.65719 3.10479 0 9.31438 3.10479 7.76199 7.76199 7.76199 6.20959 6.20959 3.10479 10.8668 7.76199 3.10479 1.5524 3.10479 4.65719 1.5524 4.65719 1.5524 3.10479 1.5524 4.65719 4.65719 1.5524 4.65719 4.65719 9.31438 0 4.65719 1.5524 1.5524 3.10479 7.76199 10.8668 0 4.65719 0 0 3.10479 4.65719 1.5524 4.65719 0 4.65719 4.65719 1.5524 1.5524 0 4.65719 4.65719 3.10479 1.5524 1.5524 3.10479 1.5524 1.5524 1.5524 1.5524 1.5524 1.5524 0 1.5524 1.5524 0 1.5524 6.20959 0 0 1.5524 0 3.10479 0 0 0 0 0 1.5524 0 1.5524 1.5524 1.5524 3.10479 3.10479 1.5524 1.5524 4.65719 3.10479 6.20959 3.10479 1.5524 3.10479 3.10479 6.20959 3.10479 6.20959 4.65719 1.5524 4.65719 3.10479 4.65719 6.20959 6.20959 10.8668 3.10479 4.65719 0 0 6.20959 0 0 4.65719 1.5524 0 0 1.5524 3.10479 1.5524 1.5524 0 0 1.5524 0 0 3.10479 1.5524 1.5524 0 0 0 0 0 0 0 0 0 0 0 0 0 3.10479 0 0 1.5524 0 0 0 0 0 0 0 0 0 0 0 0 0 1.5524 0 0 0 0 0 0 0 1.5524 1.5524 0 0 0 0 1.5524 0 3.10479 0 1.5524 0 0 3.10479 0 0 0 3.10479 0 4.65719 1.5524 0 3.10479 1.5524
0 0 0 0 0 0 0 0 0 0 0 0 0 0 0 0 0 0 0 0 0 0 0 0 0 0 0 0 0 1.5524 0 0 0 6.20959 0 0 1.5524 0 1.5524 3.10479 0 3.10479 0 0 1.5524 6.20959 3.10479 6.20959 4.65719 4.65719 3.10479 1.5524 0 3.10479 6.20959 4.65719 0 3.10479 6.20959 3.10479 7.76199 6.20959 6.20959 3.10479 3.10479 4.65719 3.10479 1.5524 3.10479 4.65719 3.10479 1.5524 3.10479 1.5524 3.10479 3.10479 3.10479 6.20959 6.20959 6.20959 4.65719 4.65719 4.65719 7.76199 7.76199 4.65719 4.65719 4.65719 7.76199 4.65719 3.10479 3.10479 6.20959 1.5524 3.10479 4.65719 7.76199 1.5524 1.5524 1.5524 6.20959 3.10479 4.65719 3.10479 4.65719 4.65719 3.10479 6.20959 6.20959 3.10479 3.10479 1.5524 4.65719 4.65719 3.10479 3.10479 3.10479 1.5524 1.5524 1.5524 0 1.5524 0 0 1.5524 1.5524 0 0 3.10479 1.5524 0 0 1.5524 3.10479 0 0 1.5524 3.10479 0 0 1.5524 1.5524 1.5524 1.5524 4.65719 0 0 7.76199 4.65719 4.65719 0 6.20959 4.65719 1.5524 6.20959 3.10479 3.10479 1.5524 4.65719 3.10479 1.5524 1.5524 0 3.10479 3.10479 1.5524 0 4.65719 3.10479 4.65719 0 0 0 1.5524 1.5524 0 1.5524 4.65719 1.5524 0 1.5524 0 3.10479 0 0 1.5524 0 1.5524 0 0 1.5524 0 0 0 0 0 0 0 0 0 0 0 0 0 0 0 0 0 0 0 0 0 0 1.5524 0 0 0 0 0 0 0 0 0 0 0 0 0 0 0 1.5524 1.5524 0 0 0 0 0 0 0 0 1.5524 1.5524 3.10479 1.5524 0 0 0 0 0 0 0 0 1.5524 1.5524 3.10479 3.10479 1.5524
0 0 0 0 0 0 0 0 0 0 0 0 0 0 0 0 0 0 0 0 0 0 0 0 0 0 1.5524 0 0 0 0 0 0 0 0 0 3.10479 1.5524 1.5524 1.5524 1.5524 4.65719 4.65719 4.65719 0 6.20959 6.20959 3.10479 3.10479 4.65719 6.20959 9.31438 3.10479 1.5524 6.20959 7.76199 4.65719 9.31438 3.10479 3.10479 3.10479 3.10479 3.10479 7.76199 10.8668 6.20959 0 7.76199 1.5524 1.5524 4.65719 3.10479 4.65719 3.10479 3.10479 6.20959 4.65719 7.76199 1.5524 1.5524 6.20959 4.65719 4.65719 3.10479 3.10479 6.20959 4.65719 1.5524 6.20959 1.5524 0 6.20959 7.76199 1.5524 3.10479 4.65719 1.5524 0 0 3.10479 10.8668 0 6.20959 1.5524 7.76199 3.10479 3.10479 1.5524 6.20959 3.10479 1.5524 3.10479 7.76199 1.5524 0 4.65719 4.65719 0 1.5524 1.5524 0 0 3.10479 1.5524 1.5524 0 1.5524 1.5524 3.10479 3.10479 1.5524 1.5524 4.65719 4.65719 0 0 1.5524 1.5524 0 0 1.5524 1.5524 3.10479 1.5524 7.76199 0 1.5524 0 4.65719 0 7.76199 7.76199 6.20959 4.65719 7.76199 0 7.76199 9.31438 3.10479 3.10479 0 7.76199 3.10479 1.5524 3.10479 4.65719 0 1.5524 1.5524 3.10479 7.76199 4.65719 3.10479 1.5524 1.5524 0 1.5524 1.5524 1.5524 1.5524 6.20959 1.5524 0 0 1.5524 0 0 0 0 0 1.5524 0 0 0 0 0 0 0 0 0 0 0 0 0 0 0 0 0 0 0 0 0 0 0 0 0 0 0 0 0 0 0 0 0 0 0 0 1.5524 1.5524 0 1.5524 0 1.5524 0 0 0 0 0 0 0 1.5524 0 1.5524 1.5524 0 1.5524 0 1.5524 0 1.5524 0 0 3.10479 4.65719 1.5524 1.5524
0 0 0 0 0 0 0 0 0 0 0 0 0 0 0 0 0 0 0 0 0 0 0 0 0 0 0 0 0 0 0 3.10479 0 0 0 0 3.10479 0 1.5524 3.10479 1.5524 0 3.10479 4.65719 1.5524 7.76199 3.10479 1.5524 3.10479 4.65719 10.8668 10.8668 6.20959 4.65719 7.76199 3.10479 6.20959 4.65719 0 4.65719 3.10479 6.20959 4.65719 6.20959 9.31438 3.10479 1.5524 1.5524 3.10479 9.31438 4.65719 0 7.76199 3.10479 6.20959 4.65719 4.65719 6.20959 6.20959 4.65719 4.65719 1.5524 1.5524 9.31438 1.5524 3.10479 9.31438 3.10479 4.65719 6.20959 6.20959 4.65719 3.10479 9.31438 1.5524 1.5524 3.10479 4.65719 1.5524 0 3.10479 3.10479 0 6.20959 3.10479 6.20959 3.10479 0 7.76199 4.65719 6.20959 4.65719 4.65719 3.10479 1.5524 1.5524 3.10479 0 1.5524 1.5524 3.10479 3.10479 4.65719 0 0 3.10479 3.10479 0 0 0 3.10479 1.5524 6.20959 1.5524 0 1.5524 3.10479 0 0 0 3.10479 1.5524 1.5524 6.20959 0 0 6.20959 0 3.10479 0 3.10479 6.20959 6.20959 6.20959 3.10479 1.5524 4.65719 6.20959 3.10479 3.10479 4.65719 7.76199 6.20959 1.5524 1.5524 0 3.10479 1.5524 1.5524 3.10479 4.65719 4.65719 3.10479 1.5524 1.5524 1.5524 1.5524 1.5524 1.5524 1.5524 1.5524 4.65719 1.5524 1.5524 3.10479 0 1.5524 0 1.5524 0 0 0 0 0 0 0 0 0 0 0 0 0 0 0 0 0 0 0 0 0 1.5524 0 0 0 0 0 0 0 0 0 0 0 0 0 0 0 0 1.5524 1.5524 1.5524 0 0 0 0 0 1.5524 0 0 0 0 0 3.10479 0 0 1.5524 0 1.5524 1.5524 1.5524 3.10479 1.5524 1.5524 4.65719 1.5524 4.65719 1.5524
0 0 0 0 0 0 0 0 0 0 0 0 0 0 0 0 0 0 0 0 0 0 0 0 0 0 0 0 0 0 1.5524 0 0 0 1.5524 0 0 3.10479 1.5524 0 6.20959 0 3.10479 4.65719 1.5524 1.5524 1.5524 1.5524 1.5524 9.31438 0 9.31438 3.10479 3.10479 3.10479 7.76199 6.20959 7.76199 0 4.65719 6.20959 3.10479 1.5524 10.8668 0 1.5524 1.5524 3.10479 6.20959 7.76199 4.65719 1.5524 3.10479 6.20959 6.20959 6.20959 9.31438 3.10479 4.65719 7.76199 10.8668 4.65719 7.76199 10.8668 0 1.5524 6.20959 6.20959 3.10479 6.20959 3.10479 3.10479 0 0 1.5524 3.10479 6.20959 0 1.5524 6.20959 1.5524 4.65719 0 6.20959 4.65719 9.31438 3.10479 3.10479 1.5524 3.10479 3.10479 6.20959 3.10479 1.5524 1.5524 0 6.20959 1.5524 1.5524 6.20959 3.10479 0 0 3.10479 3.10479 3.10479 0 1.5524 0 1.5524 4.65719 4.65719 0 1.5524 0 0 1.5524 1.5524 1.5524 4.65719 4.65719 3.10479 1.5524 3.10479 1.5524 3.10479 3.10479 1.5524 3.10479 3.10479 1.5524 1.5524 1.5524 6.20959 3.10479 3.10479 4.65719 7.76199 3.10479 7.76199 1.5524 3.10479 3.10479 1.5524 1.5524 3.10479 1.5524 6.20959 1.5524 3.10479 4.65719 1.5524 6.20959 3.10479 6.20959 1.5524 0 0 0 4.65719 3.10479 1.5524 1.5524 0 0 1.5524 0 0 0 0 0 0 0 1.5524 0 0 0 0 0 0 0 0 0 0 0 0 0 0 0 0 0 0 0 0 0 0 0 0 0 0 0 1.5524 0 0 0 0 0 1.5524 0 0 0 0 0 0 0 0 0 0 0 1.5524 0 1.5524 1.5524 3.10479 0 4.65719 0 3.10479 1.5524 1.5524 1.5524 4.65719 1.5524 0 3.10479 1.5524
0 0 0 0 0 0 0 0 0 0 0 0 0 0 0 0 0 0 0 0 0 0 0 0 0 0 0 0 0 0 3.10479 0 1.5524 0 1.5524 0 0 1.5524 3.10479 0 0 0 0 0 3.10479 1.5524 0 3.10479 1.5524 1.5524 3.10479 1.5524 3.10479 3.10479 3.10479 1.5524 9.31438 3.10479 3.10479 7.76199 3.10479 4.65719 0 3.10479 3.10479 4.65719 3.10479 3.10479 1.5524 4.65719 9.31438 1.5524 9.31438 3.10479 6.20959 7.76199 4.65719 3.10479 3.10479 3.10479 4.65719 3.10479 6.20959 7.76199 1.5524 3.10479 12.4192 9.31438 6.20959 7.76199 3.10479 4.65719 4.65719 4.65719 4.65719 4.65719 1.5524 4.65719 1.5524 3.10479 3.10479 1.5524 1.5524 3.10479 1.5524 7.76199 1.5524 4.65719 6.20959 12.4192 7.76199 1.5524 1.5524 1.5524 1.5524 1.5524 1.5524 4.65719 1.5524 1.5524 3.10479 0 1.5524 3.10479 1.5524 1.5524 1.5524 0 0 0 4.65719 1.5524 1.5524 0 1.5524 1.5524 1.5524 1.5524 3.10479 1.5524 3.10479 0 0 6.20959 1.5524 4.65719 1.5524 4.65719 3.10479 3.10479 3.10479 1.5524 1.5524 6.20959 6.20959 7.76199 4.65719 1.5524 4.65719 3.10479 4.65719 0 0 1.5524 1.5524 3.10479 1.5524 3.10479 4.65719 0 4.65719 1.5524 0 6.20959 1.5524 3.10479 0 1.5524 3.10479 0 0 1.5524 6.20959 1.5524 0 0 0 1.5524 0 0 1.5524 0 0 0 0 0 0 0 0 0 0 0 0 0 0 0 0 0 0 0 0 0 0 0 0 0 0 0 0 0 0 0 0 0 1.5524 0 1.5524 0 1.5524 1.5524 0 0 0 0 1.5524 0 0 0 0 0 1.5524 0 0 1.5524 0 1.5524 1.5524 0 1.5524 0 1.5524 4.65719 4.65719 3.10479 0 1.5524
0 0 0 0 0 0 0 0 0 0 0 0 0 0 0 0 0 0 0 0 0 0 0 0 0 0 0 0 0 0 1.5524 0 0 4.65719 0 0 0 0 1.5524 1.5524 0 1.5524 1.5524 0 0 1.5524 6.20959 7.76199 1.5524 1.5524 6.20959 1.5524 3.10479 0 3.10479 6.20959 6.20959 0 4.65719 1.5524 0 6.20959 1.5524 6.20959 1.5524 3.10479 4.65719 1.5524 7.76199 6.20959 0 1.5524 3.10479 6.20959 6.20959 4.65719 1.5524 6.20959 3.10479 4.65719 7.76199 1.5524 3.10479 4.65719 6.20959 3.10479 6.20959 3.10479 1.5524 6.20959 4.65719 1.5524 4.65719 0 6.20959 3.10479 1.5524 0 3.10479 0 3.10479 3.10479 1.5524 4.65719 10.8668 1.5524 0 1.5524 1.5524 1.5524 4.65719 1.5524 4.65719 1.5524 4.65719 7.76199 3.10479 4.65719 3.10479 1.5524 1.5524 0 3.10479 3.10479 1.5524 3.10479 0 0 1.5524 0 1.5524 1.5524 0 1.5524 1.5524 0 3.10479 0 0 1.5524 1.5524 4.65719 4.65719 0 4.65719 4.65719 1.5524 3.10479 3.10479 0 6.20959 6.20959 3.10479 6.20959 4.65719 1.5524 4.65719 6.20959 0 1.5524 7.76199 4.65719 1.5524 4.65719 1.5524 4.65719 3.10479 4.65719 3.10479 6.20959 1.5524 4.65719 4.65719 6.20959 1.5524 3.10479 1.5524 1.5524 3.10479 3.10479 0 1.5524 3.10479 4.65719 0 0 0 0 0 0 0 1.5524 0 0 0 0 0 0 0 0 0 0 0 0 0 0 0 0 0 0 0 0 0 0 0 0 0 0 0 0 0 0 0 0 0 0 0 1.5524 0 0 0 1.5524 1.5524 0 0 0 0 0 0 0 0 1.5524 0 0 1.5524 1.5524 6.20959 3.10479 1.5524 3.10479 1.5524 1.5524 1.5524 3.10479 3.10479 1.5524
