# Supplementary material for: Swapped and non-swapped TRAAK states co-exist in membranes at a ratio influenced by temperature
Source: Nat Commun. 2026 Mar 5;17:3522. doi: 10.1038/s41467-026-70027-9 (PMC13087257; doi:10.1038/s41467-026-70027-9)
Supplement: Supplementary file 4 — Source Data [file 41467_2026_70027_MOESM4_ESM.zip › Source data/Supplementary figure 17/NS 19C/lower_POPS_PS_density_avg_norm_mole.dat]

0 0 0 0 0 0 0 0 0 0 0 0 0 0 0 0 0 0 0 0 0 0 0 0 0 0 0 0 0 0 0 0 0 0 0 0 0 0 0 0 0 0 0 0 0 0 0 0 0 0 0 0 0 0 0 0 0 0 0 0 0 0 0 0 0 0 0 0 0 0 0 0 0 0 0 0 0 0 0 0 0 0 0 0 0 0 0 0 0 0 0 0 0 0 0 0 0 0 0 0 0 0 0 0 0 0 0 0 0 0 0 0 0 0 0 0 0 0 0 0 0 0 0 0 0 0 0 0 0 0 0 0 0 0 0 0 0 0 0 0 0 0 0 0 0 0 0 0 0 0 0 0 0 0 0 0 0 0 0 0 0 0 0 0 0 0 0 0 0 0 0 0 0 0 0 0 0 0 0 0 0 0 0 0 0 0 0 0 0 0 0 0 0 0 0 0 0 0 0 0 0 0 0 0 0 0 0 0 0 0 0 0 0 0 0 0 0 0 0 0 0 0 0 0 0 0 0 0 0 0 0 0 0 0 0 0 0 0 0 0 0 0 0 0 0 0 0 0 0 0 0 0 0 0 0 0
0 0 0 0 0 0 0 0 0 0 0 0 0 0 0 0 0 0 0 0 0 0 0 0 0 0 0 0 0 0 0 0 0 0 0 0 0 0 0 0 0 0 0 0 0 0 0 0 0 0 0 0 0 0 0 0 0 0 0 0 0 0 0 0 0 0 0 0 0 0 0 0 0 0 0 0 0 0 0 0 0 0 0 0 0 0 0 0 0 0 0 0 0 0 0 0 0 0 0 0 0 0 0 0 0 0 0 0 0 0 0 0 0 0 0 0 0 0 0 0 0 0 0 0 0 0 0 0 0 0 0 0 0 0 0 0 0 0 0 0 0 0 0 0 0 0 0 0 0 0 0 0 0 0 0 0 0 0 0 0 0 0 0 0 0 0 0 0 0 0 0 0 0 0 0 0 0 0 0 0 0 0 0 0 0 0 0 0 0 0 0 0 0 0 0 0 0 0 0 0 0 0 0 0 0 0 0 0 0 0 0 0 0 0 0 0 0 0 0 0 0 0 0 0 0 0 0 0 0 0 0 0 0 0 0 0 0 0 0 0 0 0 0 0 0 0 0 0 0 0 0 0 0 0 0 0
0 0 0 0 0 0 0 0 0 0 0 0 0 0 0 0 0 0 0 0 0 0 0 0 0 0 0 0 0 0 0 0 0 0 0 0 0 0 0 0 0 0 0 0 0 0 0 0 0 0 0 0 0 0 0 0 0 0 0 0 0 0 0 0 0 0 0 0 0 0 0 0 0 0 0 0 0 0 0 0 0 0 0 0 0 0 0 0 0 0 0 0 0 0 0 0 0 0 0 0 0 0 0 0 0 0 0 0 0 0 0 0 0 0 0 0 0 0 0 0 0 0 0 0 0 0 0 0 0 0 0 0 0 0 0 0 0 0 0 0 0 0 0 0 0 0 0 0 0 0 0 0 0 0 0 0 0 0 0 0 0 0 0 0 0 0 0 0 0 0 0 0 0 0 0 0 0 0 0 0 0 0 0 0 0 0 0 0 0 0 0 0 0 0 0 0 0 0 0 0 0 0 0 0 0 0 0 0 0 0 0 0 0 0 0 0 0 0 0 0 0 0 0 0 0 0 0 0 0 0 0 0 0 0 0 0 0 0 0 0 0 0 0 0 0 0 0 0 0 0 0 0 0 0 0 0
0 0 0 0 0 0 0 0 0 0 0 0 0 0 0 0 0 0 0 0 0 0 0 0 0 0 0 0 0 0 0 0 0 0 0 0 0 0 0 0 0 0 0 0 0 0 0 0 0 0 0 0 0 0 0 0 0 0 0 0 0 0 0 0 0 0 0 0 0 0 0 0 0 0 0 0 0 0 0 0 0 0 0 0 0 0 0 0 0 0 0 0 0 0 0 0 0 0 0 0 0 0 0 0 0 0 0 0 0 0 0 0 0 0 0 0 0 0 0 0 0 0 0 0 0 0 0 0 0 0 0 0 0 0 0 0 0 0 0 0 0 0 0 0 0 0 0 0 0 0 0 0 0 0 0 0 0 0 0 0 0 0 0 0 0 0 0 0 0 0 0 0 0 0 0 0 0 0 0 0 0 0 0 0 0 0 0 0 0 0 0 0 0 0 0 0 0 0 0 0 0 0 0 0 0 0 0 0 0 0 0 0 0 0 0 0 0 0 0 0 0 0 0 0 0 0 0 0 0 0 0 0 0 0 0 0 0 0 0 0 0 0 0 0 0 0 0 0 0 0 0 0 0 0 0 0
0 0 0 0 0 0 0 0 0 0 0 0 0 0 0 0 0 0 0 0 0 0 0 0 0 0 0 0 0 0 0 0 0 0 0 0 0 0 0 0 0 0 0 0 0 0 0 0 0 0 0 0 0 0 0 0 0 0 0 0 0 0 0 0 0 0 0 0 0 0 0 0 0 0 0 0 0 0 0 0 0 0 0 0 0 0 0 0 0 0 0 0 0 0 0 0 0 0 0 0 0 0 0 0 0 0 0 0 0 0 0 0 0 0 0 0 0 0 0 0 0 0 0 0 0 0 0 0 0 0 0 0 0 0 0 0 0 0 0 0 0 0 0 0 0 0 0 0 0 0 0 0 0 0 0 0 0 0 0 0 0 0 0 0 0 0 0 0 0 0 0 0 0 0 0 0 0 0 0 0 0 0 0 0 0 0 0 0 0 0 0 0 0 0 0 0 0 0 0 0 0 0 0 0 0 0 0 0 0 0 0 0 0 0 0 0 0 0 0 0 0 0 0 0 0 0 0 0 0 0 0 0 0 0 0 0 0 0 0 0 0 0 0 0 0 0 0 0 0 0 0 0 0 0 0 0
0 0 0 0 0 0 0 0 0 0 0 0 0 0 0 0 0 0 0 0 0 0 0 0 0 0 0 0 0 0 0 0 0 0 0 0 0 0 0 0 0 0 0 0 0 0 0 0 0 0 0 0 0 0 0 0 0 0 0 0 0 0 0 0 0 0 0 0 0 0 0 0 0 0 0 0 0 0 0 0 0 0 0 0 0 0 0 0 0 0 0 0 0 0 0 0 0 0 0 0 0 0 0 0 0 0 0 0 0 0 0 0 0 0 0 0 0 0 0 0 0 0 0 0 0 0 0 0 0 0 0 0 0 0 0 0 0 0 0 0 0 0 0 0 0 0 0 0 0 0 0 0 0 0 0 0 0 0 0 0 0 0 0 0 0 0 0 0 0 0 0 0 0 0 0 0 0 0 0 0 0 0 0 0 0 0 0 0 0 0 0 0 0 0 0 0 0 0 0 0 0 0 0 0 0 0 0 0 0 0 0 0 0 0 0 0 0 0 0 0 0 0 0 0 0 0 0 0 0 0 0 0 0 0 0 0 0 0 0 0 0 0 0 0 0 0 0 0 0 0 0 0 0 0 0 0
0 0 0 0 0 0 0 0 0 0 0 0 0 0 0 0 0 0 0 0 0 0 0 0 0 0 0 0 0 0 0 0 0 0 0 0 0 0 0 0 0 0 0 0 0 0 0 0 0 0 0 0 0 0 0 0 0 0 0 0 0 0 0 0 0 0 0 0 0 0 0 0 0 0 0 0 0 0 0 0 0 0 0 0 0 0 0 0 0 0 0 0 0 0 0 0 0 0 0 0 0 0 0 0 0 0 0 0 0 0 0 0 0 0 0 0 0 0 0 0 0 0 0 0 0 0 0 0 0 0 0 0 0 0 0 0 0 0 0 0 0 0 0 0 0 0 0 0 0 0 0 0 0 0 0 0 0 0 0 0 0 0 0 0 0 0 0 0 0 0 0 0 0 0 0 0 0 0 0 0 0 0 0 0 0 0 0 0 0 0 0 0 0 0 0 0 0 0 0 0 0 0 0 0 0 0 0 0 0 0 0 0 0 0 0 0 0 0 0 0 0 0 0 0 0 0 0 0 0 0 0 0 0 0 0 0 0 0 0 0 0 0 0 0 0 0 0 0 0 0 0 0 0 0 0 0
0 0 0 0 0 0 0 0 0 0 0 0 0 0 0 0 0 0 0 0 0 0 0 0 0 0 0 0 0 0 0 0 0 0 0 0 0 0 0 0 0 0 0 0 0 0 0 0 0 0 0 0 0 0 0 0 0 0 0 0 0 0 0 0 0 0 0 0 0 0 0 0 0 0 0 0 0 0 0 0 0 0 0 0 0 0 0 0 0 0 0 0 0 0 0 0 0 0 0 0 0 0 0 0 0 0 0 0 0 0 0 0 0 0 0 0 0 0 0 0 0 0 0 0 0 0 0 0 0 0 0 0 0 0 0 0 0 0 0 0 0 0 0 0 0 0 0 0 0 0 0 0 0 0 0 0 0 0 0 0 0 0 0 0 0 0 0 0 0 0 0 0 0 0 0 0 0 0 0 0 0 0 0 0 0 0 0 0 0 0 0 0 0 0 0 0 0 0 0 0 0 0 0 0 0 0 0 0 0 0 0 0 0 0 0 0 0 0 0 0 0 0 0 0 0 0 0 0 0 0 0 0 0 0 0 0 0 0 0 0 0 0 0 0 0 0 0 0 0 0 0 0 0 0 0 0
0 0 0 0 0 0 0 0 0 0 0 0 0 0 0 0 0 0 0 0 0 0 0 0 0 0 0 0 0 0 0 0 0 0 0 0 0 0 0 0 0 0 0 0 0 0 0 0 0 0 0 0 0 0 0 0 0 0 0 0 0 0 0 0 0 0 0 0 0 0 0 0 0 0 0 0 0 0 0 0 0 0 0 0 0 0 0 0 0 0 0 0 0 0 0 0 0 0 0 0 0 0 0 0 0 0 0 0 0 0 0 0 0 0 0 0 0 0 0 0 0 0 0 0 0 0 0 0 0 0 0 0 0 0 0 0 0 0 0 0 0 0 0 0 0 0 0 0 0 0 0 0 0 0 0 0 0 0 0 0 0 0 0 0 0 0 0 0 0 0 0 0 0 0 0 0 0 0 0 0 0 0 0 0 0 0 0 0 0 0 0 0 0 0 0 0 0 0 0 0 0 0 0 0 0 0 0 0 0 0 0 0 0 0 0 0 0 0 0 0 0 0 0 0 0 0 0 0 0 0 0 0 0 0 0 0 0 0 0 0 0 0 0 0 0 0 0 0 0 0 0 0 0 0 0 0
0 0 0 0 0 0 0 0 0 0 0 0 0 0 0 0 0 0 0 0 0 0 0 0 0 0 0 0 0 0 0 0 0 0 0 0 0 0 0 0 0 0 0 0 0 0 0 0 0 0 0 0 0 0 0 0 0 0 0 0 0 0 0 0 0 0 0 0 0 0 0 0 0 0 0 0 0 0 0 0 0 0 0 0 0 0 0 0 0 0 0 0 0 0 0 0 0 0 0 0 0 0 0 0 0 0 0 0 0 0 0 0 0 0 0 0 0 0 0 0 0 0 0 0 0 0 0 0 0 0 0 0 0 0 0 0 0 0 0 0 0 0 0 0 0 0 0 0 0 0 0 0 0 0 0 0 0 0 0 0 0 0 0 0 0 0 0 0 0 0 0 0 0 0 0 0 0 0 0 0 0 0 0 0 0 0 0 0 0 0 0 0 0 0 0 0 0 0 0 0 0 0 0 0 0 0 0 0 0 0 0 0 0 0 0 0 0 0 0 0 0 0 0 0 0 0 0 0 0 0 0 0 0 0 0 0 0 0 0 0 0 0 0 0 0 0 0 0 0 0 0 0 0 0 0 0
0 0 0 0 0 0 0 0 0 0 0 0 0 0 0 0 0 0 0 0 0 0 0 0 0 0 0 0 0 0 0 0 0 0 0 0 0 0 0 0 0 0 0 0 0 0 0 0 0 0 0 0 0 0 0 0 0 0 0 0 0 0 0 0 0 0 0 0 0 0 0 0 0 0 0 0 0 0 0 0 0 0 0 0 0 0 0 0 0 0 0 0 0 0 0 0 0 0 0 0 0 0 0 0 0 0 0 0 0 0 0 0 0 0 0 0 0 0 0 0 0 0 0 0 0 0 0 0 0 0 0 0 0 0 0 0 0 0 0 0 0 0 0 0 0 0 0 0 0 0 0 0 0 0 0 0 0 0 0 0 0 0 0 0 0 0 0 0 0 0 0 0 0 0 0 0 0 0 0 0 0 0 0 0 0 0 0 0 0 0 0 0 0 0 0 0 0 0 0 0 0 0 0 0 0 0 0 0 0 0 0 0 0 0 0 0 0 0 0 0 0 0 0 0 0 0 0 0 0 0 0 0 0 0 0 0 0 0 0 0 0 0 0 0 0 0 0 0 0 0 0 0 0 0 0 0
0 0 0 0 0 0 0 0 0 0 0 0 0 0 0 0 0 0 0 0 0 0 0 0 0 0 0 0 0 0 0 0 0 0 0 0 0 0 0 0 0 0 0 0 0 0 0 0 0 0 0 0 0 0 0 0 0 0 0 0 0 0 0 0 0 0 0 0 0 0 0 0 0 0 0 0 0 0 0 0 0 0 0 0 0 0 0 0 0 0 0 0 0 0 0 0 0 0 0 0 0 0 0 0 0 0 0 0 0 0 0 0 0 0 0 0 0 0 0 0 0 0 0 0 0 0 0 0 0 0 0 0 0 0 0 0 0 0 0 0 0 0 0 0 0 0 0 0 0 0 0 0 0 0 0 0 0 0 0 0 0 0 0 0 0 0 0 0 0 0 0 0 0 0 0 0 0 0 0 0 0 0 0 0 0 0 0 0 0 0 0 0 0 0 0 0 0 0 0 0 0 0 0 0 0 0 0 0 0 0 0 0 0 0 0 0 0 0 0 0 0 0 0 0 0 0 0 0 0 0 0 0 0 0 0 0 0 0 0 0 0 0 0 0 0 0 0 0 0 0 0 0 0 0 0 0
0 0 0 0 0 0 0 0 0 0 0 0 0 0 0 0 0 0 0 0 0 0 0 0 0 0 0 0 0 0 0 0 0 0 0 0 0 0 0 0 0 0 0 0 0 0 0 0 0 0 0 0 0 0 0 0 0 0 0 0 0 0 0 0 0 0 0 0 0 0 0 0 0 0 0 0 0 0 0 0 0 0 0 0 0 0 0 0 0 0 0 0 0 0 0 0 0 0 0 0 0 0 0 0 0 0 0 0 0 0 0 0 0 0 0 0 0 0 0 0 0 0 0 0 0 0 0 0 0 0 0 0 0 0 0 0 0 0 0 0 0 0 0 0 0 0 0 0 0 0 0 0 0 0 0 0 0 0 0 0 0 0 0 0 0 0 0 0 0 0 0 0 0 0 0 0 0 0 0 0 0 0 0 0 0 0 0 0 0 0 0 0 0 0 0 0 0 0 0 0 0 0 0 0 0 0 0 0 0 0 0 0 0 0 0 0 0 0 0 0 0 0 0 0 0 0 0 0 0 0 0 0 0 0 0 0 0 0 0 0 0 0 0 0 0 0 0 0 0 0 0 0 0 0 0 0
0 0 0 0 0 0 0 0 0 0 0 0 0 0 0 0 0 0 0 0 0 0 0 0 0 0 0 0 0 0 0 0 0 0 0 0 0 0 0 0 0 0 0 0 0 0 0 0 0 0 0 0 0 0 0 0 0 0 0 0 0 0 0 0 0 0 0 0 0 0 0 0 0 0 0 0 0 0 0 0 0 0 0 0 0 0 0 0 0 0 0 0 0 0 0 0 0 0 0 0 0 0 0 0 0 0 0 0 0 0 0 0 0 0 0 0 0 0 0 0 0 0 0 0 0 0 0 0 0 0 0 0 0 0 0 0 0 0 0 0 0 0 0 0 0 0 0 0 0 0 0 0 0 0 0 0 0 0 0 0 0 0 0 0 0 0 0 0 0 0 0 0 0 0 0 0 0 0 0 0 0 0 0 0 0 0 0 0 0 0 0 0 0 0 0 0 0 0 0 0 0 0 0 0 0 0 0 0 0 0 0 0 0 0 0 0 0 0 0 0 0 0 0 0 0 0 0 0 0 0 0 0 0 0 0 0 0 0 0 0 0 0 0 0 0 0 0 0 0 0 0 0 0 0 0 0
0 0 0 0 0 0 0 0 0 0 0 0 0 0 0 0 0 0 0 0 0 0 0 0 0 0 0 0 0 0 0 0 0 0 0 0 0 0 0 0 0 0 0 0 0 0 0 0 0 0 0 0 0 0 0 0 0 0 0 0 0 0 0 0 0 0 0 0 0 0 0 0 0 0 0 0 0 0 0 0 0 0 0 0 0 0 0 0 0 0 0 0 0 0 0 0 0 0 0 0 0 0 0 0 0 0 0 0 0 0 0 0 0 0 0 0 0 0 0 0 0 0 0 0 0 0 0 0 0 0 0 0 0 0 0 0 0 0 0 0 0 0 0 0 0 0 0 0 0 0 0 0 0 0 0 0 0 0 0 0 0 0 0 0 0 0 0 0 0 0 0 0 0 0 0 0 0 0 0 0 0 0 0 0 0 0 0 0 0 0 0 0 0 0 0 0 0 0 0 0 0 0 0 0 0 0 0 0 0 0 0 0 0 0 0 0 0 0 0 0 0 0 0 0 0 0 0 0 0 0 0 0 0 0 0 0 0 0 0 0 0 0 0 0 0 0 0 0 0 0 0 0 0 0 0 0
0 0 0 0 0 0 0 0 0 0 0 0 0 0 0 0 0 0 0 0 0 0 0 0 0 0 0 0 0 0 0 0 0 0 0 0 0 0 0 0 0 0 0 0 0 0 0 0 0 0 0 0 0 0 0 0 0 0 0 0 0 0 0 0 0 0 0 0 0 0 0 0 0 0 0 0 0 0 0 0 0 0 0 0 0 0 0 0 0 0 0 0 0 0 0 0 0 0 0 0 0 0 0 0 0 0 0 0 0 0 0 0 0 0 0 0 0 0 0 0 0 0 0 0 0 0 0 0 0 0 0 0 0 0 0 0 0 0 0 0 0 0 0 0 0 0 0 0 0 0 0 0 0 0 0 0 0 0 0 0 0 0 0 0 0 0 0 0 0 0 0 0 0 0 0 0 0 0 0 0 0 0 0 0 0 0 0 0 0 0 0 0 0 0 0 0 0 0 0 0 0 0 0 0 0 0 0 0 0 0 0 0 0 0 0 0 0 0 0 0 0 0 0 0 0 0 0 0 0 0 0 0 0 0 0 0 0 0 0 0 0 0 0 0 0 0 0 0 0 0 0 0 0 0 0 0
0 0 0 0 0 0 0 0 0 0 0 0 0 0 0 0 0 0 0 0 0 0 0 0 0 0 0 0 0 0 0 0 0 0 0 0 0 0 0 0 0 0 0 0 0 0 0 0 0 0 0 0 0 0 0 0 0 0 0 0 0 0 0 0 0 0 0 0 0 0 0 0 0 0 0 0 0 0 0 0 0 0 0 0 0 0 0 0 0 0 0 0 0 0 0 0 0 0 0 0 0 0 0 0 0 0 0 0 0 0 0 0 0 0 0 0 0 0 0 0 0 0 0 0 0 0 0 0 0 0 0 0 0 0 0 0 0 0 0 0 0 0 0 0 0 0 0 0 0 0 0 0 0 0 0 0 0 0 0 0 0 0 0 0 0 0 0 0 0 0 0 0 0 0 0 0 0 0 0 0 0 0 0 0 0 0 0 0 0 0 0 0 0 0 0 0 0 0 0 0 0 0 0 0 0 0 0 0 0 0 0 0 0 0 0 0 0 0 0 0 0 0 0 0 0 0 0 0 0 0 0 0 0 0 0 0 0 0 0 0 0 0 0 0 0 0 0 0 0 0 0 0 0 0 0 0
0 0 0 0 0 0 0 0 0 0 0 0 0 0 0 0 0 0 0 0 0 0 0 0 0 0 0 0 0 0 0 0 0 0 0 0 0 0 0 0 0 0 0 0 0 0 0 0 0 0 0 0 0 0 0 0 0 0 0 0 0 0 0 0 0 0 0 0 0 0 0 0 0 0 0 0 0 0 0 0 0 0 0 0 0 0 0 0 0 0 0 0 0 0 0 0 0 0 0 0 0 0 0 0 0 0 0 0 0 0 0 0 0 0 0 0 0 0 0 0 0 0 0 0 0 0 0 0 0 0 0 0 0 0 0 0 0 0 0 0 0 0 0 0 0 0 0 0 0 0 0 0 0 0 0 0 0 0 0 0 0 0 0 0 0 0 0 0 0 0 0 0 0 0 0 0 0 0 0 0 0 0 0 0 0 0 0 0 0 0 0 0 0 0 0 0 0 0 0 0 0 0 0 0 0 0 0 0 0 0 0 0 0 0 0 0 0 0 0 0 0 0 0 0 0 0 0 0 0 0 0 0 0 0 0 0 0 0 0 0 0 0 0 0 0 0 0 0 0 0 0 0 0 0 0 0
0 0 0 0 0 0 0 0 0 0 0 0 0 0 0 0 0 0 0 0 0 0 0 0 0 0 0 0 0 0 0 0 0 0 0 0 0 0 0 0 0 0 0 0 0 0 0 0 0 0 0 0 0 0 0 0 0 0 0 0 0 0 0 0 0 0 0 0 0 0 0 0 0 0 0 0 0 0 0 0 0 0 0 0 0 0 0 0 0 0 0 0 0 0 0 0 0 0 0 0 0 0 0 0 0 0 0 0 0 0 0 0 0 0 0 0 0 0 0 0 0 0 0 0 0 0 0 0 0 0 0 0 0 0 0 0 0 0 0 0 0 0 0 0 0 0 0 0 0 0 0 0 0 0 0 0 0 0 0 0 0 0 0 0 0 0 0 0 0 0 0 0 0 0 0 0 0 0 0 0 0 0 0 0 0 0 0 0 0 0 0 0 0 0 0 0 0 0 0 0 0 0 0 0 0 0 0 0 0 0 0 0 0 0 0 0 0 0 0 0 0 0 0 0 0 0 0 0 0 0 0 0 0 0 0 0 0 0 0 0 0 0 0 0 0 0 0 0 0 0 0 0 0 0 0 0
0 0 0 0 0 0 0 0 0 0 0 0 0 0 0 0 0 0 0 0 0 0 0 0 0 0 0 0 0 0 0 0 0 0 0 0 0 0 0 0 0 0 0 0 0 0 0 0 0 0 0 0 0 0 0 0 0 0 0 0 0 0 0 0 0 0 0 0 0 0 0 0 0 0 0 0 0 0 0 0 0 0 0 0 0 0 0 0 0 0 0 0 0 0 0 0 0 0 0 0 0 0 0 0 0 0 0 0 0 0 0 0 0 0 0 0 0 0 0 0 0 0 0 0 0 0 0 0 0 0 0 0 0 0 0 0 0 0 0 0 0 0 0 0 0 0 0 0 0 0 0 0 0 0 0 0 0 0 0 0 0 0 0 0 0 0 0 0 0 0 0 0 0 0 0 0 0 0 0 0 0 0 0 0 0 0 0 0 0 0 0 0 0 0 0 0 0 0 0 0 0 0 0 0 0 0 0 0 0 0 0 0 0 0 0 0 0 0 0 0 0 0 0 0 0 0 0 0 0 0 0 0 0 0 0 0 0 0 0 0 0 0 0 0 0 0 0 0 0 0 0 0 0 0 0 0
0 0 0 0 0 0 0 0 0 0 0 0 0 0 0 0 0 0 0 0 0 0 0 0 0 0 0 0 0 0 0 0 0 0 0 0 0 0 0 0 0 0 0 0 0 0 0 0 0 0 0 0 0 0 0 0 0 0 0 0 0 0 0 0 0 0 0 0 0 0 0 0 0 0 0 0 0 0 0 0 0 0 0 0 0 0 0 0 0 0 0 0 0 0 0 0 0 0 0 0 0 0 0 0 0 0 0 0 0 0 0 0 0 0 0 0 0 0 0 0 0 0 0 0 0 0 0 0 0 0 0 0 0 0 0 0 0 0 0 0 0 0 0 0 0 0 0 0 0 0 0 0 0 0 0 0 0 0 0 0 0 0 0 0 0 0 0 0 0 0 0 0 0 0 0 0 0 0 0 0 0 0 0 0 0 0 0 0 0 0 0 0 0 0 0 0 0 0 0 0 0 0 0 0 0 0 0 0 0 0 0 0 0 0 0 0 0 0 0 0 0 0 0 0 0 0 0 0 0 0 0 0 0 0 0 0 0 0 0 0 0 0 0 0 0 0 0 0 0 0 0 0 0 0 0 0
0 0 0 0 0 0 0 0 0 0 0 0 0 0 0 0 0 0 0 0 0 0 0 0 0 0 0 0 0 0 0 0 0 0 0 0 0 0 0 0 0 0 0 0 0 0 0 0 0 0 0 0 0 0 0 0 0 0 0 0 0 0 0 0 0 0 0 0 0 0 0 0 0 0 0 0 0 0 0 0 0 0 0 0 0 0 0 0 0 0 0 0 0 0 0 0 0 0 0 0 0 0 0 0 0 0 0 0 0 0 0 0 0 0 0 0 0 0 0 0 0 0 0 0 0 0 0 0 0 0 0 0 0 0 0 0 0 0 0 0 0 0 0 0 0 0 0 0 0 0 0 0 0 0 0 0 0 0 0 0 0 0 0 0 0 0 0 0 0 0 0 0 0 0 0 0 0 0 0 0 0 0 0 0 0 0 0 0 0 0 0 0 0 0 0 0 0 0 0 0 0 0 0 0 0 0 0 0 0 0 0 0 0 0 0 0 0 0 0 0 0 0 0 0 0 0 0 0 0 0 0 0 0 0 0 0 0 0 0 0 0 0 0 0 0 0 0 0 0 0 0 0 0 0 0 0
0 0 0 0 0 0 0 0 0 0 0 0 0 0 0 0 0 0 0 0 0 0 0 0 0 0 0 0 0 0 0 0 0 0 0 0 0 0 0 0 0 0 0 0 0 0 0 0 0 0 0 0 0 0 0 0 0 0 0 0 0 0 0 0 0 0 0 0 0 0 0 0 0 0 0 0 0 0 0 0 0 0 0 0 0 0 0 0 0 0 0 0 0 0 0 0 0 0 0 0 0 0 0 0 0 0 0 0 0 0 0 0 0 0 0 0 0 0 0 0 0 0 0 0 0 0 0 0 0 0 0 0 0 0 0 0 0 0 0 0 0 0 0 0 0 0 0 0 0 0 0 0 0 0 0 0 0 0 0 0 0 0 0 0 0 0 0 0 0 0 0 0 0 0 0 0 0 0 0 0 0 0 0 0 0 0 0 0 0 0 0 0 0 0 0 0 0 0 0 0 0 0 0 0 0 0 0 0 0 0 0 0 0 0 0 0 0 0 0 0 0 0 0 0 0 0 0 0 0 0 0 0 0 0 0 0 0 0 0 0 0 0 0 0 0 0 0 0 0 0 0 0 0 0 0 0
0 0 0 0 0 0 0 0 0 0 0 0 0 0 0 0 0 0 0 0 0 0 0 0 0 0 0 0 0 0 0 0 0 0 0 0 0 0 0 0 0 0 0 0 0 0 0 0 0 0 0 0 0 0 0 0 0 0 0 0 0 0 0 0 0 0 0 0 0 0 0 0 0 0 0 0 0 0 0 0 0 0 0 0 0 0 0 0 0 0 0 0 0 0 0 0 0 0 0 0 0 0 0 0 0 0 0 0 0 0 0 0 0 0 0 0 0 0 0 0 0 0 0 0 0 0 0 0 0 0 0 0 0 0 0 0 0 0 0 0 0 0 0 0 0 0 0 0 0 0 0 0 0 0 0 0 0 0 0 0 0 0 0 0 0 0 0 0 0 0 0 0 0 0 0 0 0 0 0 0 0 0 0 0 0 0 0 0 0 0 0 0 0 0 0 0 0 0 0 0 0 0 0 0 0 0 0 0 0 0 0 0 0 0 0 0 0 0 0 0 0 0 0 0 0 0 0 0 0 0 0 0 0 0 0 0 0 0 0 0 0 0 0 0 0 0 0 0 0 0 0 0 0 0 0 0
0 0 0 0 0 0 0 0 0 0 0 0 0 0 0 0 0 0 0 0 0 0 0 0 0 0 0 0 0 0 0 0 0 0 0 0 0 0 0 0 0 0 0 0 0 0 0 0 0 0 0 2.72794 0 0 0 0 0 0 0 0 0 0 0 0 0 0 0 0 0 0 0 0 0 0 0 0 0 0 0 0 0 0 0 0 0 0 0 0 0 0 0 0 0 0 0 0 0 0 0 0 0 0 0 0 0 0 0 0 0 0 0 0 0 0 0 0 0 0 0 0 0 0 0 0 0 0 0 2.72794 0 0 0 0 0 0 0 0 0 0 0 0 0 0 0 0 0 0 0 0 0 0 0 0 0 0 0 0 0 0 0 0 0 0 0 0 0 0 0 0 0 0 0 0 0 0 0 0 0 0 0 0 0 0 0 0 0 0 0 0 0 0 0 0 0 0 0 0 0 0 0 0 0 0 0 0 0 0 0 0 0 0 0 0 0 0 0 0 0 0 0 0 0 0 0 0 0 0 0 0 0 0 0 0 0 0 0 0 0 0 0 0 0 0 0 0 0 0 0 0 0 0 0 0 0 0 0 0
0 0 0 0 0 0 0 0 0 0 0 0 0 0 0 0 0 0 0 0 0 0 0 0 0 0 0 0 0 0 0 0 0 0 0 0 0 0 0 0 0 0 0 0 0 0 0 0 0 0 0 0 0 0 0 0 0 0 0 0 0 0 0 0 0 0 0 0 0 0 0 0 0 0 0 0 0 0 0 0 0 0 0 0 0 0 0 0 0 0 0 0 0 0 0 0 0 0 0 0 0 0 0 0 0 0 0 0 0 0 0 0 0 0 0 0 0 0 0 0 0 0 0 0 0 0 0 0 0 0 0 0 0 0 0 0 0 0 2.72794 0 0 0 0 0 0 0 0 0 0 0 0 0 0 0 0 0 0 0 0 0 0 0 0 0 0 0 0 0 0 0 0 0 0 0 0 0 0 0 0 0 0 0 0 0 0 0 0 0 0 0 0 0 0 0 0 0 0 0 0 0 0 0 0 0 0 0 0 0 0 0 0 0 0 0 0 0 0 0 0 0 0 0 0 0 0 0 0 0 0 0 0 0 0 0 0 0 0 0 0 0 0 0 0 0 0 0 0 0 0 0 0 0 0 0 0 0
0 0 0 0 0 0 0 0 0 0 0 0 0 0 0 0 0 0 0 0 0 0 0 0 0 0 0 0 0 0 0 0 0 0 0 0 0 0 0 0 0 0 0 0 0 2.72794 0 0 0 0 0 0 0 0 0 0 2.72794 0 0 0 0 0 0 0 0 0 0 0 0 0 0 0 0 0 0 0 0 0 0 0 0 0 0 0 0 0 0 0 0 0 0 0 0 0 0 0 0 0 0 0 0 0 0 0 0 0 0 0 0 0 0 0 0 0 0 0 0 0 0 2.72794 0 0 0 0 0 0 0 0 0 0 0 0 0 0 0 2.72794 0 0 0 0 0 0 0 0 0 0 0 0 0 0 0 0 0 0 0 0 0 0 0 0 0 0 0 0 0 0 0 0 0 0 0 0 0 0 0 0 0 0 0 0 0 0 0 0 0 0 0 0 0 0 0 0 0 0 0 0 0 0 0 0 0 0 0 0 0 0 0 0 0 0 0 0 0 0 0 0 0 0 0 0 0 0 0 0 0 0 0 0 0 0 0 0 0 0 0 0 0 0 0 0 0 0 0 0 0 0 0 0 0 0 0 0 0 0 0 0
0 0 0 0 0 0 0 0 0 0 0 0 0 0 0 0 0 0 0 0 0 0 0 0 0 0 0 0 0 0 0 0 0 0 0 0 0 0 0 0 0 0 0 0 0 0 0 2.72794 0 0 0 0 0 0 0 0 0 0 0 0 0 0 0 0 0 0 0 0 0 0 0 0 0 0 0 0 0 0 0 0 0 0 0 0 0 0 0 0 0 0 0 0 0 0 0 0 0 0 0 0 0 2.72794 0 0 0 0 0 0 0 0 0 0 0 0 2.72794 2.72794 0 0 2.72794 0 0 0 0 2.72794 0 0 2.72794 0 0 0 0 0 0 0 0 0 0 0 0 0 0 0 0 0 0 0 0 0 0 0 0 0 0 0 0 0 0 0 0 0 0 0 0 0 0 0 0 0 0 0 0 0 0 0 0 0 0 0 0 0 0 0 0 0 0 0 0 0 0 0 0 0 0 0 0 0 0 0 0 2.72794 0 0 0 0 0 0 0 0 0 0 0 0 0 0 0 0 0 0 0 0 0 0 0 0 0 0 0 0 0 0 0 0 0 0 0 0 0 0 0 0 0 0 0 0 0 0 0 0 0 0 0 0 0 0 0 0
0 0 0 0 0 0 0 0 0 0 0 0 0 0 0 0 0 0 0 0 0 0 0 0 0 0 0 0 0 0 0 0 0 0 0 0 0 0 0 0 0 0 0 0 0 0 0 2.72794 0 0 2.72794 2.72794 0 5.45588 0 0 2.72794 0 0 0 2.72794 0 0 0 0 0 0 0 0 0 0 0 0 0 0 0 0 0 0 0 0 0 0 0 0 0 0 0 0 0 0 0 0 0 0 0 0 0 0 0 0 0 0 0 0 0 2.72794 0 0 0 0 5.45588 0 0 0 0 0 0 0 2.72794 0 0 0 0 0 0 0 0 0 0 0 0 0 0 0 5.45588 0 2.72794 0 0 0 0 0 2.72794 0 0 0 0 0 0 0 0 0 0 0 0 0 0 0 0 0 0 0 0 0 0 0 0 0 0 0 0 0 0 0 0 0 0 0 0 0 0 0 0 0 0 0 0 0 0 0 0 0 0 2.72794 0 0 0 0 5.45588 2.72794 0 0 0 0 2.72794 0 0 2.72794 0 0 0 0 0 0 0 0 0 0 0 0 0 0 0 0 0 0 0 0 0 0 0 0 0 0 0 0 0 0 0 0 0 0 0 0 0 0 0 0 0 0 0 0 0 0 0
0 0 0 0 0 0 0 0 0 0 0 0 0 0 0 0 0 0 0 0 0 0 0 0 0 0 0 0 0 0 0 0 0 0 0 0 0 0 0 0 0 0 0 2.72794 0 0 0 0 2.72794 0 0 2.72794 2.72794 0 5.45588 0 2.72794 0 2.72794 0 0 0 2.72794 0 0 0 0 0 0 0 0 0 0 0 0 0 0 0 0 0 0 0 0 0 0 0 0 0 0 0 0 0 0 0 0 0 0 0 0 0 0 0 0 0 0 2.72794 0 0 2.72794 0 2.72794 0 0 0 0 2.72794 0 0 0 0 0 0 0 2.72794 0 0 2.72794 0 0 0 2.72794 0 0 0 0 0 0 0 0 2.72794 0 0 0 0 0 0 0 0 0 0 0 0 0 0 0 0 0 0 0 0 0 0 0 0 0 0 0 0 0 0 0 0 0 0 0 0 0 0 0 0 0 0 0 0 0 0 0 0 0 0 0 0 0 0 0 0 0 0 0 0 0 0 0 0 0 0 2.72794 0 0 0 0 0 0 0 0 0 0 0 0 0 0 0 0 0 0 0 0 0 0 0 0 0 0 0 0 0 0 0 0 0 0 0 0 0 0 0 0 0 0 0 0 0 0 0 0 0
0 0 0 0 0 0 0 0 0 0 0 0 0 0 0 0 0 0 0 0 0 0 0 0 0 0 0 0 0 0 0 0 0 0 0 0 0 0 0 0 0 0 0 0 0 0 2.72794 2.72794 2.72794 5.45588 0 0 2.72794 2.72794 0 0 2.72794 2.72794 2.72794 2.72794 0 0 0 0 2.72794 0 0 0 0 0 0 0 0 0 0 0 0 0 0 0 0 0 0 0 0 0 0 0 0 0 0 0 0 0 0 0 0 0 2.72794 0 0 0 2.72794 0 0 0 2.72794 0 2.72794 2.72794 2.72794 0 0 2.72794 0 5.45588 2.72794 0 0 0 2.72794 0 0 0 2.72794 5.45588 0 0 0 0 0 0 2.72794 0 0 0 0 0 0 0 0 0 0 0 0 0 0 0 0 0 0 0 0 0 0 0 0 0 0 0 0 0 0 0 0 0 0 0 0 0 0 0 0 0 0 0 0 0 0 0 0 0 0 0 0 0 0 0 0 0 0 0 0 0 0 0 0 0 0 0 0 0 2.72794 0 0 0 2.72794 2.72794 2.72794 0 0 0 0 0 0 0 0 0 0 0 0 0 0 0 0 0 0 0 0 0 0 0 0 0 0 0 0 0 0 0 0 0 0 0 0 0 0 0 0 0 0 0 0 0 0 0
0 0 0 0 0 0 0 0 0 0 0 0 0 0 0 0 0 0 0 0 0 0 0 0 0 0 0 0 0 0 0 0 0 0 0 0 0 0 0 0 0 0 0 0 0 0 0 0 2.72794 0 2.72794 2.72794 2.72794 5.45588 2.72794 5.45588 0 0 2.72794 0 0 2.72794 0 0 0 0 2.72794 0 0 0 0 0 0 0 0 0 0 0 0 0 0 0 0 0 0 0 0 0 0 0 0 0 0 0 0 0 0 0 0 2.72794 0 0 0 0 0 0 2.72794 0 0 10.9118 2.72794 2.72794 2.72794 2.72794 0 0 5.45588 0 0 0 2.72794 0 0 0 0 2.72794 0 2.72794 0 0 2.72794 2.72794 2.72794 0 0 0 2.72794 2.72794 0 0 2.72794 0 0 0 0 0 0 0 0 0 0 0 0 0 0 0 0 0 0 0 0 0 0 0 0 0 0 0 0 0 0 0 0 0 0 0 0 0 0 0 0 0 0 0 0 0 0 0 0 0 0 0 0 0 2.72794 0 0 0 2.72794 0 0 0 0 5.45588 0 0 2.72794 0 2.72794 2.72794 2.72794 0 2.72794 0 0 0 0 0 0 0 0 0 0 0 0 0 0 0 0 0 0 0 0 0 0 0 0 0 0 0 0 0 0 0 0 0 0 0 0 0 0 0 0 0 0 0
0 0 0 0 0 0 0 0 0 0 0 0 0 0 0 0 0 0 0 0 0 0 0 0 0 0 0 0 0 0 0 0 0 0 0 0 0 0 0 0 0 0 0 2.72794 0 0 0 0 2.72794 8.18382 5.45588 10.9118 0 2.72794 2.72794 8.18382 2.72794 2.72794 0 0 2.72794 5.45588 0 0 5.45588 0 0 0 0 0 0 0 0 0 0 0 0 0 0 0 0 0 0 0 0 0 0 0 0 0 0 0 0 0 0 0 0 0 0 0 0 0 0 2.72794 2.72794 2.72794 0 0 0 5.45588 0 0 2.72794 0 0 0 2.72794 0 0 5.45588 0 0 5.45588 0 0 0 0 2.72794 0 2.72794 0 0 0 0 0 0 2.72794 0 0 2.72794 0 0 0 0 0 0 0 0 0 0 0 0 0 0 0 0 0 0 0 0 0 0 0 0 0 0 0 0 0 0 0 0 0 0 0 0 0 0 0 0 0 0 0 0 0 0 0 0 0 0 0 0 0 2.72794 0 0 0 0 0 0 0 2.72794 0 0 0 5.45588 0 0 0 0 0 0 0 0 0 0 0 0 0 0 0 0 0 0 0 0 0 0 0 0 0 0 0 0 0 0 0 0 0 0 0 0 0 0 0 0 0 0 0 0 0 0 0 0 0 0
0 0 0 0 0 0 0 0 0 0 0 0 0 0 0 0 0 0 0 0 0 0 0 0 0 0 0 0 0 0 0 0 0 0 0 0 0 0 0 0 0 0 0 0 2.72794 0 2.72794 0 0 8.18382 0 2.72794 5.45588 8.18382 2.72794 2.72794 2.72794 2.72794 0 2.72794 0 0 0 0 0 0 0 0 2.72794 0 0 0 0 0 0 0 0 0 0 0 0 0 0 0 0 0 0 0 0 2.72794 0 0 0 0 0 0 0 0 0 0 0 0 0 0 0 2.72794 0 2.72794 8.18382 8.18382 2.72794 5.45588 2.72794 0 0 0 5.45588 0 0 0 0 2.72794 5.45588 0 5.45588 0 2.72794 0 0 0 0 0 0 0 0 0 2.72794 0 2.72794 2.72794 0 0 0 0 0 0 0 0 0 0 0 0 0 0 0 0 0 0 0 0 0 0 0 0 0 0 0 0 0 0 0 0 0 0 0 0 0 0 0 0 0 0 0 0 0 0 0 0 0 0 0 0 0 0 0 0 0 0 2.72794 0 0 2.72794 0 0 0 2.72794 2.72794 2.72794 5.45588 0 2.72794 0 5.45588 0 2.72794 0 0 0 0 0 0 0 0 0 0 0 0 0 0 0 0 0 0 0 0 0 0 0 0 0 0 0 0 0 0 0 0 0 0 0 0 0 0 0 0 0
0 0 0 0 0 0 0 0 0 0 0 0 0 0 0 0 0 0 0 0 0 0 0 0 0 0 0 0 0 0 0 0 0 0 0 0 0 0 0 0 0 0 0 0 0 0 0 2.72794 0 2.72794 5.45588 0 0 2.72794 5.45588 2.72794 5.45588 2.72794 0 5.45588 0 0 0 5.45588 2.72794 0 0 0 0 0 0 0 0 0 0 0 0 0 0 0 0 0 0 0 0 0 0 0 0 0 0 0 0 0 2.72794 0 0 0 0 2.72794 0 0 0 2.72794 0 2.72794 0 5.45588 2.72794 2.72794 0 2.72794 0 0 0 5.45588 5.45588 0 0 0 2.72794 0 0 5.45588 0 0 0 0 0 0 0 2.72794 0 2.72794 0 0 0 0 2.72794 0 0 2.72794 0 0 0 0 0 0 0 0 0 0 0 0 0 0 0 0 0 0 0 0 0 0 0 0 0 0 0 0 0 0 0 0 0 0 0 0 0 0 0 0 0 0 0 0 0 0 2.72794 0 0 0 0 2.72794 0 0 2.72794 0 2.72794 0 0 0 2.72794 2.72794 2.72794 2.72794 0 0 0 0 5.45588 0 2.72794 0 0 0 0 2.72794 0 0 0 0 0 0 0 0 0 0 0 0 0 0 0 0 0 0 0 0 0 0 0 0 0 0 0 0 0 0 0 0 0 0 0 0 0 0
0 0 0 0 0 0 0 0 0 0 0 0 0 0 0 0 0 0 0 0 0 0 0 0 0 0 0 0 0 0 0 0 0 0 0 0 0 0 0 0 0 0 2.72794 0 0 0 0 0 0 0 0 2.72794 8.18382 2.72794 8.18382 2.72794 2.72794 5.45588 2.72794 0 10.9118 5.45588 5.45588 0 2.72794 0 0 0 0 0 0 0 0 0 0 0 0 0 0 0 0 0 0 0 0 0 0 0 0 0 2.72794 0 0 0 0 0 0 0 0 0 2.72794 0 0 0 0 2.72794 2.72794 2.72794 2.72794 0 2.72794 0 0 0 5.45588 0 2.72794 0 2.72794 0 0 2.72794 0 2.72794 5.45588 0 2.72794 0 2.72794 0 0 0 2.72794 0 2.72794 2.72794 0 0 0 0 0 0 0 0 0 0 0 0 0 0 0 0 0 0 0 0 0 0 0 0 0 0 0 0 0 0 0 0 0 0 0 0 0 0 0 0 0 0 0 0 0 0 0 0 0 0 0 0 0 0 0 2.72794 2.72794 0 0 0 0 0 0 2.72794 0 2.72794 0 0 0 2.72794 2.72794 0 2.72794 0 0 0 0 2.72794 0 0 0 0 0 0 0 0 0 0 0 0 0 0 0 0 0 0 0 0 0 0 0 0 0 0 0 0 0 0 0 0 0 0 0 0 0 0 0 0 0 0
0 0 0 0 0 0 0 0 0 0 0 0 0 0 0 0 0 0 0 0 0 0 0 0 0 0 0 0 0 0 0 0 0 0 0 0 0 0 0 0 0 0 0 0 0 0 0 0 0 5.45588 2.72794 2.72794 2.72794 8.18382 0 2.72794 0 10.9118 2.72794 2.72794 0 2.72794 2.72794 2.72794 2.72794 0 0 2.72794 2.72794 0 0 2.72794 2.72794 0 0 0 0 0 0 0 0 0 0 0 0 0 0 0 0 0 0 0 0 0 0 0 2.72794 2.72794 0 0 2.72794 2.72794 0 2.72794 0 0 0 5.45588 0 8.18382 2.72794 2.72794 5.45588 2.72794 0 0 0 0 0 0 2.72794 0 0 0 2.72794 2.72794 0 0 0 0 0 0 0 0 0 2.72794 0 0 0 5.45588 0 0 0 0 2.72794 0 0 0 0 0 0 0 0 0 0 0 0 0 0 0 0 0 0 0 0 0 0 0 0 0 0 0 0 0 0 0 0 0 0 0 0 0 0 0 0 0 0 0 0 0 0 0 0 0 0 2.72794 0 0 5.45588 2.72794 2.72794 0 2.72794 0 0 2.72794 2.72794 0 2.72794 0 2.72794 0 2.72794 0 0 0 0 0 0 0 0 0 0 0 0 0 0 0 0 0 0 0 0 0 0 0 0 0 0 0 0 0 0 0 0 0 0 0 0 0 0 0 0 0 0 0
0 0 0 0 0 0 0 0 0 0 0 0 0 0 0 0 0 0 0 0 0 0 0 0 0 0 0 0 0 0 0 0 0 0 0 0 0 0 0 0 0 0 0 0 0 0 2.72794 0 0 5.45588 2.72794 5.45588 5.45588 5.45588 2.72794 0 0 2.72794 2.72794 5.45588 5.45588 5.45588 2.72794 0 0 2.72794 0 2.72794 0 0 0 0 0 0 0 0 0 0 0 0 0 0 0 0 2.72794 0 0 0 0 5.45588 0 0 2.72794 0 0 2.72794 0 0 0 0 0 2.72794 0 5.45588 0 2.72794 0 0 8.18382 5.45588 2.72794 0 5.45588 0 5.45588 2.72794 0 2.72794 0 5.45588 2.72794 0 0 0 5.45588 0 2.72794 0 0 0 2.72794 0 0 0 0 0 0 0 0 0 0 0 0 0 0 0 0 0 0 0 0 0 0 0 0 0 0 0 0 0 0 0 0 0 0 0 0 0 0 0 0 0 0 0 0 0 0 0 0 0 0 0 0 0 0 0 0 0 0 0 0 2.72794 0 0 0 5.45588 0 0 2.72794 2.72794 0 2.72794 0 0 0 0 2.72794 0 2.72794 0 5.45588 8.18382 0 2.72794 0 0 0 0 0 0 0 0 0 0 0 0 0 0 0 0 0 0 0 0 0 0 0 0 0 0 0 0 0 0 0 0 0 0 0 0 0 0 0 0 0 0
0 0 0 0 0 0 0 0 0 0 0 0 0 0 0 0 0 0 0 0 0 0 0 0 0 0 0 0 0 0 0 0 0 0 0 0 0 0 0 0 0 0 0 2.72794 0 2.72794 5.45588 2.72794 0 0 2.72794 0 2.72794 0 0 5.45588 0 2.72794 5.45588 5.45588 10.9118 0 2.72794 2.72794 2.72794 0 2.72794 0 2.72794 0 0 0 0 0 0 0 0 0 0 0 0 0 0 0 0 0 2.72794 0 2.72794 0 0 0 0 2.72794 0 0 0 2.72794 0 2.72794 2.72794 2.72794 2.72794 0 2.72794 5.45588 2.72794 2.72794 2.72794 0 5.45588 5.45588 2.72794 2.72794 2.72794 0 2.72794 2.72794 0 0 0 0 0 0 0 8.18382 0 0 0 2.72794 0 0 0 0 2.72794 0 0 0 0 0 0 0 0 0 5.45588 0 0 0 0 0 0 0 0 0 0 0 0 0 0 0 0 0 0 0 0 0 0 0 0 0 0 0 0 0 0 0 0 0 0 0 0 0 0 0 0 0 0 0 0 0 0 0 0 2.72794 0 2.72794 0 0 0 2.72794 0 2.72794 0 2.72794 0 0 0 0 0 2.72794 0 0 0 0 0 0 2.72794 0 0 0 0 0 0 0 0 0 0 0 0 0 0 0 0 0 0 0 0 0 0 0 0 0 0 0 0 0 0 0 0 0 0 0 0 0 0 0
0 0 0 0 0 0 0 0 0 0 0 0 0 0 0 0 0 0 0 0 0 0 0 0 0 0 0 0 0 0 0 0 0 0 0 0 0 0 2.72794 0 0 0 0 0 0 0 2.72794 5.45588 5.45588 2.72794 13.6397 8.18382 5.45588 2.72794 5.45588 8.18382 2.72794 5.45588 0 2.72794 2.72794 2.72794 2.72794 0 0 0 0 0 0 0 2.72794 0 0 5.45588 0 0 0 0 0 0 0 0 0 0 0 0 0 2.72794 0 0 5.45588 0 2.72794 2.72794 0 2.72794 2.72794 2.72794 0 2.72794 2.72794 13.6397 0 5.45588 0 2.72794 0 2.72794 2.72794 5.45588 8.18382 2.72794 5.45588 2.72794 0 0 0 0 0 0 2.72794 0 2.72794 0 0 2.72794 2.72794 2.72794 0 0 0 0 0 0 0 0 0 0 0 0 2.72794 0 0 2.72794 0 0 0 0 0 0 0 0 0 0 0 0 0 0 0 0 0 0 0 0 0 0 0 0 0 0 0 0 0 0 0 0 0 0 0 0 0 0 0 0 0 0 0 0 0 0 0 0 2.72794 0 0 0 0 0 2.72794 0 0 0 0 0 0 0 0 2.72794 0 2.72794 0 2.72794 0 0 0 0 0 2.72794 0 0 0 0 0 0 0 0 0 0 0 0 0 0 0 0 0 0 0 0 0 0 0 0 0 0 0 0 0 0 0 0 0 0 0 0 0 0
0 0 0 0 0 0 0 0 0 0 0 0 0 0 0 0 0 0 0 0 0 0 0 0 0 0 0 0 0 0 0 0 0 0 0 0 0 0 0 2.72794 0 0 0 0 2.72794 0 0 0 2.72794 8.18382 0 5.45588 8.18382 2.72794 0 5.45588 5.45588 0 0 5.45588 5.45588 2.72794 2.72794 0 0 0 0 0 2.72794 0 0 0 0 0 0 0 0 0 0 2.72794 0 0 0 0 0 0 2.72794 0 2.72794 2.72794 2.72794 2.72794 0 0 0 0 0 0 0 2.72794 2.72794 0 2.72794 2.72794 0 5.45588 0 0 5.45588 5.45588 5.45588 0 2.72794 0 0 0 0 2.72794 0 0 0 0 0 0 2.72794 2.72794 2.72794 2.72794 2.72794 0 0 0 2.72794 0 0 0 0 0 2.72794 0 0 0 0 0 0 2.72794 2.72794 0 0 0 0 0 0 0 0 0 0 0 0 0 0 0 0 0 0 0 0 0 0 0 0 0 0 0 0 0 0 0 0 0 0 0 0 0 0 0 0 0 2.72794 0 0 0 0 0 5.45588 0 0 0 0 0 0 0 2.72794 0 0 0 0 0 0 0 0 0 0 0 2.72794 0 0 0 0 0 0 0 0 0 0 0 0 0 0 0 0 0 0 0 0 0 0 0 0 0 0 0 0 0 0 0 0 0 0 0 0 0 0 0 0 0
0 0 0 0 0 0 0 0 0 0 0 0 0 0 0 0 0 0 0 0 0 0 0 0 0 0 0 0 0 0 0 0 0 0 0 0 0 0 0 0 0 2.72794 2.72794 0 0 2.72794 0 8.18382 10.9118 13.6397 8.18382 2.72794 2.72794 2.72794 8.18382 8.18382 8.18382 8.18382 0 8.18382 8.18382 10.9118 0 5.45588 2.72794 0 0 0 0 0 2.72794 0 2.72794 0 0 0 0 0 0 0 0 0 0 0 0 0 2.72794 0 0 2.72794 2.72794 2.72794 0 2.72794 2.72794 2.72794 0 0 2.72794 0 0 2.72794 5.45588 2.72794 5.45588 8.18382 0 5.45588 0 5.45588 5.45588 5.45588 0 8.18382 5.45588 0 5.45588 0 0 0 0 0 0 0 2.72794 2.72794 0 5.45588 2.72794 0 0 0 0 0 2.72794 0 0 0 0 2.72794 0 0 2.72794 2.72794 0 0 0 0 0 0 0 0 0 0 0 0 0 0 0 0 0 0 0 0 0 0 0 0 0 0 0 0 0 0 0 0 0 0 0 0 0 0 0 0 0 0 0 0 0 0 0 0 0 0 0 0 5.45588 0 2.72794 0 0 0 0 0 0 0 0 2.72794 0 0 0 0 0 0 0 0 0 0 0 0 0 0 0 0 0 0 0 0 0 0 0 0 0 0 0 0 0 0 0 0 0 0 0 0 0 0 0 0 0 0 0 0 0 0 0 0
0 0 0 0 0 0 0 0 0 0 0 0 0 0 0 0 0 0 0 0 0 0 0 0 0 0 0 0 0 0 0 0 0 0 0 0 0 0 0 0 0 0 2.72794 2.72794 0 2.72794 0 0 0 5.45588 8.18382 8.18382 13.6397 8.18382 5.45588 2.72794 8.18382 2.72794 2.72794 5.45588 2.72794 2.72794 2.72794 0 0 0 0 0 0 0 0 0 0 0 0 0 0 0 2.72794 0 0 0 0 0 0 0 0 0 0 0 0 0 5.45588 0 0 0 0 0 0 8.18382 2.72794 2.72794 0 5.45588 0 0 10.9118 8.18382 8.18382 5.45588 8.18382 2.72794 0 5.45588 0 2.72794 2.72794 0 0 0 0 0 2.72794 0 0 0 0 8.18382 0 0 0 0 0 0 0 0 0 0 0 0 0 0 0 0 2.72794 0 0 0 0 0 0 0 0 0 0 0 0 0 0 0 0 0 0 0 0 0 0 0 0 0 0 0 0 0 0 0 0 0 0 0 0 0 0 0 0 0 0 0 0 0 0 0 0 0 0 0 0 0 0 0 0 0 0 0 0 0 0 0 0 0 0 0 0 0 0 0 0 0 0 0 0 0 0 0 0 0 0 0 0 0 0 0 0 0 0 0 0 0 0 0 0 0 0 0 0 0 0 0 0 0 0 0 0 0 0 0
0 0 0 0 0 0 0 0 0 0 0 0 0 0 0 0 0 0 0 0 0 0 0 0 0 0 0 0 0 0 0 0 0 0 0 0 2.72794 0 2.72794 0 0 0 0 0 8.18382 0 0 2.72794 2.72794 8.18382 8.18382 2.72794 8.18382 8.18382 0 5.45588 8.18382 5.45588 8.18382 2.72794 8.18382 2.72794 5.45588 2.72794 0 0 0 0 2.72794 0 0 0 2.72794 0 0 0 2.72794 0 0 0 0 0 0 0 0 5.45588 0 2.72794 2.72794 0 0 2.72794 0 2.72794 2.72794 0 0 0 0 0 0 2.72794 2.72794 5.45588 0 5.45588 5.45588 0 0 8.18382 5.45588 2.72794 0 10.9118 2.72794 5.45588 2.72794 8.18382 2.72794 0 0 0 0 0 0 0 2.72794 2.72794 0 0 0 0 0 0 0 0 0 0 0 0 0 0 0 0 0 0 0 0 0 0 0 0 0 0 0 0 0 0 0 0 0 0 0 0 0 0 0 0 0 0 0 0 0 0 0 0 0 0 0 0 0 0 0 0 0 0 0 0 0 0 0 0 0 0 2.72794 0 0 0 0 0 0 0 0 0 0 0 0 0 0 0 0 0 0 0 0 0 0 0 0 0 0 0 0 0 0 0 0 0 0 0 0 0 0 0 0 0 0 0 0 0 0 0 0 0 0 0 0 0 0 0 0 0 0 0 0 0
0 0 0 0 0 0 0 0 0 0 0 0 0 0 0 0 0 0 0 0 0 0 0 0 0 0 0 0 0 0 0 0 0 0 0 0 0 0 0 0 0 2.72794 0 0 2.72794 0 0 2.72794 2.72794 5.45588 2.72794 8.18382 8.18382 8.18382 8.18382 5.45588 5.45588 2.72794 2.72794 2.72794 0 2.72794 0 2.72794 2.72794 0 2.72794 2.72794 0 0 0 0 2.72794 0 2.72794 0 0 0 0 0 2.72794 0 0 0 0 0 8.18382 0 0 0 2.72794 0 0 2.72794 5.45588 2.72794 0 2.72794 0 0 2.72794 0 0 0 2.72794 5.45588 5.45588 5.45588 8.18382 5.45588 0 13.6397 5.45588 2.72794 5.45588 0 0 0 0 0 0 5.45588 5.45588 0 0 2.72794 0 2.72794 0 0 0 0 0 0 0 0 0 0 0 0 0 0 0 0 0 0 0 0 0 0 0 0 0 0 0 0 0 0 0 0 0 0 0 0 0 0 0 0 0 0 0 0 0 0 0 0 0 0 0 0 0 0 0 0 0 0 0 0 0 0 0 0 0 0 0 2.72794 0 0 0 0 0 0 0 0 0 0 0 0 0 0 0 0 0 0 0 0 0 0 0 0 0 0 0 0 0 0 0 0 0 0 0 0 0 0 0 0 0 0 0 0 0 0 0 0 0 0 0 0 0 0 0 0 0 0 0 0
0 0 0 0 0 0 0 0 0 0 0 0 0 0 0 0 0 0 0 0 0 0 0 0 0 0 0 0 0 0 0 0 0 2.72794 0 0 0 2.72794 0 0 5.45588 2.72794 0 0 0 0 5.45588 8.18382 2.72794 16.3676 8.18382 5.45588 2.72794 10.9118 2.72794 2.72794 0 10.9118 0 5.45588 2.72794 2.72794 0 2.72794 0 5.45588 0 0 0 0 0 0 0 0 0 0 2.72794 0 0 0 2.72794 0 0 2.72794 0 0 0 0 0 0 0 0 0 5.45588 0 0 2.72794 0 0 0 0 2.72794 0 5.45588 5.45588 5.45588 2.72794 2.72794 5.45588 5.45588 5.45588 2.72794 8.18382 8.18382 0 0 10.9118 2.72794 0 0 0 2.72794 2.72794 2.72794 0 0 0 0 0 0 0 0 0 0 0 0 0 0 0 0 0 0 0 0 0 0 0 0 0 0 0 0 0 0 0 0 0 0 0 0 0 0 0 0 0 0 0 0 0 0 0 0 0 0 0 0 0 0 0 0 0 0 0 0 0 0 0 0 0 0 0 5.45588 0 0 0 0 0 0 0 0 0 0 0 0 0 0 0 0 0 0 0 0 0 0 0 0 0 0 0 0 0 0 0 0 0 0 0 0 0 0 0 0 0 0 0 0 0 0 0 0 0 0 0 0 0 0 0 0 0 0 0 0 0 0 0 0
0 0 0 0 0 0 0 0 0 0 0 0 0 0 0 0 0 0 0 0 0 0 0 0 0 0 0 0 0 0 0 0 0 0 0 0 0 0 0 0 0 0 2.72794 2.72794 0 0 5.45588 0 19.0956 5.45588 0 5.45588 10.9118 2.72794 10.9118 8.18382 10.9118 2.72794 2.72794 0 2.72794 5.45588 5.45588 0 0 2.72794 0 0 2.72794 0 0 0 0 2.72794 0 0 0 2.72794 0 0 0 0 5.45588 10.9118 5.45588 10.9118 0 0 2.72794 5.45588 5.45588 0 0 2.72794 2.72794 0 0 2.72794 0 2.72794 0 0 0 2.72794 2.72794 2.72794 5.45588 2.72794 2.72794 2.72794 2.72794 13.6397 2.72794 10.9118 0 2.72794 2.72794 5.45588 0 0 0 0 5.45588 0 0 5.45588 2.72794 0 0 0 0 0 0 0 0 0 0 0 0 0 0 0 0 0 0 0 0 0 0 0 0 0 0 0 0 0 0 0 0 0 0 0 0 0 0 0 0 0 0 0 0 0 0 0 0 0 0 0 0 0 0 0 0 0 0 0 0 0 0 0 0 0 0 0 0 0 0 0 0 0 0 0 0 0 0 0 0 0 0 0 0 0 0 0 0 0 0 0 0 0 0 0 0 0 0 0 0 0 0 0 0 0 0 0 0 0 0 0 0 0 0 0 0 0 0 0 0 0 0 0 0 0 0 0 0 0
0 0 0 0 0 0 0 0 0 0 0 0 0 0 0 0 0 0 0 0 0 0 0 0 0 0 0 0 0 0 0 0 0 0 2.72794 0 0 0 0 0 0 0 0 2.72794 0 0 0 10.9118 5.45588 5.45588 5.45588 0 0 5.45588 2.72794 2.72794 2.72794 5.45588 2.72794 5.45588 5.45588 2.72794 0 2.72794 0 0 0 0 0 0 2.72794 0 0 0 0 0 2.72794 0 2.72794 0 0 2.72794 5.45588 0 2.72794 0 2.72794 0 0 0 2.72794 2.72794 5.45588 0 8.18382 0 0 0 0 2.72794 2.72794 0 0 2.72794 0 8.18382 2.72794 0 2.72794 10.9118 5.45588 8.18382 13.6397 8.18382 5.45588 2.72794 2.72794 2.72794 0 2.72794 5.45588 2.72794 2.72794 2.72794 0 0 2.72794 2.72794 0 0 0 0 0 0 0 0 0 0 0 0 0 0 0 0 0 0 0 0 0 0 0 0 0 0 0 0 0 0 0 0 0 0 0 0 0 0 0 0 0 0 0 0 0 0 0 0 0 0 0 0 0 0 0 0 0 0 0 0 0 0 0 0 0 0 0 0 0 0 0 0 0 0 0 0 0 0 0 0 0 0 0 0 0 0 0 0 0 0 0 0 0 0 0 0 0 0 0 0 0 0 0 0 0 0 0 0 0 0 0 0 0 0 0 0 0 0 0 0 0 0 0 0 0 0 0 0
0 0 0 0 0 0 0 0 0 0 0 0 0 0 0 0 0 0 0 0 0 0 0 0 0 0 0 0 0 0 0 0 2.72794 0 0 2.72794 0 0 0 2.72794 0 5.45588 0 0 0 0 5.45588 0 2.72794 10.9118 2.72794 10.9118 10.9118 2.72794 5.45588 2.72794 5.45588 0 10.9118 2.72794 0 2.72794 0 2.72794 5.45588 5.45588 0 2.72794 0 0 0 0 0 0 0 0 0 0 0 0 0 0 2.72794 0 0 5.45588 8.18382 0 0 2.72794 5.45588 2.72794 0 2.72794 0 2.72794 0 8.18382 0 0 2.72794 0 0 0 0 0 5.45588 5.45588 5.45588 8.18382 13.6397 2.72794 5.45588 10.9118 5.45588 8.18382 5.45588 8.18382 0 2.72794 2.72794 2.72794 0 0 2.72794 2.72794 0 0 0 0 0 0 0 0 0 0 0 0 0 0 0 0 0 0 0 0 0 0 0 0 0 0 0 0 0 0 0 0 0 0 0 0 0 0 0 0 0 0 0 0 0 0 0 0 0 0 0 0 0 0 0 0 0 0 0 0 0 0 0 0 0 0 0 0 0 0 0 0 0 0 0 0 0 0 0 0 0 0 0 0 0 0 0 0 0 0 0 0 0 0 0 0 0 0 0 0 0 0 0 0 0 0 0 0 0 0 0 0 0 0 0 0 0 0 0 0 0 0 0 0 0 0 0 0 0 0
0 0 0 0 0 0 0 0 0 0 0 0 0 0 0 0 0 0 0 0 0 0 0 0 0 0 0 0 0 0 0 0 0 0 2.72794 0 0 0 2.72794 0 2.72794 2.72794 0 0 0 2.72794 2.72794 8.18382 2.72794 0 5.45588 13.6397 2.72794 2.72794 10.9118 5.45588 5.45588 8.18382 0 2.72794 2.72794 2.72794 0 0 2.72794 0 0 0 0 0 0 0 0 2.72794 0 0 0 0 0 0 0 2.72794 0 0 0 8.18382 5.45588 2.72794 8.18382 0 2.72794 5.45588 0 0 0 2.72794 5.45588 0 2.72794 5.45588 5.45588 0 2.72794 2.72794 5.45588 0 8.18382 8.18382 5.45588 5.45588 16.3676 8.18382 13.6397 16.3676 10.9118 0 5.45588 0 5.45588 5.45588 8.18382 0 5.45588 5.45588 2.72794 0 0 0 5.45588 2.72794 0 0 0 0 0 0 0 0 0 0 0 0 0 0 0 0 0 0 0 0 0 0 0 0 0 0 0 0 0 0 0 0 0 0 0 0 0 0 0 0 0 0 0 0 0 0 0 0 0 0 0 0 0 0 0 0 0 0 0 0 0 0 0 0 0 0 0 0 0 0 0 0 0 0 0 0 0 0 0 0 0 0 0 0 0 0 0 0 0 0 0 0 0 0 0 0 0 0 0 0 0 0 0 0 0 0 0 0 0 0 0 0 0 0 0 0 0 0 0 0 0 0 0 0 0 0
0 0 0 0 0 0 0 0 0 0 0 0 0 0 0 0 0 0 0 0 0 0 0 0 0 0 0 0 0 2.72794 0 0 0 0 0 2.72794 5.45588 0 0 0 0 0 2.72794 0 2.72794 0 0 2.72794 8.18382 8.18382 2.72794 5.45588 0 5.45588 2.72794 5.45588 0 5.45588 0 5.45588 0 2.72794 0 0 2.72794 0 0 5.45588 0 0 0 0 0 2.72794 0 0 0 0 2.72794 0 0 0 0 2.72794 2.72794 5.45588 0 2.72794 2.72794 0 0 5.45588 2.72794 8.18382 2.72794 0 0 0 5.45588 0 0 0 0 2.72794 2.72794 0 8.18382 5.45588 2.72794 2.72794 2.72794 8.18382 0 10.9118 10.9118 5.45588 8.18382 5.45588 2.72794 5.45588 10.9118 2.72794 2.72794 0 2.72794 0 0 0 2.72794 5.45588 2.72794 0 0 0 2.72794 0 0 0 0 0 0 0 0 0 0 0 0 0 0 0 0 0 0 0 0 0 0 0 0 0 0 0 0 0 0 0 0 0 0 0 0 0 0 0 0 0 0 0 0 0 0 0 0 0 0 0 0 0 0 0 0 0 0 0 0 0 0 0 0 0 0 0 0 0 0 0 0 0 0 0 0 0 0 0 0 0 0 0 0 0 0 0 0 0 0 0 0 0 0 0 0 0 0 0 0 0 0 0 0 0 0 0 0 0 0 0 0 0 0 0 0 0 0 0 0 0
0 0 0 0 0 0 0 0 0 0 0 0 0 0 0 0 0 0 0 0 0 0 0 0 0 0 0 0 0 0 0 0 0 0 0 5.45588 0 0 0 0 0 0 0 0 5.45588 2.72794 0 0 0 2.72794 5.45588 2.72794 8.18382 2.72794 2.72794 0 2.72794 2.72794 2.72794 2.72794 5.45588 0 5.45588 0 0 2.72794 2.72794 2.72794 0 0 0 0 0 0 0 0 2.72794 0 2.72794 0 2.72794 0 2.72794 0 2.72794 5.45588 8.18382 0 0 2.72794 5.45588 5.45588 0 5.45588 2.72794 2.72794 2.72794 2.72794 0 0 2.72794 0 2.72794 2.72794 0 2.72794 10.9118 2.72794 10.9118 0 2.72794 8.18382 8.18382 2.72794 13.6397 5.45588 5.45588 2.72794 2.72794 2.72794 5.45588 2.72794 2.72794 2.72794 5.45588 0 0 0 0 0 0 0 0 2.72794 0 0 0 0 0 0 0 0 0 0 0 0 0 0 0 0 0 0 0 0 0 0 0 0 0 0 0 0 0 0 0 0 0 0 0 0 0 0 0 0 0 0 0 0 0 0 0 0 0 0 0 0 0 0 0 0 0 0 0 0 0 0 0 0 0 0 0 0 0 0 0 0 0 0 0 0 0 0 0 0 0 0 0 0 0 0 0 0 0 0 0 0 0 0 0 0 0 0 0 0 0 0 0 0 0 0 0 0 0 0 0 0 0 0 0 0 0 0 0 0 0 0
0 0 0 0 0 0 0 0 0 0 0 0 0 0 0 0 0 0 0 0 0 0 0 0 0 0 0 0 0 0 0 2.72794 2.72794 0 2.72794 0 0 0 2.72794 2.72794 0 0 0 2.72794 0 0 2.72794 5.45588 2.72794 8.18382 2.72794 2.72794 0 5.45588 0 8.18382 0 2.72794 2.72794 0 0 2.72794 0 0 2.72794 0 0 2.72794 0 0 0 0 0 2.72794 0 2.72794 0 2.72794 0 0 0 2.72794 5.45588 5.45588 0 2.72794 5.45588 10.9118 5.45588 5.45588 0 2.72794 0 0 5.45588 8.18382 0 2.72794 2.72794 0 2.72794 2.72794 2.72794 5.45588 5.45588 0 10.9118 8.18382 13.6397 2.72794 5.45588 5.45588 16.3676 2.72794 2.72794 0 8.18382 2.72794 0 0 10.9118 0 2.72794 5.45588 0 0 5.45588 0 5.45588 5.45588 2.72794 0 0 0 0 0 0 0 0 0 0 0 0 0 0 0 0 0 0 0 0 0 0 0 0 0 0 0 0 0 0 0 0 0 0 0 0 0 0 0 0 0 0 0 0 0 0 0 0 0 0 0 0 0 0 0 0 0 0 0 0 0 0 0 0 0 0 0 0 0 0 0 0 0 0 0 0 0 0 0 0 0 0 0 0 0 0 0 0 0 0 0 0 0 0 0 0 0 0 0 0 0 0 0 0 0 0 0 0 0 0 0 0 0 0 0 0 0 0 0 0 0 0 0 0 0
0 0 0 0 0 0 0 0 0 0 0 0 0 0 0 0 0 0 0 0 0 0 0 0 0 0 0 0 2.72794 0 0 0 2.72794 0 0 0 0 0 0 0 0 2.72794 0 0 5.45588 2.72794 5.45588 0 2.72794 5.45588 2.72794 5.45588 0 0 2.72794 10.9118 5.45588 2.72794 0 5.45588 0 2.72794 0 0 0 0 0 0 0 0 0 0 0 0 0 0 0 0 5.45588 0 0 0 0 0 2.72794 0 0 0 0 2.72794 8.18382 2.72794 2.72794 2.72794 0 5.45588 0 5.45588 5.45588 0 2.72794 0 2.72794 5.45588 2.72794 2.72794 0 0 13.6397 5.45588 5.45588 10.9118 5.45588 16.3676 5.45588 5.45588 2.72794 8.18382 5.45588 2.72794 5.45588 5.45588 5.45588 2.72794 2.72794 2.72794 5.45588 2.72794 2.72794 2.72794 2.72794 2.72794 2.72794 0 0 0 0 0 0 0 0 0 0 0 0 0 0 0 0 0 0 0 0 0 0 0 0 0 0 0 0 0 0 0 0 0 0 0 0 0 0 0 0 0 0 0 0 0 0 0 0 0 0 0 0 0 0 0 0 0 0 0 0 0 0 0 0 0 0 0 0 0 0 0 0 0 0 0 0 0 0 0 0 0 0 0 0 0 0 0 0 0 0 0 0 0 0 0 0 0 0 0 0 0 0 0 0 0 0 0 0 0 0 0 0 0 0 0 0 0 0 0 0 0 0 0
0 0 0 0 0 0 0 0 0 0 0 0 0 0 0 0 0 0 0 0 0 0 0 0 0 0 0 0 0 0 0 0 0 2.72794 0 0 0 0 2.72794 0 0 2.72794 0 2.72794 0 2.72794 0 2.72794 2.72794 0 5.45588 5.45588 0 5.45588 8.18382 2.72794 0 2.72794 2.72794 0 0 0 0 0 0 0 0 0 0 0 0 0 0 2.72794 0 0 0 0 0 0 2.72794 0 0 5.45588 2.72794 2.72794 0 5.45588 5.45588 0 2.72794 0 2.72794 0 5.45588 2.72794 2.72794 0 2.72794 0 2.72794 5.45588 0 2.72794 0 0 2.72794 8.18382 5.45588 5.45588 2.72794 2.72794 8.18382 13.6397 8.18382 13.6397 8.18382 8.18382 5.45588 2.72794 8.18382 0 5.45588 2.72794 0 5.45588 0 0 0 0 0 8.18382 0 0 0 0 0 0 0 0 0 0 0 0 0 0 0 0 0 0 0 0 0 0 0 0 0 0 0 0 0 0 0 0 0 0 0 0 0 0 0 0 0 0 0 0 0 0 0 0 0 0 0 0 0 0 0 0 0 0 0 0 0 0 0 0 0 0 0 0 0 0 0 0 0 0 0 0 0 0 0 0 0 0 0 0 0 0 0 0 0 0 0 0 0 0 0 0 0 0 0 0 0 0 0 0 0 0 0 0 0 0 0 0 0 0 0 0 0 0 0 0 0 0 0 0
0 0 0 0 0 0 0 0 0 0 0 0 0 0 0 0 0 0 0 0 0 0 0 0 0 0 0 0 0 0 0 0 0 0 0 0 0 2.72794 0 0 5.45588 0 0 2.72794 2.72794 5.45588 2.72794 0 5.45588 5.45588 0 2.72794 8.18382 5.45588 8.18382 0 5.45588 0 0 2.72794 2.72794 2.72794 2.72794 0 0 2.72794 0 0 0 2.72794 0 0 0 0 0 0 0 5.45588 0 0 0 2.72794 0 0 0 0 5.45588 2.72794 5.45588 5.45588 5.45588 2.72794 0 0 2.72794 2.72794 0 0 0 0 2.72794 8.18382 13.6397 2.72794 0 0 10.9118 5.45588 2.72794 2.72794 0 0 2.72794 8.18382 5.45588 8.18382 5.45588 10.9118 0 5.45588 8.18382 0 10.9118 0 8.18382 8.18382 2.72794 0 0 2.72794 0 5.45588 2.72794 2.72794 0 2.72794 0 2.72794 0 0 0 0 0 0 0 0 0 0 0 0 0 0 0 0 0 0 0 0 0 0 0 0 0 0 0 0 0 0 0 0 0 0 0 0 0 0 0 0 0 0 0 0 0 0 0 0 0 0 0 0 0 0 0 0 0 0 0 0 0 0 0 0 0 0 0 0 0 0 0 0 0 0 0 0 0 0 0 0 0 0 0 0 0 0 0 0 0 0 0 0 0 0 0 0 0 0 0 0 0 0 0 0 0 0 0 0 0 0 0 0 0 0 0 0 0 0
0 0 0 0 0 0 0 0 0 0 0 0 0 0 0 0 0 0 0 0 0 0 0 0 0 0 0 0 0 0 0 0 0 0 0 0 0 0 2.72794 0 0 0 5.45588 5.45588 2.72794 8.18382 5.45588 2.72794 5.45588 10.9118 0 2.72794 2.72794 0 0 2.72794 0 2.72794 0 2.72794 0 2.72794 2.72794 0 0 0 0 0 0 0 0 0 0 0 0 0 0 0 0 0 0 0 0 0 2.72794 0 2.72794 0 2.72794 0 2.72794 8.18382 5.45588 2.72794 0 2.72794 2.72794 2.72794 10.9118 2.72794 5.45588 0 0 0 2.72794 0 5.45588 0 2.72794 5.45588 5.45588 5.45588 2.72794 5.45588 2.72794 2.72794 2.72794 13.6397 0 8.18382 2.72794 2.72794 2.72794 8.18382 10.9118 5.45588 8.18382 8.18382 8.18382 8.18382 10.9118 2.72794 0 2.72794 5.45588 0 0 2.72794 2.72794 0 0 2.72794 0 0 0 0 0 0 0 0 0 0 0 0 0 0 0 0 0 0 0 0 0 0 0 0 0 0 0 0 0 0 0 0 0 0 0 0 0 0 0 0 0 0 0 0 0 0 0 0 0 0 0 0 0 0 0 0 0 0 0 0 0 0 0 0 0 0 0 0 0 0 0 0 0 0 0 0 0 0 0 0 0 0 0 0 0 0 0 0 0 0 0 0 0 0 0 0 0 0 0 0 0 0 0 0 0 0 0 0 0 0 0 0 0 0
0 0 0 0 0 0 0 0 0 0 0 0 0 0 0 0 0 0 0 0 0 0 0 0 0 0 0 0 0 0 0 0 0 0 0 0 0 5.45588 0 0 0 0 2.72794 5.45588 2.72794 2.72794 8.18382 2.72794 8.18382 0 0 2.72794 0 0 0 0 2.72794 0 0 0 0 0 0 0 0 2.72794 0 0 0 0 0 0 0 0 0 0 0 0 2.72794 0 2.72794 2.72794 0 0 2.72794 0 2.72794 2.72794 5.45588 5.45588 5.45588 2.72794 0 5.45588 0 2.72794 5.45588 8.18382 0 0 0 0 0 0 5.45588 8.18382 0 0 0 5.45588 0 0 2.72794 5.45588 2.72794 2.72794 5.45588 5.45588 13.6397 2.72794 5.45588 2.72794 2.72794 0 5.45588 5.45588 5.45588 8.18382 0 2.72794 2.72794 5.45588 0 0 2.72794 0 0 0 0 2.72794 0 0 0 0 0 0 0 0 0 0 0 0 0 0 0 0 0 0 0 0 0 0 0 0 0 0 0 0 0 0 0 0 0 0 0 0 0 0 0 0 0 0 0 0 0 0 0 0 0 0 0 0 0 0 0 0 0 0 0 0 0 0 0 0 0 0 0 0 0 0 0 0 0 0 0 0 0 0 0 0 0 0 0 0 0 0 0 0 0 0 0 0 0 0 0 0 0 0 0 0 0 0 0 0 0 0 0 0 0 0 0 0 0 0 0 0
0 0 0 0 0 0 0 0 0 0 0 0 0 0 0 0 0 0 0 0 0 0 0 0 0 0 0 0 0 0 0 0 2.72794 0 0 0 0 0 0 2.72794 2.72794 0 8.18382 0 5.45588 5.45588 0 2.72794 10.9118 8.18382 0 0 2.72794 2.72794 0 0 2.72794 0 0 2.72794 0 0 0 0 0 0 0 0 0 0 0 0 0 0 0 0 0 2.72794 0 0 0 0 2.72794 2.72794 2.72794 2.72794 2.72794 0 2.72794 2.72794 2.72794 0 2.72794 2.72794 2.72794 0 0 0 0 0 0 0 0 0 2.72794 0 2.72794 2.72794 2.72794 2.72794 5.45588 5.45588 0 5.45588 5.45588 2.72794 2.72794 10.9118 5.45588 2.72794 10.9118 0 5.45588 8.18382 16.3676 2.72794 5.45588 2.72794 0 5.45588 2.72794 2.72794 0 2.72794 2.72794 2.72794 0 0 0 0 2.72794 0 2.72794 0 0 0 0 0 0 0 0 0 0 0 0 0 0 0 0 0 0 0 0 0 0 0 0 0 0 0 0 0 0 0 0 0 0 0 0 0 0 0 0 0 0 0 0 0 0 0 0 0 0 0 0 0 0 0 0 0 0 0 0 0 0 0 0 0 0 0 0 0 0 0 0 0 0 0 0 0 0 0 0 0 0 0 0 0 0 0 0 0 0 0 0 0 0 0 0 0 0 0 0 0 0 0 0 0 0 0 0 0 0 0 0 0
0 0 0 0 0 0 0 0 0 0 0 0 0 0 0 0 0 0 0 0 0 0 0 0 0 0 0 0 0 0 0 0 0 0 0 0 0 2.72794 0 0 2.72794 5.45588 5.45588 2.72794 0 0 5.45588 2.72794 0 0 2.72794 2.72794 2.72794 0 8.18382 0 0 0 8.18382 0 2.72794 0 0 0 0 0 0 0 0 0 0 0 0 0 2.72794 0 0 0 0 0 0 2.72794 0 0 0 5.45588 8.18382 5.45588 8.18382 2.72794 8.18382 2.72794 5.45588 2.72794 5.45588 5.45588 0 0 0 0 0 0 5.45588 5.45588 2.72794 2.72794 2.72794 0 0 2.72794 0 0 5.45588 0 2.72794 2.72794 2.72794 2.72794 0 16.3676 8.18382 8.18382 2.72794 2.72794 16.3676 5.45588 0 5.45588 13.6397 8.18382 2.72794 5.45588 0 2.72794 0 8.18382 0 0 0 0 0 0 0 0 0 0 0 0 0 0 0 0 0 0 0 0 0 0 0 0 0 0 0 0 0 0 0 0 0 0 0 0 0 0 0 0 0 0 0 0 0 0 0 0 0 0 0 0 0 0 0 0 0 0 0 0 0 0 0 0 0 0 0 0 0 0 0 0 0 0 0 0 0 0 0 0 0 0 0 0 0 0 0 0 0 0 0 0 0 0 0 0 0 0 0 0 0 0 0 0 0 0 0 0 0 0 0 0 0 0 0 0 0 0 0 0
0 0 0 0 0 0 0 0 0 0 0 0 0 0 0 0 0 0 0 0 0 0 0 0 0 0 0 0 0 0 0 0 0 0 0 0 0 0 0 0 0 2.72794 0 5.45588 2.72794 0 8.18382 5.45588 0 2.72794 0 0 0 0 5.45588 0 0 0 2.72794 2.72794 0 0 0 0 0 0 0 0 0 0 0 0 0 0 0 0 0 0 0 0 0 0 0 0 0 0 2.72794 2.72794 5.45588 5.45588 5.45588 5.45588 0 5.45588 0 0 2.72794 2.72794 0 0 0 5.45588 0 0 0 2.72794 0 2.72794 5.45588 0 2.72794 2.72794 2.72794 5.45588 2.72794 2.72794 0 10.9118 5.45588 0 0 0 8.18382 8.18382 5.45588 10.9118 8.18382 2.72794 2.72794 2.72794 2.72794 2.72794 5.45588 2.72794 8.18382 5.45588 5.45588 0 0 0 0 2.72794 0 0 0 0 0 0 0 0 0 0 0 0 0 0 0 0 0 0 0 0 0 0 0 0 0 0 0 0 0 0 0 0 0 0 0 0 0 0 0 0 0 0 0 0 0 0 0 0 0 0 0 0 0 0 0 0 0 0 0 0 0 0 0 0 0 0 0 0 0 0 0 0 0 0 0 0 0 0 0 0 0 0 0 0 0 0 0 0 0 0 0 0 0 0 0 0 0 0 0 0 0 0 0 0 0 0 0 0 0 0 0 0 0 0
0 0 0 0 0 0 0 0 0 0 0 0 0 0 0 0 0 0 0 0 0 0 0 0 0 0 0 0 0 0 0 2.72794 0 2.72794 0 0 0 0 2.72794 2.72794 0 0 0 5.45588 2.72794 5.45588 2.72794 0 2.72794 2.72794 2.72794 5.45588 5.45588 0 0 0 0 0 0 0 0 0 0 0 2.72794 0 0 0 0 0 0 0 0 0 0 0 0 0 0 0 0 0 8.18382 0 5.45588 0 2.72794 0 2.72794 10.9118 0 5.45588 2.72794 2.72794 0 5.45588 2.72794 0 2.72794 5.45588 0 5.45588 0 2.72794 0 0 2.72794 0 0 2.72794 5.45588 2.72794 0 13.6397 2.72794 2.72794 5.45588 13.6397 2.72794 2.72794 16.3676 2.72794 8.18382 8.18382 5.45588 2.72794 8.18382 2.72794 2.72794 8.18382 8.18382 16.3676 0 0 2.72794 8.18382 0 2.72794 0 0 0 0 2.72794 0 0 0 0 0 0 0 0 0 0 0 0 0 0 0 0 0 0 0 0 0 0 0 0 0 0 0 0 0 0 0 0 0 0 0 0 0 0 0 0 0 0 0 0 0 0 0 0 0 0 0 0 0 0 0 0 0 0 0 0 0 0 0 0 0 0 0 0 0 0 0 0 0 0 0 0 0 0 0 0 0 0 0 0 0 0 0 0 0 0 0 0 0 0 0 0 0 0 0 0 0 0 0 0 0 0 0 0 0 0 0 0 0
0 0 0 0 0 0 0 0 0 0 0 0 0 0 0 0 0 0 0 0 0 0 0 0 0 0 0 0 0 0 0 0 0 2.72794 0 0 2.72794 2.72794 0 0 2.72794 0 0 2.72794 0 0 0 5.45588 19.0956 0 2.72794 2.72794 0 0 0 0 0 0 0 0 0 0 0 0 0 0 0 0 0 0 0 0 0 0 0 0 0 0 0 0 0 0 0 0 2.72794 8.18382 0 0 5.45588 2.72794 5.45588 5.45588 2.72794 0 2.72794 0 2.72794 5.45588 5.45588 2.72794 2.72794 0 2.72794 0 0 0 2.72794 0 5.45588 0 2.72794 2.72794 2.72794 2.72794 5.45588 2.72794 5.45588 5.45588 5.45588 10.9118 10.9118 8.18382 2.72794 10.9118 5.45588 13.6397 2.72794 5.45588 2.72794 5.45588 13.6397 13.6397 5.45588 8.18382 2.72794 5.45588 0 2.72794 2.72794 0 0 0 0 0 0 0 0 0 0 0 0 0 0 0 0 0 0 0 0 0 0 0 0 0 0 0 0 0 0 0 0 0 0 0 0 0 0 0 0 0 0 0 0 0 0 0 0 0 0 0 0 0 0 0 0 0 0 0 0 0 0 0 0 0 0 0 0 0 0 0 0 0 0 0 0 0 0 0 0 0 0 0 0 0 0 0 0 0 0 0 0 0 0 0 0 0 0 0 0 0 0 0 0 0 0 0 0 0 0 0 0 0 0 0 0 0
0 0 0 0 0 0 0 0 0 0 0 0 0 0 0 0 0 0 0 0 0 0 0 0 0 0 0 0 0 0 0 0 0 0 0 0 0 0 2.72794 2.72794 2.72794 2.72794 0 10.9118 2.72794 2.72794 2.72794 0 0 2.72794 2.72794 0 0 0 0 0 0 0 0 0 0 0 0 0 0 0 0 0 0 0 0 0 0 0 0 0 0 0 0 0 0 0 0 2.72794 0 5.45588 5.45588 8.18382 0 0 2.72794 2.72794 10.9118 0 10.9118 2.72794 5.45588 0 2.72794 2.72794 2.72794 2.72794 2.72794 2.72794 0 0 0 0 5.45588 0 0 2.72794 0 0 13.6397 13.6397 2.72794 2.72794 2.72794 5.45588 10.9118 10.9118 2.72794 8.18382 10.9118 8.18382 5.45588 5.45588 8.18382 8.18382 8.18382 2.72794 5.45588 0 0 0 5.45588 2.72794 0 5.45588 0 0 0 0 0 0 0 0 0 0 0 0 0 0 0 0 0 0 0 0 0 0 0 0 0 0 0 0 0 0 0 0 0 0 0 0 0 0 0 0 0 0 0 0 0 0 0 0 0 0 0 0 0 0 0 0 0 0 0 0 0 0 0 0 0 0 0 0 0 0 0 0 0 0 0 0 0 0 0 0 0 0 0 0 0 0 0 0 0 0 0 0 0 0 0 0 0 0 0 0 0 0 0 0 0 0 0 0 0 0 0 0 0 0 0 0
0 0 0 0 0 0 0 0 0 0 0 0 0 0 0 0 0 0 0 0 0 0 0 0 0 0 0 0 0 0 0 0 0 0 0 2.72794 2.72794 0 2.72794 2.72794 0 0 8.18382 2.72794 0 0 5.45588 0 2.72794 0 0 0 0 0 0 0 0 0 0 2.72794 0 0 0 0 0 0 0 0 0 0 0 0 0 0 0 0 0 0 2.72794 0 0 0 2.72794 0 0 2.72794 2.72794 2.72794 8.18382 2.72794 2.72794 5.45588 0 5.45588 0 5.45588 2.72794 10.9118 2.72794 2.72794 5.45588 2.72794 0 0 5.45588 5.45588 0 0 2.72794 2.72794 2.72794 0 0 0 0 2.72794 5.45588 5.45588 2.72794 8.18382 0 0 8.18382 8.18382 10.9118 0 2.72794 8.18382 8.18382 2.72794 8.18382 5.45588 16.3676 0 2.72794 2.72794 2.72794 8.18382 0 0 0 0 0 0 2.72794 0 0 0 0 0 0 0 0 0 0 0 0 0 0 0 0 0 0 0 0 0 0 0 0 0 0 0 0 0 0 0 0 0 0 0 0 0 0 0 0 0 0 0 0 0 0 0 0 0 0 0 0 0 0 0 0 0 0 0 0 0 0 0 0 0 0 0 0 0 0 0 0 0 0 0 0 0 0 0 0 0 0 0 0 0 0 0 0 0 0 0 0 0 0 0 0 0 0 0 0 0 0 0 0 0 0 0 0 0 0 0
0 0 0 0 0 0 0 0 0 0 0 0 0 0 0 0 0 0 0 0 0 0 0 0 0 0 0 0 0 0 0 0 0 0 0 0 0 2.72794 0 2.72794 0 0 0 2.72794 0 0 0 0 0 2.72794 0 0 2.72794 0 0 0 2.72794 0 0 0 0 0 0 0 0 0 0 0 0 0 0 0 0 0 0 0 0 0 0 0 2.72794 0 0 0 0 2.72794 2.72794 5.45588 5.45588 5.45588 10.9118 2.72794 5.45588 2.72794 0 5.45588 0 0 5.45588 0 2.72794 2.72794 2.72794 0 2.72794 0 0 0 0 5.45588 0 5.45588 0 5.45588 8.18382 8.18382 0 13.6397 21.8235 5.45588 5.45588 10.9118 0 8.18382 2.72794 5.45588 10.9118 8.18382 16.3676 5.45588 5.45588 5.45588 5.45588 5.45588 8.18382 0 0 5.45588 2.72794 5.45588 2.72794 0 2.72794 0 0 0 0 0 0 0 0 0 0 0 0 0 0 0 0 0 0 0 0 0 0 0 0 0 0 0 0 0 0 0 0 0 0 0 0 0 0 0 0 0 0 0 0 0 0 0 0 0 0 0 0 0 0 0 0 0 0 0 0 0 0 0 0 0 0 0 0 0 0 0 0 0 0 0 0 0 0 0 0 0 0 0 0 0 0 0 0 0 0 0 0 0 0 0 0 0 0 0 0 0 0 0 0 0 0 0 0 0 0 0 0 0
0 0 0 0 0 0 0 0 0 0 0 0 0 0 0 0 0 0 0 0 0 0 0 0 0 0 0 0 0 0 0 0 0 0 0 0 8.18382 2.72794 0 0 0 0 5.45588 2.72794 0 2.72794 0 0 0 0 0 0 2.72794 0 2.72794 0 0 0 0 0 0 0 0 0 0 0 0 0 0 0 0 0 0 0 0 0 0 0 0 0 2.72794 0 2.72794 0 5.45588 2.72794 0 5.45588 5.45588 5.45588 5.45588 8.18382 2.72794 0 8.18382 8.18382 5.45588 0 0 8.18382 0 2.72794 0 2.72794 2.72794 8.18382 2.72794 2.72794 0 2.72794 8.18382 0 0 5.45588 8.18382 0 5.45588 0 0 10.9118 16.3676 10.9118 10.9118 5.45588 10.9118 8.18382 10.9118 10.9118 10.9118 0 5.45588 2.72794 5.45588 8.18382 10.9118 0 2.72794 8.18382 0 8.18382 5.45588 0 0 2.72794 0 0 0 0 0 0 0 0 0 0 0 0 0 0 0 0 0 0 0 0 0 0 0 0 0 0 0 0 0 0 0 0 0 0 0 0 0 0 0 0 0 0 0 0 0 0 0 0 0 0 0 0 0 0 0 0 0 0 0 0 0 0 0 0 0 0 0 0 0 0 0 0 0 0 0 0 0 0 0 0 0 0 0 0 0 0 0 0 0 0 0 0 0 0 0 0 0 0 0 0 0 0 0 0 0 0 0 0 0 0 0 0
0 0 0 0 0 0 0 0 0 0 0 0 0 0 0 0 0 0 0 0 0 0 0 0 0 0 0 0 0 0 0 0 0 0 2.72794 0 5.45588 0 0 5.45588 2.72794 2.72794 0 0 0 0 2.72794 0 0 0 0 0 2.72794 0 0 2.72794 0 0 0 0 0 0 0 0 0 0 0 0 0 0 0 0 0 0 0 0 0 0 0 0 0 0 5.45588 0 0 2.72794 2.72794 2.72794 10.9118 0 2.72794 2.72794 5.45588 5.45588 5.45588 2.72794 2.72794 2.72794 2.72794 5.45588 5.45588 0 2.72794 2.72794 8.18382 8.18382 2.72794 2.72794 5.45588 5.45588 5.45588 0 8.18382 2.72794 0 2.72794 2.72794 10.9118 5.45588 8.18382 8.18382 10.9118 5.45588 5.45588 10.9118 5.45588 13.6397 2.72794 8.18382 8.18382 0 5.45588 2.72794 8.18382 0 0 5.45588 2.72794 8.18382 13.6397 10.9118 0 5.45588 5.45588 8.18382 0 0 0 0 2.72794 0 0 0 0 0 0 0 0 0 0 0 0 0 0 0 0 0 0 0 0 0 0 0 0 0 0 0 0 0 0 0 0 0 0 0 0 0 0 0 0 0 0 0 0 0 0 0 0 0 0 0 0 0 0 0 0 0 0 0 0 0 0 0 0 0 0 0 0 0 0 0 0 0 0 0 0 0 0 0 0 0 0 0 0 0 0 0 0 0 0 0 0 0 0 0 0 0 0 0 0 0 0 0 0 0 0
0 0 0 0 0 0 0 0 0 0 0 0 0 0 0 0 0 0 0 0 0 0 0 0 0 0 0 0 0 0 0 0 0 0 2.72794 8.18382 2.72794 0 2.72794 0 2.72794 0 0 0 0 0 0 0 0 0 0 0 0 0 0 0 0 0 0 0 0 0 0 0 0 0 0 0 0 0 0 0 0 0 0 0 0 2.72794 0 0 0 0 5.45588 2.72794 2.72794 0 5.45588 0 8.18382 2.72794 5.45588 2.72794 5.45588 0 8.18382 5.45588 5.45588 5.45588 8.18382 0 5.45588 0 2.72794 5.45588 2.72794 5.45588 0 0 2.72794 0 0 0 2.72794 2.72794 5.45588 2.72794 5.45588 2.72794 5.45588 5.45588 2.72794 0 0 8.18382 5.45588 2.72794 5.45588 5.45588 2.72794 5.45588 8.18382 19.0956 8.18382 0 5.45588 5.45588 8.18382 5.45588 5.45588 0 5.45588 8.18382 2.72794 0 0 2.72794 0 0 0 0 0 0 0 0 0 0 0 0 0 0 0 0 0 0 0 0 0 0 0 0 0 0 0 0 0 0 0 0 0 0 0 0 0 0 0 0 0 0 0 0 0 0 0 0 0 0 0 0 0 0 0 0 0 0 0 0 0 0 0 0 0 0 0 0 0 0 0 0 0 0 0 0 0 0 0 0 0 0 0 0 0 0 0 0 0 0 0 0 0 0 0 0 0 0 0 0 0 0 0 0 0 0 0 0 0 0
0 0 0 0 0 0 0 0 0 0 0 0 0 0 0 0 0 0 0 0 0 0 0 0 0 0 0 0 0 0 0 0 0 0 2.72794 2.72794 2.72794 0 0 0 5.45588 0 0 0 2.72794 0 0 0 0 0 0 2.72794 0 2.72794 0 2.72794 2.72794 0 0 0 0 0 0 0 0 0 0 0 0 0 0 0 0 0 0 0 0 0 0 0 0 0 0 2.72794 2.72794 2.72794 0 2.72794 13.6397 2.72794 0 5.45588 13.6397 2.72794 5.45588 2.72794 2.72794 5.45588 5.45588 0 8.18382 5.45588 2.72794 2.72794 0 5.45588 2.72794 0 0 2.72794 2.72794 5.45588 2.72794 2.72794 8.18382 0 10.9118 2.72794 2.72794 16.3676 5.45588 5.45588 13.6397 2.72794 2.72794 5.45588 5.45588 2.72794 5.45588 10.9118 8.18382 2.72794 8.18382 5.45588 0 0 5.45588 2.72794 5.45588 5.45588 0 8.18382 8.18382 5.45588 2.72794 0 0 5.45588 0 0 0 0 0 0 0 0 0 0 0 0 0 0 0 0 0 0 0 0 0 0 0 0 0 0 0 0 0 0 0 0 0 0 0 0 0 0 0 0 0 0 0 0 0 0 0 0 0 0 0 0 0 0 0 0 0 0 0 0 0 0 0 0 0 0 0 0 0 0 0 0 0 0 0 0 0 0 0 0 0 0 0 0 0 0 0 0 0 0 0 0 0 0 0 0 0 0 0 0 0 0 0 0 0 0 0 0
0 0 0 0 0 0 0 0 0 0 0 0 0 0 0 0 0 0 0 0 0 0 0 0 0 0 0 0 0 0 0 0 0 0 0 0 0 0 0 0 0 0 0 0 0 0 0 0 0 0 2.72794 0 0 2.72794 5.45588 0 0 0 0 0 0 0 0 0 0 0 0 0 0 0 0 0 0 0 0 0 0 0 0 0 0 0 0 2.72794 2.72794 5.45588 5.45588 5.45588 2.72794 5.45588 2.72794 8.18382 2.72794 8.18382 8.18382 5.45588 8.18382 2.72794 0 2.72794 0 5.45588 5.45588 0 5.45588 2.72794 2.72794 0 0 5.45588 8.18382 2.72794 2.72794 2.72794 0 2.72794 2.72794 5.45588 2.72794 10.9118 8.18382 8.18382 10.9118 5.45588 0 2.72794 8.18382 5.45588 16.3676 5.45588 16.3676 16.3676 2.72794 2.72794 5.45588 8.18382 2.72794 10.9118 2.72794 2.72794 8.18382 2.72794 5.45588 2.72794 2.72794 8.18382 2.72794 0 0 0 0 0 0 0 0 0 0 0 0 0 0 0 0 0 0 0 0 0 0 0 0 0 0 0 0 0 0 0 0 0 0 0 0 0 0 0 0 0 0 0 0 0 0 0 0 0 0 0 0 0 0 0 0 0 0 0 0 0 0 0 0 0 0 0 0 0 0 0 0 0 0 0 0 0 0 0 0 0 0 0 0 0 0 0 0 0 0 0 0 0 0 0 0 0 0 0 0 0 0 0 0 0 0 0 0 0
0 0 0 0 0 0 0 0 0 0 0 0 0 0 0 0 0 0 0 0 0 0 0 0 0 0 0 0 0 0 0 0 0 0 0 0 0 0 0 0 0 0 2.72794 0 0 2.72794 2.72794 0 0 0 0 2.72794 0 0 0 0 2.72794 0 0 0 0 0 0 0 0 0 0 0 0 0 0 0 0 0 0 0 0 0 0 0 2.72794 0 0 0 0 0 2.72794 5.45588 2.72794 2.72794 5.45588 8.18382 0 5.45588 2.72794 0 2.72794 2.72794 2.72794 2.72794 0 0 0 0 2.72794 0 8.18382 2.72794 0 2.72794 5.45588 5.45588 2.72794 0 2.72794 10.9118 2.72794 5.45588 13.6397 10.9118 5.45588 0 2.72794 8.18382 2.72794 2.72794 2.72794 16.3676 8.18382 10.9118 5.45588 5.45588 5.45588 10.9118 5.45588 8.18382 8.18382 8.18382 5.45588 10.9118 5.45588 2.72794 5.45588 2.72794 2.72794 0 0 0 5.45588 0 0 0 0 0 0 0 0 0 0 0 0 0 0 0 0 0 0 0 0 0 0 0 0 0 0 0 0 0 0 0 0 0 0 0 0 0 0 0 0 0 0 0 0 0 0 0 0 0 0 0 0 0 0 0 0 0 0 0 0 0 0 0 0 0 0 0 0 0 0 0 0 0 0 0 0 0 0 0 0 0 0 0 0 0 0 0 0 0 0 0 0 0 0 0 0 0 0 0 0 0 0 0 0 0 0 0
0 0 0 0 0 0 0 0 0 0 0 0 0 0 0 0 0 0 0 0 0 0 0 0 0 0 0 0 0 0 0 0 0 0 0 0 0 2.72794 0 0 0 0 0 0 0 0 0 0 0 0 0 0 0 2.72794 0 5.45588 0 0 0 0 0 0 0 0 0 0 0 0 0 0 0 0 0 0 0 0 0 0 0 0 0 0 2.72794 0 2.72794 0 2.72794 8.18382 2.72794 2.72794 8.18382 0 8.18382 2.72794 5.45588 0 2.72794 2.72794 2.72794 0 2.72794 5.45588 5.45588 5.45588 2.72794 0 2.72794 5.45588 0 0 2.72794 10.9118 2.72794 5.45588 2.72794 8.18382 5.45588 13.6397 10.9118 8.18382 5.45588 8.18382 2.72794 0 2.72794 5.45588 2.72794 8.18382 13.6397 2.72794 13.6397 2.72794 0 8.18382 8.18382 2.72794 2.72794 2.72794 0 2.72794 5.45588 2.72794 0 0 0 0 0 0 0 0 0 0 0 0 0 0 0 0 0 0 0 0 0 0 0 0 0 0 0 0 0 0 0 0 0 0 0 0 0 0 0 0 0 0 0 0 0 0 0 0 0 0 0 0 0 0 0 0 0 0 0 0 0 0 0 0 0 0 0 0 0 0 0 0 0 0 0 0 0 0 0 0 0 0 0 0 0 0 0 0 0 0 0 0 0 0 0 0 0 0 0 0 0 0 0 0 0 0 0 0 0 0 0 0 0 0
0 0 0 0 0 0 0 0 0 0 0 0 0 0 0 0 0 0 0 0 0 0 0 0 0 0 0 0 0 0 0 0 0 0 2.72794 2.72794 0 0 0 0 2.72794 0 0 0 0 0 0 0 0 0 0 2.72794 0 0 0 0 0 0 0 0 0 0 0 0 0 0 0 0 0 0 0 0 0 0 2.72794 0 0 0 0 2.72794 0 0 2.72794 2.72794 0 2.72794 2.72794 0 0 2.72794 5.45588 0 5.45588 2.72794 5.45588 2.72794 0 5.45588 2.72794 0 5.45588 2.72794 2.72794 2.72794 5.45588 2.72794 0 2.72794 10.9118 2.72794 2.72794 2.72794 2.72794 2.72794 0 2.72794 10.9118 0 0 0 2.72794 8.18382 5.45588 0 2.72794 0 2.72794 5.45588 5.45588 8.18382 8.18382 2.72794 2.72794 2.72794 5.45588 8.18382 5.45588 5.45588 0 2.72794 0 2.72794 2.72794 0 5.45588 0 0 0 2.72794 0 0 0 0 0 0 0 0 0 0 0 0 0 0 0 0 0 0 0 0 0 0 0 0 0 0 0 0 0 0 0 0 0 0 0 0 0 0 0 0 0 0 0 0 0 0 0 0 0 0 0 0 0 0 0 0 0 0 0 0 0 0 0 0 0 0 0 0 0 0 0 0 0 0 0 0 0 0 0 0 0 0 0 0 0 0 0 0 0 0 0 0 0 0 0 0 0 0 0 0 0 0 0 0 0 0 0
0 0 0 0 0 0 0 0 0 0 0 0 0 0 0 0 0 0 0 0 0 0 0 0 0 0 0 0 0 0 0 0 0 0 0 0 0 0 0 0 0 0 0 2.72794 0 0 0 0 0 0 0 0 0 0 2.72794 0 0 0 0 0 0 0 0 0 0 0 0 0 0 0 0 0 0 0 0 0 0 0 2.72794 0 0 0 0 2.72794 5.45588 8.18382 8.18382 0 2.72794 5.45588 0 2.72794 5.45588 0 10.9118 5.45588 2.72794 8.18382 0 2.72794 5.45588 0 2.72794 0 2.72794 0 0 0 2.72794 2.72794 0 2.72794 5.45588 0 0 2.72794 8.18382 5.45588 0 5.45588 5.45588 2.72794 5.45588 0 5.45588 5.45588 5.45588 8.18382 2.72794 2.72794 8.18382 5.45588 2.72794 2.72794 5.45588 2.72794 0 5.45588 8.18382 0 2.72794 5.45588 0 0 2.72794 0 0 0 0 0 0 0 0 0 0 0 0 0 0 0 0 0 0 0 0 0 0 0 0 0 0 0 0 0 0 0 0 0 0 0 0 0 0 0 0 0 0 0 0 0 0 0 0 0 0 0 2.72794 0 0 0 0 0 0 0 0 0 0 0 0 0 0 0 0 0 0 0 0 0 0 0 0 0 0 0 0 0 0 0 0 0 0 0 0 0 0 0 0 0 0 0 0 0 0 0 0 0 0 0 0 0 0 0 0 0 0 0
0 0 0 0 0 0 0 0 0 0 0 0 0 0 0 0 0 0 0 0 0 0 0 0 0 0 0 0 0 0 0 0 0 0 0 0 0 0 0 0 2.72794 0 2.72794 5.45588 2.72794 2.72794 0 0 0 0 0 0 0 0 0 0 0 0 0 0 0 0 0 0 0 0 0 0 0 0 0 0 0 0 0 0 0 0 0 0 2.72794 0 0 2.72794 2.72794 0 0 0 2.72794 0 2.72794 13.6397 2.72794 2.72794 2.72794 0 2.72794 0 0 0 0 2.72794 0 2.72794 8.18382 10.9118 2.72794 0 2.72794 5.45588 8.18382 0 5.45588 5.45588 2.72794 0 5.45588 2.72794 0 0 2.72794 2.72794 2.72794 5.45588 0 2.72794 5.45588 2.72794 5.45588 2.72794 2.72794 0 2.72794 2.72794 8.18382 0 0 2.72794 2.72794 0 0 0 0 0 0 0 0 2.72794 0 0 0 0 0 0 0 0 0 0 0 0 0 0 0 0 0 0 0 0 0 0 0 0 0 0 0 0 0 0 0 0 0 0 0 0 0 0 0 0 0 0 0 0 0 0 0 0 0 0 0 0 0 0 0 0 0 0 0 0 0 0 0 0 0 0 0 0 0 0 0 0 0 0 0 0 0 0 0 0 0 0 0 0 0 0 0 0 0 0 0 0 0 0 0 0 0 0 0 0 0 0 0 0 0 0 0 0
0 0 0 0 0 0 0 0 0 0 0 0 0 0 0 0 0 0 0 0 0 0 0 0 0 0 0 0 0 0 0 0 0 0 0 0 0 2.72794 2.72794 0 0 0 0 0 0 0 0 0 0 0 0 0 0 0 0 0 0 0 0 0 0 0 0 0 0 0 0 0 0 0 0 0 0 0 0 0 0 0 0 0 0 0 0 0 0 2.72794 8.18382 0 0 5.45588 0 5.45588 8.18382 8.18382 2.72794 0 5.45588 0 2.72794 0 2.72794 0 8.18382 0 2.72794 2.72794 5.45588 2.72794 5.45588 0 2.72794 2.72794 0 0 0 2.72794 0 2.72794 0 2.72794 2.72794 5.45588 5.45588 2.72794 0 5.45588 2.72794 0 0 8.18382 5.45588 2.72794 0 2.72794 0 0 0 5.45588 2.72794 0 0 0 0 5.45588 0 0 0 0 0 0 0 0 0 0 0 0 0 0 0 0 0 0 0 0 0 0 0 0 0 0 2.72794 0 0 0 0 0 0 0 0 0 0 0 0 0 0 0 0 0 0 0 0 0 0 0 0 0 0 0 0 0 0 0 0 0 0 0 0 0 0 0 0 0 0 0 0 0 0 0 0 0 0 0 0 0 0 0 0 0 0 0 0 0 0 0 0 0 0 0 0 0 0 0 0 0 0 0 0 0 0 0 0 0 0 0 0 0
0 0 0 0 0 0 0 0 0 0 0 0 0 0 0 0 0 0 0 0 0 0 0 0 0 0 0 0 0 0 0 0 0 0 2.72794 0 2.72794 0 0 0 0 0 0 0 2.72794 2.72794 0 0 0 0 0 0 0 0 0 0 0 0 0 0 0 0 0 0 0 0 0 0 0 0 0 0 0 0 0 0 0 0 0 0 0 0 2.72794 0 5.45588 2.72794 0 2.72794 0 8.18382 0 5.45588 2.72794 2.72794 0 5.45588 5.45588 0 0 2.72794 0 2.72794 5.45588 2.72794 0 0 0 2.72794 2.72794 0 0 5.45588 0 0 0 0 0 2.72794 0 0 2.72794 2.72794 2.72794 2.72794 5.45588 0 2.72794 2.72794 2.72794 2.72794 2.72794 5.45588 2.72794 0 2.72794 2.72794 5.45588 0 5.45588 0 0 0 2.72794 0 2.72794 2.72794 0 0 0 0 0 0 0 0 0 0 0 0 0 0 0 0 0 0 0 0 0 0 0 0 0 0 0 0 0 0 0 0 0 0 0 0 0 0 0 0 0 0 0 0 0 0 0 0 0 0 0 0 0 0 0 0 0 0 0 0 0 0 0 0 0 0 0 0 0 0 0 0 0 0 0 0 0 0 0 0 0 0 0 0 0 0 0 0 0 0 0 0 0 0 0 0 0 0 0 0 0 0 0 0 0 0 0 0 0 0
0 0 0 0 0 0 0 0 0 0 0 0 0 0 0 0 0 0 0 0 0 0 0 0 0 0 0 0 0 0 0 0 0 0 0 0 2.72794 0 0 2.72794 0 0 0 0 0 0 2.72794 0 2.72794 0 2.72794 0 0 0 0 0 0 0 0 0 0 0 0 0 0 0 0 0 0 0 0 0 0 0 0 0 0 0 0 0 0 0 0 0 0 2.72794 2.72794 5.45588 8.18382 0 0 2.72794 2.72794 0 2.72794 2.72794 2.72794 0 0 0 0 2.72794 2.72794 0 0 0 2.72794 5.45588 0 2.72794 2.72794 0 2.72794 2.72794 2.72794 2.72794 2.72794 8.18382 0 8.18382 5.45588 0 2.72794 0 2.72794 0 2.72794 0 0 0 2.72794 5.45588 0 0 0 5.45588 0 0 2.72794 2.72794 2.72794 0 2.72794 0 0 0 0 0 0 0 0 0 0 0 0 0 0 0 0 0 0 0 0 0 0 0 0 0 0 0 0 0 0 0 0 0 0 0 0 0 0 0 0 0 0 0 0 0 0 0 0 0 0 0 0 0 2.72794 0 0 0 0 0 0 0 0 0 0 0 0 0 0 0 0 0 0 0 0 0 0 0 0 0 0 0 0 0 0 0 0 0 0 0 0 0 0 0 0 0 0 0 0 0 0 0 0 0 0 0 0 0 0 0 0 0 0 0
0 0 0 0 0 0 0 0 0 0 0 0 0 0 0 0 0 0 0 0 0 0 0 0 0 0 0 0 0 0 0 0 0 0 0 0 0 0 0 0 0 0 0 0 2.72794 0 0 2.72794 0 0 0 5.45588 0 0 0 0 0 0 0 0 0 5.45588 0 0 0 0 0 0 0 0 0 0 0 0 0 0 0 0 2.72794 0 0 0 0 0 2.72794 0 2.72794 0 13.6397 8.18382 5.45588 0 2.72794 5.45588 2.72794 0 0 8.18382 0 0 0 0 0 2.72794 2.72794 5.45588 0 0 2.72794 2.72794 2.72794 0 2.72794 0 0 0 0 0 8.18382 2.72794 2.72794 0 2.72794 5.45588 2.72794 0 0 2.72794 2.72794 5.45588 0 2.72794 2.72794 5.45588 0 0 2.72794 0 2.72794 0 0 0 2.72794 0 0 2.72794 0 0 0 0 0 0 0 0 0 0 0 0 0 0 0 0 0 0 0 0 0 0 0 0 0 0 0 0 0 0 2.72794 0 0 0 0 0 0 0 0 0 0 0 0 0 0 0 0 0 0 0 0 0 2.72794 0 0 0 0 0 0 0 0 0 0 0 0 0 0 0 0 0 0 0 0 0 0 0 0 0 0 0 0 0 0 0 0 0 0 0 0 0 0 0 0 0 0 0 0 0 0 0 0 0 0 0 0 0 0 0 0 0
0 0 0 0 0 0 0 0 0 0 0 0 0 0 0 0 0 0 0 0 0 0 0 0 0 0 0 0 0 0 0 0 0 0 0 0 2.72794 0 0 2.72794 0 2.72794 0 0 0 0 5.45588 5.45588 2.72794 2.72794 0 2.72794 0 0 2.72794 2.72794 5.45588 0 0 0 0 2.72794 0 2.72794 0 0 0 0 0 0 0 0 0 0 0 0 0 0 0 0 0 0 2.72794 0 2.72794 0 2.72794 0 2.72794 5.45588 5.45588 0 0 0 5.45588 0 2.72794 0 0 0 0 0 0 0 0 0 0 0 0 0 0 2.72794 0 0 0 0 2.72794 0 5.45588 2.72794 5.45588 0 0 2.72794 0 0 0 2.72794 0 0 0 0 2.72794 0 0 0 2.72794 0 0 0 0 0 0 0 0 0 0 0 0 0 0 0 0 0 0 0 0 0 0 0 0 0 0 0 0 0 0 0 0 0 0 0 2.72794 0 0 5.45588 0 2.72794 0 0 0 0 0 0 0 0 0 0 0 0 0 0 0 2.72794 2.72794 0 0 0 0 0 0 0 0 0 0 0 0 0 0 0 0 0 0 0 0 0 0 0 0 0 0 0 0 0 0 0 0 0 0 0 0 0 0 0 0 0 0 0 0 0 0 0 0 0 0 0 0 0 0 0 0 0 0 0 0 0
0 0 0 0 0 0 0 0 0 0 0 0 0 0 0 0 0 0 0 0 0 0 0 0 0 0 0 0 0 0 0 0 0 0 0 0 0 0 0 2.72794 0 0 0 0 0 2.72794 2.72794 5.45588 0 2.72794 0 5.45588 2.72794 0 2.72794 0 0 0 0 2.72794 0 0 2.72794 2.72794 0 2.72794 0 0 0 0 0 0 0 0 0 0 0 0 0 0 0 0 0 2.72794 0 0 5.45588 5.45588 2.72794 0 2.72794 5.45588 0 0 0 5.45588 0 0 0 0 0 0 0 0 0 0 0 0 0 0 0 2.72794 5.45588 0 5.45588 0 0 0 2.72794 0 2.72794 8.18382 5.45588 0 2.72794 0 0 0 0 0 0 0 2.72794 0 0 0 0 0 0 0 0 0 0 0 0 0 0 0 0 0 0 0 0 0 0 0 0 0 0 0 0 0 0 0 0 0 0 0 2.72794 0 0 0 0 2.72794 0 2.72794 0 0 0 0 0 0 0 0 0 0 0 0 0 0 0 0 0 0 0 0 2.72794 0 0 0 0 2.72794 0 0 0 0 0 0 0 0 0 0 0 0 0 0 0 0 0 0 0 0 0 0 0 0 0 0 0 0 0 0 0 0 0 0 0 0 0 0 0 0 0 0 0 0 0 0 0 0 0 0 0 0 0 0
0 0 0 0 0 0 0 0 0 0 0 0 0 0 0 0 0 0 0 0 0 0 0 0 0 0 0 0 0 0 0 0 0 0 0 0 0 0 0 0 0 0 2.72794 0 0 5.45588 0 0 0 5.45588 0 2.72794 2.72794 2.72794 0 2.72794 0 0 0 0 2.72794 0 0 0 0 0 0 0 0 0 0 0 0 0 0 0 0 2.72794 0 0 0 0 2.72794 2.72794 5.45588 2.72794 0 0 0 0 2.72794 2.72794 2.72794 2.72794 0 0 2.72794 0 0 0 0 0 0 0 2.72794 0 2.72794 2.72794 0 2.72794 0 2.72794 2.72794 0 0 2.72794 0 0 8.18382 5.45588 0 5.45588 2.72794 0 2.72794 5.45588 2.72794 0 5.45588 0 0 0 0 2.72794 2.72794 0 0 0 0 0 2.72794 0 0 0 0 0 2.72794 0 0 0 0 0 0 0 0 0 0 0 0 0 0 0 0 0 0 0 0 0 0 0 0 0 0 0 0 0 0 0 0 0 0 0 0 0 0 0 0 2.72794 0 0 0 0 2.72794 0 2.72794 0 0 0 0 0 0 0 0 0 0 0 0 0 0 0 0 0 0 0 0 0 0 0 0 0 0 0 0 0 0 0 0 0 0 0 0 0 0 0 0 0 0 0 0 0 0 0 0 0 0 0 0 0 0 0 0 0 0 0 0 0
0 0 0 0 0 0 0 0 0 0 0 0 0 0 0 0 0 0 0 0 0 0 0 0 0 0 0 0 0 0 0 0 0 0 0 0 0 0 0 2.72794 0 0 0 0 5.45588 2.72794 2.72794 2.72794 2.72794 2.72794 2.72794 2.72794 0 2.72794 5.45588 0 0 0 2.72794 0 0 0 0 0 2.72794 0 0 0 0 0 0 0 0 0 0 0 0 0 0 0 0 2.72794 0 0 2.72794 2.72794 0 5.45588 2.72794 0 2.72794 5.45588 2.72794 0 0 0 0 2.72794 0 0 0 0 0 0 0 0 0 0 0 2.72794 2.72794 2.72794 0 0 0 2.72794 0 2.72794 0 2.72794 2.72794 5.45588 0 0 0 0 2.72794 0 0 0 0 0 0 0 0 0 0 0 2.72794 0 0 0 0 0 2.72794 0 0 0 0 0 0 0 0 0 0 0 0 0 0 0 0 0 0 0 0 0 0 0 0 0 0 2.72794 0 0 0 0 0 0 0 0 0 0 0 0 0 0 0 0 0 0 0 0 0 2.72794 2.72794 5.45588 2.72794 0 0 0 0 0 0 0 0 0 0 0 0 0 0 0 0 0 0 0 0 0 0 0 0 0 0 0 0 0 0 0 0 0 0 0 0 0 0 0 0 0 0 0 0 0 0 0 0 0 0 0 0 0 0 0 0 0 0 0
0 0 0 0 0 0 0 0 0 0 0 0 0 0 0 0 0 0 0 0 0 0 0 0 0 0 0 0 0 0 0 0 0 0 0 0 0 0 0 0 2.72794 5.45588 0 0 5.45588 5.45588 2.72794 2.72794 2.72794 2.72794 2.72794 2.72794 8.18382 0 0 2.72794 0 0 0 0 0 0 0 0 0 0 0 0 0 0 0 0 0 0 0 0 0 0 0 0 0 0 2.72794 2.72794 0 0 0 0 0 0 0 0 2.72794 0 0 0 0 0 0 0 0 0 0 0 0 0 0 0 0 0 2.72794 2.72794 2.72794 2.72794 0 0 2.72794 5.45588 0 0 0 2.72794 0 0 0 0 2.72794 0 0 0 0 0 2.72794 0 0 0 0 0 2.72794 0 0 0 0 0 0 0 0 2.72794 0 0 0 0 0 0 0 0 0 0 0 0 0 0 0 0 0 0 0 2.72794 0 0 0 0 2.72794 0 2.72794 0 0 2.72794 2.72794 0 0 0 0 0 0 0 0 0 0 0 0 0 0 0 0 0 2.72794 2.72794 2.72794 0 0 0 0 0 0 0 0 0 0 0 0 0 0 0 0 0 0 0 0 0 0 0 0 0 0 0 0 0 0 0 0 0 0 0 0 0 0 0 0 0 0 0 0 0 0 0 0 0 0 0 0 0 0 0 0 0
0 0 0 0 0 0 0 0 0 0 0 0 0 0 0 0 0 0 0 0 0 0 0 0 0 0 0 0 0 0 0 0 0 2.72794 0 0 0 0 0 0 2.72794 0 2.72794 0 2.72794 0 5.45588 8.18382 5.45588 2.72794 5.45588 2.72794 8.18382 5.45588 0 5.45588 0 0 0 0 2.72794 0 0 0 0 0 0 0 0 0 0 2.72794 0 0 0 0 0 0 0 0 0 0 2.72794 0 0 0 0 2.72794 2.72794 0 2.72794 2.72794 0 0 2.72794 0 0 0 0 0 0 2.72794 2.72794 0 0 0 0 0 0 0 0 0 0 0 0 0 8.18382 2.72794 0 0 0 2.72794 0 2.72794 0 0 0 0 0 0 0 0 0 0 0 0 0 0 0 0 0 0 0 0 0 0 0 0 0 0 0 0 0 0 0 0 0 0 0 0 0 0 0 0 0 0 0 0 0 0 2.72794 0 0 0 5.45588 0 0 0 0 0 0 0 0 0 0 0 0 0 0 0 5.45588 0 2.72794 0 0 0 0 0 0 0 5.45588 2.72794 0 0 2.72794 2.72794 0 0 0 0 0 0 0 0 0 0 0 0 0 0 0 0 0 0 0 0 0 0 0 0 0 0 0 0 0 0 0 0 0 0 0 0 0 0 0 0 0 0 0 0 0 0 0 0 0 0
0 0 0 0 0 0 0 0 0 0 0 0 0 0 0 0 0 0 0 0 0 0 0 0 0 0 0 0 0 0 0 0 0 0 0 0 0 2.72794 2.72794 0 2.72794 0 0 5.45588 2.72794 10.9118 2.72794 0 8.18382 0 5.45588 8.18382 8.18382 2.72794 2.72794 2.72794 2.72794 8.18382 2.72794 0 0 0 0 0 0 0 0 0 0 0 0 0 0 0 0 0 0 0 0 0 0 0 0 2.72794 0 5.45588 0 0 0 0 0 0 2.72794 0 2.72794 0 0 0 0 0 0 0 0 0 0 0 0 2.72794 0 0 0 0 0 0 0 0 0 0 0 0 0 0 0 0 0 0 0 0 0 0 0 0 0 0 0 0 0 0 0 0 0 0 0 0 0 0 0 0 0 0 0 0 0 0 0 0 0 0 2.72794 0 0 0 0 0 0 0 0 0 2.72794 0 0 2.72794 2.72794 0 2.72794 0 0 0 0 2.72794 0 0 0 2.72794 0 0 0 0 0 2.72794 0 0 0 0 2.72794 0 2.72794 2.72794 2.72794 2.72794 0 2.72794 0 0 0 0 0 0 0 0 0 0 0 0 0 0 0 0 0 0 0 0 0 0 0 0 0 0 0 0 0 0 0 0 0 0 0 0 0 0 0 0 0 0 0 0 0 0 0 0 0 0 0 0 0 0
0 0 0 0 0 0 0 0 0 0 0 0 0 0 0 0 0 0 0 0 0 0 0 0 0 0 0 0 0 0 0 0 0 0 0 0 0 0 0 0 2.72794 0 0 2.72794 0 5.45588 5.45588 2.72794 2.72794 2.72794 2.72794 2.72794 2.72794 2.72794 0 5.45588 0 0 2.72794 0 0 0 0 0 0 0 0 0 0 0 0 0 0 0 0 0 0 0 0 0 0 0 2.72794 0 0 0 0 2.72794 0 0 0 2.72794 0 0 0 0 2.72794 0 0 0 0 0 0 0 0 0 0 0 0 0 0 0 0 0 0 0 2.72794 0 0 2.72794 0 0 0 0 0 0 0 0 0 0 0 0 0 0 0 0 0 0 0 0 0 0 0 0 0 0 0 0 0 0 0 0 0 0 0 0 0 0 0 0 0 0 0 0 0 5.45588 0 0 2.72794 2.72794 5.45588 2.72794 5.45588 0 0 0 0 0 0 0 0 2.72794 0 0 0 0 0 5.45588 5.45588 2.72794 0 2.72794 0 0 2.72794 0 2.72794 0 0 5.45588 0 5.45588 0 0 0 2.72794 0 0 0 0 0 0 0 0 0 0 0 0 0 0 0 0 0 0 0 0 0 0 0 0 0 0 0 0 0 0 0 0 0 0 0 0 0 0 0 0 0 0 0 0 0 0 0 0 0 0
0 0 0 0 0 0 0 0 0 0 0 0 0 0 0 0 0 0 0 0 0 0 0 0 0 0 0 0 0 0 0 0 0 0 0 0 0 0 2.72794 0 0 2.72794 0 0 5.45588 8.18382 8.18382 5.45588 2.72794 8.18382 8.18382 8.18382 5.45588 0 2.72794 2.72794 2.72794 0 0 0 0 0 0 0 0 0 0 0 0 0 0 0 0 0 0 0 0 2.72794 0 0 0 0 2.72794 0 0 0 0 0 5.45588 2.72794 5.45588 0 2.72794 0 2.72794 2.72794 0 0 0 0 0 0 0 0 0 0 0 0 0 0 0 0 0 0 0 0 0 2.72794 0 0 0 0 0 0 2.72794 0 0 0 0 0 0 0 0 0 0 0 0 0 0 0 0 0 0 0 0 0 0 0 0 0 0 0 0 0 0 0 0 0 0 0 0 0 2.72794 0 0 0 0 2.72794 0 0 0 0 2.72794 0 0 0 0 0 2.72794 0 0 0 0 2.72794 2.72794 0 2.72794 2.72794 8.18382 2.72794 8.18382 0 5.45588 2.72794 0 2.72794 0 0 0 0 2.72794 0 2.72794 0 0 2.72794 0 0 0 0 0 0 0 0 0 0 0 0 0 0 0 0 0 0 0 0 0 0 0 0 0 0 0 0 0 0 0 0 0 0 0 0 0 0 0 0 0 0 0 0 0 0 0 0 0 0
0 0 0 0 0 0 0 0 0 0 0 0 0 0 0 0 0 0 0 0 0 0 0 0 0 0 0 0 0 0 0 0 0 0 0 0 0 0 0 0 0 0 0 2.72794 5.45588 10.9118 0 2.72794 5.45588 0 2.72794 2.72794 2.72794 0 2.72794 0 5.45588 0 2.72794 0 0 0 0 0 0 0 0 0 0 0 0 0 0 0 0 0 0 0 0 0 0 0 0 2.72794 2.72794 0 0 5.45588 8.18382 0 2.72794 2.72794 0 0 0 0 2.72794 0 0 0 2.72794 0 0 0 0 2.72794 0 0 0 0 2.72794 0 0 0 2.72794 0 0 0 0 0 0 2.72794 0 0 0 0 0 0 0 0 0 0 0 0 0 0 0 0 0 0 0 0 0 0 0 0 0 0 0 0 0 0 0 0 0 0 0 0 0 0 0 0 2.72794 0 0 5.45588 0 0 0 2.72794 0 2.72794 2.72794 0 2.72794 0 0 0 0 0 0 0 0 0 0 2.72794 2.72794 0 0 0 0 2.72794 5.45588 0 8.18382 5.45588 2.72794 0 2.72794 2.72794 5.45588 2.72794 2.72794 0 2.72794 0 0 0 0 0 0 0 0 0 0 0 0 0 0 0 0 0 0 0 0 0 0 0 0 0 0 0 0 0 0 0 0 0 0 0 0 0 0 0 0 0 0 0 0 0 0 0 0 0 0 0
0 0 0 0 0 0 0 0 0 0 0 0 0 0 0 0 0 0 0 0 0 0 0 0 0 0 0 0 0 0 0 0 0 0 0 0 0 0 0 0 0 0 0 0 2.72794 10.9118 2.72794 2.72794 8.18382 5.45588 8.18382 2.72794 5.45588 2.72794 0 8.18382 5.45588 0 0 0 0 0 0 0 0 0 0 0 0 0 0 0 0 0 0 0 0 0 0 0 0 2.72794 0 2.72794 0 2.72794 0 0 5.45588 2.72794 2.72794 0 5.45588 2.72794 5.45588 0 0 2.72794 0 0 0 0 0 0 0 0 0 0 0 0 0 0 0 0 0 2.72794 2.72794 0 0 0 0 0 0 0 0 0 0 0 0 2.72794 0 0 0 0 0 0 0 0 0 0 0 0 0 0 0 0 0 0 0 0 0 0 0 0 0 0 0 0 0 0 0 0 0 0 0 0 0 2.72794 0 0 2.72794 0 0 2.72794 0 0 0 0 0 0 0 0 5.45588 2.72794 2.72794 0 0 13.6397 8.18382 8.18382 2.72794 0 2.72794 0 2.72794 2.72794 2.72794 5.45588 0 5.45588 2.72794 0 2.72794 0 0 0 0 0 0 0 0 0 0 0 0 0 0 0 0 0 0 0 0 0 0 0 0 0 0 0 0 0 0 0 0 0 0 0 0 0 0 0 0 0 0 0 0 0 0 0 0 0 0 0 0 0
0 0 0 0 0 0 0 0 0 0 0 0 0 0 0 0 0 0 0 0 0 0 0 0 0 0 0 0 0 0 0 0 0 0 0 0 0 0 0 0 2.72794 5.45588 2.72794 2.72794 5.45588 0 8.18382 2.72794 8.18382 8.18382 2.72794 5.45588 5.45588 5.45588 0 0 2.72794 0 2.72794 0 0 0 0 0 0 0 0 0 0 0 0 0 0 0 0 0 2.72794 0 0 2.72794 2.72794 0 0 0 2.72794 2.72794 5.45588 5.45588 5.45588 0 2.72794 8.18382 5.45588 0 0 0 0 2.72794 0 0 0 0 0 0 0 0 0 0 0 0 0 0 0 0 0 0 0 0 0 0 0 0 0 0 0 0 5.45588 0 0 0 0 0 0 0 0 0 0 0 0 0 0 0 0 0 0 0 0 0 0 0 0 0 0 0 0 0 0 0 0 0 0 0 2.72794 0 0 0 2.72794 0 2.72794 5.45588 2.72794 2.72794 2.72794 5.45588 0 0 2.72794 2.72794 2.72794 0 0 0 0 5.45588 0 0 5.45588 2.72794 2.72794 8.18382 5.45588 0 0 0 0 2.72794 2.72794 2.72794 2.72794 2.72794 2.72794 2.72794 0 2.72794 0 0 0 0 0 0 0 0 0 0 0 0 0 0 0 0 0 0 0 0 0 0 0 0 0 0 0 0 0 0 0 0 0 0 0 0 0 0 0 0 0 0 0 0 0 0 0 0 0 0 0 0
0 0 0 0 0 0 0 0 0 0 0 0 0 0 0 0 0 0 0 0 0 0 0 0 0 0 0 0 0 0 0 0 0 0 0 0 0 0 0 0 0 2.72794 2.72794 2.72794 5.45588 5.45588 2.72794 8.18382 0 2.72794 13.6397 5.45588 2.72794 2.72794 0 5.45588 5.45588 0 2.72794 0 0 0 0 0 0 0 0 0 0 0 0 0 0 0 0 0 0 0 0 2.72794 2.72794 2.72794 0 5.45588 0 0 2.72794 2.72794 0 2.72794 5.45588 5.45588 5.45588 0 0 5.45588 2.72794 0 0 0 2.72794 0 0 0 0 0 0 0 0 0 0 0 0 0 0 0 0 0 0 0 0 0 2.72794 0 0 0 2.72794 0 0 0 2.72794 0 0 0 0 0 0 0 0 0 0 0 0 0 0 0 0 0 0 0 0 0 0 0 0 0 0 0 2.72794 0 0 2.72794 0 0 0 2.72794 2.72794 0 2.72794 0 0 2.72794 5.45588 2.72794 0 0 0 5.45588 0 0 0 0 2.72794 0 0 5.45588 2.72794 2.72794 2.72794 2.72794 0 8.18382 0 2.72794 5.45588 0 0 0 8.18382 5.45588 0 2.72794 0 2.72794 0 0 2.72794 0 0 0 0 0 0 0 0 0 0 0 0 0 0 0 0 0 0 0 0 0 0 0 0 0 0 0 0 0 0 0 0 0 0 0 0 0 0 0 0 0 0 0 0 0 0 0 0 0
0 0 0 0 0 0 0 0 0 0 0 0 0 0 0 0 0 0 0 0 0 0 0 0 0 0 0 0 0 0 0 0 0 0 0 0 0 0 0 2.72794 0 2.72794 0 2.72794 5.45588 8.18382 8.18382 0 8.18382 5.45588 5.45588 2.72794 10.9118 8.18382 5.45588 0 5.45588 0 0 0 0 0 0 0 0 0 0 0 0 0 0 0 0 0 0 0 0 0 0 0 5.45588 0 5.45588 0 2.72794 8.18382 5.45588 2.72794 5.45588 5.45588 5.45588 5.45588 0 0 2.72794 5.45588 0 0 0 0 0 0 0 0 0 0 0 0 0 0 0 0 0 2.72794 0 0 0 0 0 0 0 0 0 0 0 2.72794 0 0 5.45588 0 0 0 0 0 0 0 0 0 0 0 0 0 0 0 0 0 0 0 0 0 0 0 0 0 0 0 0 0 0 2.72794 0 0 5.45588 0 0 8.18382 5.45588 2.72794 5.45588 8.18382 8.18382 5.45588 0 0 0 0 0 2.72794 0 2.72794 0 5.45588 0 2.72794 2.72794 2.72794 0 2.72794 2.72794 0 10.9118 5.45588 0 0 8.18382 2.72794 0 2.72794 2.72794 5.45588 2.72794 0 0 0 2.72794 0 2.72794 0 0 0 0 0 0 0 0 0 0 0 0 0 0 0 0 0 0 0 0 0 0 0 0 0 0 0 0 0 0 0 0 0 0 0 0 0 0 0 0 0 0 0 0 0 0 0 0 0
0 0 0 0 0 0 0 0 0 0 0 0 0 0 0 0 0 0 0 0 0 0 0 0 0 0 0 0 0 0 0 0 0 0 0 0 0 0 2.72794 0 2.72794 2.72794 0 2.72794 5.45588 10.9118 8.18382 5.45588 8.18382 5.45588 2.72794 2.72794 2.72794 8.18382 0 8.18382 0 0 0 0 2.72794 0 0 0 0 0 0 0 0 0 0 0 0 0 0 0 2.72794 0 0 0 0 0 0 2.72794 5.45588 5.45588 2.72794 5.45588 10.9118 2.72794 2.72794 0 0 2.72794 2.72794 2.72794 0 0 0 0 0 0 0 0 0 0 0 0 0 0 0 0 2.72794 0 0 0 0 2.72794 0 0 0 0 0 2.72794 0 2.72794 0 2.72794 0 2.72794 0 8.18382 2.72794 2.72794 0 0 0 0 0 0 0 0 0 0 0 0 0 0 0 0 0 0 0 0 0 0 0 0 0 0 0 2.72794 0 0 2.72794 2.72794 0 5.45588 5.45588 0 2.72794 2.72794 0 10.9118 2.72794 8.18382 10.9118 2.72794 0 0 0 0 0 2.72794 5.45588 5.45588 2.72794 2.72794 8.18382 0 8.18382 0 5.45588 5.45588 2.72794 2.72794 5.45588 2.72794 10.9118 0 2.72794 8.18382 0 0 2.72794 2.72794 0 0 0 0 0 0 0 0 0 0 0 0 0 0 0 0 0 0 0 0 0 0 0 0 0 0 0 0 0 0 0 0 0 0 0 0 0 0 0 0 0 0 0 0 0 0 0 0 0 0
0 0 0 0 0 0 0 0 0 0 0 0 0 0 0 0 0 0 0 0 0 0 0 0 0 0 0 0 0 0 0 0 0 0 0 0 0 0 0 0 2.72794 2.72794 2.72794 5.45588 5.45588 8.18382 5.45588 2.72794 5.45588 0 5.45588 5.45588 5.45588 0 2.72794 5.45588 2.72794 2.72794 0 2.72794 0 0 0 0 0 0 0 0 0 0 0 0 0 0 0 0 0 0 2.72794 2.72794 0 2.72794 0 2.72794 5.45588 2.72794 5.45588 5.45588 8.18382 10.9118 13.6397 2.72794 10.9118 2.72794 5.45588 0 0 0 0 0 0 0 0 0 0 0 0 0 0 0 0 0 0 0 0 5.45588 0 0 0 0 2.72794 0 0 2.72794 0 0 0 0 0 0 0 0 2.72794 0 0 0 0 0 0 0 0 0 0 0 0 0 0 0 0 0 0 0 0 0 0 0 0 0 0 0 0 2.72794 5.45588 2.72794 2.72794 5.45588 2.72794 0 5.45588 5.45588 0 5.45588 5.45588 0 0 0 5.45588 0 0 0 2.72794 2.72794 0 2.72794 0 2.72794 0 8.18382 2.72794 2.72794 2.72794 8.18382 5.45588 5.45588 0 0 5.45588 2.72794 13.6397 5.45588 2.72794 2.72794 2.72794 0 0 0 0 0 0 0 0 0 0 0 0 0 0 0 0 0 0 0 0 0 0 0 0 0 0 0 0 0 0 0 0 0 0 0 0 0 0 0 0 0 0 0 0 0 0 0 0 0 0 0 0 0
0 0 0 0 0 0 0 0 0 0 0 0 0 0 0 0 0 0 0 0 0 0 0 0 0 0 0 0 0 0 0 0 0 0 2.72794 0 0 0 2.72794 0 2.72794 0 8.18382 2.72794 5.45588 5.45588 0 5.45588 8.18382 2.72794 0 5.45588 0 0 2.72794 2.72794 2.72794 2.72794 2.72794 2.72794 0 0 0 0 0 0 0 0 0 0 0 0 0 0 0 0 0 0 0 2.72794 2.72794 2.72794 2.72794 2.72794 2.72794 0 0 2.72794 8.18382 0 5.45588 2.72794 5.45588 0 5.45588 2.72794 0 2.72794 2.72794 0 0 0 0 0 0 0 0 0 0 0 0 0 0 0 0 0 2.72794 2.72794 0 0 0 0 2.72794 0 0 2.72794 0 0 0 0 5.45588 2.72794 0 0 2.72794 0 0 0 0 0 0 0 0 0 0 0 0 0 0 0 0 0 0 0 0 0 0 0 0 0 2.72794 0 0 0 0 2.72794 0 8.18382 5.45588 5.45588 2.72794 8.18382 2.72794 5.45588 0 2.72794 2.72794 2.72794 2.72794 5.45588 0 0 0 2.72794 0 5.45588 0 2.72794 0 2.72794 13.6397 2.72794 2.72794 0 0 2.72794 2.72794 8.18382 2.72794 5.45588 2.72794 5.45588 2.72794 2.72794 2.72794 0 0 0 0 2.72794 0 0 0 0 0 0 0 0 0 0 0 0 0 0 0 0 0 0 0 0 0 0 0 0 0 0 0 0 0 0 0 0 0 0 0 0 0 0 0 0 0 0 0 0 0 0
0 0 0 0 0 0 0 0 0 0 0 0 0 0 0 0 0 0 0 0 0 0 0 0 0 0 0 0 0 2.72794 0 0 0 0 0 0 0 0 5.45588 0 2.72794 0 0 8.18382 2.72794 5.45588 8.18382 8.18382 2.72794 5.45588 5.45588 5.45588 5.45588 13.6397 0 5.45588 8.18382 0 0 2.72794 0 0 0 2.72794 0 0 0 0 0 0 0 0 0 0 0 0 0 2.72794 2.72794 0 2.72794 2.72794 2.72794 2.72794 0 0 2.72794 5.45588 8.18382 8.18382 0 0 10.9118 5.45588 2.72794 0 5.45588 0 0 0 0 0 0 0 0 0 0 0 0 2.72794 0 0 0 0 0 0 0 0 2.72794 2.72794 0 0 2.72794 2.72794 0 5.45588 2.72794 0 0 5.45588 2.72794 0 0 2.72794 0 2.72794 0 0 0 0 0 0 0 0 0 0 0 0 0 0 0 0 0 0 0 0 0 0 0 0 5.45588 2.72794 2.72794 5.45588 2.72794 0 0 0 2.72794 8.18382 0 0 0 8.18382 0 5.45588 5.45588 5.45588 2.72794 2.72794 2.72794 2.72794 0 2.72794 0 2.72794 5.45588 5.45588 0 2.72794 5.45588 0 2.72794 0 8.18382 0 5.45588 2.72794 2.72794 2.72794 2.72794 2.72794 0 8.18382 0 2.72794 0 0 0 2.72794 0 0 0 0 0 0 0 0 0 0 0 0 0 0 0 0 0 0 0 0 0 0 0 0 0 0 0 0 0 0 0 0 0 0 0 0 0 0 0 0 0 0 0 0 0 0
0 0 0 0 0 0 0 0 0 0 0 0 0 0 0 0 0 0 0 0 0 0 0 0 0 0 0 0 0 0 0 0 0 0 0 0 0 0 2.72794 0 5.45588 2.72794 8.18382 5.45588 2.72794 5.45588 10.9118 5.45588 5.45588 5.45588 8.18382 2.72794 0 8.18382 8.18382 5.45588 2.72794 5.45588 0 0 0 0 0 0 0 0 2.72794 0 0 0 0 0 0 0 0 0 0 0 0 0 0 0 5.45588 2.72794 2.72794 5.45588 2.72794 0 5.45588 0 0 0 2.72794 2.72794 2.72794 2.72794 5.45588 0 0 0 0 0 0 0 0 0 0 0 0 0 5.45588 0 0 0 0 0 0 0 2.72794 0 0 2.72794 0 0 0 8.18382 5.45588 8.18382 0 5.45588 5.45588 8.18382 0 0 0 0 2.72794 0 0 0 0 0 0 0 0 0 0 0 0 0 0 0 0 0 0 0 0 0 0 0 2.72794 2.72794 0 2.72794 0 0 5.45588 0 5.45588 5.45588 5.45588 0 5.45588 2.72794 2.72794 0 2.72794 0 2.72794 8.18382 5.45588 0 2.72794 0 5.45588 2.72794 0 2.72794 2.72794 2.72794 0 0 0 2.72794 5.45588 0 0 0 2.72794 0 0 0 0 0 0 2.72794 0 0 0 0 0 0 0 0 0 0 0 0 0 0 0 0 0 0 0 0 0 0 0 0 0 0 0 0 0 0 0 0 0 0 0 0 0 0 0 0 0 0 0 0 0 0 0 0 0 0
0 0 0 0 0 0 0 0 0 0 0 0 0 0 0 0 0 0 0 0 0 0 0 0 0 0 0 0 0 0 0 0 0 0 0 2.72794 0 2.72794 0 0 0 0 2.72794 0 2.72794 10.9118 8.18382 13.6397 8.18382 2.72794 10.9118 0 2.72794 2.72794 8.18382 5.45588 10.9118 2.72794 2.72794 0 0 0 2.72794 0 0 0 0 0 0 0 0 0 0 0 0 0 0 0 2.72794 0 0 2.72794 0 2.72794 0 2.72794 0 5.45588 2.72794 2.72794 0 8.18382 5.45588 0 2.72794 0 2.72794 2.72794 2.72794 0 0 0 0 0 0 0 0 0 0 0 0 0 0 0 2.72794 2.72794 5.45588 0 5.45588 2.72794 0 2.72794 0 8.18382 0 8.18382 2.72794 2.72794 5.45588 0 8.18382 2.72794 2.72794 0 2.72794 2.72794 0 0 0 0 0 0 0 0 0 0 0 0 0 0 0 0 0 0 0 0 0 0 0 0 8.18382 2.72794 0 2.72794 2.72794 0 2.72794 5.45588 5.45588 2.72794 5.45588 5.45588 5.45588 8.18382 2.72794 5.45588 5.45588 0 0 0 0 8.18382 0 0 8.18382 0 0 0 10.9118 2.72794 2.72794 5.45588 2.72794 0 0 2.72794 5.45588 0 5.45588 0 0 0 5.45588 0 0 0 0 0 0 0 0 0 0 0 0 0 0 0 0 0 0 0 0 0 0 0 0 0 0 0 0 0 0 0 0 0 0 0 0 0 0 0 0 0 0 0 0 0 0 0 0 0 0 0 0 0
0 0 0 0 0 0 0 0 0 0 0 0 0 0 0 0 0 0 0 0 0 0 0 0 0 0 0 0 0 0 0 0 2.72794 0 0 2.72794 0 0 0 0 0 0 0 2.72794 5.45588 13.6397 5.45588 5.45588 5.45588 5.45588 0 8.18382 2.72794 5.45588 5.45588 2.72794 0 0 10.9118 2.72794 0 0 5.45588 0 0 0 0 0 0 0 0 0 0 0 0 0 0 0 0 0 0 0 10.9118 2.72794 2.72794 0 0 5.45588 5.45588 2.72794 2.72794 5.45588 0 0 0 2.72794 2.72794 0 0 0 0 0 0 2.72794 0 0 0 0 0 0 0 0 5.45588 2.72794 0 2.72794 0 5.45588 2.72794 2.72794 0 0 8.18382 0 0 8.18382 5.45588 10.9118 0 2.72794 5.45588 2.72794 13.6397 8.18382 10.9118 2.72794 2.72794 0 0 0 0 0 0 0 0 0 0 0 0 0 0 0 0 0 2.72794 0 0 0 0 2.72794 2.72794 0 2.72794 2.72794 0 2.72794 5.45588 2.72794 5.45588 0 2.72794 10.9118 0 5.45588 0 5.45588 2.72794 2.72794 8.18382 0 0 8.18382 0 5.45588 5.45588 0 0 2.72794 2.72794 5.45588 0 0 0 2.72794 0 5.45588 2.72794 2.72794 0 0 0 0 0 0 0 0 0 0 0 0 0 0 0 0 0 0 0 0 0 0 0 0 0 0 0 0 0 0 0 0 0 0 0 0 0 0 0 0 0 0 0 0 0 0 0 0 0 0 0 0 0 0 0 0 0 0
0 0 0 0 0 0 0 0 0 0 0 0 0 0 0 0 0 0 0 0 0 0 0 0 0 0 0 0 0 0 0 0 0 0 0 2.72794 0 2.72794 0 2.72794 8.18382 0 2.72794 0 2.72794 2.72794 8.18382 5.45588 5.45588 2.72794 5.45588 2.72794 2.72794 5.45588 2.72794 2.72794 5.45588 0 0 2.72794 0 0 0 0 0 0 0 0 0 0 0 0 0 0 0 0 0 0 0 0 0 2.72794 2.72794 0 2.72794 2.72794 2.72794 0 0 5.45588 2.72794 5.45588 0 5.45588 0 0 0 2.72794 2.72794 0 2.72794 0 0 0 0 0 0 0 0 0 0 2.72794 2.72794 0 5.45588 0 2.72794 5.45588 5.45588 2.72794 5.45588 5.45588 0 10.9118 13.6397 10.9118 8.18382 0 8.18382 10.9118 8.18382 16.3676 2.72794 8.18382 8.18382 2.72794 0 2.72794 0 0 0 0 0 0 0 0 0 0 0 0 0 0 0 0 0 0 0 0 0 0 2.72794 2.72794 8.18382 10.9118 5.45588 8.18382 10.9118 5.45588 10.9118 0 10.9118 2.72794 2.72794 0 0 13.6397 2.72794 8.18382 5.45588 5.45588 10.9118 2.72794 0 2.72794 0 0 0 0 2.72794 0 2.72794 8.18382 0 2.72794 5.45588 2.72794 0 2.72794 0 0 0 2.72794 0 0 0 0 0 0 0 0 0 0 0 0 0 0 0 0 0 0 0 0 0 0 0 0 0 0 0 0 0 0 0 0 0 0 0 0 0 0 0 0 0 0 0 0 0 0 0 0 0 0 0 0 0 0
0 0 0 0 0 0 0 0 0 0 0 0 0 0 0 0 0 0 0 0 0 0 0 0 0 0 0 0 0 0 0 0 0 0 0 0 0 0 0 5.45588 0 0 8.18382 5.45588 2.72794 2.72794 2.72794 2.72794 8.18382 10.9118 0 2.72794 2.72794 2.72794 2.72794 0 0 2.72794 0 0 0 0 0 0 0 0 0 0 0 0 0 0 0 0 0 0 2.72794 0 0 0 0 0 0 0 5.45588 0 2.72794 2.72794 0 2.72794 5.45588 0 5.45588 0 5.45588 5.45588 0 0 8.18382 2.72794 2.72794 0 0 2.72794 0 0 0 0 0 0 0 2.72794 0 0 5.45588 2.72794 0 8.18382 13.6397 0 5.45588 2.72794 13.6397 5.45588 5.45588 8.18382 0 19.0956 19.0956 10.9118 0 0 8.18382 5.45588 2.72794 0 2.72794 0 2.72794 0 0 0 0 0 0 0 0 0 0 0 0 0 0 0 0 0 0 0 0 0 2.72794 0 2.72794 2.72794 0 5.45588 2.72794 5.45588 8.18382 10.9118 8.18382 5.45588 5.45588 5.45588 2.72794 8.18382 2.72794 2.72794 2.72794 2.72794 2.72794 0 5.45588 2.72794 2.72794 10.9118 5.45588 2.72794 0 2.72794 10.9118 2.72794 0 2.72794 0 0 0 5.45588 2.72794 2.72794 0 2.72794 0 0 0 0 0 0 0 0 0 0 0 0 0 0 0 0 0 0 0 0 0 0 0 0 0 0 0 0 0 0 0 0 0 0 0 0 0 0 0 0 0 0 0 0 0 0 0 0 0 0 0 0 0 0
0 0 0 0 0 0 0 0 0 0 0 0 0 0 0 0 0 0 0 0 0 0 0 0 0 0 0 0 0 0 0 0 0 0 0 0 2.72794 0 0 0 2.72794 0 2.72794 5.45588 0 0 0 5.45588 0 5.45588 8.18382 0 0 0 2.72794 0 5.45588 2.72794 0 0 0 0 0 2.72794 0 0 0 0 0 0 0 0 0 0 0 0 0 0 0 0 0 0 0 2.72794 0 0 0 0 0 10.9118 2.72794 0 0 5.45588 0 2.72794 0 0 0 0 0 2.72794 0 0 2.72794 0 0 2.72794 2.72794 0 2.72794 0 2.72794 2.72794 8.18382 5.45588 10.9118 0 13.6397 13.6397 5.45588 5.45588 8.18382 2.72794 2.72794 8.18382 8.18382 8.18382 8.18382 0 2.72794 8.18382 2.72794 5.45588 0 8.18382 2.72794 2.72794 0 0 0 0 0 0 0 0 0 0 0 0 0 0 0 0 0 0 0 0 0 0 0 2.72794 2.72794 8.18382 5.45588 5.45588 13.6397 5.45588 8.18382 5.45588 5.45588 5.45588 2.72794 10.9118 2.72794 2.72794 2.72794 5.45588 0 2.72794 0 5.45588 2.72794 5.45588 0 0 2.72794 2.72794 2.72794 2.72794 0 2.72794 2.72794 2.72794 5.45588 0 2.72794 2.72794 0 2.72794 2.72794 2.72794 0 0 2.72794 0 0 0 0 0 0 0 0 0 0 0 0 0 0 0 0 0 0 0 0 0 0 0 0 0 0 0 0 0 0 0 0 0 0 0 0 0 0 0 0 0 0 0 0 0 0 0 0 0 0 0
0 0 0 0 0 0 0 0 0 0 0 0 0 0 0 0 0 0 0 0 0 0 0 0 0 0 0 0 0 0 0 0 0 0 0 0 0 0 0 2.72794 0 2.72794 0 2.72794 2.72794 2.72794 2.72794 0 2.72794 0 5.45588 2.72794 5.45588 2.72794 0 2.72794 2.72794 0 0 0 0 0 0 0 2.72794 0 0 0 0 0 0 0 0 0 0 0 0 0 0 0 0 0 0 2.72794 0 0 0 2.72794 0 0 2.72794 2.72794 0 5.45588 5.45588 0 2.72794 5.45588 5.45588 5.45588 5.45588 2.72794 5.45588 0 0 0 2.72794 2.72794 2.72794 2.72794 2.72794 5.45588 5.45588 5.45588 2.72794 5.45588 13.6397 8.18382 2.72794 8.18382 19.0956 10.9118 8.18382 13.6397 5.45588 5.45588 10.9118 0 5.45588 0 8.18382 5.45588 10.9118 0 2.72794 0 2.72794 2.72794 0 0 0 0 0 0 0 0 0 0 0 0 0 0 0 0 0 0 0 0 0 2.72794 0 2.72794 2.72794 5.45588 8.18382 8.18382 2.72794 8.18382 2.72794 2.72794 5.45588 5.45588 8.18382 2.72794 8.18382 8.18382 5.45588 5.45588 2.72794 2.72794 2.72794 2.72794 0 2.72794 0 0 0 2.72794 2.72794 5.45588 2.72794 0 5.45588 8.18382 5.45588 0 0 0 5.45588 2.72794 2.72794 0 0 0 0 0 0 0 0 0 0 0 0 0 0 0 0 0 0 0 0 0 0 0 0 0 0 0 0 0 0 0 0 0 0 0 0 0 0 0 0 0 0 0 0 0 0 0 0 0 0 0 0 0 0 0
0 0 0 0 0 0 0 0 0 0 0 0 0 0 0 0 0 0 0 0 0 0 0 0 0 0 0 0 0 0 0 0 0 0 0 0 0 0 0 0 0 0 0 0 0 2.72794 0 0 2.72794 0 2.72794 0 2.72794 5.45588 2.72794 8.18382 0 2.72794 0 0 0 0 0 0 2.72794 0 0 0 0 0 0 0 0 0 0 0 0 0 0 0 0 0 0 0 5.45588 0 2.72794 2.72794 0 2.72794 0 2.72794 2.72794 5.45588 0 5.45588 5.45588 5.45588 8.18382 0 0 2.72794 2.72794 5.45588 2.72794 0 2.72794 2.72794 0 2.72794 5.45588 2.72794 2.72794 0 8.18382 13.6397 8.18382 8.18382 24.5514 10.9118 5.45588 8.18382 8.18382 24.5514 8.18382 2.72794 10.9118 10.9118 5.45588 13.6397 2.72794 2.72794 8.18382 10.9118 0 8.18382 2.72794 0 2.72794 0 0 0 0 0 0 0 0 0 0 0 0 0 0 0 0 0 0 2.72794 0 0 0 2.72794 5.45588 2.72794 2.72794 2.72794 5.45588 8.18382 2.72794 0 2.72794 5.45588 0 2.72794 0 13.6397 2.72794 10.9118 0 5.45588 0 2.72794 2.72794 5.45588 0 2.72794 5.45588 5.45588 2.72794 2.72794 0 0 2.72794 8.18382 0 2.72794 5.45588 0 0 0 2.72794 0 0 0 0 0 0 0 0 0 0 0 0 0 0 0 0 0 0 0 0 0 0 0 0 0 0 0 0 0 0 0 0 0 0 0 0 0 0 0 0 0 0 0 0 0 0 0 0 0 0 0 0 0 0 0
0 0 0 0 0 0 0 0 0 0 0 0 0 0 0 0 0 0 0 0 0 0 0 0 0 0 0 0 0 0 0 0 0 0 0 0 0 0 0 0 2.72794 0 0 0 0 0 2.72794 0 0 5.45588 0 0 0 5.45588 5.45588 0 2.72794 2.72794 0 2.72794 0 0 0 2.72794 0 0 0 0 0 0 0 0 0 0 0 0 0 0 0 0 2.72794 0 0 0 2.72794 0 5.45588 2.72794 0 2.72794 2.72794 2.72794 0 5.45588 2.72794 5.45588 5.45588 2.72794 8.18382 5.45588 5.45588 2.72794 8.18382 2.72794 2.72794 0 0 0 5.45588 0 0 2.72794 2.72794 5.45588 5.45588 10.9118 10.9118 8.18382 19.0956 10.9118 5.45588 13.6397 16.3676 8.18382 8.18382 2.72794 10.9118 5.45588 5.45588 2.72794 8.18382 10.9118 2.72794 0 0 2.72794 5.45588 0 0 0 0 0 0 0 0 0 0 0 0 0 0 0 0 0 0 2.72794 0 0 0 0 0 2.72794 8.18382 5.45588 0 8.18382 2.72794 13.6397 5.45588 8.18382 10.9118 0 2.72794 2.72794 0 5.45588 2.72794 2.72794 2.72794 5.45588 0 2.72794 2.72794 2.72794 0 0 0 2.72794 0 10.9118 10.9118 2.72794 0 5.45588 5.45588 0 2.72794 0 2.72794 0 0 0 0 0 0 0 0 0 0 0 0 0 0 0 0 0 0 0 0 0 0 0 0 0 0 0 0 0 0 0 0 0 0 0 0 0 0 0 0 0 0 0 0 0 0 0 0 0 0 0 0 0 0 0 0 0
0 0 0 0 0 0 0 0 0 0 0 0 0 0 0 0 0 0 0 0 0 0 0 0 0 0 0 0 0 0 0 0 0 0 0 0 0 0 0 0 0 2.72794 5.45588 0 2.72794 0 2.72794 0 0 0 0 5.45588 2.72794 2.72794 0 2.72794 0 0 0 0 0 0 0 0 0 0 0 0 0 0 0 0 0 0 0 0 0 0 0 0 0 0 0 0 0 0 0 2.72794 5.45588 5.45588 2.72794 2.72794 5.45588 8.18382 2.72794 2.72794 2.72794 2.72794 0 5.45588 0 5.45588 8.18382 0 0 0 2.72794 5.45588 0 8.18382 0 5.45588 0 5.45588 5.45588 5.45588 16.3676 16.3676 24.5514 8.18382 10.9118 8.18382 5.45588 5.45588 5.45588 0 2.72794 2.72794 5.45588 5.45588 0 2.72794 5.45588 2.72794 5.45588 5.45588 0 2.72794 0 0 0 0 0 0 0 0 0 0 0 0 0 0 0 0 0 0 0 0 0 0 0 0 0 2.72794 8.18382 5.45588 2.72794 2.72794 10.9118 8.18382 2.72794 10.9118 5.45588 5.45588 2.72794 5.45588 0 5.45588 5.45588 2.72794 2.72794 5.45588 16.3676 2.72794 2.72794 2.72794 8.18382 8.18382 0 5.45588 5.45588 5.45588 2.72794 2.72794 5.45588 0 2.72794 0 0 2.72794 0 0 0 0 0 0 0 0 0 0 0 0 0 0 0 0 0 0 0 0 0 0 0 0 0 0 0 0 0 0 0 0 0 0 0 0 0 0 0 0 0 0 0 0 0 0 0 0 0 0 0 0 0 0 0 0
0 0 0 0 0 0 0 0 0 0 0 0 0 0 0 0 0 0 0 0 0 0 0 0 0 0 0 0 0 0 0 0 0 0 0 0 2.72794 0 0 0 2.72794 2.72794 2.72794 2.72794 2.72794 0 2.72794 0 0 0 0 2.72794 0 2.72794 2.72794 2.72794 0 0 0 0 0 0 0 0 0 0 0 0 0 0 0 0 0 0 0 0 0 0 0 0 0 0 0 0 0 2.72794 5.45588 0 5.45588 2.72794 2.72794 0 0 8.18382 10.9118 2.72794 2.72794 8.18382 5.45588 2.72794 2.72794 2.72794 0 5.45588 2.72794 5.45588 2.72794 8.18382 2.72794 8.18382 8.18382 2.72794 8.18382 2.72794 19.0956 10.9118 21.8235 13.6397 30.0073 13.6397 5.45588 2.72794 13.6397 10.9118 8.18382 10.9118 2.72794 0 5.45588 2.72794 0 10.9118 2.72794 0 2.72794 5.45588 2.72794 0 0 0 0 0 0 0 0 0 0 0 0 0 0 0 0 0 0 0 0 0 0 0 0 2.72794 8.18382 0 2.72794 2.72794 2.72794 2.72794 5.45588 0 0 8.18382 2.72794 2.72794 5.45588 5.45588 10.9118 5.45588 2.72794 8.18382 5.45588 2.72794 5.45588 2.72794 2.72794 13.6397 0 5.45588 16.3676 10.9118 2.72794 8.18382 5.45588 8.18382 5.45588 2.72794 2.72794 0 2.72794 0 0 0 0 0 0 0 0 0 0 0 0 0 0 0 0 0 0 0 0 0 0 0 0 0 0 0 0 0 0 0 0 0 0 0 0 0 0 0 0 0 0 0 0 0 0 0 0 0 0 0 0 0 0 0 0 0
0 0 0 0 0 0 0 0 0 0 0 0 0 0 0 0 0 0 0 0 0 0 0 0 0 0 0 0 0 0 0 0 0 0 0 0 0 0 0 0 0 0 0 2.72794 5.45588 2.72794 0 2.72794 0 0 0 2.72794 2.72794 0 0 2.72794 0 2.72794 0 0 0 0 0 0 0 0 0 0 0 0 0 0 0 0 0 0 0 0 0 0 0 2.72794 2.72794 0 2.72794 0 0 2.72794 0 2.72794 8.18382 5.45588 8.18382 5.45588 10.9118 10.9118 8.18382 5.45588 8.18382 5.45588 2.72794 2.72794 0 2.72794 0 2.72794 0 5.45588 8.18382 2.72794 2.72794 8.18382 10.9118 24.5514 13.6397 2.72794 16.3676 8.18382 13.6397 16.3676 16.3676 8.18382 5.45588 10.9118 5.45588 5.45588 2.72794 0 0 0 2.72794 2.72794 8.18382 0 0 0 2.72794 0 0 0 0 0 0 0 0 0 0 0 0 0 0 0 0 0 0 0 0 0 0 0 0 0 5.45588 5.45588 2.72794 2.72794 0 8.18382 5.45588 2.72794 2.72794 0 5.45588 8.18382 5.45588 2.72794 2.72794 0 10.9118 2.72794 8.18382 5.45588 2.72794 2.72794 2.72794 0 10.9118 13.6397 0 5.45588 2.72794 0 0 2.72794 5.45588 2.72794 0 0 0 2.72794 0 0 0 0 0 0 0 0 0 0 0 0 0 0 0 0 0 0 0 0 0 0 0 0 0 0 0 0 0 0 0 0 0 0 0 0 0 0 0 0 0 0 0 0 0 0 0 0 0 0 0 0 0 0 0 0
0 0 0 0 0 0 0 0 0 0 0 0 0 0 0 0 0 0 0 0 0 0 0 0 0 0 0 0 0 0 0 0 0 0 0 0 0 0 0 5.45588 0 0 2.72794 0 2.72794 0 0 0 0 0 2.72794 2.72794 0 5.45588 0 0 0 0 0 0 0 0 0 0 0 0 0 0 0 0 0 0 0 0 0 0 0 0 0 0 0 0 0 0 0 0 2.72794 0 0 13.6397 2.72794 5.45588 8.18382 5.45588 5.45588 10.9118 2.72794 8.18382 8.18382 16.3676 5.45588 2.72794 5.45588 10.9118 10.9118 2.72794 2.72794 0 2.72794 10.9118 8.18382 10.9118 10.9118 13.6397 8.18382 5.45588 13.6397 8.18382 19.0956 5.45588 5.45588 5.45588 8.18382 2.72794 5.45588 2.72794 2.72794 5.45588 8.18382 10.9118 0 0 2.72794 0 0 0 0 2.72794 2.72794 0 0 0 0 0 0 0 0 0 0 0 0 0 0 0 0 0 0 2.72794 0 0 0 2.72794 0 0 0 2.72794 2.72794 5.45588 2.72794 0 10.9118 2.72794 8.18382 0 5.45588 2.72794 10.9118 8.18382 5.45588 2.72794 2.72794 10.9118 0 5.45588 0 2.72794 2.72794 8.18382 0 8.18382 0 5.45588 8.18382 0 0 2.72794 0 0 2.72794 0 5.45588 0 0 0 0 0 0 0 0 0 0 0 0 0 0 0 0 0 0 0 0 0 0 0 0 0 0 0 0 0 0 0 0 0 0 0 0 0 0 0 0 0 0 0 0 0 0 0 0 0 0 0 0 0 0 0
0 0 0 0 0 0 0 0 0 0 0 0 0 0 0 0 0 0 0 0 0 0 0 0 0 0 0 0 0 0 0 0 0 0 0 0 0 0 5.45588 0 2.72794 0 0 0 0 2.72794 0 0 0 0 0 2.72794 2.72794 0 0 0 0 0 0 0 2.72794 0 0 0 0 0 0 0 0 0 0 0 0 0 0 0 0 0 0 0 0 0 0 0 0 2.72794 2.72794 2.72794 0 5.45588 5.45588 5.45588 5.45588 8.18382 8.18382 19.0956 5.45588 8.18382 8.18382 2.72794 10.9118 5.45588 8.18382 2.72794 13.6397 10.9118 8.18382 5.45588 8.18382 5.45588 10.9118 8.18382 19.0956 8.18382 5.45588 19.0956 13.6397 10.9118 5.45588 16.3676 5.45588 10.9118 2.72794 5.45588 2.72794 0 2.72794 2.72794 0 5.45588 5.45588 0 5.45588 13.6397 0 0 2.72794 0 0 0 0 0 0 0 0 0 0 0 0 0 0 0 0 0 0 0 0 0 0 0 0 0 0 0 0 5.45588 0 2.72794 5.45588 5.45588 2.72794 2.72794 5.45588 8.18382 2.72794 10.9118 5.45588 8.18382 8.18382 0 5.45588 0 2.72794 2.72794 0 16.3676 5.45588 2.72794 10.9118 16.3676 8.18382 8.18382 2.72794 2.72794 5.45588 5.45588 2.72794 0 5.45588 0 0 0 0 0 0 0 0 0 0 0 0 0 0 0 0 0 0 0 0 0 0 0 0 0 0 0 0 0 0 0 0 0 0 0 0 0 0 0 0 0 0 0 0 0 0 0 0 0 0 0 0 0 0 0 0 0
0 0 0 0 0 0 0 0 0 0 0 0 0 0 0 0 0 0 0 0 0 0 0 0 0 0 0 0 0 0 0 0 0 0 2.72794 0 0 0 0 0 2.72794 0 0 0 2.72794 0 0 0 0 0 0 2.72794 2.72794 0 2.72794 2.72794 0 2.72794 0 0 0 0 0 0 0 0 0 0 0 0 0 0 0 0 0 0 0 0 0 0 0 0 0 0 0 0 2.72794 2.72794 5.45588 5.45588 5.45588 2.72794 8.18382 5.45588 13.6397 2.72794 5.45588 2.72794 19.0956 10.9118 2.72794 5.45588 2.72794 10.9118 10.9118 5.45588 8.18382 5.45588 13.6397 2.72794 8.18382 21.8235 10.9118 8.18382 2.72794 8.18382 10.9118 24.5514 2.72794 5.45588 10.9118 8.18382 10.9118 2.72794 8.18382 5.45588 2.72794 0 2.72794 2.72794 2.72794 2.72794 0 0 0 0 0 0 0 0 0 0 0 0 0 0 0 0 0 0 0 0 0 0 0 0 0 0 0 0 2.72794 0 0 0 0 0 0 2.72794 0 0 0 5.45588 10.9118 8.18382 16.3676 2.72794 5.45588 5.45588 8.18382 8.18382 5.45588 10.9118 2.72794 10.9118 5.45588 2.72794 2.72794 2.72794 2.72794 8.18382 5.45588 2.72794 2.72794 5.45588 10.9118 0 0 2.72794 2.72794 0 0 2.72794 0 0 0 0 0 0 0 0 0 0 0 0 0 0 0 0 0 0 0 0 0 0 0 0 0 0 0 0 0 0 0 0 0 0 0 0 0 0 0 0 0 0 0 0 0 0 0 0 0 0 0 0 0 0
0 0 0 0 0 0 0 0 0 0 0 0 0 0 0 0 0 0 0 0 0 0 0 0 0 0 0 0 0 0 0 0 0 0 0 0 0 0 0 2.72794 0 0 0 0 0 0 8.18382 0 0 2.72794 0 8.18382 0 5.45588 2.72794 0 0 5.45588 0 0 0 0 0 0 0 2.72794 2.72794 0 0 0 0 0 0 0 0 0 0 0 0 0 0 0 0 0 0 0 2.72794 5.45588 0 5.45588 2.72794 5.45588 10.9118 13.6397 8.18382 2.72794 10.9118 8.18382 5.45588 5.45588 10.9118 13.6397 5.45588 13.6397 8.18382 5.45588 2.72794 5.45588 8.18382 10.9118 13.6397 10.9118 10.9118 10.9118 13.6397 13.6397 2.72794 10.9118 5.45588 8.18382 10.9118 8.18382 0 2.72794 2.72794 0 0 5.45588 8.18382 2.72794 5.45588 2.72794 0 0 5.45588 0 0 2.72794 0 0 0 0 0 0 0 0 0 0 0 0 0 0 0 0 0 0 0 0 0 0 0 0 2.72794 0 0 0 0 0 2.72794 2.72794 2.72794 2.72794 5.45588 2.72794 5.45588 0 2.72794 5.45588 2.72794 8.18382 2.72794 8.18382 8.18382 2.72794 8.18382 2.72794 8.18382 8.18382 13.6397 5.45588 0 5.45588 5.45588 2.72794 2.72794 0 2.72794 2.72794 2.72794 0 0 0 0 0 0 0 0 0 0 0 0 0 0 0 0 0 0 0 0 0 0 0 0 0 0 0 0 0 0 0 0 0 0 0 0 0 0 0 0 0 0 0 0 0 0 0 0 0 0 0 0 0 0 0 0 0
0 0 0 0 0 0 0 0 0 0 0 0 0 0 0 0 0 0 0 0 0 0 0 0 0 0 0 0 0 0 0 0 0 0 5.45588 0 0 0 0 5.45588 0 2.72794 0 0 2.72794 0 2.72794 0 0 0 2.72794 8.18382 2.72794 2.72794 2.72794 2.72794 2.72794 0 0 2.72794 0 2.72794 0 0 0 0 0 0 0 0 0 0 0 0 0 0 0 0 0 0 0 0 2.72794 0 2.72794 0 0 0 0 5.45588 8.18382 5.45588 10.9118 8.18382 10.9118 16.3676 8.18382 19.0956 8.18382 2.72794 13.6397 16.3676 8.18382 8.18382 5.45588 10.9118 10.9118 10.9118 5.45588 2.72794 10.9118 16.3676 10.9118 8.18382 8.18382 8.18382 5.45588 2.72794 13.6397 8.18382 2.72794 0 2.72794 0 2.72794 5.45588 0 0 2.72794 0 0 2.72794 0 5.45588 2.72794 0 0 0 0 0 2.72794 0 0 0 0 0 0 0 0 0 0 0 0 0 0 0 0 0 0 0 0 0 0 0 0 0 0 0 0 5.45588 16.3676 5.45588 10.9118 5.45588 0 2.72794 5.45588 0 5.45588 2.72794 2.72794 5.45588 2.72794 2.72794 13.6397 2.72794 5.45588 8.18382 8.18382 0 19.0956 5.45588 8.18382 8.18382 5.45588 0 0 2.72794 0 0 0 0 2.72794 0 0 0 0 0 0 0 0 0 0 0 0 0 0 0 0 0 0 0 0 0 0 0 0 0 0 0 0 0 0 0 0 0 0 0 0 0 0 0 0 0 0 0 0 0 0 0 0 0 0 0 0 0
0 0 0 0 0 0 0 0 0 0 0 0 0 0 0 0 0 0 0 0 0 0 0 0 0 0 0 0 0 0 0 0 0 0 0 2.72794 0 0 0 0 0 0 0 0 0 0 2.72794 0 2.72794 0 0 2.72794 0 2.72794 0 5.45588 2.72794 0 0 0 0 0 0 0 0 0 0 0 0 0 0 0 0 0 0 0 0 0 0 0 0 0 0 0 0 0 0 0 2.72794 0 10.9118 2.72794 2.72794 10.9118 13.6397 10.9118 13.6397 2.72794 8.18382 10.9118 8.18382 2.72794 10.9118 0 2.72794 8.18382 5.45588 2.72794 0 2.72794 2.72794 10.9118 13.6397 10.9118 5.45588 13.6397 10.9118 5.45588 5.45588 2.72794 0 5.45588 5.45588 5.45588 0 0 0 2.72794 0 0 0 2.72794 2.72794 0 5.45588 0 0 0 0 0 0 0 0 0 0 0 0 0 0 0 0 0 0 0 0 0 0 0 0 0 0 0 0 2.72794 0 0 0 0 8.18382 2.72794 5.45588 5.45588 8.18382 10.9118 21.8235 2.72794 5.45588 8.18382 2.72794 2.72794 2.72794 5.45588 8.18382 2.72794 5.45588 5.45588 10.9118 5.45588 0 8.18382 8.18382 5.45588 5.45588 5.45588 2.72794 0 2.72794 0 0 0 0 0 0 0 0 0 0 0 0 0 0 0 0 0 0 0 0 0 0 0 0 0 0 0 0 0 0 0 0 0 0 0 0 0 0 0 0 0 0 0 0 0 0 0 0 0 0 0 0 0 0 0 0 0 0 0
0 0 0 0 0 0 0 0 0 0 0 0 0 0 0 0 0 0 0 0 0 0 0 0 0 0 0 0 0 0 0 0 0 2.72794 0 5.45588 2.72794 0 0 0 0 0 0 0 8.18382 0 0 0 2.72794 2.72794 2.72794 2.72794 0 0 2.72794 2.72794 5.45588 0 0 0 5.45588 0 0 0 0 2.72794 0 0 2.72794 0 0 0 0 0 0 0 0 0 0 0 0 0 0 0 2.72794 0 0 0 2.72794 0 2.72794 8.18382 5.45588 10.9118 5.45588 10.9118 13.6397 5.45588 8.18382 0 5.45588 10.9118 8.18382 0 8.18382 13.6397 5.45588 2.72794 10.9118 13.6397 19.0956 10.9118 8.18382 5.45588 10.9118 2.72794 5.45588 2.72794 2.72794 0 5.45588 0 0 2.72794 0 0 0 0 0 2.72794 0 2.72794 2.72794 0 2.72794 0 0 0 0 0 0 0 0 0 0 0 0 0 0 0 0 0 0 0 0 0 0 0 0 0 0 0 2.72794 0 0 0 2.72794 2.72794 0 2.72794 0 8.18382 8.18382 8.18382 8.18382 0 8.18382 0 0 0 2.72794 5.45588 8.18382 10.9118 2.72794 0 2.72794 2.72794 13.6397 8.18382 5.45588 2.72794 2.72794 2.72794 2.72794 0 2.72794 2.72794 0 0 0 0 0 0 0 0 0 0 0 0 0 0 0 0 0 0 0 0 0 0 0 0 0 0 0 0 0 0 0 0 0 0 0 0 0 0 0 0 0 0 0 0 0 0 0 0 0 0 0 0 0 0 0 0 0 0
0 0 0 0 0 0 0 0 0 0 0 0 0 0 0 0 0 0 0 0 0 0 0 0 0 0 0 0 0 0 0 0 0 0 2.72794 0 0 0 0 0 0 2.72794 0 8.18382 2.72794 2.72794 0 0 0 0 2.72794 5.45588 2.72794 2.72794 10.9118 2.72794 5.45588 8.18382 0 2.72794 0 0 0 0 0 0 0 0 0 0 0 0 0 0 0 0 0 0 0 0 0 2.72794 0 0 0 2.72794 5.45588 0 2.72794 5.45588 2.72794 0 8.18382 5.45588 10.9118 2.72794 13.6397 10.9118 8.18382 5.45588 16.3676 13.6397 2.72794 8.18382 5.45588 0 0 5.45588 8.18382 0 10.9118 10.9118 2.72794 0 10.9118 2.72794 0 2.72794 2.72794 0 0 0 0 0 0 0 0 0 0 0 0 0 0 2.72794 2.72794 0 0 2.72794 0 0 0 0 0 0 0 0 0 0 0 0 0 0 0 0 0 0 0 0 0 0 0 0 0 0 0 0 0 8.18382 5.45588 8.18382 2.72794 5.45588 5.45588 8.18382 16.3676 8.18382 5.45588 8.18382 8.18382 0 0 2.72794 0 0 2.72794 13.6397 10.9118 5.45588 8.18382 2.72794 10.9118 2.72794 2.72794 2.72794 0 0 2.72794 5.45588 0 0 0 0 0 0 0 0 0 0 0 0 0 0 0 0 0 0 0 0 0 0 0 0 0 0 0 0 0 0 0 0 0 0 0 0 0 0 0 0 0 0 0 0 0 0 0 0 0 0 0 0 0 0 0 0 0 0
0 0 0 0 0 0 0 0 0 0 0 0 0 0 0 0 0 0 0 0 0 0 0 0 0 0 0 0 0 0 2.72794 0 0 2.72794 2.72794 5.45588 2.72794 0 0 0 2.72794 0 0 0 2.72794 0 2.72794 0 2.72794 2.72794 0 2.72794 2.72794 5.45588 0 2.72794 0 0 5.45588 0 0 0 0 0 0 0 0 0 0 0 0 0 0 0 0 0 0 0 0 0 0 0 0 0 0 0 0 0 0 0 2.72794 2.72794 5.45588 10.9118 8.18382 5.45588 13.6397 10.9118 8.18382 5.45588 10.9118 2.72794 2.72794 2.72794 5.45588 8.18382 8.18382 0 8.18382 0 0 0 2.72794 8.18382 0 8.18382 0 2.72794 5.45588 0 2.72794 0 0 0 2.72794 0 0 0 0 0 0 0 2.72794 0 0 0 0 0 2.72794 0 0 0 0 0 0 0 0 0 0 0 0 0 0 0 0 0 0 0 0 0 0 0 0 0 0 0 2.72794 2.72794 0 10.9118 0 10.9118 5.45588 8.18382 5.45588 5.45588 5.45588 0 0 8.18382 0 2.72794 2.72794 0 8.18382 2.72794 5.45588 2.72794 13.6397 13.6397 2.72794 2.72794 5.45588 2.72794 2.72794 2.72794 0 0 0 5.45588 0 0 0 0 0 0 0 0 0 0 0 0 0 0 0 0 0 0 0 0 0 0 0 0 0 0 0 0 0 0 0 0 0 0 0 0 0 0 0 0 0 0 0 0 0 0 0 0 0 0 0 0 0 0 0 0
0 0 0 0 0 0 0 0 0 0 0 0 0 0 0 0 0 0 0 0 0 0 0 0 0 0 0 0 0 0 0 0 0 2.72794 5.45588 2.72794 0 2.72794 2.72794 2.72794 5.45588 8.18382 0 0 2.72794 5.45588 5.45588 0 8.18382 0 0 2.72794 2.72794 5.45588 2.72794 0 2.72794 2.72794 5.45588 2.72794 0 2.72794 2.72794 0 0 0 0 0 0 0 0 0 0 0 0 0 0 0 0 0 0 2.72794 0 2.72794 0 0 0 0 2.72794 5.45588 8.18382 8.18382 0 2.72794 8.18382 2.72794 8.18382 2.72794 0 8.18382 0 0 8.18382 2.72794 10.9118 8.18382 5.45588 0 8.18382 5.45588 5.45588 2.72794 8.18382 5.45588 13.6397 8.18382 2.72794 2.72794 0 2.72794 0 0 0 0 2.72794 0 0 0 0 0 0 0 0 0 0 0 0 0 0 0 0 0 0 0 0 0 0 0 0 0 0 0 0 0 0 0 0 0 0 0 0 0 0 0 0 0 0 2.72794 0 8.18382 5.45588 0 8.18382 5.45588 8.18382 10.9118 5.45588 2.72794 2.72794 2.72794 10.9118 0 0 5.45588 5.45588 5.45588 5.45588 5.45588 8.18382 16.3676 5.45588 5.45588 2.72794 2.72794 2.72794 2.72794 0 0 0 0 0 2.72794 0 0 0 0 0 0 0 0 0 0 0 0 0 0 0 0 0 0 0 0 0 0 0 0 0 0 0 0 0 0 0 0 0 0 0 0 0 0 0 0 0 0 0 0 0 0 0 0 0 0 0 0 0 0
0 0 0 0 0 0 0 0 0 0 0 0 0 0 0 0 0 0 0 0 0 0 0 0 0 0 0 0 0 0 0 0 0 0 2.72794 0 5.45588 8.18382 2.72794 2.72794 0 5.45588 0 2.72794 8.18382 5.45588 2.72794 8.18382 5.45588 2.72794 2.72794 8.18382 2.72794 8.18382 0 0 8.18382 0 0 2.72794 0 0 2.72794 0 0 0 2.72794 0 0 0 0 0 0 0 0 0 0 0 0 0 0 0 0 0 0 0 5.45588 2.72794 13.6397 2.72794 2.72794 13.6397 5.45588 10.9118 8.18382 19.0956 8.18382 2.72794 5.45588 8.18382 2.72794 0 8.18382 2.72794 8.18382 2.72794 2.72794 8.18382 0 5.45588 5.45588 8.18382 2.72794 13.6397 2.72794 8.18382 5.45588 0 2.72794 2.72794 2.72794 0 2.72794 2.72794 0 0 0 0 0 0 0 0 0 0 2.72794 0 0 0 0 0 0 0 0 0 0 0 0 0 0 0 0 0 0 0 0 0 0 0 0 0 0 0 0 0 0 0 2.72794 0 5.45588 5.45588 0 2.72794 5.45588 8.18382 5.45588 5.45588 2.72794 5.45588 0 5.45588 2.72794 8.18382 2.72794 2.72794 8.18382 8.18382 10.9118 21.8235 10.9118 8.18382 5.45588 5.45588 2.72794 2.72794 8.18382 5.45588 2.72794 0 2.72794 5.45588 0 0 0 0 0 0 0 0 0 0 0 0 0 0 0 0 0 0 0 0 0 0 0 0 0 0 0 0 0 0 0 0 0 0 0 0 0 0 0 0 0 0 0 0 0 0 0 0 0 0 0 0 0 0 0 0
0 0 0 0 0 0 0 0 0 0 0 0 0 0 0 0 0 0 0 0 0 0 0 0 0 0 0 0 0 0 0 0 0 0 0 0 0 0 2.72794 0 2.72794 5.45588 8.18382 0 5.45588 5.45588 2.72794 2.72794 2.72794 0 0 2.72794 2.72794 5.45588 10.9118 5.45588 8.18382 5.45588 5.45588 2.72794 0 5.45588 2.72794 5.45588 0 0 0 0 2.72794 0 0 0 0 0 0 0 0 0 0 0 0 0 0 0 0 0 0 0 0 8.18382 2.72794 0 2.72794 0 5.45588 2.72794 8.18382 10.9118 2.72794 0 2.72794 5.45588 0 5.45588 0 2.72794 5.45588 2.72794 0 2.72794 0 10.9118 5.45588 0 2.72794 2.72794 2.72794 2.72794 2.72794 2.72794 2.72794 0 0 0 0 0 0 0 0 0 0 0 0 0 0 0 0 0 0 0 0 0 0 0 0 0 0 0 0 0 0 0 0 0 0 0 0 0 0 0 0 0 0 2.72794 0 0 2.72794 0 5.45588 5.45588 2.72794 0 16.3676 0 5.45588 0 2.72794 2.72794 0 0 0 0 2.72794 0 8.18382 8.18382 10.9118 2.72794 5.45588 10.9118 16.3676 5.45588 10.9118 10.9118 2.72794 5.45588 0 0 0 0 0 0 0 0 0 0 0 0 0 0 0 0 0 0 0 0 0 0 0 0 0 0 0 0 0 0 0 0 0 0 0 0 0 0 0 0 0 0 0 0 0 0 0 0 0 0 0 0 0 0 0 0 0 0 0 0
0 0 0 0 0 0 0 0 0 0 0 0 0 0 0 0 0 0 0 0 0 0 0 0 0 0 0 0 0 0 0 2.72794 2.72794 2.72794 0 2.72794 2.72794 2.72794 2.72794 0 2.72794 2.72794 2.72794 2.72794 2.72794 2.72794 0 2.72794 0 2.72794 0 0 0 5.45588 8.18382 10.9118 2.72794 2.72794 0 2.72794 2.72794 0 0 0 2.72794 0 0 2.72794 0 0 0 0 0 0 0 0 0 0 0 0 0 0 0 2.72794 0 0 2.72794 2.72794 0 5.45588 5.45588 8.18382 2.72794 2.72794 8.18382 2.72794 2.72794 2.72794 8.18382 0 5.45588 5.45588 0 0 0 2.72794 2.72794 2.72794 5.45588 0 5.45588 5.45588 2.72794 2.72794 10.9118 2.72794 2.72794 8.18382 0 2.72794 5.45588 5.45588 0 0 0 0 0 0 0 0 0 0 0 0 0 0 0 0 0 0 0 0 0 0 0 0 0 0 0 0 0 0 0 0 0 0 0 0 0 0 0 0 0 0 0 0 2.72794 2.72794 5.45588 0 2.72794 0 0 8.18382 10.9118 0 2.72794 8.18382 2.72794 0 2.72794 0 5.45588 0 5.45588 2.72794 8.18382 10.9118 0 10.9118 0 10.9118 2.72794 2.72794 2.72794 0 0 0 0 5.45588 0 0 0 0 0 0 0 0 0 0 0 0 0 0 0 0 0 0 0 0 0 0 0 0 0 0 0 0 0 0 0 0 0 0 0 0 0 0 0 0 0 0 0 0 0 0 0 0 0 0 0 0 0 0 0 0
0 0 0 0 0 0 0 0 0 0 0 0 0 0 0 0 0 0 0 0 0 0 0 0 0 0 0 0 0 0 0 0 0 5.45588 0 2.72794 0 2.72794 0 5.45588 2.72794 0 2.72794 0 13.6397 2.72794 2.72794 0 2.72794 2.72794 13.6397 5.45588 5.45588 5.45588 2.72794 2.72794 10.9118 2.72794 2.72794 2.72794 0 2.72794 0 5.45588 0 2.72794 2.72794 0 2.72794 0 0 0 0 0 0 0 0 0 0 0 0 0 0 0 0 0 0 0 0 5.45588 2.72794 2.72794 2.72794 2.72794 2.72794 0 0 8.18382 0 2.72794 0 0 0 0 2.72794 0 2.72794 2.72794 10.9118 5.45588 13.6397 8.18382 2.72794 2.72794 5.45588 2.72794 5.45588 0 5.45588 5.45588 5.45588 2.72794 0 0 2.72794 0 0 0 0 0 0 0 0 0 0 0 0 0 0 0 0 0 0 0 0 0 0 0 0 0 0 0 0 0 0 0 0 0 0 0 0 0 0 0 0 0 0 0 2.72794 2.72794 0 8.18382 0 5.45588 2.72794 0 2.72794 0 2.72794 2.72794 0 0 0 0 10.9118 5.45588 0 5.45588 8.18382 2.72794 8.18382 8.18382 5.45588 2.72794 5.45588 0 5.45588 2.72794 2.72794 0 2.72794 0 0 0 0 0 0 0 0 0 0 0 0 0 0 0 0 0 0 0 0 0 0 0 0 0 0 0 0 0 0 0 0 0 0 0 0 0 0 0 0 0 0 0 0 0 0 0 0 0 0 0 0 0 0 0
0 0 0 0 0 0 0 0 0 0 0 0 0 0 0 0 0 0 0 0 0 0 0 0 0 0 0 0 0 2.72794 0 0 0 2.72794 0 2.72794 2.72794 2.72794 2.72794 5.45588 2.72794 2.72794 0 0 8.18382 5.45588 8.18382 0 2.72794 5.45588 8.18382 8.18382 2.72794 5.45588 5.45588 8.18382 5.45588 0 2.72794 5.45588 0 0 0 0 0 2.72794 0 0 0 0 0 0 0 0 0 0 0 0 0 0 0 0 0 0 0 0 0 0 0 0 5.45588 5.45588 2.72794 0 0 0 2.72794 2.72794 0 0 0 0 0 0 0 0 0 2.72794 2.72794 0 13.6397 5.45588 5.45588 2.72794 8.18382 0 0 2.72794 2.72794 10.9118 5.45588 8.18382 5.45588 8.18382 2.72794 0 0 0 0 0 0 0 0 0 0 0 0 0 0 0 0 0 0 0 0 0 0 0 0 0 0 0 0 0 0 0 0 0 0 0 0 0 0 0 0 0 0 0 2.72794 0 0 0 0 2.72794 5.45588 2.72794 2.72794 2.72794 0 0 5.45588 2.72794 2.72794 0 2.72794 2.72794 2.72794 10.9118 0 5.45588 5.45588 13.6397 0 0 2.72794 2.72794 0 2.72794 0 2.72794 0 0 0 0 0 0 0 0 0 0 0 0 0 0 0 0 0 0 0 0 0 0 0 0 0 0 0 0 0 0 0 0 0 0 0 0 0 0 0 0 0 0 0 0 0 0 0 0 0 0 0 0 0 0 0 0
0 0 0 0 0 0 0 0 0 0 0 0 0 0 0 0 0 0 0 0 0 0 0 0 0 0 0 0 0 0 0 5.45588 0 0 2.72794 0 0 0 0 2.72794 2.72794 5.45588 2.72794 2.72794 8.18382 0 2.72794 2.72794 5.45588 0 5.45588 2.72794 5.45588 0 8.18382 2.72794 2.72794 5.45588 5.45588 0 0 2.72794 5.45588 2.72794 5.45588 0 0 0 0 0 0 0 0 0 0 0 0 0 0 0 0 0 0 0 0 0 0 0 0 0 0 0 2.72794 2.72794 0 0 0 0 0 0 0 0 0 0 0 0 0 0 2.72794 0 0 2.72794 10.9118 0 8.18382 8.18382 2.72794 2.72794 0 0 0 5.45588 2.72794 2.72794 2.72794 5.45588 5.45588 0 0 0 0 0 0 0 0 0 0 0 0 0 0 0 0 0 0 0 0 0 0 0 0 0 0 0 0 0 0 0 0 0 0 0 0 0 0 2.72794 0 0 0 0 0 0 0 0 2.72794 0 0 0 0 0 0 2.72794 0 0 2.72794 2.72794 0 5.45588 8.18382 2.72794 5.45588 2.72794 2.72794 2.72794 0 5.45588 8.18382 5.45588 0 0 0 0 0 0 0 0 0 0 0 0 0 0 0 0 0 0 0 0 0 0 0 0 0 0 0 0 0 0 0 0 0 0 0 0 0 0 0 0 0 0 0 0 0 0 0 0 0 0 0 0 0 0 0 0 0 0
0 0 0 0 0 0 0 0 0 0 0 0 0 0 0 0 0 0 0 0 0 0 0 0 0 0 0 0 0 0 0 0 0 0 0 0 0 8.18382 2.72794 5.45588 5.45588 8.18382 0 2.72794 0 0 13.6397 2.72794 2.72794 8.18382 2.72794 8.18382 5.45588 5.45588 2.72794 5.45588 10.9118 5.45588 8.18382 0 8.18382 2.72794 8.18382 2.72794 0 2.72794 0 0 0 0 0 0 0 2.72794 0 0 0 0 0 0 0 0 0 0 0 0 0 0 0 0 0 0 2.72794 0 0 5.45588 0 0 0 0 0 0 0 0 0 0 2.72794 0 13.6397 0 8.18382 5.45588 2.72794 5.45588 5.45588 5.45588 2.72794 2.72794 8.18382 8.18382 5.45588 2.72794 5.45588 5.45588 0 0 0 2.72794 0 0 0 0 0 0 0 0 0 0 0 0 0 0 0 0 0 0 0 0 0 0 0 0 0 0 0 0 0 0 0 0 0 0 0 0 0 0 0 0 0 0 0 0 0 2.72794 0 0 0 0 0 0 0 0 0 2.72794 2.72794 2.72794 0 2.72794 2.72794 0 0 2.72794 5.45588 0 8.18382 0 2.72794 5.45588 2.72794 0 0 0 0 0 0 0 0 0 0 0 0 0 0 0 0 0 0 0 0 0 0 0 0 0 0 0 0 0 0 0 0 0 0 0 0 0 0 0 0 0 0 0 0 0 0 0 0 0 0 0 0 0 0 0 0 0
0 0 0 0 0 0 0 0 0 0 0 0 0 0 0 0 0 0 0 0 0 0 0 0 0 0 0 0 0 0 0 2.72794 0 0 0 0 0 0 0 0 0 0 0 0 2.72794 5.45588 0 2.72794 2.72794 5.45588 2.72794 2.72794 16.3676 2.72794 8.18382 8.18382 5.45588 5.45588 8.18382 0 5.45588 0 0 2.72794 0 2.72794 0 2.72794 0 0 0 0 0 0 0 0 0 0 0 0 0 0 0 0 0 0 2.72794 0 0 0 2.72794 0 0 0 5.45588 0 2.72794 0 0 0 0 0 0 0 0 0 5.45588 2.72794 0 2.72794 5.45588 2.72794 2.72794 2.72794 2.72794 5.45588 5.45588 2.72794 0 5.45588 5.45588 0 2.72794 2.72794 8.18382 0 0 5.45588 0 0 0 0 0 0 0 0 0 0 0 0 0 0 0 0 0 0 0 0 0 0 0 0 0 0 0 0 0 0 0 0 0 0 0 0 0 0 0 0 0 2.72794 2.72794 2.72794 0 0 0 0 0 0 0 0 0 0 0 0 0 0 0 0 0 5.45588 0 0 2.72794 2.72794 5.45588 0 0 2.72794 5.45588 0 0 0 0 0 0 0 0 0 0 0 0 0 0 0 0 0 0 0 0 0 0 0 0 0 0 0 0 0 0 0 0 0 0 0 0 0 0 0 0 0 0 0 0 0 0 0 0 0 0 0 0 0 0 0 0 0
0 0 0 0 0 0 0 0 0 0 0 0 0 0 0 0 0 0 0 0 0 0 0 0 0 0 0 0 0 0 0 5.45588 0 2.72794 0 0 0 2.72794 0 0 0 0 2.72794 2.72794 5.45588 5.45588 5.45588 2.72794 5.45588 5.45588 2.72794 10.9118 10.9118 2.72794 5.45588 5.45588 5.45588 0 0 2.72794 2.72794 8.18382 2.72794 2.72794 0 0 5.45588 2.72794 0 0 0 0 0 0 0 0 2.72794 0 0 0 0 0 0 0 2.72794 0 0 0 0 0 0 0 0 0 0 0 0 0 0 0 0 0 0 0 0 0 8.18382 0 2.72794 10.9118 10.9118 8.18382 2.72794 2.72794 10.9118 10.9118 2.72794 2.72794 10.9118 16.3676 5.45588 2.72794 8.18382 5.45588 2.72794 5.45588 2.72794 0 0 0 0 0 0 0 0 0 0 0 0 0 0 0 0 0 0 0 0 0 0 0 0 0 0 0 0 0 0 0 0 0 0 0 0 0 0 0 0 2.72794 0 0 0 0 0 0 0 0 0 0 2.72794 2.72794 0 2.72794 0 0 0 0 0 2.72794 8.18382 10.9118 0 0 2.72794 2.72794 0 0 2.72794 2.72794 0 0 0 2.72794 0 0 0 0 0 0 0 0 0 0 0 0 0 0 0 0 0 0 0 0 0 0 0 0 0 0 0 0 0 0 0 0 0 0 0 0 0 0 0 0 0 0 0 0 0 0 0 0 0 0 0 0 0 0
0 0 0 0 0 0 0 0 0 0 0 0 0 0 0 0 0 0 0 0 0 0 0 0 0 0 0 0 0 0 0 0 0 0 2.72794 0 0 2.72794 2.72794 0 5.45588 2.72794 2.72794 2.72794 2.72794 0 2.72794 2.72794 8.18382 2.72794 0 8.18382 8.18382 5.45588 8.18382 0 5.45588 10.9118 13.6397 8.18382 0 8.18382 0 0 0 0 5.45588 0 5.45588 0 0 0 0 0 0 0 0 0 0 0 0 0 0 0 0 0 0 0 0 0 0 0 0 2.72794 0 0 0 0 0 0 0 0 0 0 0 5.45588 2.72794 2.72794 8.18382 2.72794 5.45588 10.9118 13.6397 5.45588 5.45588 5.45588 2.72794 2.72794 8.18382 2.72794 5.45588 5.45588 10.9118 8.18382 10.9118 5.45588 0 0 2.72794 0 0 0 0 0 0 0 0 0 0 0 0 0 0 0 0 0 0 0 0 0 0 0 0 0 0 0 0 0 0 0 0 0 0 0 0 0 0 0 0 0 0 0 0 2.72794 0 0 0 0 0 0 0 0 2.72794 0 0 0 2.72794 0 0 0 0 0 5.45588 2.72794 0 0 5.45588 2.72794 0 0 0 0 0 0 0 0 0 0 0 0 0 0 0 0 0 0 0 0 0 0 0 0 0 0 0 0 0 0 0 0 0 0 0 0 0 0 0 0 0 0 0 0 0 0 0 0 0 0 0 0 0 0 0 0 0 0
0 0 0 0 0 0 0 0 0 0 0 0 0 0 0 0 0 0 0 0 0 0 0 0 0 0 0 0 0 0 0 0 0 0 0 2.72794 0 2.72794 0 0 0 2.72794 2.72794 2.72794 5.45588 5.45588 0 13.6397 5.45588 0 8.18382 8.18382 0 10.9118 16.3676 2.72794 8.18382 8.18382 13.6397 5.45588 5.45588 2.72794 0 0 5.45588 2.72794 0 0 0 0 0 0 0 0 0 0 0 0 0 0 0 0 0 0 0 0 0 0 0 0 0 0 0 0 0 0 0 0 0 0 0 0 0 2.72794 2.72794 0 0 5.45588 0 5.45588 5.45588 13.6397 8.18382 8.18382 5.45588 5.45588 0 0 5.45588 2.72794 2.72794 8.18382 2.72794 2.72794 10.9118 2.72794 2.72794 2.72794 2.72794 2.72794 0 0 0 0 0 0 0 0 0 0 0 0 0 0 0 0 0 0 0 0 0 0 0 0 0 0 0 0 0 0 0 0 0 0 0 0 0 0 0 0 0 0 0 0 0 2.72794 0 0 2.72794 0 0 0 0 0 0 0 0 0 0 2.72794 0 0 0 2.72794 2.72794 0 2.72794 0 2.72794 5.45588 0 0 0 0 0 0 0 0 0 0 0 0 0 0 0 0 0 0 0 0 0 0 0 0 0 0 0 0 0 0 0 0 0 0 0 0 0 0 0 0 0 0 0 0 0 0 0 0 0 0 0 0 0 0 0 0
0 0 0 0 0 0 0 0 0 0 0 0 0 0 0 0 0 0 0 0 0 0 0 0 0 0 0 0 0 0 0 0 0 0 0 0 5.45588 5.45588 0 0 2.72794 0 0 2.72794 2.72794 0 5.45588 2.72794 8.18382 5.45588 2.72794 2.72794 2.72794 2.72794 8.18382 0 8.18382 2.72794 8.18382 8.18382 0 0 2.72794 2.72794 2.72794 0 0 2.72794 0 2.72794 0 0 0 0 0 0 0 0 0 0 0 0 0 0 0 0 0 0 0 0 0 0 0 0 0 0 0 0 0 0 2.72794 0 2.72794 0 0 2.72794 5.45588 5.45588 10.9118 2.72794 8.18382 13.6397 5.45588 5.45588 16.3676 2.72794 0 10.9118 5.45588 0 5.45588 5.45588 0 8.18382 2.72794 0 0 2.72794 2.72794 2.72794 0 2.72794 0 0 0 0 0 0 0 0 0 0 0 0 0 0 0 0 0 0 0 0 0 0 0 0 0 0 0 0 0 0 0 0 0 0 0 0 0 2.72794 0 0 0 2.72794 0 0 0 0 0 0 0 0 2.72794 0 0 0 0 2.72794 0 0 5.45588 0 0 0 5.45588 0 0 0 0 2.72794 0 0 0 0 0 0 0 0 0 0 0 0 0 0 0 0 0 0 0 0 0 0 0 0 0 0 0 0 0 0 0 0 0 0 0 0 0 0 0 0 0 0 0 0 0 0 0 0 0 0 0 0 0 0 0 0
0 0 0 0 0 0 0 0 0 0 0 0 0 0 0 0 0 0 0 0 0 0 0 0 0 0 0 0 0 0 0 0 0 0 0 0 0 0 0 0 2.72794 0 5.45588 2.72794 8.18382 0 2.72794 10.9118 10.9118 8.18382 5.45588 10.9118 5.45588 2.72794 2.72794 8.18382 5.45588 5.45588 5.45588 5.45588 8.18382 0 0 5.45588 0 0 0 0 0 2.72794 0 0 0 0 0 0 0 0 0 0 0 2.72794 0 0 0 0 0 0 0 0 2.72794 0 0 0 0 2.72794 0 0 0 2.72794 0 2.72794 0 0 2.72794 8.18382 0 10.9118 2.72794 5.45588 5.45588 5.45588 8.18382 2.72794 2.72794 5.45588 2.72794 8.18382 2.72794 0 2.72794 2.72794 5.45588 2.72794 8.18382 0 5.45588 0 5.45588 0 0 0 0 0 0 0 0 0 0 0 0 0 0 0 0 0 0 0 0 0 0 0 0 0 0 0 0 0 0 0 0 0 0 0 0 0 0 0 0 0 0 0 0 0 0 0 0 0 0 0 0 0 0 0 2.72794 0 0 0 0 0 0 0 0 0 0 0 0 0 0 0 0 0 0 0 0 0 0 0 0 0 0 0 0 0 0 0 0 0 0 0 0 0 0 0 0 0 0 0 0 0 0 0 0 0 0 0 0 0 0 0 0 0 0 0 0 0 0 0 0 0 0 0 0 0 0 0
0 0 0 0 0 0 0 0 0 0 0 0 0 0 0 0 0 0 0 0 0 0 0 0 0 0 0 0 0 0 0 0 0 0 0 0 0 2.72794 0 0 0 2.72794 0 0 2.72794 0 2.72794 0 5.45588 5.45588 10.9118 5.45588 2.72794 0 2.72794 2.72794 5.45588 5.45588 2.72794 2.72794 0 0 2.72794 5.45588 0 5.45588 0 0 0 0 0 2.72794 2.72794 0 0 0 2.72794 0 0 0 0 0 0 0 0 2.72794 0 0 2.72794 0 0 0 0 0 0 0 0 0 2.72794 0 0 0 2.72794 2.72794 2.72794 5.45588 10.9118 2.72794 5.45588 5.45588 8.18382 5.45588 5.45588 0 2.72794 0 0 2.72794 0 2.72794 2.72794 5.45588 2.72794 5.45588 2.72794 2.72794 0 2.72794 2.72794 0 0 0 0 0 0 0 0 0 0 0 0 0 0 0 0 0 0 0 0 0 0 0 0 0 0 0 0 0 0 0 0 0 0 0 0 0 0 0 0 0 0 0 0 0 0 0 0 0 0 0 0 0 2.72794 0 0 0 0 2.72794 0 0 0 0 0 0 0 0 0 0 0 0 2.72794 0 0 0 0 0 0 0 0 0 0 0 0 0 0 0 0 0 0 0 0 0 0 0 0 0 0 0 0 0 0 0 0 0 0 0 0 0 0 0 0 0 0 0 0 0 0 0 0 0 0 0 0 0 0 0
0 0 0 0 0 0 0 0 0 0 0 0 0 0 0 0 0 0 0 0 0 0 0 0 0 0 0 0 0 0 0 2.72794 0 0 0 0 2.72794 0 0 0 5.45588 2.72794 2.72794 0 0 8.18382 2.72794 2.72794 10.9118 5.45588 2.72794 0 13.6397 5.45588 2.72794 5.45588 0 5.45588 0 0 0 0 0 5.45588 5.45588 0 0 0 2.72794 0 2.72794 0 0 0 0 0 0 2.72794 0 0 2.72794 0 2.72794 0 0 0 0 0 0 2.72794 0 0 2.72794 0 0 0 2.72794 0 0 0 0 0 2.72794 0 8.18382 10.9118 8.18382 8.18382 8.18382 8.18382 2.72794 2.72794 13.6397 5.45588 16.3676 2.72794 2.72794 5.45588 2.72794 0 0 2.72794 8.18382 2.72794 2.72794 0 2.72794 0 0 0 0 0 0 0 0 0 0 0 0 0 0 0 0 0 0 0 0 0 0 0 0 0 0 0 0 0 0 0 0 0 0 0 0 0 0 0 0 0 0 0 0 0 0 0 0 0 0 2.72794 0 0 0 0 0 0 0 0 0 0 0 0 0 2.72794 0 0 0 0 0 0 0 0 0 0 0 0 0 0 0 0 0 0 0 0 0 0 0 0 0 0 0 0 0 0 0 0 0 0 0 0 0 0 0 0 0 0 0 0 0 0 0 0 0 0 0 0 0 0 0 0 0 0 0 0 0 0 0 0
0 0 0 0 0 0 0 0 0 0 0 0 0 0 0 0 0 0 0 0 0 0 0 0 0 0 0 0 0 0 0 0 0 0 0 0 0 0 0 0 0 5.45588 2.72794 5.45588 0 2.72794 2.72794 2.72794 8.18382 10.9118 2.72794 8.18382 0 2.72794 2.72794 0 2.72794 5.45588 2.72794 2.72794 2.72794 0 0 0 0 0 0 2.72794 0 0 0 0 0 0 2.72794 2.72794 0 0 0 0 0 0 0 0 0 0 2.72794 2.72794 2.72794 0 5.45588 2.72794 2.72794 0 0 0 0 2.72794 0 0 0 0 0 5.45588 0 2.72794 0 5.45588 19.0956 0 0 5.45588 8.18382 8.18382 5.45588 0 2.72794 8.18382 2.72794 0 2.72794 0 0 0 2.72794 0 2.72794 0 2.72794 0 0 0 0 0 0 0 0 0 0 0 0 0 0 0 0 0 0 0 0 0 0 0 0 0 0 0 0 0 0 0 0 0 0 0 0 0 0 0 0 0 0 0 0 0 0 0 2.72794 0 0 0 0 0 0 0 0 0 0 0 0 0 0 0 0 0 0 0 0 0 0 0 0 0 0 0 0 0 0 0 0 0 0 0 0 0 0 0 0 0 0 0 0 0 0 0 0 0 0 0 0 0 0 0 0 0 0 0 0 0 0 0 0 0 0 0 0 0 0 0 0 0 0 0 0 0 0 0
0 0 0 0 0 0 0 0 0 0 0 0 0 0 0 0 0 0 0 0 0 0 0 0 0 0 0 0 0 0 0 0 0 0 0 0 2.72794 0 2.72794 2.72794 2.72794 5.45588 0 2.72794 2.72794 8.18382 0 8.18382 2.72794 13.6397 2.72794 5.45588 10.9118 8.18382 5.45588 0 0 2.72794 2.72794 0 2.72794 5.45588 2.72794 5.45588 5.45588 0 2.72794 0 2.72794 5.45588 0 0 0 0 2.72794 5.45588 0 0 0 2.72794 0 0 0 0 0 5.45588 2.72794 5.45588 2.72794 2.72794 2.72794 2.72794 0 2.72794 2.72794 8.18382 5.45588 0 0 2.72794 0 2.72794 8.18382 2.72794 0 8.18382 10.9118 5.45588 5.45588 10.9118 5.45588 8.18382 5.45588 5.45588 5.45588 2.72794 2.72794 2.72794 0 2.72794 5.45588 10.9118 0 0 10.9118 0 2.72794 0 0 0 0 0 0 0 0 0 0 0 0 0 0 0 0 0 0 0 0 0 0 0 0 0 0 0 0 0 0 0 0 0 0 0 0 0 0 0 0 0 0 0 0 0 0 0 0 0 2.72794 0 0 0 0 0 0 0 0 0 0 0 0 0 0 0 0 0 0 0 0 0 0 0 0 0 0 0 0 0 0 0 0 0 0 0 0 0 0 0 0 0 0 0 0 0 0 0 0 0 0 0 0 0 0 0 0 0 0 0 0 0 0 0 0 0 0 0 0 0 0 0 0 0 0 0 0 0 0 0
0 0 0 0 0 0 0 0 0 0 0 0 0 0 0 0 0 0 0 0 0 0 0 0 0 0 0 0 0 0 0 0 0 2.72794 0 2.72794 0 0 0 5.45588 2.72794 2.72794 8.18382 8.18382 0 5.45588 5.45588 0 5.45588 10.9118 5.45588 0 0 0 2.72794 8.18382 5.45588 0 2.72794 8.18382 2.72794 2.72794 2.72794 0 0 5.45588 0 0 0 5.45588 5.45588 0 0 0 2.72794 0 2.72794 2.72794 2.72794 0 0 0 0 0 0 2.72794 2.72794 0 0 2.72794 2.72794 2.72794 2.72794 0 8.18382 0 0 0 0 0 0 0 2.72794 0 0 5.45588 2.72794 2.72794 8.18382 10.9118 2.72794 0 5.45588 5.45588 2.72794 2.72794 0 2.72794 0 0 5.45588 5.45588 0 0 5.45588 2.72794 0 2.72794 2.72794 2.72794 0 0 0 0 0 0 0 0 0 0 0 0 0 0 0 0 0 0 0 0 0 0 0 0 0 0 0 0 0 0 0 0 0 0 0 0 0 0 0 0 0 0 0 0 0 0 0 0 0 0 0 0 0 0 0 0 0 0 0 0 0 0 0 0 0 0 0 0 0 0 0 0 0 0 0 0 0 0 0 0 0 0 0 0 0 0 0 0 0 0 0 0 0 0 0 0 0 0 0 0 0 0 0 0 0 0 0 0 0 0 0 0 0 0 0 0 0 0 0 0 0 0 0 0 0 0
0 0 0 0 0 0 0 0 0 0 0 0 0 0 0 0 0 0 0 0 0 0 0 0 0 0 0 0 0 0 0 0 0 0 0 2.72794 0 0 5.45588 0 2.72794 0 0 5.45588 0 5.45588 2.72794 2.72794 5.45588 2.72794 2.72794 0 5.45588 2.72794 0 0 2.72794 2.72794 5.45588 0 2.72794 0 2.72794 2.72794 0 0 0 0 5.45588 2.72794 2.72794 0 0 0 0 0 2.72794 2.72794 0 5.45588 2.72794 0 8.18382 0 2.72794 0 0 0 2.72794 0 2.72794 0 5.45588 2.72794 0 0 0 2.72794 0 0 0 0 0 0 2.72794 0 5.45588 0 10.9118 0 8.18382 10.9118 2.72794 5.45588 0 0 8.18382 0 0 0 0 0 0 0 0 5.45588 0 2.72794 2.72794 0 0 0 0 0 0 0 0 0 0 0 0 0 0 0 0 0 0 0 0 0 0 0 0 0 0 0 0 0 0 0 0 0 0 0 0 0 0 0 0 0 0 0 0 0 0 0 0 0 0 0 0 0 0 0 0 0 0 0 0 0 0 0 0 0 0 0 0 0 0 0 0 0 0 0 0 0 0 0 0 0 0 0 0 0 0 0 0 0 0 0 0 0 0 0 0 0 0 0 0 0 0 0 0 0 0 0 0 0 0 0 0 0 0 0 0 0 0 0 0 0 0 0 0 0 0 0
0 0 0 0 0 0 0 0 0 0 0 0 0 0 0 0 0 0 0 0 0 0 0 0 0 0 0 0 0 0 0 0 0 0 0 0 0 0 0 0 0 5.45588 5.45588 0 2.72794 2.72794 0 5.45588 2.72794 8.18382 5.45588 2.72794 2.72794 0 2.72794 8.18382 0 5.45588 5.45588 0 0 0 0 2.72794 5.45588 2.72794 0 0 2.72794 8.18382 2.72794 5.45588 10.9118 10.9118 2.72794 2.72794 0 5.45588 2.72794 0 2.72794 0 8.18382 5.45588 0 5.45588 0 10.9118 8.18382 10.9118 2.72794 5.45588 5.45588 2.72794 0 0 0 0 2.72794 0 0 0 0 0 2.72794 0 0 5.45588 2.72794 0 5.45588 2.72794 0 2.72794 2.72794 0 2.72794 0 0 0 0 2.72794 0 5.45588 5.45588 0 5.45588 0 2.72794 0 0 0 0 0 0 0 0 0 0 0 0 0 0 0 0 0 0 0 0 0 0 0 0 0 0 0 0 0 0 0 0 0 0 0 0 0 0 0 0 0 0 0 0 0 0 0 0 0 0 0 0 0 0 0 0 0 0 0 0 0 0 0 0 0 0 0 0 0 0 0 0 0 0 0 0 0 0 0 0 0 0 0 0 0 0 0 0 0 0 0 0 0 0 0 0 0 0 0 0 0 0 0 0 0 0 0 0 0 0 0 0 0 0 0 0 0 0 0 0 0 0 0 0 0 0 0
0 0 0 0 0 0 0 0 0 0 0 0 0 0 0 0 0 0 0 0 0 0 0 0 0 0 0 0 0 0 0 0 0 0 0 0 0 0 0 2.72794 0 0 2.72794 5.45588 2.72794 2.72794 0 5.45588 0 2.72794 0 2.72794 2.72794 2.72794 0 0 10.9118 0 2.72794 0 2.72794 0 5.45588 2.72794 5.45588 2.72794 5.45588 0 0 0 0 2.72794 2.72794 2.72794 5.45588 8.18382 10.9118 2.72794 0 2.72794 10.9118 2.72794 5.45588 2.72794 5.45588 8.18382 2.72794 5.45588 2.72794 2.72794 2.72794 0 2.72794 0 0 2.72794 0 2.72794 0 2.72794 0 0 0 0 0 0 2.72794 0 2.72794 0 2.72794 2.72794 2.72794 2.72794 0 0 0 0 0 0 0 0 0 0 0 0 2.72794 2.72794 0 2.72794 0 0 0 0 0 0 0 0 0 0 0 0 0 0 0 0 0 0 0 0 0 0 0 0 0 0 0 0 0 0 0 0 0 0 0 0 0 0 0 0 0 0 0 0 0 0 0 0 0 0 0 0 0 0 0 0 0 0 0 0 0 0 0 0 0 0 0 0 0 0 0 0 0 0 0 0 0 0 0 0 0 0 0 0 0 0 0 0 0 0 0 0 0 0 0 0 0 0 0 0 0 0 0 0 0 0 0 0 0 0 0 0 0 0 0 0 0 0 0 0 0 0 0 0 0 0
0 0 0 0 0 0 0 0 0 0 0 0 0 0 0 0 0 0 0 0 0 0 0 0 0 0 0 0 0 0 0 0 0 0 0 0 0 0 2.72794 0 2.72794 0 0 2.72794 0 2.72794 0 2.72794 0 5.45588 2.72794 0 2.72794 0 2.72794 2.72794 0 0 5.45588 0 2.72794 5.45588 0 0 8.18382 0 2.72794 2.72794 2.72794 13.6397 2.72794 2.72794 8.18382 0 0 8.18382 8.18382 5.45588 5.45588 2.72794 2.72794 2.72794 5.45588 5.45588 5.45588 5.45588 5.45588 8.18382 5.45588 0 2.72794 0 0 5.45588 0 0 2.72794 2.72794 0 0 2.72794 0 0 0 0 0 0 0 2.72794 5.45588 2.72794 0 2.72794 0 0 0 0 0 0 0 0 0 0 0 0 2.72794 2.72794 2.72794 0 0 0 0 0 0 0 0 0 0 0 0 0 0 0 0 0 0 0 0 0 0 0 0 0 0 0 0 0 0 0 0 0 0 0 0 0 0 0 0 0 0 0 0 0 0 0 0 0 0 0 0 0 0 0 0 0 0 0 0 0 0 0 0 0 0 0 0 0 0 0 0 0 0 0 0 0 0 0 0 0 0 0 0 0 0 0 0 0 0 0 0 0 0 0 0 0 0 0 0 0 0 0 0 0 0 0 0 0 0 0 0 0 0 0 0 0 0 0 0 0 0 0 0 0 0 0 0
0 0 0 0 0 0 0 0 0 0 0 0 0 0 0 0 0 0 0 0 0 0 0 0 0 0 0 0 0 0 0 0 0 0 0 0 0 0 2.72794 0 0 2.72794 5.45588 2.72794 0 2.72794 5.45588 0 0 0 2.72794 5.45588 0 2.72794 5.45588 2.72794 0 8.18382 5.45588 0 2.72794 0 2.72794 2.72794 8.18382 2.72794 5.45588 5.45588 2.72794 0 5.45588 0 0 5.45588 0 0 2.72794 2.72794 0 0 5.45588 0 2.72794 5.45588 0 5.45588 5.45588 2.72794 2.72794 8.18382 5.45588 2.72794 8.18382 0 2.72794 0 2.72794 0 2.72794 0 0 0 0 0 0 0 0 0 2.72794 5.45588 0 0 0 0 0 0 0 0 0 0 0 0 0 2.72794 0 0 0 0 2.72794 0 0 0 0 0 0 0 0 0 0 0 0 0 0 0 0 0 0 0 0 0 0 0 0 0 0 0 0 0 0 0 0 0 0 0 0 0 0 0 0 0 0 0 0 0 0 0 0 0 0 0 0 0 0 0 0 0 0 0 0 0 0 0 0 0 0 0 0 0 0 0 0 0 0 0 0 0 0 0 0 0 0 0 0 0 0 0 0 0 0 0 0 0 0 0 0 0 0 0 0 0 0 0 0 0 0 0 0 0 0 0 0 0 0 0 0 0 0 0 0 0 0 0 0 0 0 0
0 0 0 0 0 0 0 0 0 0 0 0 0 0 0 0 0 0 0 0 0 0 0 0 0 0 0 0 0 0 0 0 0 0 2.72794 0 0 0 0 2.72794 2.72794 2.72794 0 2.72794 2.72794 0 0 0 0 2.72794 8.18382 0 0 0 2.72794 0 0 2.72794 0 0 2.72794 2.72794 2.72794 0 2.72794 5.45588 2.72794 10.9118 2.72794 0 8.18382 2.72794 5.45588 0 2.72794 5.45588 2.72794 0 0 5.45588 0 2.72794 0 5.45588 0 2.72794 8.18382 2.72794 5.45588 5.45588 2.72794 5.45588 5.45588 0 2.72794 5.45588 0 0 0 0 0 0 0 2.72794 0 0 0 0 0 0 0 0 2.72794 0 0 0 0 0 0 0 0 0 0 0 0 2.72794 0 0 2.72794 0 0 0 0 0 0 0 0 0 0 0 0 0 0 0 0 0 0 0 0 0 0 0 0 0 0 0 0 0 0 0 0 0 0 0 0 0 0 0 0 0 0 0 0 0 0 0 0 0 0 0 0 0 0 0 0 0 0 0 0 0 0 0 0 0 0 0 0 0 0 0 0 0 0 0 0 0 0 0 0 0 0 0 0 0 0 0 0 0 0 0 0 0 0 0 0 0 0 0 0 0 0 0 0 0 0 0 0 0 0 0 0 0 0 0 0 0 0 0 0 0 0 0 0 0 0 0
0 0 0 0 0 0 0 0 0 0 0 0 0 0 0 0 0 0 0 0 0 0 0 0 0 0 0 0 0 0 0 0 0 0 0 0 0 0 5.45588 0 0 0 0 2.72794 0 0 2.72794 0 2.72794 0 0 0 0 0 0 0 2.72794 5.45588 0 0 2.72794 0 5.45588 0 8.18382 0 2.72794 5.45588 0 0 0 8.18382 0 5.45588 2.72794 8.18382 5.45588 2.72794 5.45588 2.72794 5.45588 5.45588 0 8.18382 5.45588 5.45588 5.45588 2.72794 5.45588 2.72794 2.72794 5.45588 5.45588 5.45588 5.45588 2.72794 5.45588 0 2.72794 0 0 0 0 0 0 2.72794 0 0 0 0 2.72794 0 0 0 0 0 0 0 0 0 0 0 0 0 0 0 0 0 2.72794 0 0 0 0 0 0 0 0 0 0 0 0 0 0 0 0 0 0 0 0 0 0 0 0 0 0 0 0 0 0 0 0 0 0 0 0 0 0 0 0 0 0 0 0 0 0 0 0 0 0 0 0 0 0 0 0 0 0 0 0 0 0 0 0 0 0 0 0 0 0 0 0 0 0 0 0 0 0 0 0 0 0 0 0 0 0 0 0 0 0 0 0 0 0 0 0 0 0 0 0 0 0 0 0 0 0 0 0 0 0 0 0 0 0 0 0 0 0 0 0 0 0 0 0 0 0 0
0 0 0 0 0 0 0 0 0 0 0 0 0 0 0 0 0 0 0 0 0 0 0 0 0 0 0 0 0 0 0 0 0 0 0 0 0 0 0 0 0 0 0 0 0 2.72794 0 2.72794 2.72794 2.72794 2.72794 2.72794 0 0 0 2.72794 2.72794 0 0 0 0 2.72794 0 8.18382 2.72794 8.18382 2.72794 8.18382 2.72794 2.72794 2.72794 0 2.72794 0 0 2.72794 0 2.72794 5.45588 5.45588 2.72794 5.45588 0 5.45588 5.45588 2.72794 0 5.45588 5.45588 5.45588 2.72794 2.72794 8.18382 0 2.72794 0 5.45588 0 0 2.72794 0 0 0 0 0 0 0 5.45588 0 0 0 0 0 0 0 0 0 0 0 0 0 0 0 0 0 0 0 0 0 0 0 0 0 0 0 0 0 0 0 0 0 0 0 0 0 0 0 0 0 0 0 0 0 0 0 0 0 0 0 0 0 0 0 0 0 0 0 0 0 0 0 0 0 0 0 0 0 0 0 0 0 0 0 0 0 0 0 0 0 0 0 0 0 0 0 0 0 0 0 0 0 0 0 0 0 0 0 0 0 0 0 0 0 0 0 0 0 0 0 0 0 0 0 0 0 0 0 0 0 0 0 0 0 0 0 0 0 0 0 0 0 0 0 0 0 0 0 0 0 0 0 0 0 0 0 0
0 0 0 0 0 0 0 0 0 0 0 0 0 0 0 0 0 0 0 0 0 0 0 0 0 0 0 0 0 0 0 0 2.72794 0 0 0 0 0 2.72794 0 0 0 0 0 2.72794 0 2.72794 0 0 2.72794 5.45588 2.72794 2.72794 0 2.72794 0 0 0 2.72794 0 5.45588 5.45588 0 2.72794 5.45588 0 0 0 5.45588 2.72794 0 2.72794 2.72794 8.18382 5.45588 8.18382 2.72794 2.72794 2.72794 5.45588 5.45588 2.72794 0 8.18382 8.18382 5.45588 2.72794 5.45588 5.45588 2.72794 2.72794 8.18382 10.9118 2.72794 5.45588 2.72794 0 0 0 5.45588 0 2.72794 2.72794 0 0 0 0 0 0 0 0 0 0 0 0 0 0 0 0 0 0 0 0 0 0 0 0 0 0 0 0 0 0 0 0 0 0 0 0 0 0 0 0 0 0 0 0 0 0 0 0 0 0 0 0 0 0 0 0 0 0 0 0 0 0 0 0 0 0 0 0 0 0 0 0 0 0 0 0 0 0 0 0 0 0 0 0 0 0 0 0 0 0 0 0 0 0 0 0 0 0 0 0 0 0 0 0 0 0 0 0 0 0 0 0 0 0 0 0 0 0 0 0 0 0 0 0 0 0 0 0 0 0 0 0 0 0 0 0 0 0 0 0 0 0 0 0 0 0 0 0 0 0 0 0 0
0 0 0 0 0 0 0 0 0 0 0 0 0 0 0 0 0 0 0 0 0 0 0 0 0 0 0 0 0 0 0 0 0 0 0 0 0 0 0 0 2.72794 0 2.72794 2.72794 0 2.72794 2.72794 0 2.72794 10.9118 0 0 2.72794 2.72794 0 2.72794 0 0 2.72794 0 2.72794 8.18382 10.9118 2.72794 0 0 2.72794 0 5.45588 5.45588 5.45588 5.45588 5.45588 8.18382 2.72794 0 0 8.18382 2.72794 0 5.45588 10.9118 0 0 8.18382 2.72794 5.45588 5.45588 2.72794 5.45588 0 2.72794 2.72794 2.72794 2.72794 0 2.72794 0 2.72794 2.72794 0 0 0 0 0 0 0 0 0 0 0 0 0 0 0 0 0 0 0 0 0 0 0 0 0 0 0 0 0 0 0 0 0 0 0 0 0 0 0 0 0 0 0 0 0 0 0 0 0 0 0 0 0 0 0 0 0 0 0 0 0 0 0 0 0 0 0 0 0 0 0 0 0 0 0 0 0 0 0 0 0 0 0 0 0 0 0 0 0 0 0 0 0 0 0 0 0 0 0 0 0 0 0 0 0 0 0 0 0 0 0 0 0 0 0 0 0 0 0 0 0 0 0 0 0 0 0 0 0 0 0 0 0 0 0 0 0 0 0 0 0 0 0 0 0 0 0 0 0 0 0 0 0 0 0 0
0 0 0 0 0 0 0 0 0 0 0 0 0 0 0 0 0 0 0 0 0 0 0 0 0 0 0 0 0 0 0 0 0 0 0 0 0 0 0 0 2.72794 0 2.72794 2.72794 0 0 0 2.72794 0 5.45588 0 0 0 0 0 2.72794 0 2.72794 2.72794 0 2.72794 0 2.72794 2.72794 0 2.72794 0 2.72794 13.6397 8.18382 0 2.72794 2.72794 8.18382 0 2.72794 5.45588 2.72794 5.45588 10.9118 8.18382 5.45588 13.6397 8.18382 0 5.45588 2.72794 10.9118 2.72794 5.45588 8.18382 8.18382 8.18382 10.9118 2.72794 10.9118 2.72794 2.72794 0 2.72794 5.45588 0 2.72794 0 0 0 0 0 0 0 0 0 0 0 0 0 0 0 0 0 0 0 0 0 0 0 0 0 0 0 0 0 0 0 0 0 0 0 0 0 0 0 0 0 0 0 0 0 0 0 0 0 0 0 0 0 0 0 0 0 0 0 0 0 0 0 0 0 0 0 0 0 0 0 0 0 0 0 0 0 0 0 0 0 0 0 0 0 0 0 0 0 0 0 0 0 0 0 0 0 0 0 0 0 0 0 0 0 0 0 0 0 0 0 0 0 0 0 0 0 0 0 0 0 0 0 0 0 0 0 0 0 0 0 0 0 0 0 0 0 0 0 0 0 0 0 0 0 0 0 0 0 0 0 0 0
0 0 0 0 0 0 0 0 0 0 0 0 0 0 0 0 0 0 0 0 0 0 0 0 0 0 0 0 0 0 0 0 0 0 0 2.72794 0 0 2.72794 0 0 2.72794 0 0 0 2.72794 0 0 0 0 2.72794 2.72794 2.72794 2.72794 0 0 0 8.18382 0 2.72794 0 0 8.18382 0 2.72794 2.72794 0 5.45588 2.72794 0 0 5.45588 5.45588 8.18382 8.18382 8.18382 10.9118 5.45588 2.72794 10.9118 5.45588 2.72794 2.72794 2.72794 8.18382 8.18382 2.72794 8.18382 5.45588 5.45588 5.45588 2.72794 5.45588 0 5.45588 2.72794 5.45588 8.18382 0 5.45588 5.45588 2.72794 0 2.72794 0 0 2.72794 2.72794 0 0 0 0 0 0 0 0 0 0 0 0 0 0 0 0 0 0 0 0 0 0 0 0 0 0 0 0 0 0 0 0 0 0 0 0 0 0 0 0 0 0 0 0 0 0 0 0 0 0 0 0 0 0 0 0 0 0 0 0 0 0 0 0 0 0 0 0 0 0 0 0 0 0 0 0 0 0 0 0 0 0 0 0 0 0 0 0 0 0 0 0 0 0 0 0 0 0 0 0 0 0 0 0 0 0 0 0 0 0 0 0 0 0 0 0 0 0 0 0 0 0 0 0 0 0 0 0 0 0 0 0 0 0 0 0 0 0 0 0 0 0 0 0 0 0 0 0
0 0 0 0 0 0 0 0 0 0 0 0 0 0 0 0 0 0 0 0 0 0 0 0 0 0 0 0 0 0 0 0 2.72794 5.45588 0 0 0 0 0 0 2.72794 0 0 0 0 2.72794 0 0 0 0 2.72794 0 2.72794 2.72794 0 5.45588 0 5.45588 2.72794 2.72794 2.72794 0 0 0 2.72794 0 5.45588 2.72794 0 2.72794 2.72794 5.45588 2.72794 8.18382 8.18382 0 5.45588 8.18382 5.45588 10.9118 5.45588 8.18382 8.18382 5.45588 0 10.9118 13.6397 2.72794 2.72794 10.9118 2.72794 0 8.18382 5.45588 2.72794 5.45588 5.45588 2.72794 0 0 2.72794 5.45588 0 0 0 0 0 0 0 0 0 0 0 0 0 0 0 0 0 0 0 0 0 0 0 0 0 0 0 0 0 0 0 0 0 0 0 0 0 0 0 0 0 0 0 0 0 0 0 0 0 0 0 0 0 0 0 0 0 0 0 0 0 0 0 0 0 0 0 0 0 0 0 0 0 0 0 0 0 0 0 0 0 0 0 0 0 0 0 0 0 0 0 0 0 0 0 0 0 0 0 0 0 0 0 0 0 0 0 0 0 0 0 0 0 0 0 0 0 0 0 0 0 0 0 0 0 0 0 0 0 0 0 0 0 0 0 0 0 0 0 0 0 0 0 0 0 0 0 0 0 0 0 0 0 0
0 0 0 0 0 0 0 0 0 0 0 0 0 0 0 0 0 0 0 0 0 0 0 0 0 0 0 0 0 0 0 2.72794 0 2.72794 0 0 5.45588 0 0 0 0 0 0 2.72794 5.45588 2.72794 0 0 0 5.45588 10.9118 0 2.72794 10.9118 2.72794 2.72794 8.18382 5.45588 8.18382 2.72794 5.45588 5.45588 0 5.45588 2.72794 0 0 0 0 0 5.45588 5.45588 0 2.72794 8.18382 8.18382 2.72794 2.72794 0 2.72794 5.45588 0 2.72794 8.18382 5.45588 5.45588 0 8.18382 8.18382 0 5.45588 0 5.45588 0 13.6397 2.72794 0 2.72794 0 2.72794 2.72794 2.72794 0 5.45588 2.72794 0 0 0 0 0 0 0 0 0 0 0 0 0 0 0 0 0 0 0 0 0 0 0 0 0 0 0 0 0 0 0 0 0 0 0 0 0 0 0 0 0 0 0 0 0 0 0 0 0 0 0 0 0 0 0 0 0 0 0 0 0 0 0 0 0 0 0 0 0 0 0 0 0 0 0 0 0 0 0 0 0 0 0 0 0 0 0 0 0 0 0 0 0 0 0 0 0 0 0 0 0 0 0 0 0 0 0 0 0 0 0 0 0 0 0 0 0 0 0 0 0 0 0 0 0 0 0 0 0 0 0 0 0 0 0 0 0 0 0 0 0 0 0 0 0 0 0 0 0 0 0
0 0 0 0 0 0 0 0 0 0 0 0 0 0 0 0 0 0 0 0 0 0 0 0 0 0 0 0 0 0 0 0 8.18382 2.72794 2.72794 0 0 0 0 0 2.72794 0 0 0 0 0 2.72794 0 5.45588 2.72794 0 5.45588 5.45588 8.18382 5.45588 5.45588 2.72794 2.72794 0 0 5.45588 0 8.18382 5.45588 0 2.72794 2.72794 0 0 2.72794 0 0 2.72794 5.45588 5.45588 2.72794 5.45588 0 2.72794 2.72794 5.45588 0 2.72794 8.18382 0 5.45588 5.45588 5.45588 8.18382 5.45588 0 0 2.72794 2.72794 0 2.72794 0 2.72794 2.72794 2.72794 2.72794 2.72794 0 0 2.72794 0 2.72794 0 0 0 0 0 0 0 0 0 0 0 0 0 0 0 0 0 0 0 0 0 0 0 0 0 0 0 0 0 0 0 0 0 0 0 0 0 0 0 0 0 0 0 0 0 0 0 0 0 0 0 0 0 0 0 0 0 0 0 0 0 0 0 0 0 0 0 0 0 0 0 0 0 0 0 0 0 0 0 0 0 0 0 0 0 0 0 0 0 0 0 0 0 0 0 0 0 0 0 0 0 0 0 0 0 0 0 0 0 0 0 0 0 0 0 0 0 0 0 0 0 0 0 0 0 0 0 0 0 0 0 0 0 0 0 0 0 0 0 0 0 0 0 0 0 0 0 0 0
0 0 0 0 0 0 0 0 0 0 0 0 0 0 0 0 0 0 0 0 0 0 0 0 0 0 0 0 0 0 0 0 0 0 8.18382 2.72794 0 2.72794 0 2.72794 0 0 0 0 0 8.18382 2.72794 2.72794 0 5.45588 5.45588 5.45588 0 2.72794 0 2.72794 10.9118 2.72794 2.72794 0 2.72794 2.72794 5.45588 2.72794 0 0 5.45588 0 0 2.72794 5.45588 2.72794 0 2.72794 5.45588 2.72794 2.72794 2.72794 5.45588 5.45588 10.9118 2.72794 2.72794 5.45588 0 2.72794 0 5.45588 5.45588 5.45588 2.72794 8.18382 0 5.45588 0 8.18382 0 2.72794 0 2.72794 0 2.72794 2.72794 2.72794 0 0 2.72794 0 0 0 0 0 0 0 0 0 0 0 0 0 0 0 0 0 0 0 0 0 0 0 0 0 0 0 0 0 0 0 0 0 0 0 0 0 0 0 0 0 0 0 0 0 0 0 0 0 0 0 0 0 0 0 0 0 0 0 0 0 0 0 0 0 0 0 0 0 0 0 0 0 0 0 0 0 0 0 0 0 0 0 0 0 0 0 0 0 0 0 0 0 0 0 0 0 0 0 0 0 0 0 0 0 0 0 0 0 0 0 0 0 0 0 0 0 0 0 0 0 0 0 0 0 0 0 0 0 0 0 0 0 0 0 0 0 0 0 0 0 0 0 0 0 0 0 0 0
0 0 0 0 0 0 0 0 0 0 0 0 0 0 0 0 0 0 0 0 0 0 0 0 0 0 0 0 0 0 0 0 0 0 0 2.72794 0 0 0 2.72794 0 0 0 5.45588 5.45588 2.72794 2.72794 0 0 2.72794 5.45588 0 10.9118 8.18382 5.45588 5.45588 8.18382 2.72794 5.45588 0 0 0 2.72794 2.72794 2.72794 2.72794 5.45588 2.72794 0 0 0 0 8.18382 5.45588 2.72794 5.45588 0 2.72794 2.72794 2.72794 2.72794 0 5.45588 0 8.18382 0 5.45588 0 2.72794 0 8.18382 8.18382 2.72794 0 0 0 0 2.72794 0 0 0 0 0 2.72794 2.72794 0 0 0 0 0 0 0 0 0 0 0 0 0 0 0 0 0 0 0 0 0 0 0 0 0 0 0 0 0 0 0 0 0 0 0 0 0 0 0 0 0 0 0 0 0 0 0 0 0 0 0 0 0 0 0 0 0 0 0 0 0 0 0 0 0 0 0 0 0 0 0 0 0 0 0 0 0 0 0 0 0 0 0 0 0 0 0 0 0 0 0 0 0 0 0 0 0 0 0 0 0 0 0 0 0 0 0 0 0 0 0 0 0 0 0 0 0 0 0 0 0 0 0 0 0 0 0 0 0 0 0 0 0 0 0 0 0 0 0 0 0 0 0 0 0 0 0 0 0 0 0
0 0 0 0 0 0 0 0 0 0 0 0 0 0 0 0 0 0 0 0 0 0 0 0 0 0 0 0 0 0 2.72794 0 0 0 0 2.72794 0 2.72794 0 0 5.45588 0 2.72794 0 5.45588 0 0 5.45588 0 8.18382 2.72794 5.45588 13.6397 8.18382 2.72794 8.18382 5.45588 8.18382 5.45588 5.45588 5.45588 0 0 2.72794 0 0 2.72794 0 2.72794 2.72794 0 2.72794 0 0 5.45588 2.72794 0 2.72794 5.45588 5.45588 0 0 0 0 0 2.72794 8.18382 2.72794 2.72794 2.72794 2.72794 0 2.72794 2.72794 0 2.72794 0 2.72794 0 0 0 0 2.72794 0 0 2.72794 0 0 0 0 0 0 0 0 0 0 0 0 0 0 0 0 0 0 0 0 0 0 0 0 0 0 0 0 0 0 0 0 0 0 0 0 0 0 0 0 0 0 0 0 0 0 0 0 0 0 0 0 0 0 0 0 0 0 0 0 0 0 0 0 0 0 0 0 0 0 0 0 0 0 0 0 0 0 0 0 0 0 0 0 0 0 0 0 0 0 0 0 0 0 0 0 0 0 0 0 0 0 0 0 0 0 0 0 0 0 0 0 0 0 0 0 0 0 0 0 0 0 0 0 0 0 0 0 0 0 0 0 0 0 0 0 0 0 0 0 0 0 0 0 0 0 0 0 0 0
0 0 0 0 0 0 0 0 0 0 0 0 0 0 0 0 0 0 0 0 0 0 0 0 0 0 0 0 0 0 0 0 2.72794 2.72794 0 0 2.72794 0 2.72794 0 2.72794 2.72794 2.72794 2.72794 0 8.18382 2.72794 0 2.72794 0 5.45588 2.72794 2.72794 2.72794 0 5.45588 0 2.72794 0 2.72794 8.18382 2.72794 5.45588 5.45588 0 2.72794 5.45588 0 0 2.72794 0 2.72794 0 0 0 0 2.72794 0 2.72794 0 0 0 0 0 0 8.18382 2.72794 0 0 0 2.72794 5.45588 0 2.72794 0 0 0 0 0 5.45588 2.72794 0 2.72794 0 0 0 2.72794 0 0 0 0 0 0 0 0 0 0 0 0 0 0 0 0 0 0 0 0 0 0 0 0 0 0 0 0 0 0 0 0 0 0 0 0 0 0 0 0 0 0 0 0 0 0 0 0 0 0 0 0 0 0 0 0 0 0 0 0 0 0 0 0 0 0 0 0 0 0 0 0 0 0 0 0 0 0 0 0 0 0 0 0 0 0 0 0 0 0 0 0 0 0 0 0 0 0 0 0 0 0 0 0 0 0 0 0 0 0 0 0 0 0 0 0 0 0 0 0 0 0 0 0 0 0 0 0 0 0 0 0 0 0 0 0 0 0 0 0 0 0 0 0 0 0 0 0 0
0 0 0 0 0 0 0 0 0 0 0 0 0 0 0 0 0 0 0 0 0 0 0 0 0 0 0 0 0 0 0 0 0 2.72794 0 2.72794 8.18382 8.18382 2.72794 0 0 0 2.72794 0 2.72794 5.45588 2.72794 5.45588 5.45588 0 8.18382 5.45588 5.45588 2.72794 10.9118 2.72794 10.9118 13.6397 2.72794 5.45588 2.72794 2.72794 5.45588 0 5.45588 0 0 2.72794 0 8.18382 0 2.72794 0 8.18382 0 2.72794 8.18382 0 2.72794 2.72794 0 2.72794 0 5.45588 2.72794 0 0 0 0 0 0 0 0 0 0 0 0 0 0 2.72794 2.72794 8.18382 2.72794 2.72794 0 2.72794 0 0 0 0 0 0 0 0 0 0 0 0 0 0 0 0 0 0 0 0 0 0 0 0 0 0 0 0 0 0 0 0 0 0 0 0 0 0 0 0 0 0 0 0 0 0 0 0 0 0 0 0 0 0 0 0 0 0 0 0 0 0 0 0 0 0 0 0 0 0 0 0 0 0 0 0 0 0 0 0 0 0 0 0 0 0 0 0 0 0 0 0 0 0 0 0 0 0 0 0 0 0 0 0 0 0 0 0 0 0 0 0 0 0 0 0 0 0 0 0 0 0 0 0 0 0 0 0 0 0 0 0 0 0 0 0 0 0 0 0 0 0 0 0 0 0 0 0 0 0
0 0 0 0 0 0 0 0 0 0 0 0 0 0 0 0 0 0 0 0 0 0 0 0 0 0 0 0 0 0 0 0 0 0 2.72794 2.72794 0 2.72794 0 0 0 2.72794 0 10.9118 5.45588 2.72794 8.18382 5.45588 5.45588 8.18382 5.45588 2.72794 2.72794 13.6397 2.72794 5.45588 8.18382 10.9118 2.72794 2.72794 8.18382 2.72794 2.72794 5.45588 0 0 2.72794 2.72794 0 0 0 5.45588 0 5.45588 5.45588 0 2.72794 0 0 0 0 2.72794 2.72794 2.72794 0 0 0 2.72794 2.72794 0 0 2.72794 0 0 0 2.72794 0 0 2.72794 0 0 8.18382 0 2.72794 5.45588 0 0 0 0 0 0 0 0 0 0 0 0 0 0 0 0 0 0 0 0 0 0 0 0 0 0 0 0 0 0 0 0 0 0 0 0 0 0 0 0 0 0 0 0 0 0 0 0 0 0 0 0 0 0 0 0 0 0 0 0 0 0 0 0 0 0 0 0 0 0 0 0 0 0 0 0 0 0 0 0 0 0 0 0 0 0 0 0 0 0 0 0 0 0 0 0 0 0 0 0 0 0 0 0 0 0 0 0 0 0 0 0 0 0 0 0 0 0 0 0 0 0 0 0 0 0 0 0 0 0 0 0 0 0 0 0 0 0 0 0 0 0 0 0 0 0 0 0 0 0 0
0 0 0 0 0 0 0 0 0 0 0 0 0 0 0 0 0 0 0 0 0 0 0 0 0 0 0 0 0 0 0 0 0 0 0 0 2.72794 0 2.72794 2.72794 0 2.72794 2.72794 0 0 0 2.72794 5.45588 8.18382 5.45588 2.72794 0 8.18382 0 2.72794 5.45588 0 2.72794 8.18382 5.45588 8.18382 5.45588 5.45588 5.45588 0 0 0 0 0 0 0 0 0 0 0 0 0 0 0 2.72794 0 0 0 0 0 0 0 0 0 0 0 0 0 0 2.72794 0 0 0 0 0 0 0 0 0 2.72794 5.45588 0 0 0 0 0 0 0 0 0 0 0 0 0 0 0 0 0 0 0 0 0 0 0 0 0 0 0 0 0 0 0 0 0 0 0 0 0 0 0 0 0 0 0 0 0 0 0 0 0 0 0 0 0 0 0 0 0 0 0 0 0 0 0 0 0 0 0 0 0 0 0 0 0 0 0 0 0 0 0 0 0 0 0 0 0 0 0 0 0 0 0 0 0 0 0 0 0 0 0 0 0 0 0 0 0 0 0 0 0 0 0 0 0 0 0 0 0 0 0 0 0 0 0 0 0 0 0 0 0 0 0 0 0 0 0 0 0 0 0 0 0 0 0 0 0 0 0 0 0 0
0 0 0 0 0 0 0 0 0 0 0 0 0 0 0 0 0 0 0 0 0 0 0 0 0 0 2.72794 0 0 0 0 0 0 0 0 0 5.45588 2.72794 0 0 0 2.72794 5.45588 0 10.9118 2.72794 8.18382 8.18382 0 5.45588 8.18382 2.72794 2.72794 5.45588 2.72794 2.72794 2.72794 2.72794 13.6397 0 0 0 0 0 2.72794 2.72794 0 0 0 0 0 8.18382 0 0 0 0 0 0 0 0 0 0 0 0 0 0 0 0 2.72794 2.72794 0 0 0 0 2.72794 2.72794 0 0 0 2.72794 0 0 2.72794 0 0 0 0 0 0 0 0 0 0 0 0 0 0 0 0 0 0 0 0 0 0 0 0 0 0 0 0 0 0 0 0 0 0 0 0 0 0 0 0 0 0 0 0 0 0 0 0 0 0 0 0 0 0 0 0 0 0 0 0 0 0 0 0 0 0 0 0 0 0 0 0 0 0 0 0 0 0 0 0 0 0 0 0 0 0 0 0 0 0 0 0 0 0 0 0 0 0 0 0 0 0 0 0 0 0 0 0 0 0 0 0 0 0 0 0 0 0 0 0 0 0 0 0 0 0 0 0 0 0 0 0 0 0 0 0 0 0 0 0 0 0 0 0 0 0 0 0 0 0 0 0 0
0 0 0 0 0 0 0 0 0 0 0 0 0 0 0 0 0 0 0 0 0 0 0 0 0 0 0 0 0 0 0 0 0 2.72794 2.72794 0 0 0 2.72794 5.45588 0 5.45588 2.72794 0 2.72794 8.18382 10.9118 2.72794 2.72794 5.45588 5.45588 10.9118 0 5.45588 2.72794 2.72794 2.72794 0 0 2.72794 2.72794 2.72794 2.72794 5.45588 0 2.72794 0 0 0 2.72794 0 0 0 0 0 0 0 0 0 0 0 0 0 0 0 0 0 0 0 0 0 2.72794 0 0 0 0 0 0 0 0 0 0 0 0 0 0 0 2.72794 0 0 0 0 0 0 0 0 0 0 0 0 0 0 0 0 0 0 0 0 0 0 0 0 0 0 0 0 0 0 0 0 0 0 0 0 0 0 0 0 0 0 0 0 0 0 0 0 0 0 0 0 0 0 0 0 0 0 0 0 0 0 0 0 0 0 0 0 0 0 0 0 0 0 0 0 0 0 0 0 0 0 0 0 0 0 0 0 0 0 0 0 0 0 0 0 0 0 0 0 0 0 0 0 0 0 0 0 0 0 0 0 0 0 0 0 0 0 0 0 0 0 0 0 0 0 0 0 0 0 0 0 0 0 0 0 0 0 0 0 0 0 0 0 0 0 0 0
0 0 0 0 0 0 0 0 0 0 0 0 0 0 0 0 0 0 0 0 0 0 0 0 0 0 0 0 0 0 2.72794 0 0 0 0 0 2.72794 0 0 5.45588 0 8.18382 2.72794 2.72794 2.72794 8.18382 0 10.9118 2.72794 0 0 10.9118 10.9118 0 2.72794 10.9118 2.72794 0 2.72794 0 0 0 2.72794 0 0 0 0 0 0 0 2.72794 0 0 2.72794 0 0 0 0 0 0 0 0 0 0 0 0 0 0 0 0 0 0 0 0 0 0 0 0 0 0 0 2.72794 0 0 0 0 2.72794 0 0 0 0 0 0 0 0 0 0 0 0 0 0 0 0 0 0 0 0 0 0 0 0 0 0 0 0 0 0 0 0 0 0 0 0 0 0 0 0 0 0 0 0 0 0 0 0 0 0 0 0 0 0 0 0 0 0 0 0 0 0 0 0 0 0 0 0 0 0 0 0 0 0 0 0 0 0 0 0 0 0 0 0 0 0 0 0 0 0 0 0 0 0 0 0 0 0 0 0 0 0 0 0 0 0 0 0 0 0 0 0 0 0 0 0 0 0 0 0 0 0 0 0 0 0 0 0 0 0 0 0 0 0 0 0 0 0 0 0 0 0 0 0 0 0 0 0 0
0 0 0 0 0 0 0 0 0 0 0 0 0 0 0 0 0 0 0 0 0 0 0 0 0 0 0 0 0 0 0 0 2.72794 0 0 0 2.72794 2.72794 0 2.72794 0 0 5.45588 2.72794 5.45588 0 8.18382 5.45588 0 5.45588 2.72794 2.72794 13.6397 5.45588 13.6397 0 2.72794 2.72794 5.45588 0 0 2.72794 0 0 0 0 2.72794 0 0 0 0 0 2.72794 0 0 0 0 2.72794 0 0 0 0 0 0 0 0 0 0 0 0 0 0 0 0 0 0 0 0 0 0 0 0 0 0 0 0 0 0 0 0 0 0 0 0 0 0 0 0 0 0 0 0 0 0 0 0 0 0 0 0 0 0 0 0 0 0 0 0 0 0 0 0 0 0 0 0 0 0 0 0 0 0 0 0 0 0 0 0 0 0 0 0 0 0 0 0 0 0 0 0 0 0 0 0 0 0 0 0 0 0 0 0 0 0 0 0 0 0 0 0 0 0 0 0 0 0 0 0 0 0 0 0 0 0 0 0 0 0 0 0 0 0 0 0 0 0 0 0 0 0 0 0 0 0 0 0 0 0 0 0 0 0 0 0 0 0 0 0 0 0 0 0 0 0 0 0 0 0 0 0 0 0 0 0 0 0
0 0 0 0 0 0 0 0 0 0 0 0 0 0 0 0 0 0 0 0 0 0 0 0 0 0 0 0 0 0 0 0 0 0 2.72794 0 2.72794 0 0 2.72794 2.72794 0 5.45588 5.45588 2.72794 0 2.72794 2.72794 2.72794 2.72794 0 8.18382 10.9118 5.45588 0 5.45588 10.9118 10.9118 0 0 2.72794 2.72794 0 0 2.72794 0 0 0 0 0 0 0 0 0 0 0 0 0 0 0 0 0 0 0 0 0 0 0 0 0 0 0 0 0 0 0 0 0 0 0 0 0 0 2.72794 0 0 0 0 0 0 0 0 0 0 0 0 0 0 0 0 0 0 0 0 0 0 0 0 0 0 0 0 0 0 0 0 0 0 0 0 0 0 0 0 0 0 0 0 0 0 0 0 0 0 0 0 0 0 0 0 0 0 0 0 0 0 0 0 0 0 0 0 0 0 0 0 0 0 0 0 0 0 0 0 0 0 0 0 0 0 0 0 0 0 0 0 0 0 0 0 0 0 0 0 0 0 0 0 0 0 0 0 0 0 0 0 0 0 0 0 0 0 0 0 0 0 0 0 0 0 0 0 0 0 0 0 0 0 0 0 0 0 0 0 0 0 0 0 0 0 0 0 0 0 0 0
0 0 0 0 0 0 0 0 0 0 0 0 0 0 0 0 0 0 0 0 0 0 0 0 0 0 0 0 0 0 0 0 0 2.72794 2.72794 5.45588 0 2.72794 5.45588 5.45588 0 5.45588 0 5.45588 5.45588 8.18382 8.18382 2.72794 8.18382 2.72794 8.18382 2.72794 0 2.72794 10.9118 0 2.72794 2.72794 0 0 0 0 0 2.72794 0 0 0 0 0 0 0 0 0 0 0 0 0 0 0 0 0 0 0 0 0 0 0 0 0 0 0 0 0 0 0 0 0 0 0 0 0 0 0 0 0 0 0 0 0 0 0 0 0 0 0 0 0 0 0 0 0 0 0 0 0 0 0 0 0 0 0 0 0 0 0 0 0 0 0 0 0 0 0 0 0 0 0 0 0 0 0 0 0 0 0 0 0 0 0 0 0 0 0 0 0 0 0 0 0 0 0 0 0 0 0 0 0 0 0 0 0 0 0 0 0 0 0 0 0 0 0 0 0 0 0 0 0 0 0 0 0 0 0 0 0 0 0 0 0 0 0 0 0 0 0 0 0 0 0 0 0 0 0 0 0 0 0 0 0 0 0 0 0 0 0 0 0 0 0 0 0 0 0 0 0 0 0 0 0 0 0 0 0 0 0 0
0 0 0 0 0 0 0 0 0 0 0 0 0 0 0 0 0 0 0 0 0 0 0 0 0 2.72794 0 0 0 0 2.72794 0 0 5.45588 0 8.18382 0 8.18382 0 2.72794 2.72794 2.72794 2.72794 8.18382 0 2.72794 16.3676 2.72794 2.72794 2.72794 5.45588 16.3676 0 2.72794 5.45588 5.45588 0 2.72794 0 2.72794 0 0 2.72794 0 0 0 0 0 0 0 0 0 0 0 0 0 0 0 0 0 0 0 0 0 0 0 0 0 0 0 0 0 0 0 0 0 0 0 0 0 0 0 0 0 0 0 0 0 0 0 0 0 0 0 0 0 0 0 0 0 0 0 0 0 0 0 0 0 0 0 0 0 0 0 0 0 0 0 0 0 0 0 0 0 0 0 0 0 0 0 0 0 0 0 0 0 0 0 0 0 0 0 0 0 0 0 0 0 0 0 0 0 0 0 0 0 0 0 0 0 0 0 0 0 0 0 0 0 0 0 0 0 0 0 0 0 0 0 0 0 0 0 0 0 0 0 0 0 0 0 0 0 0 0 0 0 0 0 0 0 0 0 0 0 0 0 0 0 0 0 0 0 0 0 0 0 0 0 0 0 0 0 0 0 0 0 0 0 0 0 0 0 0 0 0 0
0 0 0 0 0 0 0 0 0 0 0 0 0 0 0 0 0 0 0 0 0 0 0 0 0 0 0 0 2.72794 0 0 0 2.72794 0 2.72794 10.9118 19.0956 13.6397 2.72794 0 5.45588 8.18382 5.45588 10.9118 0 0 8.18382 2.72794 5.45588 2.72794 13.6397 2.72794 2.72794 10.9118 0 8.18382 2.72794 2.72794 2.72794 0 0 0 0 0 0 0 0 0 0 0 0 0 0 0 0 0 0 0 0 0 0 0 0 0 0 0 0 0 0 0 0 0 0 0 0 0 0 0 0 0 0 0 0 0 0 0 0 0 0 0 0 0 0 0 0 0 0 0 0 0 0 0 0 0 0 0 0 0 0 0 0 0 0 0 0 0 0 0 0 0 0 0 0 0 0 0 0 0 0 0 0 0 0 0 0 0 0 0 0 0 0 0 0 0 0 0 0 0 0 0 0 0 0 0 0 0 0 0 0 0 0 0 0 0 0 0 0 0 0 0 0 0 0 0 0 0 0 0 0 0 0 0 0 0 0 0 0 0 0 0 0 0 0 0 0 0 0 0 0 0 0 0 0 0 0 0 0 0 0 0 0 0 0 0 0 0 0 0 0 0 0 0 0 0 0 0 0 0 0 0 0 0 0 0 0 0
0 0 0 0 0 0 0 0 0 0 0 0 0 0 0 0 0 0 0 0 0 0 0 0 0 0 0 2.72794 2.72794 0 0 2.72794 2.72794 0 5.45588 5.45588 2.72794 0 5.45588 5.45588 2.72794 5.45588 2.72794 2.72794 10.9118 2.72794 2.72794 8.18382 5.45588 5.45588 2.72794 5.45588 5.45588 8.18382 2.72794 10.9118 16.3676 5.45588 2.72794 5.45588 2.72794 2.72794 0 0 0 0 0 0 0 0 0 0 0 0 0 0 0 0 0 0 0 0 0 0 0 0 0 0 0 0 0 0 0 0 0 0 0 0 0 0 0 0 0 0 0 0 0 0 0 0 0 0 0 0 0 0 0 0 0 0 0 0 0 0 0 0 0 0 0 0 0 0 0 0 0 0 0 0 0 0 0 0 0 0 0 0 0 0 0 0 0 0 0 0 0 0 0 0 0 0 0 0 0 0 0 0 0 0 0 0 0 0 0 0 0 0 0 0 0 0 0 0 0 0 0 0 0 0 0 0 0 0 0 0 0 0 0 0 0 0 0 0 0 0 0 0 0 0 0 0 0 0 0 0 0 0 0 0 0 0 0 0 0 0 0 0 0 0 0 0 0 0 0 0 0 0 0 0 0 0 0 0 0 0 0 0 0 0 0 0 0 0 0 0 0 0
0 0 0 0 0 0 0 0 0 0 0 0 0 0 0 0 0 0 0 0 0 0 0 0 0 0 2.72794 0 2.72794 0 0 2.72794 0 0 8.18382 0 2.72794 2.72794 2.72794 5.45588 0 5.45588 2.72794 2.72794 8.18382 13.6397 5.45588 2.72794 2.72794 2.72794 8.18382 8.18382 0 5.45588 5.45588 2.72794 5.45588 2.72794 0 0 0 0 0 0 0 2.72794 0 0 0 0 0 0 0 0 0 0 0 0 0 0 0 0 0 0 0 0 0 0 0 0 0 0 0 0 0 0 0 0 0 0 0 0 0 0 0 0 0 0 0 0 0 0 0 0 0 0 0 0 0 0 0 0 0 0 0 0 0 0 0 0 0 0 0 0 0 0 0 0 0 0 0 0 0 0 0 0 0 0 0 0 0 0 0 0 0 0 0 0 0 0 0 0 0 0 0 0 0 0 0 0 0 0 0 0 0 0 0 0 0 0 0 0 0 0 0 0 0 0 0 0 0 0 0 0 0 0 0 0 0 0 0 0 0 0 0 0 0 0 0 0 0 0 0 0 0 0 0 0 0 0 0 0 0 0 0 0 0 0 0 0 0 0 0 0 0 0 0 0 0 0 0 0 0 0 0 0 0 0 0 0 0 0 0 0 0 0
0 0 0 0 0 0 0 0 0 0 0 0 0 0 0 0 0 0 0 0 0 0 0 0 0 0 0 0 5.45588 0 0 2.72794 2.72794 0 10.9118 0 0 8.18382 2.72794 2.72794 2.72794 0 2.72794 2.72794 2.72794 0 10.9118 5.45588 2.72794 2.72794 5.45588 2.72794 2.72794 0 8.18382 0 2.72794 0 2.72794 2.72794 2.72794 0 0 0 0 0 0 0 0 0 0 0 0 0 0 0 0 0 0 0 0 0 0 0 0 0 0 0 0 0 0 0 0 0 0 0 0 0 0 0 0 0 0 0 0 0 0 0 0 0 0 0 0 0 0 0 0 0 0 0 0 0 0 0 0 0 0 0 0 0 0 0 0 0 0 0 0 0 0 0 0 0 0 0 0 0 0 0 0 0 0 0 0 0 0 0 0 0 0 0 0 0 0 0 0 0 0 0 0 0 0 0 0 0 0 0 0 0 0 0 0 0 0 0 0 0 0 0 0 0 0 0 0 0 0 0 0 0 0 0 0 0 0 0 0 0 0 0 0 0 0 0 0 0 0 0 0 0 0 0 0 0 0 0 0 0 0 0 0 0 0 0 0 0 0 0 0 0 0 0 0 0 0 0 0 0 0 0 0 0 0 0 0 0 0 0
0 0 0 0 0 0 0 0 0 0 0 0 0 0 0 0 0 0 0 0 0 0 0 0 0 0 0 0 0 0 0 2.72794 2.72794 2.72794 2.72794 2.72794 5.45588 2.72794 0 2.72794 5.45588 5.45588 5.45588 0 8.18382 2.72794 0 2.72794 5.45588 21.8235 5.45588 8.18382 8.18382 2.72794 5.45588 5.45588 2.72794 8.18382 0 2.72794 0 2.72794 0 0 0 0 0 0 0 0 0 0 0 0 0 0 0 0 0 0 0 0 0 0 0 0 0 0 0 0 0 0 0 0 0 0 0 0 0 0 0 0 0 0 0 0 0 0 0 0 0 0 0 0 0 0 0 0 0 0 0 0 0 0 0 0 0 0 0 0 0 0 0 0 0 0 0 0 0 0 0 0 0 0 0 0 0 0 0 0 0 0 0 0 0 0 0 0 0 0 0 0 0 0 0 0 0 0 0 0 0 0 0 0 0 0 0 0 0 0 0 0 0 0 0 0 0 0 0 0 0 0 0 0 0 0 0 0 0 0 0 0 0 0 0 0 0 0 0 0 0 0 0 0 0 0 0 0 0 0 0 0 0 0 0 0 0 0 0 0 0 0 0 0 0 0 0 0 0 0 0 0 0 0 0 0 0 0 0 0 0 0 0 0 0 0
0 0 0 0 0 0 0 0 0 0 0 0 0 0 0 0 0 0 0 0 0 0 0 0 0 0 0 0 0 0 2.72794 0 0 5.45588 5.45588 0 2.72794 8.18382 5.45588 2.72794 5.45588 5.45588 5.45588 5.45588 8.18382 5.45588 10.9118 0 16.3676 2.72794 10.9118 2.72794 5.45588 13.6397 2.72794 8.18382 2.72794 2.72794 0 0 2.72794 0 2.72794 0 2.72794 0 2.72794 0 0 0 0 0 0 0 0 0 0 0 0 0 0 0 0 0 0 0 0 0 0 0 0 0 0 0 0 0 0 0 0 0 0 0 0 0 0 0 0 0 0 0 0 0 0 0 0 0 0 0 0 0 0 0 0 0 0 0 0 0 0 0 0 0 0 0 0 0 0 0 0 0 0 0 0 0 0 0 0 0 0 0 0 0 0 0 0 0 0 0 0 0 0 0 0 0 0 0 0 0 0 0 0 0 0 0 0 0 0 0 0 0 0 0 0 0 0 0 0 0 0 0 0 0 0 0 0 0 0 0 0 0 0 0 0 0 0 0 0 0 0 0 0 0 0 0 0 0 0 0 0 0 0 0 0 0 0 0 0 0 0 0 0 0 0 0 0 0 0 0 0 0 0 0 0 0 0 0 0 0 0 0 0 0 0 0 0 0
0 0 0 0 0 0 0 0 0 0 0 0 0 0 0 0 0 0 0 0 0 0 0 0 0 0 0 0 0 0 0 0 0 2.72794 2.72794 2.72794 2.72794 5.45588 5.45588 2.72794 5.45588 8.18382 0 5.45588 2.72794 8.18382 2.72794 8.18382 16.3676 2.72794 8.18382 2.72794 10.9118 2.72794 5.45588 2.72794 2.72794 0 0 0 0 0 2.72794 5.45588 0 0 0 0 0 0 0 0 0 0 0 0 0 0 0 0 0 0 0 0 0 0 0 0 0 0 0 0 0 0 0 0 0 0 0 0 0 0 0 0 0 0 0 0 0 0 0 0 0 0 0 0 0 0 0 0 0 0 0 0 0 0 0 0 0 0 0 0 0 0 0 0 0 0 0 0 0 0 0 0 0 0 0 0 0 0 0 0 0 0 0 0 0 0 0 0 0 0 0 0 0 0 0 0 0 0 0 0 0 0 0 0 0 0 0 0 0 0 0 0 0 0 0 0 0 0 0 0 0 0 0 0 0 0 0 0 0 0 0 0 0 0 0 0 0 0 0 0 0 0 0 0 0 0 0 0 0 0 0 0 0 0 0 0 0 0 0 0 0 0 0 0 0 0 0 0 0 0 0 0 0 0 0 0 0 0 0 0 0 0 0 0
0 0 0 0 0 0 0 0 0 0 0 0 0 0 0 0 0 0 0 0 0 0 0 0 0 0 0 0 0 0 0 0 0 5.45588 2.72794 5.45588 0 2.72794 10.9118 8.18382 8.18382 8.18382 2.72794 5.45588 0 2.72794 5.45588 10.9118 2.72794 2.72794 2.72794 0 8.18382 0 0 8.18382 0 2.72794 0 0 0 0 0 0 0 0 0 0 0 0 0 0 0 0 0 0 0 0 0 0 0 0 0 0 0 0 0 0 0 0 0 0 0 0 0 0 0 0 0 0 0 0 0 0 0 0 0 0 0 0 0 0 0 0 0 0 0 0 0 0 0 0 0 0 0 0 0 0 0 0 0 0 0 0 0 0 0 0 0 0 0 0 0 0 0 0 0 0 0 0 0 0 0 0 0 0 0 0 0 0 0 0 0 0 0 0 0 0 0 0 0 0 0 0 0 0 0 0 0 0 0 0 0 0 0 0 0 0 0 0 0 0 0 0 0 0 0 0 0 0 0 0 0 0 0 0 0 0 0 0 0 0 0 0 0 0 0 0 0 0 0 0 0 0 0 0 0 0 0 0 0 0 0 0 0 0 0 0 0 0 0 0 0 0 0 0 0 0 0 0 0 0 0 0 0 0
0 0 0 0 0 0 0 0 0 0 0 0 0 0 0 0 0 0 0 0 0 0 0 0 0 0 0 0 0 0 0 0 0 0 0 5.45588 8.18382 2.72794 5.45588 0 5.45588 13.6397 5.45588 10.9118 8.18382 8.18382 10.9118 0 5.45588 2.72794 5.45588 2.72794 10.9118 10.9118 0 8.18382 10.9118 0 2.72794 0 2.72794 2.72794 0 0 0 0 0 0 0 2.72794 0 2.72794 0 0 0 0 0 0 0 0 0 0 0 0 0 0 0 0 0 0 0 0 0 0 0 0 0 0 0 0 0 0 0 0 0 0 0 0 0 0 0 0 0 0 0 0 0 0 0 0 0 0 0 0 0 0 0 0 0 0 0 0 0 0 0 0 0 0 0 0 0 0 0 0 0 0 0 0 0 0 0 0 0 0 0 0 0 0 0 0 0 0 0 0 0 0 0 0 0 0 0 0 0 0 0 0 0 0 0 0 0 0 0 0 0 0 0 0 0 0 0 0 0 0 0 0 0 0 0 0 0 0 0 0 0 0 0 0 0 0 0 0 0 0 0 0 0 0 0 0 0 0 0 0 0 0 0 0 0 0 0 0 0 0 0 0 0 0 0 0 0 0 0 0 0 0 0 0 0 0 0 0 0 0 0 0
0 0 0 0 0 0 0 0 0 0 0 0 0 0 0 0 0 0 0 0 0 0 0 0 0 0 0 0 0 0 0 0 2.72794 0 0 2.72794 2.72794 2.72794 2.72794 8.18382 10.9118 8.18382 13.6397 5.45588 10.9118 2.72794 0 5.45588 2.72794 2.72794 2.72794 10.9118 10.9118 5.45588 2.72794 5.45588 5.45588 8.18382 2.72794 0 2.72794 0 0 0 0 2.72794 0 0 0 0 0 0 0 0 0 0 0 0 0 0 0 0 0 0 0 0 0 0 0 0 0 0 0 0 0 0 0 0 0 0 0 0 0 0 0 0 0 0 0 0 0 0 0 0 0 0 0 0 0 0 0 0 0 0 0 0 0 0 0 0 0 0 0 0 0 0 0 0 0 0 0 0 0 0 0 0 0 0 0 0 0 0 0 0 0 0 0 0 0 0 0 0 0 0 0 0 0 0 0 0 0 0 0 0 0 0 0 0 0 0 0 0 0 0 0 0 0 0 0 0 0 0 0 0 0 0 0 0 0 0 0 0 0 0 0 0 0 0 0 0 0 0 0 0 0 0 0 0 0 0 0 0 0 0 0 0 0 0 0 0 0 0 0 0 0 0 0 0 0 0 0 0 0 0 0 0 0 0 0 0 0 0 0 0 0 0
0 0 0 0 0 0 0 0 0 0 0 0 0 0 0 0 0 0 0 0 0 0 0 0 0 0 0 0 0 0 0 0 0 2.72794 0 5.45588 5.45588 2.72794 8.18382 2.72794 2.72794 10.9118 8.18382 10.9118 2.72794 13.6397 8.18382 2.72794 5.45588 2.72794 5.45588 2.72794 8.18382 5.45588 5.45588 8.18382 2.72794 2.72794 8.18382 2.72794 2.72794 2.72794 0 0 0 0 0 0 0 0 0 0 0 0 0 0 0 0 0 0 0 0 0 0 0 0 0 0 0 0 0 0 0 0 0 0 0 0 0 0 0 0 0 0 0 0 0 0 0 0 0 0 0 0 0 0 0 0 0 0 0 0 0 0 0 0 0 0 0 0 0 0 0 0 0 0 0 0 0 0 0 0 0 0 0 0 0 0 0 0 0 0 0 0 0 0 0 0 0 0 0 0 0 0 0 0 0 0 0 0 0 0 0 0 0 0 0 0 0 0 0 0 0 0 0 0 0 0 0 0 0 0 0 0 0 0 0 0 0 0 0 0 0 0 0 0 0 0 0 0 0 0 0 0 0 0 0 0 0 0 0 0 0 0 0 0 0 0 0 0 0 0 0 0 0 0 0 0 0 0 0 0 0 0 0 0 0 0 0 0 0 0 0 0 0 0
0 0 0 0 0 0 0 0 0 0 0 0 0 0 0 0 0 0 0 0 0 0 0 0 0 0 0 0 0 0 0 0 0 0 2.72794 5.45588 2.72794 2.72794 8.18382 10.9118 10.9118 2.72794 10.9118 5.45588 5.45588 5.45588 0 2.72794 5.45588 0 5.45588 8.18382 2.72794 2.72794 2.72794 0 2.72794 0 2.72794 0 2.72794 2.72794 0 2.72794 0 2.72794 0 0 0 0 0 0 0 0 0 0 0 0 0 0 0 0 0 0 0 0 0 0 0 0 0 0 0 0 0 0 0 0 0 0 0 0 0 0 0 0 0 0 0 0 0 0 0 0 0 0 0 0 0 0 0 0 0 0 0 0 0 0 0 0 0 0 0 0 0 0 0 0 0 0 0 0 0 0 0 0 0 0 0 0 0 0 0 0 0 0 0 0 0 0 0 0 0 0 0 0 0 0 0 0 0 0 0 0 0 0 0 0 0 0 0 0 0 0 0 0 0 0 0 0 0 0 0 0 0 0 0 0 0 0 0 0 0 0 0 0 0 0 0 0 0 0 0 0 0 0 0 0 0 0 0 0 0 0 0 0 0 0 0 0 0 0 0 0 0 0 0 0 0 0 0 0 0 0 0 0 0 0 0 0 0 0 0 0 0 0
0 0 0 0 0 0 0 0 0 0 0 0 0 0 0 0 0 0 0 0 0 0 0 0 0 0 0 0 2.72794 0 0 0 0 5.45588 2.72794 2.72794 5.45588 2.72794 5.45588 2.72794 2.72794 5.45588 10.9118 2.72794 10.9118 19.0956 13.6397 8.18382 2.72794 2.72794 8.18382 2.72794 2.72794 2.72794 5.45588 2.72794 10.9118 0 2.72794 5.45588 2.72794 2.72794 0 2.72794 0 0 2.72794 0 0 0 0 0 0 0 0 0 0 0 0 0 0 0 0 0 0 0 0 0 0 0 0 0 0 0 0 0 0 0 0 0 0 0 0 0 0 0 0 0 0 0 0 0 0 0 0 0 0 0 0 0 0 0 0 0 0 0 0 0 0 0 0 0 0 0 0 0 0 0 0 0 0 0 0 0 0 0 0 0 0 0 0 0 0 0 0 0 0 0 0 0 0 0 0 0 0 0 0 0 0 0 0 0 0 0 0 0 0 0 0 0 0 0 0 0 0 0 0 0 0 0 0 0 0 0 0 0 0 0 0 0 0 0 0 0 0 0 0 0 0 0 0 0 0 0 0 0 0 0 0 0 0 0 0 0 0 0 0 0 0 0 0 0 0 0 0 0 0 0 0 0 0 0 0 0 0 0 0 0 0 0 0 0 0 0 0 0
0 0 0 0 0 0 0 0 0 0 0 0 0 0 0 0 0 0 0 0 0 0 0 0 0 0 0 0 0 0 0 0 0 8.18382 8.18382 0 5.45588 8.18382 8.18382 5.45588 5.45588 10.9118 13.6397 8.18382 16.3676 5.45588 2.72794 5.45588 0 2.72794 5.45588 0 5.45588 8.18382 2.72794 10.9118 2.72794 0 0 0 2.72794 0 0 2.72794 0 0 0 0 0 0 0 0 0 0 0 0 0 0 0 0 0 0 0 0 0 0 0 0 0 0 0 0 0 0 0 0 0 0 0 0 0 0 0 0 0 0 0 0 0 0 0 0 0 0 0 0 0 0 0 0 0 0 0 0 0 0 0 0 0 0 0 0 0 0 0 0 0 0 0 0 0 0 0 0 0 0 0 0 0 0 0 0 0 0 0 0 0 0 0 0 0 0 0 0 0 0 0 0 0 0 0 0 0 0 0 0 0 0 0 0 0 0 0 0 0 0 0 0 0 0 0 0 0 0 0 0 0 0 0 0 0 0 0 0 0 0 0 0 0 0 0 0 0 0 0 0 0 0 0 0 0 0 0 0 0 0 0 0 0 0 0 0 0 0 0 0 0 0 0 0 0 0 0 0 0 0 0 0 0 0 0 0 0 0 0 0
0 0 0 0 0 0 0 0 0 0 0 0 0 0 0 0 0 0 0 0 0 0 0 0 0 0 0 0 0 0 5.45588 2.72794 0 2.72794 0 0 2.72794 0 2.72794 8.18382 8.18382 2.72794 5.45588 5.45588 2.72794 10.9118 8.18382 13.6397 5.45588 10.9118 5.45588 0 8.18382 2.72794 2.72794 2.72794 5.45588 0 0 2.72794 2.72794 2.72794 0 0 0 0 0 0 0 0 0 0 0 0 0 0 0 0 0 0 0 0 0 0 0 0 0 0 0 0 0 0 0 0 0 0 0 0 0 0 0 0 0 0 0 0 0 0 0 0 0 0 0 0 0 0 0 0 0 0 0 0 0 0 0 0 0 0 0 0 0 0 0 0 0 0 0 0 0 0 0 0 0 0 0 0 0 0 0 0 0 0 0 0 0 0 0 0 0 0 0 0 0 0 0 0 0 0 0 0 0 0 0 0 0 0 0 0 0 0 0 0 0 0 0 0 0 0 0 0 0 0 0 0 0 0 0 0 0 0 0 0 0 0 0 0 0 0 0 0 0 0 0 0 0 0 0 0 0 0 0 0 0 0 0 0 0 0 0 0 0 0 0 0 0 0 0 0 0 0 0 0 0 0 0 0 0 0 0 0 0 0 0 0 0 0
0 0 0 0 0 0 0 0 0 0 0 0 0 0 0 0 0 0 0 0 0 0 0 0 0 0 0 0 0 0 0 0 0 2.72794 2.72794 0 2.72794 8.18382 2.72794 8.18382 8.18382 5.45588 5.45588 5.45588 8.18382 13.6397 0 5.45588 2.72794 8.18382 13.6397 2.72794 0 2.72794 2.72794 5.45588 0 2.72794 2.72794 2.72794 5.45588 0 0 0 0 0 0 0 0 0 0 0 0 0 0 0 0 0 0 0 0 0 0 0 0 0 0 0 0 0 0 0 0 0 0 0 0 0 0 0 0 0 0 0 0 0 0 0 0 0 0 0 0 0 0 0 0 0 0 0 0 0 0 0 0 0 0 0 0 0 0 0 0 0 0 0 0 0 0 0 0 0 0 0 0 0 0 0 0 0 0 0 0 0 0 0 0 0 0 0 0 0 0 0 0 0 0 0 0 0 0 0 0 0 0 0 0 0 0 0 0 0 0 0 0 0 0 0 0 0 0 0 0 0 0 0 0 0 0 0 0 0 0 0 0 0 0 0 0 0 0 0 0 0 0 0 0 0 0 0 0 0 0 0 0 0 0 0 0 0 0 0 0 0 0 0 0 0 0 0 0 0 0 0 0 0 0 0 0 0 0 0 0 0 0 0
0 0 0 0 0 0 0 0 0 0 0 0 0 0 0 0 0 0 0 0 0 0 0 0 0 0 0 0 0 0 0 5.45588 0 0 8.18382 2.72794 2.72794 2.72794 5.45588 0 0 5.45588 2.72794 0 8.18382 8.18382 2.72794 10.9118 0 2.72794 13.6397 5.45588 0 0 8.18382 0 5.45588 2.72794 2.72794 0 0 0 0 0 0 0 0 0 0 0 0 0 0 0 0 0 0 0 0 0 0 0 0 0 0 0 0 0 0 0 0 0 0 0 0 0 0 0 0 0 0 0 0 0 0 0 0 0 0 0 0 0 0 0 0 0 0 0 0 0 0 0 0 0 0 0 0 0 0 0 0 0 0 0 0 0 0 0 0 0 0 0 0 0 0 0 0 0 0 0 0 0 0 0 0 0 0 0 0 0 0 0 0 0 0 0 0 0 0 0 0 0 0 0 0 0 0 0 0 0 0 0 0 0 0 0 0 0 0 0 0 0 0 0 0 0 0 0 0 0 0 0 0 0 0 0 0 0 0 0 0 0 0 0 0 0 0 0 0 0 0 0 0 0 0 0 0 0 0 0 0 0 0 0 0 0 0 0 0 0 0 0 0 0 0 0 0 0 0 0 0 0 0 0 0 0
0 0 0 0 0 0 0 0 0 0 0 0 0 0 0 0 0 0 0 0 0 0 0 0 0 0 0 0 0 0 0 0 2.72794 5.45588 0 2.72794 2.72794 5.45588 5.45588 13.6397 2.72794 5.45588 5.45588 2.72794 2.72794 0 2.72794 10.9118 5.45588 2.72794 0 8.18382 0 8.18382 2.72794 0 0 0 8.18382 0 0 2.72794 5.45588 0 0 0 2.72794 0 0 0 0 0 0 0 0 0 0 0 0 0 0 0 0 0 0 0 0 0 0 0 0 0 0 0 0 0 0 0 0 0 0 0 0 0 0 0 0 0 0 0 0 0 0 0 0 0 0 0 0 0 0 0 0 0 0 0 0 0 0 0 0 0 0 0 0 0 0 0 0 0 0 0 0 0 0 0 0 0 0 0 0 0 0 0 0 0 0 0 0 0 0 0 0 0 0 0 0 0 0 0 0 0 0 0 0 0 0 0 0 0 0 0 0 0 0 0 0 0 0 0 0 0 0 0 0 0 0 0 0 0 0 0 0 0 0 0 0 0 0 0 0 0 0 0 0 0 0 0 0 0 0 0 0 0 0 0 0 0 0 0 0 0 0 0 0 0 0 0 0 0 0 0 0 0 0 0 0 0 0 0 0 0 0 0 0 0
0 0 0 0 0 0 0 0 0 0 0 0 0 0 0 0 0 0 0 0 0 0 0 0 0 0 0 0 0 0 0 0 2.72794 8.18382 2.72794 5.45588 5.45588 0 5.45588 2.72794 5.45588 8.18382 8.18382 10.9118 2.72794 8.18382 10.9118 2.72794 5.45588 2.72794 2.72794 5.45588 5.45588 13.6397 2.72794 2.72794 8.18382 5.45588 2.72794 5.45588 0 0 0 0 0 0 2.72794 0 0 0 0 0 0 0 0 0 0 0 0 0 0 0 0 0 0 0 0 0 0 0 0 0 0 0 0 0 0 0 0 0 0 0 0 0 0 0 0 0 0 0 0 0 0 0 0 0 0 0 0 0 0 0 0 0 0 0 0 0 0 0 0 0 0 0 0 0 0 0 0 0 0 0 0 0 0 0 0 0 0 0 0 0 0 0 0 0 0 0 0 0 0 0 0 0 0 0 0 0 0 0 0 0 0 0 0 0 0 0 0 0 0 0 0 0 0 0 0 0 0 0 0 0 0 0 0 0 0 0 0 0 0 0 0 0 0 0 0 0 0 0 0 0 0 0 0 0 0 0 0 0 0 0 0 0 0 0 0 0 0 0 0 0 0 0 0 0 0 0 0 0 0 0 0 0 0 0 0 0 0 0 0 0 0 0 0 0
0 0 0 0 0 0 0 0 0 0 0 0 0 0 0 0 0 0 0 0 0 0 0 0 0 0 0 0 0 0 0 2.72794 0 2.72794 2.72794 8.18382 2.72794 0 5.45588 2.72794 8.18382 2.72794 0 0 2.72794 13.6397 0 2.72794 2.72794 5.45588 10.9118 13.6397 2.72794 0 2.72794 2.72794 0 0 2.72794 0 0 2.72794 0 0 0 0 0 0 0 0 0 0 0 0 0 0 0 0 0 0 0 0 0 0 0 0 0 0 0 0 0 0 0 0 0 0 0 0 0 0 0 0 0 0 0 0 0 0 0 0 0 0 0 0 0 0 0 0 0 0 0 0 0 0 0 0 0 0 0 0 0 0 0 0 0 0 0 0 0 0 0 0 0 0 0 0 0 0 0 0 0 0 0 0 0 0 0 0 0 0 0 0 0 0 0 0 0 0 0 0 0 0 0 0 0 0 0 0 0 0 0 0 2.72794 0 0 0 0 0 0 0 0 0 0 0 0 0 0 0 0 0 0 0 0 0 0 0 0 0 0 0 0 0 0 0 0 0 0 0 0 0 0 0 0 0 0 0 0 0 0 0 0 0 0 0 0 0 0 0 0 0 0 0 0 0 0 0 0 0 0 0 0 0 0 0 0 2.72794
0 0 0 0 0 0 0 0 0 0 0 0 0 0 0 0 0 0 0 0 0 0 0 0 0 0 0 0 0 0 0 0 2.72794 0 0 2.72794 2.72794 0 5.45588 2.72794 2.72794 0 5.45588 8.18382 8.18382 5.45588 2.72794 5.45588 2.72794 0 2.72794 5.45588 5.45588 5.45588 2.72794 8.18382 2.72794 0 0 2.72794 5.45588 0 0 0 0 0 0 0 0 0 0 0 0 0 0 0 0 0 0 0 0 0 0 0 0 0 0 0 0 0 0 0 0 0 0 0 0 0 0 0 0 0 0 0 0 0 0 0 0 0 0 0 0 0 0 0 0 0 0 0 0 0 0 0 0 0 0 0 0 0 0 0 0 0 0 0 0 0 0 0 0 0 0 0 0 0 0 0 0 0 0 0 0 0 0 0 0 0 0 0 0 0 0 0 0 0 0 0 0 0 0 0 0 0 0 0 0 0 0 0 0 0 0 0 0 0 0 0 0 0 0 0 0 0 0 0 0 0 0 0 0 0 0 0 0 0 0 0 0 0 0 0 0 0 0 0 0 0 0 0 0 0 0 0 0 0 0 0 0 0 0 0 0 0 0 0 0 0 0 0 0 0 0 0 0 0 0 0 0 0 0 0 0 0 0 2.72794
0 0 0 0 0 0 0 0 0 0 0 0 0 0 0 0 0 0 0 0 0 0 0 0 0 0 0 0 0 0 0 0 0 2.72794 2.72794 0 2.72794 2.72794 0 8.18382 2.72794 2.72794 2.72794 5.45588 5.45588 5.45588 5.45588 5.45588 0 5.45588 2.72794 5.45588 5.45588 2.72794 8.18382 0 0 0 2.72794 2.72794 0 0 2.72794 0 0 0 0 2.72794 0 0 0 0 0 0 0 0 0 0 0 0 0 0 0 0 0 0 0 0 0 0 0 0 0 0 0 0 0 0 0 0 0 0 0 0 0 0 0 0 0 0 0 0 0 0 0 0 0 0 0 0 0 0 0 0 0 0 0 0 0 0 0 0 0 0 0 0 0 0 0 0 0 0 0 0 0 0 0 0 0 0 0 0 0 0 0 0 0 0 0 0 0 0 0 0 0 0 0 0 0 0 0 0 0 0 0 0 0 0 0 0 0 0 0 0 0 0 0 0 0 0 0 0 0 0 0 0 0 0 0 0 0 0 0 0 0 0 0 0 0 0 0 0 0 0 0 0 0 0 0 0 0 0 0 0 0 0 0 0 0 0 0 0 0 0 0 0 0 0 0 0 0 0 0 0 0 0 0 0 0 0 0 0 0 0 0 2.72794
0 0 0 0 0 0 0 0 0 0 0 0 0 0 0 0 0 0 0 0 0 0 0 0 0 0 0 2.72794 0 0 0 0 5.45588 0 2.72794 8.18382 5.45588 8.18382 5.45588 0 2.72794 5.45588 2.72794 0 2.72794 5.45588 2.72794 5.45588 8.18382 2.72794 2.72794 2.72794 5.45588 0 2.72794 2.72794 5.45588 0 0 0 0 0 0 0 5.45588 0 0 0 0 0 0 0 0 0 0 0 0 0 0 0 0 0 0 0 0 0 0 0 0 0 0 0 0 0 0 0 0 0 0 0 0 0 0 0 0 0 0 0 0 0 0 0 0 0 0 0 0 0 0 0 0 0 0 0 0 0 0 0 0 0 0 0 0 0 0 0 0 0 0 0 0 0 0 0 0 0 0 0 0 0 0 0 0 0 0 0 0 0 0 0 0 0 0 0 0 0 0 0 0 0 0 0 0 0 0 2.72794 0 0 0 0 0 0 2.72794 2.72794 0 0 0 0 0 0 0 0 0 0 0 0 0 0 0 0 0 0 0 0 0 0 0 0 0 0 0 0 0 0 0 0 0 0 0 0 0 0 0 0 0 0 0 0 0 0 0 0 0 0 0 0 0 0 0 0 0 0 0 0 0 0 0 0 0 0 0 0 0 2.72794 0 0
0 0 0 0 0 0 0 0 0 0 0 0 0 0 0 0 0 0 0 0 0 0 0 0 0 0 0 0 0 0 0 5.45588 0 2.72794 0 0 2.72794 5.45588 2.72794 5.45588 0 2.72794 2.72794 2.72794 8.18382 2.72794 5.45588 5.45588 8.18382 5.45588 2.72794 2.72794 2.72794 0 2.72794 0 2.72794 0 2.72794 0 0 0 0 0 0 0 0 0 0 0 0 0 0 0 0 0 0 0 0 0 0 0 0 0 0 0 0 0 0 0 0 0 0 0 0 0 0 0 0 0 0 0 0 0 0 0 0 0 0 0 0 0 0 0 0 0 0 0 0 0 0 0 0 0 0 0 0 0 0 0 0 0 0 0 0 0 0 0 0 0 0 0 0 0 0 0 0 0 0 0 0 0 0 0 0 0 0 0 0 0 0 0 0 0 0 0 0 0 0 0 0 0 0 0 0 0 0 0 0 0 0 0 2.72794 0 0 0 0 0 0 0 0 0 0 0 0 0 0 0 0 0 0 0 0 0 0 0 0 0 0 0 0 0 0 0 0 0 0 0 0 0 0 0 0 0 0 0 0 0 0 0 0 0 0 0 0 0 0 0 0 0 0 0 0 0 0 0 0 0 0 0 0 0 0 0 2.72794 2.72794
0 0 0 0 0 0 0 0 0 0 0 0 0 0 0 0 0 0 0 0 0 0 0 0 0 0 0 0 0 0 0 0 0 0 0 0 5.45588 2.72794 2.72794 5.45588 5.45588 0 2.72794 0 10.9118 5.45588 5.45588 13.6397 0 2.72794 5.45588 0 5.45588 2.72794 2.72794 2.72794 2.72794 0 0 0 0 2.72794 0 0 0 0 0 0 0 0 0 0 0 0 0 0 0 0 0 0 0 0 0 0 0 0 0 0 0 0 0 0 0 0 0 0 0 0 0 0 0 0 0 0 0 0 0 0 0 0 0 0 0 0 0 0 0 0 0 0 0 0 0 0 0 0 0 0 0 0 0 0 0 0 0 0 0 0 0 0 0 0 0 0 0 0 0 0 0 0 0 0 0 0 0 0 0 0 0 0 0 0 0 0 0 0 0 0 0 0 0 0 0 0 0 0 0 0 0 0 0 0 0 0 0 0 0 0 0 0 0 0 0 0 0 0 0 0 0 0 0 2.72794 0 0 0 0 0 0 0 0 0 0 0 0 0 0 0 0 0 0 0 0 0 0 0 0 0 0 0 0 0 0 0 0 0 0 0 0 0 0 0 0 0 0 0 0 0 0 0 0 0 0 0 0 0 0
0 0 0 0 0 0 0 0 0 0 0 0 0 0 0 0 0 0 0 0 0 0 0 0 0 0 0 0 0 0 0 0 0 0 0 2.72794 2.72794 0 2.72794 0 0 5.45588 2.72794 2.72794 5.45588 5.45588 2.72794 2.72794 2.72794 0 2.72794 5.45588 0 0 0 2.72794 0 0 0 0 0 0 0 0 0 5.45588 0 0 0 0 0 0 0 0 0 0 0 0 0 0 0 0 0 0 0 0 0 0 0 0 0 0 0 0 0 0 0 0 0 0 0 0 0 0 0 0 0 0 0 0 0 0 0 0 0 0 0 0 0 0 0 0 0 0 0 0 0 0 0 0 0 0 0 0 0 0 0 0 0 0 0 0 0 0 0 0 0 0 0 0 0 0 0 0 0 0 0 0 0 0 0 0 0 0 0 2.72794 0 0 0 0 5.45588 0 0 2.72794 0 0 0 2.72794 0 0 0 2.72794 0 0 0 0 0 0 0 0 0 0 0 0 0 0 0 0 0 0 0 0 0 0 0 0 0 0 0 0 0 0 0 0 0 0 0 0 0 0 0 0 0 0 0 0 0 0 0 0 0 0 0 0 0 0 0 0 0 0 0 0 0 0 0 0 0 0 0 0 0 0 0 0 2.72794 0
0 0 0 0 0 0 0 0 0 0 0 0 0 0 0 0 0 0 0 0 0 0 0 0 0 0 0 0 0 2.72794 0 0 0 0 0 2.72794 0 0 2.72794 0 0 0 0 5.45588 0 5.45588 2.72794 2.72794 8.18382 0 2.72794 2.72794 5.45588 0 2.72794 0 2.72794 0 0 2.72794 2.72794 0 0 0 2.72794 0 0 0 0 0 0 0 0 0 0 0 0 0 0 0 0 0 0 0 0 0 0 0 0 0 0 0 0 0 0 0 0 0 0 0 0 0 0 0 0 0 0 0 0 0 0 0 0 0 0 0 0 0 0 0 0 0 0 0 0 0 0 0 0 0 0 0 0 0 0 0 0 0 0 0 0 0 0 0 0 0 0 0 0 0 0 0 0 0 0 0 0 0 0 0 0 0 0 0 0 0 0 0 0 0 2.72794 0 0 0 0 2.72794 0 0 2.72794 0 2.72794 0 2.72794 0 0 0 0 0 0 0 0 0 0 0 0 0 0 0 0 0 0 0 0 0 0 0 0 0 0 0 0 0 0 0 0 0 0 0 0 0 0 0 0 0 0 0 0 0 0 0 0 0 0 0 0 0 0 0 0 0 0 0 0 0 0 0 0 0 0 0 0 0 0 2.72794 0 2.72794
0 0 0 0 0 0 0 0 0 0 0 0 0 0 0 0 0 0 0 0 0 0 0 0 0 0 0 0 0 0 0 0 0 2.72794 2.72794 0 0 2.72794 0 0 0 0 0 8.18382 8.18382 2.72794 10.9118 0 2.72794 2.72794 10.9118 2.72794 0 2.72794 2.72794 0 0 0 0 2.72794 0 0 0 0 0 0 0 0 0 0 0 0 0 0 0 0 0 0 0 0 0 0 0 0 0 0 0 0 0 0 0 0 0 0 0 0 0 0 0 0 0 0 0 0 0 0 0 0 0 0 0 0 0 0 0 0 0 0 0 0 0 0 0 0 0 0 0 0 0 0 0 0 0 0 0 0 0 0 0 0 0 0 0 0 0 0 0 0 0 0 0 0 0 0 0 0 0 0 0 0 0 0 0 0 0 2.72794 0 0 0 0 0 0 2.72794 0 0 0 5.45588 2.72794 0 0 2.72794 2.72794 2.72794 0 0 2.72794 0 0 0 0 0 2.72794 0 0 0 0 0 0 0 2.72794 0 0 0 0 2.72794 0 0 0 0 0 0 0 0 0 0 0 0 0 0 0 0 0 0 0 0 0 0 0 0 0 0 0 0 0 0 0 0 0 0 0 0 0 0 0 0 0 0 0 0 0 0 0 0 0 0 2.72794
0 0 0 0 0 0 0 0 0 0 0 0 0 0 0 0 0 0 0 0 0 0 0 0 0 0 0 0 0 0 0 0 0 0 0 0 0 0 0 0 2.72794 0 2.72794 2.72794 2.72794 2.72794 2.72794 0 5.45588 0 8.18382 5.45588 2.72794 0 0 2.72794 0 2.72794 0 2.72794 0 0 0 0 0 0 0 0 0 0 0 0 0 0 0 0 0 0 0 0 0 0 0 0 0 0 0 0 0 0 0 0 0 0 0 0 0 0 0 0 0 0 0 0 0 0 0 0 0 0 0 0 0 0 0 0 0 0 0 0 0 0 0 0 0 0 0 0 0 0 0 0 0 0 0 0 0 0 0 0 0 0 0 0 0 0 0 0 0 0 0 0 0 0 0 0 0 0 0 0 0 0 0 0 0 2.72794 0 0 2.72794 0 2.72794 2.72794 5.45588 2.72794 2.72794 2.72794 2.72794 5.45588 0 5.45588 0 0 5.45588 2.72794 0 2.72794 0 2.72794 0 0 0 0 0 0 0 0 0 0 0 0 0 0 0 0 0 0 0 0 0 0 0 0 0 0 0 0 0 0 0 0 0 0 0 0 0 0 0 0 0 0 0 0 0 0 0 0 0 0 0 0 0 0 0 0 0 0 0 0 0 0 0 0 2.72794 2.72794 2.72794 0
0 0 0 0 0 0 0 0 0 0 0 0 0 0 0 0 0 0 0 0 0 0 0 0 0 0 0 0 0 0 0 0 0 0 0 0 0 0 0 5.45588 0 2.72794 2.72794 0 0 2.72794 2.72794 5.45588 2.72794 0 5.45588 2.72794 5.45588 8.18382 2.72794 5.45588 2.72794 2.72794 0 0 2.72794 0 0 0 0 2.72794 0 0 0 0 0 0 0 0 0 0 0 0 0 0 0 0 0 0 0 0 0 0 0 0 0 0 0 0 0 0 0 0 0 0 0 0 0 0 0 0 0 0 0 0 0 0 0 0 0 0 0 0 0 0 0 0 0 0 0 0 0 0 0 0 0 0 0 0 0 0 0 0 0 0 0 0 0 0 0 0 0 0 0 0 0 0 0 0 0 0 0 0 0 0 0 2.72794 0 0 5.45588 0 0 0 5.45588 0 2.72794 0 0 0 2.72794 5.45588 2.72794 0 0 5.45588 0 0 0 0 0 0 0 0 2.72794 0 2.72794 0 0 0 0 0 0 0 0 0 0 0 0 0 0 0 0 0 0 0 0 0 0 0 0 0 0 0 0 0 0 0 0 0 0 0 0 0 0 0 0 0 0 0 0 0 0 0 0 0 0 0 0 0 0 0 0 0 0 0 0 0 0 0 0 0
0 0 0 0 0 0 0 0 0 0 0 0 0 0 0 0 0 0 0 0 0 0 0 0 0 0 0 0 0 0 0 0 0 0 0 2.72794 2.72794 0 5.45588 0 5.45588 2.72794 2.72794 5.45588 0 0 0 5.45588 0 0 5.45588 2.72794 8.18382 0 0 2.72794 0 2.72794 0 0 0 2.72794 0 0 0 2.72794 0 0 0 0 0 0 0 0 0 0 0 0 0 0 0 0 0 0 0 0 0 0 0 0 0 0 0 0 0 0 0 0 0 0 0 0 0 0 0 0 0 0 0 0 0 0 0 0 0 0 0 0 0 0 0 0 0 0 0 0 0 0 0 0 0 0 0 0 0 0 0 0 0 0 0 0 0 0 0 0 0 0 0 0 0 0 0 0 0 0 0 0 0 0 0 0 0 0 2.72794 0 0 0 2.72794 2.72794 2.72794 0 0 2.72794 8.18382 2.72794 5.45588 2.72794 0 2.72794 0 5.45588 0 2.72794 5.45588 2.72794 0 0 0 0 2.72794 2.72794 0 0 0 0 0 0 2.72794 0 0 0 0 0 0 0 0 0 0 0 0 0 0 0 0 0 0 0 0 0 0 0 0 0 0 0 0 0 0 0 0 0 0 0 0 0 0 0 0 0 0 0 0 0 0 0 0 0 0 0 0 0 0 0 0 0
0 0 0 0 0 0 0 0 0 0 0 0 0 0 0 0 0 0 0 0 0 0 0 0 0 0 0 0 0 0 0 0 0 0 0 0 0 0 2.72794 0 2.72794 5.45588 8.18382 2.72794 2.72794 2.72794 5.45588 5.45588 0 0 2.72794 2.72794 0 5.45588 2.72794 0 0 5.45588 0 0 0 5.45588 0 2.72794 0 0 0 0 0 0 0 0 0 0 0 0 0 0 0 0 0 0 0 0 0 0 0 0 0 0 0 0 0 0 0 0 0 0 0 0 0 0 0 0 0 0 0 0 0 0 0 0 0 0 0 0 0 0 0 0 0 0 0 0 0 0 0 0 0 0 0 0 0 0 0 0 0 0 0 0 0 0 0 0 0 0 0 0 0 0 0 0 0 0 0 0 0 0 2.72794 2.72794 0 0 0 2.72794 2.72794 0 8.18382 0 2.72794 2.72794 2.72794 5.45588 5.45588 13.6397 5.45588 8.18382 5.45588 5.45588 10.9118 8.18382 5.45588 2.72794 2.72794 2.72794 0 8.18382 0 0 2.72794 0 2.72794 0 0 0 2.72794 0 0 0 2.72794 5.45588 0 0 0 0 0 0 0 0 0 0 0 0 0 0 0 0 0 0 0 0 0 0 0 0 0 0 0 0 0 0 0 0 0 0 0 0 0 0 0 0 0 0 0 0 0 0 0 0 0 0 0 0 0 0 0 0
0 0 0 0 0 0 0 0 0 0 0 0 0 0 0 0 0 0 0 0 0 0 0 0 0 0 0 0 0 0 2.72794 0 0 0 0 0 2.72794 0 2.72794 2.72794 8.18382 2.72794 0 2.72794 2.72794 2.72794 5.45588 2.72794 5.45588 2.72794 0 2.72794 0 0 2.72794 2.72794 0 2.72794 2.72794 2.72794 0 0 0 0 0 0 0 0 0 0 0 0 0 0 0 0 0 0 0 0 0 0 0 0 0 0 0 0 0 0 0 0 0 0 0 0 0 0 0 0 0 0 0 0 0 0 0 0 0 0 0 0 0 0 0 0 0 0 0 0 0 0 0 0 0 0 0 0 0 0 0 0 0 0 0 0 0 0 0 0 0 0 0 0 0 0 0 0 0 0 0 0 0 0 0 0 0 0 2.72794 0 0 2.72794 0 2.72794 0 5.45588 0 2.72794 0 8.18382 5.45588 0 0 5.45588 5.45588 8.18382 0 10.9118 0 2.72794 0 0 5.45588 5.45588 5.45588 5.45588 2.72794 0 0 2.72794 5.45588 0 2.72794 0 0 0 2.72794 0 0 0 2.72794 0 0 0 2.72794 0 0 0 0 0 0 0 0 0 0 0 0 0 0 0 0 0 0 0 0 0 0 0 0 0 0 0 0 0 0 0 0 0 0 0 0 0 0 0 0 0 0 0 0 0 0 0 0 0 0 0
0 0 0 0 0 0 0 0 0 0 0 0 0 0 0 0 0 0 0 0 0 0 0 0 0 0 0 0 0 0 0 0 0 2.72794 2.72794 0 2.72794 2.72794 8.18382 2.72794 5.45588 10.9118 2.72794 10.9118 8.18382 0 5.45588 2.72794 2.72794 0 2.72794 0 0 0 2.72794 2.72794 0 0 0 0 2.72794 0 0 0 0 0 0 0 0 0 0 0 0 0 0 0 0 0 0 0 0 0 0 0 0 0 0 0 0 0 0 0 0 0 0 0 0 0 0 0 0 0 0 0 0 0 0 0 0 0 0 0 0 0 0 0 0 0 0 0 0 0 0 0 0 0 0 0 0 0 0 0 0 0 0 0 0 0 0 0 0 0 0 0 0 0 0 0 0 0 0 0 0 0 0 0 0 0 0 0 5.45588 2.72794 2.72794 0 0 0 0 0 2.72794 8.18382 2.72794 8.18382 2.72794 5.45588 8.18382 10.9118 0 2.72794 8.18382 5.45588 5.45588 10.9118 2.72794 2.72794 10.9118 0 0 2.72794 2.72794 2.72794 0 0 0 0 0 2.72794 0 0 0 0 0 0 0 0 0 0 0 0 0 0 0 0 0 0 0 0 0 0 0 0 0 0 0 0 0 0 0 0 0 0 0 0 0 0 0 0 0 0 0 0 0 0 0 0 0 0 0 0 0 0 0 0 0 0 0 0
0 0 0 0 0 0 0 0 0 0 0 0 0 0 0 0 0 0 0 0 0 0 0 0 0 0 0 0 0 0 0 0 2.72794 2.72794 0 0 2.72794 0 8.18382 8.18382 2.72794 2.72794 2.72794 2.72794 0 2.72794 0 5.45588 2.72794 0 2.72794 2.72794 0 2.72794 0 2.72794 0 2.72794 0 0 2.72794 0 0 5.45588 0 0 0 0 0 0 0 0 0 0 0 0 0 0 0 0 0 0 0 0 0 0 0 0 0 0 0 0 0 0 0 0 0 0 0 0 0 0 0 0 0 0 0 0 0 0 0 0 0 0 0 0 0 0 0 0 0 0 0 0 0 0 0 0 0 0 0 0 0 0 0 0 0 0 0 0 0 0 0 0 0 0 0 0 0 0 0 0 0 0 0 0 0 0 0 2.72794 2.72794 0 2.72794 0 2.72794 0 5.45588 8.18382 16.3676 8.18382 2.72794 8.18382 2.72794 13.6397 8.18382 2.72794 8.18382 5.45588 8.18382 2.72794 8.18382 0 0 2.72794 0 2.72794 2.72794 2.72794 0 0 0 0 0 2.72794 0 5.45588 0 2.72794 0 0 2.72794 2.72794 0 0 0 0 0 0 0 0 0 0 0 0 0 0 0 0 0 0 0 0 0 0 0 0 0 0 0 0 0 0 0 0 0 0 0 0 0 0 0 0 0 0 0 0 0 0 0 0 0 0 0 0 0 0
0 0 0 0 0 0 0 0 0 0 0 0 0 0 0 0 0 0 0 0 0 0 0 0 0 0 0 0 0 0 0 2.72794 2.72794 0 2.72794 5.45588 0 2.72794 13.6397 5.45588 8.18382 5.45588 5.45588 0 5.45588 2.72794 0 2.72794 5.45588 0 2.72794 0 2.72794 5.45588 2.72794 2.72794 2.72794 2.72794 2.72794 0 0 2.72794 2.72794 0 0 0 0 0 0 0 0 0 0 0 0 0 0 0 0 0 0 0 0 0 0 0 0 0 0 0 0 0 0 0 0 0 0 0 0 0 0 0 0 0 0 0 0 0 0 0 0 0 0 0 0 0 0 0 0 0 0 0 0 0 0 0 0 0 0 0 0 0 0 0 0 0 0 0 0 0 0 0 0 0 0 0 0 0 0 0 0 0 0 0 0 0 0 2.72794 2.72794 2.72794 0 5.45588 0 0 0 0 2.72794 10.9118 2.72794 2.72794 0 5.45588 5.45588 5.45588 0 5.45588 10.9118 2.72794 8.18382 8.18382 8.18382 2.72794 2.72794 10.9118 8.18382 8.18382 0 5.45588 8.18382 2.72794 2.72794 2.72794 0 0 0 0 0 0 0 0 0 0 0 0 0 0 0 0 0 0 0 0 0 0 0 0 0 0 0 0 0 0 0 0 0 0 0 0 0 0 0 0 0 0 0 0 0 0 0 0 0 0 0 0 0 0 0 0 0 0 0 0 0 0 0 0
0 0 0 0 0 0 0 0 0 0 0 0 0 0 0 0 0 0 0 0 0 0 0 0 0 0 0 0 0 5.45588 2.72794 0 0 5.45588 0 0 2.72794 13.6397 8.18382 10.9118 2.72794 2.72794 0 2.72794 5.45588 2.72794 0 0 0 2.72794 0 0 0 5.45588 2.72794 2.72794 0 2.72794 0 2.72794 0 0 0 0 0 0 0 0 0 0 0 0 0 0 0 0 0 0 0 0 0 0 0 0 0 0 0 0 0 0 0 0 0 0 0 0 0 0 0 0 0 0 0 0 0 0 0 0 0 0 0 0 0 0 0 0 0 0 0 0 0 0 0 0 0 0 0 0 0 0 0 0 0 0 0 0 0 0 0 0 0 0 0 0 0 0 0 0 0 0 0 0 0 0 0 0 0 0 2.72794 0 0 0 0 2.72794 10.9118 5.45588 2.72794 5.45588 10.9118 5.45588 5.45588 2.72794 13.6397 8.18382 2.72794 0 2.72794 10.9118 2.72794 21.8235 2.72794 5.45588 2.72794 0 2.72794 8.18382 5.45588 2.72794 8.18382 2.72794 0 8.18382 2.72794 0 0 0 2.72794 2.72794 2.72794 0 0 2.72794 0 0 0 0 0 0 0 0 0 0 0 0 0 0 0 0 0 0 0 0 0 0 0 0 0 0 0 0 0 0 0 0 0 0 0 0 0 0 0 0 0 0 0 0 0 0 0 0 0 0 0 0 0 0
0 0 0 0 0 0 0 0 0 0 0 0 0 0 0 0 0 0 0 0 0 0 0 0 0 0 0 0 0 0 0 0 2.72794 2.72794 2.72794 0 5.45588 8.18382 2.72794 0 0 2.72794 2.72794 8.18382 2.72794 5.45588 2.72794 2.72794 5.45588 2.72794 0 0 0 0 2.72794 2.72794 2.72794 2.72794 0 0 0 2.72794 2.72794 0 0 5.45588 0 0 0 0 0 0 0 0 0 0 0 0 0 0 0 0 0 0 0 0 0 0 0 0 0 0 0 0 0 0 0 0 0 0 0 0 0 0 0 0 0 0 0 0 0 0 0 0 0 0 0 0 0 0 0 0 0 0 0 0 0 0 0 0 0 0 0 0 0 0 0 0 0 0 0 0 0 0 0 0 0 0 0 0 0 0 0 0 0 0 0 0 0 0 2.72794 0 0 0 2.72794 0 5.45588 10.9118 8.18382 2.72794 5.45588 10.9118 19.0956 10.9118 10.9118 5.45588 10.9118 5.45588 0 8.18382 8.18382 5.45588 16.3676 2.72794 2.72794 2.72794 0 0 5.45588 0 8.18382 8.18382 0 2.72794 5.45588 2.72794 2.72794 0 0 2.72794 0 0 0 0 0 0 0 0 0 0 0 0 0 0 0 0 0 0 0 0 0 0 0 0 0 0 0 0 0 0 0 0 0 0 0 0 0 0 0 0 0 0 0 0 0 0 0 0 0 0 0 0 0 0 0 0
0 0 0 0 0 0 0 0 0 0 0 0 0 0 0 0 0 0 0 0 0 0 0 0 0 0 0 0 0 0 0 0 5.45588 0 2.72794 0 2.72794 2.72794 5.45588 5.45588 2.72794 0 5.45588 2.72794 0 5.45588 2.72794 5.45588 2.72794 0 5.45588 0 0 0 0 2.72794 2.72794 0 0 10.9118 5.45588 5.45588 2.72794 0 8.18382 2.72794 0 0 2.72794 0 2.72794 0 0 0 0 0 0 0 0 0 0 0 0 0 0 0 0 0 0 0 0 0 0 0 0 0 0 0 0 0 0 0 0 0 0 0 0 0 0 0 0 0 0 0 0 0 0 0 0 0 0 0 0 0 0 0 0 0 0 0 0 0 0 0 0 0 0 0 0 0 0 0 0 0 0 0 0 0 0 0 0 0 0 0 0 0 0 0 0 0 0 0 5.45588 0 2.72794 0 8.18382 2.72794 13.6397 13.6397 16.3676 19.0956 2.72794 5.45588 13.6397 5.45588 5.45588 2.72794 5.45588 5.45588 2.72794 13.6397 2.72794 2.72794 5.45588 2.72794 2.72794 0 0 2.72794 0 0 0 0 2.72794 2.72794 2.72794 0 0 0 0 0 2.72794 0 0 0 0 0 0 0 0 0 0 0 0 0 0 0 0 0 0 0 0 0 0 0 0 0 0 0 0 0 0 0 0 0 0 0 0 0 0 0 0 0 0 0 0 0 0 0 0 0 0 0 0 0
0 0 0 0 0 0 0 0 0 0 0 0 0 0 0 0 0 0 0 0 0 0 0 0 0 0 0 0 0 2.72794 0 2.72794 0 2.72794 5.45588 0 8.18382 5.45588 0 0 2.72794 8.18382 5.45588 5.45588 2.72794 0 0 2.72794 2.72794 2.72794 8.18382 0 0 5.45588 8.18382 8.18382 2.72794 2.72794 2.72794 5.45588 2.72794 2.72794 0 0 5.45588 2.72794 0 0 0 0 0 0 0 0 0 0 0 0 0 0 0 0 0 0 0 0 0 0 0 0 0 0 0 0 0 0 0 0 0 0 0 0 0 0 0 0 0 0 0 0 0 0 0 0 0 0 0 0 0 0 0 0 0 0 0 0 0 0 0 0 0 0 0 0 0 0 0 0 0 0 0 0 0 0 0 0 0 0 0 0 0 0 0 0 0 0 0 0 0 0 0 0 2.72794 2.72794 2.72794 10.9118 5.45588 2.72794 5.45588 10.9118 5.45588 8.18382 10.9118 5.45588 2.72794 2.72794 2.72794 2.72794 2.72794 5.45588 8.18382 5.45588 5.45588 5.45588 0 2.72794 0 0 0 2.72794 2.72794 0 0 2.72794 2.72794 0 2.72794 0 0 0 2.72794 0 0 0 0 0 0 0 0 0 0 0 0 0 0 0 0 0 0 0 0 0 0 0 0 0 0 0 0 0 0 0 0 0 0 0 0 0 0 0 0 0 0 0 0 0 0 0 0 0 0 0 0 0 0 0
0 0 0 0 0 0 0 0 0 0 0 0 0 0 0 0 0 0 0 0 0 0 0 0 0 0 0 0 0 0 0 0 2.72794 0 5.45588 2.72794 0 2.72794 2.72794 0 8.18382 2.72794 0 0 0 2.72794 2.72794 2.72794 2.72794 2.72794 0 5.45588 0 0 2.72794 0 8.18382 2.72794 8.18382 2.72794 0 2.72794 8.18382 5.45588 5.45588 0 0 2.72794 0 0 0 0 0 0 0 0 0 0 0 0 0 0 0 0 0 0 0 0 0 0 0 0 0 0 0 0 0 0 0 0 0 0 0 0 0 0 0 0 0 0 0 0 0 0 0 0 0 0 0 0 0 0 0 0 0 0 0 0 0 0 0 0 0 0 0 0 0 0 0 0 0 0 0 0 0 0 0 0 0 0 0 0 0 0 0 0 0 0 0 0 0 0 0 2.72794 5.45588 2.72794 5.45588 5.45588 5.45588 8.18382 13.6397 10.9118 13.6397 10.9118 8.18382 0 8.18382 5.45588 8.18382 13.6397 8.18382 8.18382 8.18382 0 2.72794 2.72794 0 0 2.72794 2.72794 2.72794 2.72794 0 0 2.72794 0 0 0 2.72794 2.72794 2.72794 0 0 0 0 0 0 0 0 0 0 0 0 0 0 0 0 0 0 0 0 0 0 0 0 0 0 0 0 0 0 0 0 0 0 0 0 0 0 0 0 0 0 0 0 0 0 0 0 0 0 0 0 0 0 0
0 0 0 0 0 0 0 0 0 0 0 0 0 0 0 0 0 0 0 0 0 0 0 0 0 0 0 0 0 0 0 2.72794 2.72794 0 5.45588 2.72794 2.72794 0 2.72794 0 2.72794 0 5.45588 0 5.45588 2.72794 0 2.72794 0 2.72794 0 2.72794 0 2.72794 0 0 0 10.9118 0 0 0 10.9118 0 0 0 2.72794 0 0 2.72794 0 0 0 0 0 0 0 0 0 0 0 0 0 0 0 0 0 0 0 0 0 0 0 0 0 0 0 0 0 0 0 0 0 0 0 0 0 0 0 0 0 0 0 0 0 0 0 0 0 0 0 0 0 0 0 0 0 0 0 0 0 0 0 0 0 0 0 0 0 0 0 0 0 0 0 0 0 0 0 0 0 0 0 0 0 0 0 0 0 2.72794 0 0 0 2.72794 0 10.9118 2.72794 10.9118 8.18382 5.45588 16.3676 8.18382 5.45588 10.9118 8.18382 0 8.18382 5.45588 13.6397 13.6397 2.72794 8.18382 0 2.72794 2.72794 2.72794 0 0 0 2.72794 0 2.72794 2.72794 0 0 0 0 0 2.72794 0 0 0 0 0 0 0 0 0 0 0 0 0 0 0 0 0 0 0 0 0 0 0 0 0 0 0 0 0 0 0 0 0 0 0 0 0 0 0 0 0 0 0 0 0 0 0 0 0 0 0 0 0 0 0 0 0 0
0 0 0 0 0 0 0 0 0 0 0 0 0 0 0 0 0 0 0 0 0 0 0 0 0 0 0 0 2.72794 2.72794 0 0 2.72794 5.45588 2.72794 5.45588 2.72794 0 2.72794 0 0 0 0 0 2.72794 2.72794 2.72794 8.18382 2.72794 2.72794 2.72794 2.72794 0 2.72794 0 0 2.72794 0 2.72794 10.9118 0 0 2.72794 8.18382 2.72794 0 0 2.72794 0 0 0 0 0 0 0 0 0 0 0 0 0 0 0 0 0 0 0 0 0 0 0 0 0 0 0 0 0 0 0 0 0 0 0 0 0 0 0 0 0 0 0 0 0 0 0 0 0 0 0 0 0 0 0 0 0 0 0 0 0 0 0 0 0 0 0 0 0 0 0 0 0 0 0 0 0 0 0 0 0 0 0 0 0 0 0 0 0 2.72794 0 0 2.72794 2.72794 0 8.18382 5.45588 2.72794 5.45588 5.45588 5.45588 5.45588 8.18382 8.18382 5.45588 8.18382 16.3676 8.18382 19.0956 0 8.18382 8.18382 5.45588 0 8.18382 0 2.72794 0 0 0 0 0 2.72794 0 0 5.45588 2.72794 0 0 0 0 0 0 0 0 0 0 0 0 0 0 0 0 0 0 0 0 0 0 0 0 0 0 0 0 0 0 0 0 0 0 0 0 0 0 0 0 0 0 0 0 0 0 0 0 0 0 0 0 0 0 0 0 0 0 0 0 0
0 0 0 0 0 0 0 0 0 0 0 0 0 0 0 0 0 0 0 0 0 0 0 0 0 0 0 0 0 0 2.72794 0 2.72794 5.45588 2.72794 0 2.72794 0 5.45588 0 0 5.45588 5.45588 0 2.72794 0 2.72794 2.72794 0 0 0 0 0 0 0 5.45588 0 8.18382 8.18382 0 5.45588 5.45588 2.72794 0 2.72794 0 0 2.72794 0 2.72794 0 0 0 0 0 0 0 0 0 0 0 0 0 0 0 0 0 0 0 0 0 0 0 0 0 0 0 0 0 0 0 0 0 0 0 0 0 0 0 0 0 0 0 0 0 0 0 0 0 0 0 0 0 0 0 0 0 0 0 0 0 0 0 0 0 0 0 0 0 0 0 0 0 0 0 0 0 0 0 0 0 0 0 0 0 0 0 0 2.72794 0 0 2.72794 2.72794 2.72794 2.72794 5.45588 2.72794 8.18382 8.18382 2.72794 5.45588 2.72794 5.45588 0 8.18382 16.3676 2.72794 5.45588 13.6397 2.72794 0 2.72794 5.45588 8.18382 2.72794 2.72794 0 0 2.72794 0 0 5.45588 2.72794 0 0 0 2.72794 0 0 0 0 2.72794 0 0 0 0 0 0 0 0 0 0 0 0 0 0 0 0 0 0 0 0 0 0 0 0 0 0 0 0 0 0 0 0 0 0 0 0 0 0 0 0 0 0 0 0 0 0 0 0 0 0 0 0 0 0
0 0 0 0 0 0 0 0 0 0 0 0 0 0 0 0 0 0 0 0 0 0 0 0 0 0 2.72794 0 0 0 0 0 0 0 0 0 0 0 0 2.72794 0 0 2.72794 5.45588 2.72794 0 0 0 5.45588 0 2.72794 0 0 2.72794 2.72794 2.72794 0 5.45588 2.72794 2.72794 2.72794 2.72794 2.72794 2.72794 2.72794 0 0 2.72794 0 2.72794 0 0 0 0 0 0 0 0 0 0 0 0 0 0 0 0 0 0 0 0 0 0 0 0 0 0 0 0 0 0 0 0 0 0 0 0 0 0 0 0 0 0 0 0 0 0 0 0 0 0 0 0 0 0 0 0 0 0 0 0 0 0 0 0 0 0 0 0 0 0 0 0 0 0 0 0 0 0 0 0 0 0 0 0 0 0 0 0 0 2.72794 0 5.45588 0 8.18382 2.72794 8.18382 0 5.45588 5.45588 8.18382 2.72794 8.18382 2.72794 8.18382 5.45588 0 5.45588 8.18382 5.45588 2.72794 2.72794 8.18382 2.72794 0 2.72794 0 0 0 0 0 0 5.45588 0 0 2.72794 0 0 0 0 0 0 0 0 0 0 0 0 0 0 0 0 0 0 0 0 0 0 0 0 0 0 0 0 0 0 0 0 0 0 0 0 0 0 0 0 0 0 0 0 0 0 0 2.72794 0 0 0 2.72794 0 0 0 0 0 0 0 0 0
0 0 0 0 0 0 0 0 0 0 0 0 0 0 0 0 0 0 0 0 0 0 0 0 0 0 0 0 0 0 8.18382 0 0 0 0 0 0 0 0 0 0 0 0 2.72794 2.72794 0 0 2.72794 2.72794 0 0 5.45588 2.72794 0 2.72794 0 0 0 0 5.45588 5.45588 0 0 2.72794 0 2.72794 0 2.72794 0 0 0 0 0 0 0 0 0 0 0 0 0 0 0 0 0 0 0 0 0 0 0 0 0 0 0 0 0 0 0 0 0 0 0 0 0 0 0 0 0 0 0 0 0 0 0 0 0 0 0 0 0 0 0 0 0 0 0 0 0 0 0 0 0 0 0 0 0 0 0 0 0 0 0 0 0 0 0 0 0 0 0 0 0 0 0 0 0 0 0 0 0 0 2.72794 8.18382 2.72794 0 0 0 10.9118 0 2.72794 8.18382 5.45588 8.18382 10.9118 0 8.18382 5.45588 2.72794 0 2.72794 2.72794 2.72794 5.45588 2.72794 0 0 0 0 0 0 0 0 0 0 2.72794 2.72794 0 0 0 0 0 0 0 0 0 0 0 0 0 0 0 0 0 0 0 0 0 0 0 0 0 0 0 0 0 0 0 0 0 0 0 0 0 0 0 0 0 0 0 0 0 0 0 0 0 0 0 0 0 0 0 0 0 0 0
0 0 0 0 0 0 0 0 0 0 0 0 0 0 0 0 0 0 0 0 0 0 0 0 0 0 0 0 0 0 0 0 5.45588 2.72794 0 0 2.72794 0 0 0 0 2.72794 0 0 0 0 0 0 2.72794 0 0 2.72794 5.45588 5.45588 0 0 0 0 2.72794 0 0 0 0 0 0 0 2.72794 2.72794 0 0 0 0 0 0 0 0 0 0 0 0 0 0 0 0 0 0 0 0 0 0 0 0 0 0 0 0 0 0 0 0 0 0 0 0 0 0 0 0 0 0 0 0 0 0 0 0 0 0 0 0 0 0 0 0 0 0 0 0 0 0 0 0 0 0 0 0 0 0 0 0 0 0 0 0 0 0 0 0 0 0 0 0 0 0 0 0 0 0 0 0 0 0 0 0 0 5.45588 0 2.72794 5.45588 8.18382 5.45588 16.3676 8.18382 5.45588 2.72794 0 8.18382 2.72794 2.72794 0 0 2.72794 2.72794 5.45588 5.45588 2.72794 0 0 0 0 0 0 2.72794 0 2.72794 0 0 0 0 0 0 0 0 0 0 0 0 0 0 0 0 0 0 0 0 0 0 0 0 0 0 0 0 0 0 0 0 0 0 0 0 0 0 0 0 0 0 0 0 0 0 0 0 0 0 0 0 0 0 0 0 2.72794 0 0 0 0
0 0 0 0 0 0 0 0 0 0 0 0 0 0 0 0 0 0 0 0 0 0 0 0 0 0 0 0 0 0 0 0 0 2.72794 0 2.72794 0 0 0 0 0 0 2.72794 0 2.72794 0 0 2.72794 0 0 2.72794 2.72794 0 0 2.72794 0 0 0 2.72794 5.45588 0 0 0 0 0 0 0 0 2.72794 0 0 0 0 0 0 0 0 0 0 0 0 0 0 0 0 0 0 0 0 0 0 0 0 0 0 0 0 0 0 0 0 0 0 0 0 0 0 0 0 0 0 0 0 0 0 0 0 0 0 0 0 0 0 0 0 0 0 0 0 0 0 0 0 0 0 0 0 0 0 0 0 0 0 0 0 0 0 0 0 0 0 0 0 0 0 0 0 0 0 0 2.72794 0 5.45588 2.72794 2.72794 8.18382 8.18382 8.18382 2.72794 2.72794 2.72794 8.18382 2.72794 0 2.72794 0 0 2.72794 2.72794 2.72794 2.72794 0 2.72794 5.45588 0 0 2.72794 0 0 0 0 0 0 2.72794 2.72794 0 0 0 2.72794 0 0 0 0 0 0 0 0 0 0 0 0 0 0 0 0 0 0 0 0 0 0 0 0 0 0 0 0 0 0 0 0 0 0 0 0 0 0 0 0 0 0 0 0 0 0 0 0 0 0 0 0 0 0 0 0 0
0 0 0 0 0 0 0 0 0 0 0 0 0 0 0 0 0 0 0 0 0 0 0 0 0 0 0 0 0 0 0 0 0 0 0 0 0 0 2.72794 0 0 0 0 2.72794 2.72794 0 0 0 2.72794 0 0 0 0 0 0 5.45588 0 2.72794 2.72794 0 0 0 0 0 0 0 0 0 0 2.72794 0 0 0 0 0 0 0 0 0 0 0 0 0 0 0 0 0 0 0 0 0 0 0 0 0 0 0 0 0 0 0 0 0 0 0 0 0 0 0 0 0 0 0 0 0 0 0 0 0 0 0 0 0 0 0 0 0 0 0 0 0 0 0 0 0 0 0 0 0 0 0 0 0 0 0 0 0 0 0 0 0 0 0 0 0 0 0 0 0 0 0 0 0 2.72794 2.72794 0 0 2.72794 0 2.72794 0 0 10.9118 0 2.72794 2.72794 2.72794 0 0 2.72794 2.72794 0 0 2.72794 0 2.72794 0 0 0 0 0 0 0 0 0 0 0 0 0 2.72794 0 0 0 0 0 0 0 0 0 0 0 0 0 2.72794 0 0 0 0 0 0 0 0 0 0 0 0 0 0 0 0 0 0 0 0 0 0 0 0 0 0 0 0 0 0 0 0 2.72794 0 0 0 0 2.72794 0 0 0 0
0 0 0 0 0 0 0 0 0 0 0 0 0 0 0 0 0 0 0 0 0 0 0 0 0 0 0 0 0 0 0 0 0 0 2.72794 0 2.72794 2.72794 0 0 0 0 0 0 0 0 0 0 0 0 0 0 2.72794 2.72794 0 0 0 0 0 0 2.72794 0 0 2.72794 0 0 0 0 0 0 0 0 0 0 0 0 0 0 0 0 0 0 0 0 0 0 0 0 0 0 0 0 0 0 0 0 0 0 0 0 0 0 0 0 0 0 0 0 0 0 0 0 0 0 0 0 0 0 0 0 0 0 0 0 0 0 0 0 0 0 0 0 0 0 0 0 0 0 0 0 0 0 0 0 0 0 0 0 0 0 0 0 0 0 0 0 0 0 0 0 0 0 0 0 0 2.72794 2.72794 2.72794 0 2.72794 2.72794 0 2.72794 5.45588 0 0 0 0 0 5.45588 0 0 2.72794 0 0 0 0 0 0 0 0 0 0 0 0 0 0 0 0 5.45588 0 2.72794 0 0 0 0 0 0 0 0 0 2.72794 0 0 0 0 0 0 0 0 0 0 0 0 0 0 0 0 0 0 0 0 0 0 0 0 0 0 0 0 0 0 0 0 0 5.45588 0 0 0 0 0 0 0 0 5.45588 2.72794
0 0 0 0 0 0 0 0 0 0 0 0 0 0 0 0 0 0 0 0 0 0 0 0 0 0 0 0 0 0 0 0 0 0 0 0 0 0 0 0 0 0 0 0 0 0 0 0 2.72794 2.72794 2.72794 0 0 0 0 0 2.72794 0 2.72794 0 0 0 0 0 0 0 0 0 0 0 0 0 0 0 0 0 0 0 0 0 0 0 0 0 0 0 0 0 0 0 0 0 0 0 0 0 0 0 0 0 0 0 0 0 0 0 0 0 0 0 0 0 0 0 0 0 0 0 0 0 0 0 0 0 0 0 0 0 0 0 0 0 0 0 0 0 0 0 0 0 0 0 0 0 0 0 0 0 0 0 0 0 0 0 0 0 0 0 0 0 0 0 0 2.72794 0 0 0 0 0 0 0 0 0 2.72794 0 0 2.72794 5.45588 0 0 0 2.72794 0 2.72794 0 2.72794 0 0 0 0 0 0 0 0 0 0 0 0 0 0 0 0 0 0 0 0 0 0 0 0 0 0 0 2.72794 0 0 0 0 0 0 2.72794 0 0 0 0 0 0 0 0 0 0 0 0 0 0 0 0 0 0 2.72794 0 0 0 0 0 0 0 0 0 0 0 0 2.72794 0 0 0
0 0 0 0 0 0 0 0 0 0 0 0 0 0 0 0 0 0 0 0 0 0 0 0 0 0 0 0 0 0 0 0 0 0 0 0 0 0 0 0 0 0 0 0 0 0 0 0 0 0 0 0 0 0 0 0 0 0 0 0 0 2.72794 0 0 0 0 0 0 0 0 0 0 0 0 0 0 0 0 0 0 0 0 0 0 0 0 0 0 0 0 0 0 0 0 0 0 0 0 0 0 0 0 0 0 0 0 0 0 0 0 0 0 0 0 0 0 0 0 0 0 0 0 0 0 0 0 0 0 0 0 0 0 0 0 0 0 0 0 0 2.72794 0 0 2.72794 0 0 0 0 0 0 0 0 0 0 0 0 0 0 0 0 0 0 0 0 0 0 0 0 0 0 0 0 0 0 0 0 2.72794 0 0 2.72794 0 0 0 0 0 2.72794 0 0 0 0 0 0 0 0 0 0 0 0 0 0 0 0 0 0 0 0 0 0 0 0 0 0 0 0 0 0 0 0 0 0 0 0 0 0 0 0 0 0 0 0 0 0 0 0 0 0 0 0 0 0 0 0 0 0 0 0 0 0 0 0 0 0 0 0 0 0 0
0 0 0 0 0 0 0 0 0 0 0 0 0 0 0 0 0 0 0 0 0 0 0 0 0 0 0 0 0 0 0 0 0 0 0 0 0 0 0 0 0 0 0 0 0 0 0 0 0 2.72794 0 0 0 0 0 0 0 0 0 0 0 0 0 2.72794 0 0 0 0 0 0 0 0 0 0 0 0 0 0 0 0 0 0 0 0 0 0 0 0 0 0 0 0 0 0 0 0 0 0 0 0 0 0 0 0 0 0 0 0 0 0 0 0 0 0 0 0 0 0 0 0 0 0 0 0 0 0 0 0 0 0 0 0 0 0 0 0 0 0 0 0 0 0 0 0 0 0 0 0 0 0 0 0 0 0 0 0 0 0 0 0 0 0 0 0 0 0 0 0 0 0 0 0 0 2.72794 0 0 0 0 0 0 0 0 0 0 0 0 0 0 0 0 0 0 0 0 0 0 0 0 2.72794 2.72794 0 0 0 0 0 0 0 0 0 0 0 0 0 0 2.72794 0 0 0 0 0 0 0 0 0 0 0 0 0 0 0 0 0 0 0 2.72794 0 0 0 0 0 0 0 0 0 0 0 0 2.72794 0 0 0 0 0 0 0 0
0 0 0 0 0 0 0 0 0 0 0 0 0 0 0 0 0 0 0 0 0 0 0 0 0 0 0 0 0 0 0 0 0 0 0 0 0 0 0 0 0 0 0 0 0 0 0 0 0 0 0 0 0 0 0 0 0 0 0 0 0 2.72794 0 0 0 0 0 0 0 0 0 0 0 0 0 0 0 0 0 0 0 0 0 0 0 0 0 0 0 0 0 0 0 0 0 0 0 0 0 0 0 0 0 0 0 0 0 0 0 0 0 0 0 0 0 0 0 0 0 0 0 0 0 0 0 0 0 0 0 0 0 0 0 0 0 0 0 0 0 0 0 0 0 0 0 0 0 0 0 0 0 0 0 0 0 0 0 0 0 0 0 0 0 0 0 0 0 0 0 0 0 0 0 0 0 0 0 0 0 0 0 0 0 0 0 0 0 0 0 0 0 0 0 0 0 0 0 0 0 0 0 0 0 0 0 0 0 0 0 2.72794 0 0 0 2.72794 0 0 0 0 0 0 0 0 0 2.72794 0 0 0 0 0 0 0 0 2.72794 0 2.72794 0 2.72794 0 0 0 0 0 0 0 0 2.72794 0 0 0 0 5.45588 0 0 0 0 0
0 0 0 0 0 0 0 0 0 0 0 0 0 0 0 0 0 0 0 0 0 0 0 0 0 0 0 0 0 0 0 0 0 0 0 0 0 0 0 0 0 0 0 0 0 0 0 0 0 0 0 0 0 0 0 0 0 0 0 0 0 0 0 0 0 0 0 0 0 0 0 0 0 0 0 0 0 0 0 0 0 0 0 0 0 0 0 0 0 0 0 0 0 0 0 0 0 0 0 0 0 0 0 0 0 0 0 0 0 0 0 0 0 0 0 0 0 0 0 0 0 0 0 0 0 0 0 0 0 0 0 0 0 0 0 0 0 0 2.72794 0 0 0 0 0 0 0 0 0 0 0 0 0 0 0 0 0 0 0 0 0 0 0 0 0 0 0 0 0 0 0 0 0 0 0 0 0 0 0 0 0 0 0 0 0 0 0 0 0 0 0 0 0 0 0 0 0 0 2.72794 2.72794 0 0 0 0 0 2.72794 0 0 0 0 0 0 0 0 2.72794 2.72794 2.72794 0 0 0 2.72794 0 0 0 0 0 0 0 0 0 0 0 0 0 0 0 5.45588 0 0 2.72794 0 0 2.72794 0 0 0 0 2.72794 2.72794 0 2.72794 5.45588 0 0 2.72794 0 0
0 0 0 0 0 0 0 0 0 0 0 0 0 0 0 0 0 0 0 0 0 0 0 0 0 0 0 0 0 0 0 0 0 0 0 0 0 0 0 0 0 0 0 0 0 0 0 0 0 0 0 0 0 0 0 0 0 0 0 0 0 0 0 0 0 0 0 0 0 0 0 0 0 0 0 0 0 0 0 0 0 0 0 0 0 0 0 0 0 0 0 0 0 0 0 0 0 0 0 0 0 0 0 0 0 0 0 0 0 0 0 0 0 0 0 0 0 0 0 0 0 0 0 0 0 0 0 0 0 0 0 0 0 0 0 0 2.72794 0 0 0 0 0 0 2.72794 0 0 0 0 0 0 0 0 0 0 0 0 0 0 0 0 0 0 0 0 0 0 0 0 0 0 0 0 0 0 0 0 0 0 0 0 0 0 0 0 0 0 0 0 0 0 0 0 0 0 2.72794 2.72794 0 0 0 0 2.72794 0 0 0 0 0 0 0 0 0 0 2.72794 0 2.72794 0 2.72794 0 2.72794 0 0 0 0 0 0 2.72794 0 0 0 0 0 0 0 0 2.72794 0 0 0 0 0 0 0 0 0 0 0 0 0 2.72794 5.45588 2.72794 2.72794 2.72794 5.45588 0 0 2.72794
0 0 0 0 0 0 0 0 0 0 0 0 0 0 0 0 0 0 0 0 0 0 0 0 0 0 0 0 0 0 0 0 0 0 0 0 0 0 0 0 0 0 0 0 0 0 0 0 0 0 0 0 0 0 0 0 0 0 0 0 0 0 0 0 0 0 0 0 0 0 0 0 0 0 0 0 0 0 0 0 0 0 0 0 0 0 0 0 0 0 0 0 0 0 0 0 0 0 0 0 0 0 0 0 0 0 0 0 0 0 0 0 0 0 0 0 0 0 0 0 0 0 0 0 0 0 0 0 0 0 0 0 0 0 0 0 2.72794 0 0 0 2.72794 2.72794 0 0 0 0 0 0 0 0 0 0 0 0 0 0 0 0 0 0 0 0 0 0 0 0 0 0 0 0 0 0 0 0 0 0 0 0 0 0 0 0 0 0 0 0 0 0 0 2.72794 0 0 0 2.72794 2.72794 2.72794 0 0 0 0 0 0 0 0 0 2.72794 0 2.72794 2.72794 2.72794 2.72794 0 0 2.72794 0 0 2.72794 0 0 0 0 0 0 0 0 0 0 0 0 0 0 0 0 0 0 2.72794 0 0 5.45588 0 0 2.72794 0 0 2.72794 0 0 0 2.72794 0 0 0 0 0 0 0
0 0 0 0 0 0 0 0 0 0 0 0 0 0 0 0 0 0 0 0 0 0 0 0 0 0 0 0 0 0 0 0 0 0 0 0 0 0 0 0 0 0 0 0 0 0 0 0 0 0 0 0 0 0 0 0 0 0 0 0 0 0 0 0 0 0 0 0 0 0 0 0 0 0 0 0 0 0 0 0 0 0 0 0 0 0 0 0 0 0 0 0 0 0 0 0 0 0 0 0 0 0 0 0 0 0 0 0 0 0 0 0 0 0 0 0 0 0 0 0 0 0 0 0 0 0 0 0 0 0 0 0 0 2.72794 0 0 0 0 0 0 0 0 0 0 0 0 0 2.72794 0 0 0 0 0 0 0 0 0 0 0 0 0 0 0 0 0 0 0 0 0 0 0 0 0 0 0 0 0 0 0 0 0 0 0 0 0 0 0 0 0 0 0 0 0 0 2.72794 2.72794 5.45588 0 0 0 0 0 2.72794 0 0 0 0 0 0 0 2.72794 0 2.72794 2.72794 0 0 0 0 0 0 0 0 0 0 0 0 0 0 0 2.72794 0 2.72794 0 2.72794 2.72794 0 0 2.72794 2.72794 0 0 0 2.72794 2.72794 0 0 0 2.72794 2.72794 2.72794 0 2.72794 2.72794 2.72794 0 2.72794
0 0 0 0 0 0 0 0 0 0 0 0 0 0 0 0 0 0 0 0 0 0 0 0 0 0 0 0 0 0 0 0 0 0 0 0 0 0 0 0 0 0 0 0 0 0 0 0 0 0 0 0 0 0 0 0 0 0 0 0 0 0 0 0 0 0 0 0 0 0 0 0 0 0 0 0 0 0 0 0 0 0 0 0 0 0 0 0 0 0 0 0 0 0 0 0 0 0 0 0 0 0 0 0 0 0 0 0 0 0 0 0 0 0 0 0 0 0 0 0 0 0 0 0 0 0 0 0 0 0 0 0 0 0 0 0 0 0 0 0 2.72794 0 2.72794 0 0 0 0 2.72794 0 0 0 0 0 0 0 0 0 0 0 0 0 0 0 0 0 0 0 0 0 0 0 0 0 0 0 0 0 0 0 0 0 0 0 0 0 0 0 0 0 0 0 0 0 0 2.72794 0 2.72794 0 2.72794 0 0 0 0 0 5.45588 0 2.72794 2.72794 0 2.72794 0 0 2.72794 0 0 0 0 0 0 0 0 0 0 0 0 0 0 2.72794 0 2.72794 0 0 0 0 2.72794 8.18382 0 0 0 0 0 2.72794 5.45588 0 2.72794 2.72794 10.9118 8.18382 5.45588 0 2.72794 2.72794 0 5.45588 2.72794 2.72794
0 0 0 0 0 0 0 0 0 0 0 0 0 0 0 0 0 0 0 0 0 0 0 0 0 0 0 0 0 0 0 0 0 0 0 0 0 0 0 0 0 0 0 0 0 0 0 0 0 0 0 0 0 0 0 0 0 0 0 0 0 0 0 0 0 0 0 0 0 0 0 0 0 0 0 0 0 0 0 0 0 0 0 0 0 0 0 0 0 0 0 0 0 0 0 0 0 0 0 0 0 0 0 0 0 0 0 0 0 0 0 0 0 0 0 0 0 0 0 0 0 0 0 0 0 0 0 0 0 0 0 0 0 0 0 2.72794 2.72794 0 0 0 0 0 0 2.72794 0 0 2.72794 0 0 0 0 0 0 0 0 0 0 0 0 0 0 0 0 0 0 0 0 0 0 0 0 0 0 0 0 0 0 0 0 0 0 0 0 0 0 0 0 0 0 0 0 0 0 0 0 0 0 0 2.72794 0 2.72794 0 0 5.45588 5.45588 0 0 5.45588 2.72794 2.72794 2.72794 0 0 0 0 0 2.72794 0 0 0 0 0 0 0 2.72794 0 2.72794 0 0 0 5.45588 0 0 0 0 2.72794 8.18382 0 5.45588 5.45588 2.72794 2.72794 2.72794 5.45588 2.72794 0 5.45588 5.45588 8.18382 2.72794 8.18382 5.45588 2.72794 2.72794 2.72794 0
0 0 0 0 0 0 0 0 0 0 0 0 0 0 0 0 0 0 0 0 0 0 0 0 0 0 0 0 0 0 0 0 0 0 0 0 0 0 0 0 0 0 0 0 0 0 0 0 0 0 0 0 0 0 0 0 0 0 0 0 0 0 0 0 0 0 0 0 0 0 0 0 0 0 0 0 0 0 0 0 0 0 0 0 0 0 0 0 0 0 0 0 0 0 0 0 0 0 0 0 0 0 0 0 0 0 0 0 0 0 0 0 0 0 0 0 0 0 0 0 0 0 0 0 0 0 0 0 0 0 0 0 0 0 0 0 0 2.72794 0 0 0 0 0 0 2.72794 0 2.72794 2.72794 0 0 0 0 0 0 0 0 0 0 0 0 0 0 0 0 0 0 0 0 0 0 0 0 0 0 0 0 0 0 0 0 0 0 0 0 0 0 0 0 0 0 0 0 0 0 0 0 0 0 0 2.72794 0 0 2.72794 2.72794 0 2.72794 2.72794 2.72794 0 0 2.72794 5.45588 0 2.72794 0 0 0 0 0 0 0 0 0 0 0 0 0 0 0 0 0 0 2.72794 0 2.72794 2.72794 2.72794 2.72794 8.18382 2.72794 0 8.18382 5.45588 2.72794 10.9118 10.9118 10.9118 0 8.18382 8.18382 2.72794 0 0 2.72794 5.45588 2.72794
0 0 0 0 0 0 0 0 0 0 0 0 0 0 0 0 0 0 0 0 0 0 0 0 0 0 0 0 0 0 0 0 0 0 0 0 0 0 0 0 0 0 0 0 0 0 0 0 0 0 0 0 0 0 0 0 0 0 0 0 0 0 0 0 0 0 0 0 0 0 0 0 0 0 0 0 0 0 0 0 0 0 0 0 0 0 0 0 0 0 0 0 0 0 0 0 0 0 0 0 0 0 0 0 0 0 0 0 0 0 0 0 0 0 0 0 0 0 0 0 0 0 0 0 0 0 0 0 0 0 0 0 0 0 0 0 0 0 0 0 0 0 0 0 5.45588 0 2.72794 2.72794 0 0 0 2.72794 0 0 0 0 0 0 0 0 0 0 0 0 0 0 0 0 0 0 0 0 0 0 0 0 0 0 0 0 0 0 0 0 0 0 0 0 0 0 0 0 0 0 0 0 2.72794 0 2.72794 2.72794 0 0 2.72794 2.72794 2.72794 5.45588 5.45588 5.45588 2.72794 2.72794 0 0 2.72794 0 0 0 0 0 0 0 0 0 0 0 0 0 0 0 5.45588 0 0 0 0 2.72794 5.45588 2.72794 0 2.72794 0 2.72794 2.72794 5.45588 2.72794 5.45588 0 5.45588 8.18382 2.72794 8.18382 0 5.45588 2.72794 2.72794 2.72794 5.45588 0
0 0 0 0 0 0 0 0 0 0 0 0 0 0 0 0 0 0 0 0 0 0 0 0 0 0 0 0 0 0 0 0 0 0 0 0 0 0 0 0 0 0 0 0 0 0 0 0 0 0 0 0 0 0 0 0 0 0 0 0 0 0 0 0 0 0 0 0 0 0 0 0 0 0 0 0 0 0 0 0 0 0 0 0 0 0 0 0 0 0 0 0 0 0 0 0 0 0 0 0 0 0 0 0 0 0 0 0 0 0 0 0 0 0 0 0 0 0 0 0 0 0 0 0 0 0 0 0 0 0 0 0 0 0 0 0 0 0 0 0 0 0 2.72794 0 0 0 0 0 0 0 0 0 0 0 2.72794 0 0 0 0 0 0 0 0 0 0 0 0 0 0 0 0 0 0 0 0 0 0 0 0 0 0 0 0 0 0 0 0 0 0 0 0 0 0 2.72794 0 0 0 0 0 2.72794 2.72794 0 2.72794 2.72794 2.72794 8.18382 0 2.72794 2.72794 2.72794 2.72794 0 0 0 0 0 2.72794 0 2.72794 0 0 2.72794 0 0 0 2.72794 0 0 0 0 0 0 0 2.72794 2.72794 8.18382 5.45588 2.72794 0 2.72794 0 2.72794 5.45588 2.72794 8.18382 10.9118 2.72794 13.6397 2.72794 5.45588 0 0 0 8.18382 10.9118 2.72794
0 0 0 0 0 0 0 0 0 0 0 0 0 0 0 0 0 0 0 0 0 0 0 0 0 0 0 0 0 0 0 0 0 0 0 0 0 0 0 0 0 0 0 0 0 0 0 0 0 0 0 0 0 0 0 0 0 0 0 0 0 0 0 0 0 0 0 0 0 0 0 0 0 0 0 0 0 0 0 0 0 0 0 0 0 0 0 0 0 0 0 0 0 0 0 0 0 0 0 0 0 0 0 0 0 0 0 0 0 0 0 0 0 0 0 0 0 0 0 0 0 0 0 0 0 0 0 0 0 0 0 0 0 0 0 0 2.72794 0 2.72794 0 5.45588 0 2.72794 0 0 0 2.72794 0 0 0 0 0 0 0 0 0 0 0 0 0 0 2.72794 0 0 0 0 0 0 0 0 0 0 0 0 0 0 0 0 0 0 0 0 0 0 0 0 0 0 0 0 0 0 0 0 0 0 0 0 2.72794 0 0 2.72794 0 2.72794 0 0 5.45588 2.72794 0 0 0 0 0 0 2.72794 0 0 0 0 0 0 2.72794 2.72794 0 0 0 0 0 0 0 0 0 0 2.72794 2.72794 0 5.45588 0 0 0 8.18382 5.45588 5.45588 16.3676 8.18382 10.9118 5.45588 10.9118 5.45588 0 2.72794 2.72794 5.45588 2.72794 2.72794 0
0 0 0 0 0 0 0 0 0 0 0 0 0 0 0 0 0 0 0 0 0 0 0 0 0 0 0 0 0 0 0 0 0 0 0 0 0 0 0 0 0 0 0 0 0 0 0 0 0 0 0 0 0 0 0 0 0 0 0 0 0 0 0 0 0 0 0 0 0 0 0 0 0 0 0 0 0 0 0 0 0 0 0 0 0 0 0 0 0 0 0 0 0 0 0 0 0 0 0 0 0 0 0 0 0 0 0 0 0 0 0 0 0 0 0 0 0 0 0 0 0 0 0 0 0 0 0 0 0 0 0 0 2.72794 0 0 2.72794 0 0 0 0 0 0 0 0 2.72794 0 0 0 0 2.72794 0 0 0 2.72794 0 0 2.72794 0 0 0 0 0 0 0 0 0 0 0 0 0 0 0 0 0 0 0 0 0 0 0 0 0 0 0 0 0 0 0 0 0 0 0 2.72794 0 0 2.72794 2.72794 0 0 0 2.72794 0 2.72794 0 0 0 2.72794 2.72794 0 0 0 2.72794 0 2.72794 0 0 0 0 0 0 0 0 0 0 0 5.45588 2.72794 0 0 0 2.72794 2.72794 8.18382 2.72794 10.9118 2.72794 10.9118 5.45588 2.72794 13.6397 5.45588 2.72794 5.45588 2.72794 5.45588 2.72794 2.72794 13.6397 0 10.9118 8.18382 2.72794 0 5.45588 0 0
0 0 0 0 0 0 0 0 0 0 0 0 0 0 0 0 0 0 0 0 0 0 0 0 0 0 0 0 0 0 0 0 0 0 0 0 0 0 0 0 0 0 0 0 0 0 0 0 0 0 0 0 0 0 0 0 0 0 0 0 0 0 0 0 0 0 0 0 0 0 0 0 0 0 0 0 0 0 0 0 0 0 0 0 0 0 0 0 0 0 0 0 0 0 0 0 0 0 0 0 0 0 0 0 0 0 0 0 0 0 0 0 0 0 0 0 0 0 0 0 0 0 0 0 0 0 0 0 0 0 0 0 0 2.72794 0 0 0 2.72794 0 0 0 0 0 0 2.72794 0 0 0 0 2.72794 0 0 0 0 0 2.72794 0 5.45588 0 0 0 5.45588 0 2.72794 2.72794 0 0 0 0 0 0 0 0 0 0 0 0 0 0 0 0 0 0 0 0 0 0 0 0 0 0 0 0 0 0 0 0 0 0 0 2.72794 0 2.72794 5.45588 0 10.9118 5.45588 0 2.72794 0 0 0 0 5.45588 0 2.72794 0 0 0 0 0 0 0 2.72794 0 0 2.72794 0 0 0 5.45588 0 2.72794 2.72794 0 5.45588 0 8.18382 8.18382 10.9118 5.45588 5.45588 2.72794 2.72794 8.18382 0 8.18382 2.72794 8.18382 0 16.3676 2.72794 8.18382 2.72794 2.72794 8.18382
0 0 0 0 0 0 0 0 0 0 0 0 0 0 0 0 0 0 0 0 0 0 0 0 0 0 0 0 0 0 0 0 0 0 0 0 0 0 0 0 0 0 0 0 0 0 0 0 0 0 0 0 0 0 0 0 0 0 0 0 0 0 0 0 0 0 0 0 0 0 0 0 0 0 0 0 0 0 0 0 0 0 0 0 0 0 0 0 0 0 0 0 0 0 0 0 0 0 0 0 0 0 0 0 0 0 0 0 0 0 0 0 0 0 0 0 0 0 0 0 0 0 0 0 0 0 0 0 0 0 0 0 0 0 0 0 0 2.72794 2.72794 0 0 0 0 0 0 0 0 0 0 0 0 0 0 0 0 0 0 0 2.72794 0 0 2.72794 0 0 0 0 0 0 0 0 0 0 0 0 0 0 0 0 0 0 0 0 0 0 0 0 0 0 0 0 0 0 0 2.72794 0 0 2.72794 0 2.72794 2.72794 0 0 0 0 5.45588 5.45588 5.45588 0 0 0 0 0 0 0 0 0 0 0 0 2.72794 0 0 0 5.45588 2.72794 0 2.72794 0 2.72794 0 0 2.72794 0 0 2.72794 5.45588 2.72794 5.45588 2.72794 5.45588 5.45588 0 10.9118 10.9118 8.18382 5.45588 5.45588 2.72794 8.18382 8.18382 8.18382 2.72794 2.72794 2.72794 5.45588 8.18382
0 0 0 0 0 0 0 0 0 0 0 0 0 0 0 0 0 0 0 0 0 0 0 0 0 0 0 0 0 0 0 0 0 0 0 0 0 0 0 0 0 0 0 0 0 0 0 0 0 0 0 0 0 0 0 0 0 0 0 0 0 0 0 0 0 0 0 0 0 0 0 0 0 0 0 0 0 0 0 0 0 0 0 0 0 0 0 0 0 0 0 0 0 0 0 0 0 0 0 0 0 0 0 0 0 0 0 0 0 0 0 0 0 0 0 0 0 0 0 0 0 0 0 0 0 0 0 0 0 0 0 0 2.72794 0 0 0 0 8.18382 0 0 2.72794 0 2.72794 0 0 0 0 2.72794 0 5.45588 0 2.72794 0 0 8.18382 2.72794 2.72794 0 2.72794 0 2.72794 0 0 0 0 0 0 0 2.72794 0 0 0 0 0 0 0 0 0 0 0 0 0 0 0 0 0 0 0 0 0 0 0 0 0 0 0 0 0 0 0 2.72794 0 0 0 0 0 2.72794 0 0 0 0 0 0 0 0 0 0 0 0 0 0 0 0 0 2.72794 0 2.72794 0 0 2.72794 2.72794 0 0 5.45588 5.45588 5.45588 2.72794 8.18382 0 5.45588 2.72794 8.18382 5.45588 8.18382 2.72794 5.45588 0 8.18382 0 8.18382 2.72794 10.9118 8.18382 2.72794 5.45588 5.45588
0 0 0 0 0 0 0 0 0 0 0 0 0 0 0 0 0 0 0 0 0 0 0 0 0 0 0 0 0 0 0 0 0 0 0 0 0 0 0 0 0 0 0 0 0 0 0 0 0 0 0 0 0 0 0 0 0 0 0 0 0 0 0 0 0 0 0 0 0 0 0 0 0 0 0 0 0 0 0 0 0 0 0 0 0 0 0 0 0 0 0 0 0 0 0 0 0 0 0 0 0 0 0 0 0 0 0 0 0 0 0 0 0 0 0 0 0 0 0 0 0 0 0 0 0 0 2.72794 0 0 0 0 0 0 0 0 0 2.72794 5.45588 0 0 5.45588 2.72794 2.72794 0 0 0 0 0 0 0 0 5.45588 2.72794 2.72794 2.72794 0 0 2.72794 0 2.72794 2.72794 2.72794 0 0 0 0 0 0 0 0 0 0 0 0 0 0 0 0 0 0 0 0 0 0 0 0 0 0 0 0 0 0 0 0 0 2.72794 0 2.72794 0 0 0 0 2.72794 2.72794 2.72794 0 2.72794 2.72794 0 0 0 0 0 0 0 0 0 0 0 0 0 0 0 2.72794 5.45588 0 2.72794 0 0 0 2.72794 0 5.45588 5.45588 2.72794 2.72794 2.72794 5.45588 0 5.45588 8.18382 0 8.18382 2.72794 2.72794 8.18382 0 0 5.45588 0 2.72794 5.45588 2.72794 8.18382 8.18382 2.72794
0 0 0 0 0 0 0 0 0 0 0 0 0 0 0 0 0 0 0 0 0 0 0 0 0 0 0 0 0 0 0 0 0 0 0 0 0 0 0 0 0 0 0 0 0 0 0 0 0 0 0 0 0 0 0 0 0 0 0 0 0 0 0 0 0 0 0 0 0 0 0 0 0 0 0 0 0 0 0 0 0 0 0 0 0 0 0 0 0 0 0 0 0 0 0 0 0 0 0 0 0 0 0 0 0 0 0 0 0 0 0 0 0 0 0 0 0 0 0 0 0 0 0 0 0 0 0 0 0 0 0 0 0 0 2.72794 0 2.72794 0 0 2.72794 0 5.45588 0 0 0 5.45588 2.72794 0 2.72794 8.18382 2.72794 0 10.9118 2.72794 8.18382 0 0 0 0 0 0 0 5.45588 5.45588 0 0 0 0 0 0 0 0 0 0 0 0 0 0 0 0 0 0 0 0 0 0 0 0 0 0 0 0 0 0 0 0 0 0 0 2.72794 2.72794 0 0 0 0 0 0 0 0 0 0 0 0 5.45588 0 0 0 0 0 2.72794 0 0 0 0 0 0 2.72794 0 0 0 5.45588 5.45588 0 0 0 0 8.18382 5.45588 10.9118 0 8.18382 8.18382 0 2.72794 2.72794 5.45588 5.45588 0 5.45588 0 2.72794 5.45588 2.72794 2.72794 5.45588 5.45588
0 0 0 0 0 0 0 0 0 0 0 0 0 0 0 0 0 0 0 0 0 0 0 0 0 0 0 0 0 0 0 0 0 0 0 0 0 0 0 0 0 0 0 0 0 0 0 0 0 0 0 0 0 0 0 0 0 0 0 0 0 0 0 0 0 0 0 0 0 0 0 0 0 0 0 0 0 0 0 0 0 0 0 0 0 0 0 0 0 0 0 0 0 0 0 0 0 0 0 0 0 0 0 0 0 0 0 0 0 0 0 0 0 0 0 0 0 0 0 0 0 0 0 0 0 0 0 0 0 0 0 0 0 0 0 0 2.72794 0 0 10.9118 5.45588 8.18382 2.72794 2.72794 5.45588 2.72794 2.72794 0 2.72794 2.72794 2.72794 8.18382 0 5.45588 2.72794 8.18382 5.45588 5.45588 2.72794 2.72794 0 0 0 0 0 0 0 0 0 0 0 0 0 0 0 0 0 0 0 0 0 0 0 0 0 0 0 0 0 0 0 0 0 0 2.72794 0 0 0 0 0 0 2.72794 0 0 5.45588 0 5.45588 2.72794 0 5.45588 0 0 0 0 0 0 2.72794 0 0 5.45588 0 0 0 5.45588 0 2.72794 8.18382 0 2.72794 0 8.18382 0 8.18382 0 5.45588 2.72794 5.45588 8.18382 5.45588 5.45588 5.45588 5.45588 2.72794 13.6397 2.72794 0 5.45588 2.72794 2.72794 10.9118 2.72794 2.72794 5.45588 2.72794 5.45588 2.72794
0 0 0 0 0 0 0 0 0 0 0 0 0 0 0 0 0 0 0 0 0 0 0 0 0 0 0 0 0 0 0 0 0 0 0 0 0 0 0 0 0 0 0 0 0 0 0 0 0 0 0 0 0 0 0 0 0 0 0 0 0 0 0 0 0 0 0 0 0 0 0 0 0 0 0 0 0 0 0 0 0 0 0 0 0 0 0 0 0 0 0 0 0 0 0 0 0 0 0 0 0 0 0 0 0 0 0 0 0 0 0 0 0 0 0 0 0 0 0 0 0 0 0 0 0 0 0 0 0 0 0 0 5.45588 0 0 2.72794 0 8.18382 5.45588 10.9118 8.18382 0 2.72794 8.18382 5.45588 0 0 2.72794 0 0 5.45588 8.18382 5.45588 2.72794 0 0 5.45588 2.72794 0 2.72794 0 0 2.72794 0 0 0 0 0 0 0 0 0 0 0 0 0 0 0 0 0 0 0 0 0 0 0 0 0 0 0 0 0 0 0 0 0 0 0 0 0 5.45588 2.72794 2.72794 0 0 2.72794 0 0 0 2.72794 5.45588 0 2.72794 0 0 0 0 0 0 2.72794 0 0 0 0 0 2.72794 2.72794 0 0 5.45588 0 2.72794 2.72794 2.72794 0 5.45588 0 5.45588 2.72794 2.72794 8.18382 8.18382 2.72794 10.9118 2.72794 5.45588 2.72794 5.45588 0 2.72794 2.72794 10.9118 5.45588 0 2.72794 0
0 0 0 0 0 0 0 0 0 0 0 0 0 0 0 0 0 0 0 0 0 0 0 0 0 0 0 0 0 0 0 0 0 0 0 0 0 0 0 0 0 0 0 0 0 0 0 0 0 0 0 0 0 0 0 0 0 0 0 0 0 0 0 0 0 0 0 0 0 0 0 0 0 0 0 0 0 0 0 0 0 0 0 0 0 0 0 0 0 0 0 0 0 0 0 0 0 0 0 0 0 0 0 0 0 0 0 0 0 0 0 0 0 0 0 0 0 0 0 0 2.72794 0 0 0 0 0 0 0 0 5.45588 5.45588 0 0 2.72794 0 2.72794 0 2.72794 2.72794 2.72794 0 5.45588 2.72794 16.3676 5.45588 5.45588 10.9118 5.45588 2.72794 10.9118 5.45588 8.18382 5.45588 5.45588 10.9118 21.8235 5.45588 0 2.72794 10.9118 0 2.72794 0 2.72794 0 0 0 2.72794 0 0 0 0 0 0 0 0 0 0 0 0 0 0 0 0 0 0 0 0 0 0 0 0 0 0 0 0 2.72794 0 2.72794 2.72794 0 2.72794 2.72794 0 0 0 2.72794 0 8.18382 0 2.72794 0 0 0 0 0 0 0 5.45588 0 0 0 0 2.72794 0 5.45588 0 0 0 8.18382 0 0 2.72794 5.45588 8.18382 0 5.45588 5.45588 2.72794 0 10.9118 5.45588 2.72794 5.45588 5.45588 0 5.45588 0 0 0 0 0 8.18382 2.72794 10.9118 0
0 0 0 0 0 0 0 0 0 0 0 0 0 0 0 0 0 0 0 0 0 0 0 0 0 0 0 0 0 0 0 0 0 0 0 0 0 0 0 0 0 0 0 0 0 0 0 0 0 0 0 0 0 0 0 0 0 0 0 0 0 0 0 0 0 0 0 0 0 0 0 0 0 0 0 0 0 0 0 0 0 0 0 0 0 0 0 0 0 0 0 0 0 0 0 0 0 0 0 0 0 0 0 0 0 0 0 0 0 0 0 0 0 0 0 0 0 0 0 0 0 0 0 0 0 2.72794 0 0 0 0 2.72794 0 0 2.72794 2.72794 5.45588 2.72794 0 2.72794 2.72794 5.45588 10.9118 2.72794 0 2.72794 0 0 2.72794 2.72794 2.72794 8.18382 0 8.18382 5.45588 2.72794 2.72794 2.72794 5.45588 5.45588 0 0 0 0 0 0 0 0 0 0 0 0 0 0 0 0 0 0 0 0 0 0 0 0 0 0 0 0 0 0 0 0 2.72794 0 0 0 0 0 0 0 0 0 0 2.72794 2.72794 0 2.72794 0 0 2.72794 2.72794 0 2.72794 0 2.72794 0 0 2.72794 2.72794 5.45588 2.72794 0 0 2.72794 0 0 0 2.72794 2.72794 2.72794 8.18382 2.72794 2.72794 5.45588 0 5.45588 0 2.72794 0 0 2.72794 2.72794 5.45588 5.45588 2.72794 0 0 0 2.72794 2.72794 0 2.72794 2.72794 5.45588 5.45588 2.72794 0
0 0 0 0 0 0 0 0 0 0 0 0 0 0 0 0 0 0 0 0 0 0 0 0 0 0 0 0 0 0 0 0 0 0 0 0 0 0 0 0 0 0 0 0 0 0 0 0 0 0 0 0 0 0 0 0 0 0 0 0 0 0 0 0 0 0 0 0 0 0 0 0 0 0 0 0 0 0 0 0 0 0 0 0 0 0 0 0 0 0 0 0 0 0 0 0 0 0 0 0 0 0 0 0 0 0 0 0 0 0 0 0 0 0 0 0 0 0 0 0 0 0 0 0 0 0 0 0 0 0 0 2.72794 0 0 0 0 0 0 0 8.18382 2.72794 2.72794 0 0 5.45588 0 5.45588 0 0 2.72794 2.72794 2.72794 8.18382 5.45588 13.6397 5.45588 2.72794 2.72794 0 0 0 2.72794 0 0 0 0 0 2.72794 0 0 0 0 0 0 0 0 0 0 0 0 0 0 0 0 0 0 0 0 0 0 0 0 0 0 2.72794 0 2.72794 5.45588 0 5.45588 8.18382 0 0 2.72794 2.72794 5.45588 0 0 5.45588 0 2.72794 0 0 0 0 0 0 0 0 0 0 0 0 0 2.72794 2.72794 10.9118 0 5.45588 2.72794 8.18382 5.45588 2.72794 2.72794 2.72794 2.72794 2.72794 10.9118 8.18382 5.45588 5.45588 2.72794 5.45588 8.18382 5.45588 0 2.72794 2.72794 5.45588 5.45588 2.72794 2.72794 5.45588 2.72794 2.72794 2.72794
0 0 0 0 0 0 0 0 0 0 0 0 0 0 0 0 0 0 0 0 0 0 0 0 0 0 0 0 0 0 0 0 0 0 0 0 0 0 0 0 0 0 0 0 0 0 0 0 0 0 0 0 0 0 0 0 0 0 0 0 0 0 0 0 0 0 0 0 0 0 0 0 0 0 0 0 0 0 0 0 0 0 0 0 0 0 0 0 0 0 0 0 0 0 0 0 0 0 0 0 0 0 0 0 0 0 0 0 0 0 0 0 0 0 0 0 0 0 0 0 0 0 2.72794 0 0 0 0 0 2.72794 0 0 0 2.72794 0 0 0 5.45588 0 2.72794 0 5.45588 5.45588 8.18382 13.6397 2.72794 2.72794 5.45588 5.45588 0 5.45588 10.9118 8.18382 5.45588 10.9118 5.45588 5.45588 8.18382 8.18382 13.6397 0 2.72794 0 2.72794 0 0 0 0 0 0 0 0 0 0 0 0 0 0 0 0 0 0 0 0 0 0 0 0 0 0 0 0 0 0 0 0 0 2.72794 0 2.72794 2.72794 5.45588 0 0 2.72794 0 5.45588 2.72794 0 0 0 0 0 0 0 0 0 0 0 2.72794 2.72794 0 0 2.72794 2.72794 0 0 0 5.45588 0 0 0 5.45588 2.72794 2.72794 2.72794 2.72794 0 8.18382 5.45588 8.18382 2.72794 0 2.72794 0 0 5.45588 2.72794 0 0 2.72794 0 5.45588 5.45588 0 2.72794 0
0 0 0 0 0 0 0 0 0 0 0 0 0 0 0 0 0 0 0 0 0 0 0 0 0 0 0 0 0 0 0 0 0 0 0 0 0 0 0 0 0 0 0 0 0 0 0 0 0 0 0 0 0 0 0 0 0 0 0 0 0 0 0 0 0 0 0 0 0 0 0 0 0 0 0 0 0 0 0 0 0 0 0 0 0 0 0 0 0 0 0 0 0 0 0 0 0 0 0 0 0 0 0 0 0 0 0 0 0 0 0 0 0 0 0 0 0 0 0 0 0 0 0 0 0 0 0 0 0 5.45588 0 0 0 0 0 0 5.45588 0 2.72794 10.9118 8.18382 19.0956 5.45588 5.45588 5.45588 5.45588 2.72794 8.18382 8.18382 2.72794 10.9118 13.6397 8.18382 2.72794 10.9118 5.45588 2.72794 5.45588 8.18382 2.72794 0 5.45588 0 0 0 0 0 0 0 0 0 0 0 0 0 0 0 0 0 0 0 0 0 0 0 0 0 0 0 0 0 0 0 0 0 0 2.72794 5.45588 2.72794 8.18382 0 2.72794 2.72794 2.72794 0 0 2.72794 8.18382 0 0 0 0 2.72794 2.72794 0 0 0 2.72794 0 0 0 0 0 0 2.72794 2.72794 2.72794 0 0 0 10.9118 5.45588 2.72794 0 0 8.18382 10.9118 2.72794 2.72794 0 0 5.45588 2.72794 2.72794 10.9118 5.45588 0 8.18382 2.72794 2.72794 0 0 0 0 2.72794 2.72794
0 0 0 0 0 0 0 0 0 0 0 0 0 0 0 0 0 0 0 0 0 0 0 0 0 0 0 0 0 0 0 0 0 0 0 0 0 0 0 0 0 0 0 0 0 0 0 0 0 0 0 0 0 0 0 0 0 0 0 0 0 0 0 0 0 0 0 0 0 0 0 0 0 0 0 0 0 0 0 0 0 0 0 0 0 0 0 0 0 0 0 0 0 0 0 0 0 0 0 0 0 0 0 0 0 0 0 0 0 0 0 0 0 0 0 0 0 0 0 0 0 0 0 0 0 0 0 2.72794 0 0 0 0 0 0 0 0 5.45588 5.45588 10.9118 8.18382 0 2.72794 2.72794 10.9118 8.18382 2.72794 5.45588 0 0 8.18382 2.72794 13.6397 10.9118 2.72794 24.5514 8.18382 8.18382 5.45588 8.18382 2.72794 2.72794 5.45588 0 0 0 0 0 0 0 0 0 0 0 0 0 0 0 0 0 0 0 0 0 0 0 0 0 0 0 0 0 0 0 0 2.72794 0 5.45588 2.72794 0 0 0 0 0 0 2.72794 0 0 2.72794 2.72794 0 0 0 0 0 0 0 0 0 0 0 0 5.45588 2.72794 2.72794 2.72794 0 10.9118 0 0 0 0 5.45588 2.72794 2.72794 2.72794 2.72794 2.72794 5.45588 5.45588 0 2.72794 2.72794 2.72794 2.72794 2.72794 2.72794 0 5.45588 2.72794 2.72794 2.72794 0 0 0 5.45588 2.72794
0 0 0 0 0 0 0 0 0 0 0 0 0 0 0 0 0 0 0 0 0 0 0 0 0 0 0 0 0 0 0 0 0 0 0 0 0 0 0 0 0 0 0 0 0 0 0 0 0 0 0 0 0 0 0 0 0 0 0 0 0 0 0 0 0 0 0 0 0 0 0 0 0 0 0 0 0 0 0 0 0 0 0 0 0 0 0 0 0 0 0 0 0 0 0 0 0 0 0 0 0 0 0 0 0 0 0 0 0 0 0 0 0 0 0 0 0 0 0 0 0 0 0 0 0 0 0 0 0 0 0 0 2.72794 0 0 5.45588 2.72794 0 2.72794 5.45588 8.18382 2.72794 2.72794 5.45588 5.45588 2.72794 2.72794 10.9118 8.18382 13.6397 16.3676 2.72794 16.3676 8.18382 8.18382 13.6397 10.9118 5.45588 5.45588 2.72794 2.72794 2.72794 0 0 0 2.72794 0 0 0 0 0 0 0 0 0 0 0 0 0 0 0 0 0 0 0 0 0 0 0 0 0 2.72794 2.72794 0 0 2.72794 0 0 2.72794 2.72794 2.72794 2.72794 10.9118 0 2.72794 5.45588 0 0 2.72794 0 0 0 0 0 0 0 0 0 2.72794 0 0 0 2.72794 5.45588 0 8.18382 2.72794 2.72794 8.18382 2.72794 5.45588 8.18382 5.45588 0 0 2.72794 2.72794 0 0 5.45588 0 2.72794 5.45588 0 2.72794 2.72794 2.72794 2.72794 0 2.72794 2.72794 2.72794 8.18382 0 0 0
0 0 0 0 0 0 0 0 0 0 0 0 0 0 0 0 0 0 0 0 0 0 0 0 0 0 0 0 0 0 0 0 0 0 0 0 0 0 0 0 0 0 0 0 0 0 0 0 0 0 0 0 0 0 0 0 0 0 0 0 0 0 0 0 0 0 0 0 0 0 0 0 0 0 0 0 0 0 0 0 0 0 0 0 0 0 0 0 0 0 0 0 0 0 0 0 0 0 0 0 0 0 0 0 0 0 0 0 0 0 0 0 0 0 0 0 0 0 0 0 0 0 0 0 0 2.72794 0 2.72794 0 2.72794 0 0 0 2.72794 0 0 2.72794 10.9118 2.72794 2.72794 8.18382 5.45588 5.45588 5.45588 0 5.45588 10.9118 2.72794 8.18382 8.18382 2.72794 8.18382 5.45588 10.9118 10.9118 2.72794 8.18382 10.9118 8.18382 5.45588 0 2.72794 0 0 0 0 0 0 0 0 0 0 0 0 0 0 0 0 0 0 0 0 0 0 0 0 0 0 0 0 0 0 2.72794 0 0 0 0 2.72794 2.72794 0 0 2.72794 0 0 0 2.72794 0 2.72794 0 2.72794 0 0 0 2.72794 0 0 0 0 0 0 0 0 0 5.45588 2.72794 8.18382 5.45588 0 2.72794 2.72794 0 5.45588 2.72794 2.72794 2.72794 13.6397 0 2.72794 0 2.72794 0 0 0 2.72794 0 5.45588 5.45588 2.72794 0 0 5.45588 5.45588 2.72794 2.72794 2.72794 2.72794
0 0 0 0 0 0 0 0 0 0 0 0 0 0 0 0 0 0 0 0 0 0 0 0 0 0 0 0 0 0 0 0 0 0 0 0 0 0 0 0 0 0 0 0 0 0 0 0 0 0 0 0 0 0 0 0 0 0 0 0 0 0 0 0 0 0 0 0 0 0 0 0 0 0 0 0 0 0 0 0 0 0 0 0 0 0 0 0 0 0 0 0 0 0 0 0 0 0 0 0 0 0 0 0 0 0 0 0 0 0 0 0 0 0 0 0 0 0 0 0 0 0 0 0 0 0 0 0 0 0 0 0 2.72794 0 2.72794 0 5.45588 5.45588 5.45588 0 5.45588 5.45588 2.72794 2.72794 5.45588 0 0 8.18382 8.18382 8.18382 8.18382 8.18382 10.9118 10.9118 8.18382 16.3676 0 0 5.45588 2.72794 0 2.72794 2.72794 0 0 0 0 0 0 0 0 0 0 0 0 0 0 0 0 0 0 0 0 0 0 0 0 0 0 0 0 0 2.72794 2.72794 2.72794 0 0 5.45588 2.72794 5.45588 0 2.72794 5.45588 2.72794 0 0 2.72794 0 2.72794 0 0 0 0 0 0 0 0 0 0 2.72794 5.45588 0 0 0 0 2.72794 2.72794 10.9118 0 0 2.72794 5.45588 0 13.6397 0 0 5.45588 0 2.72794 0 0 0 5.45588 2.72794 0 0 5.45588 2.72794 8.18382 0 0 0 0 2.72794 2.72794 2.72794
0 0 0 0 0 0 0 0 0 0 0 0 0 0 0 0 0 0 0 0 0 0 0 0 0 0 0 0 0 0 0 0 0 0 0 0 0 0 0 0 0 0 0 0 0 0 0 0 0 0 0 0 0 0 0 0 0 0 0 0 0 0 0 0 0 0 0 0 0 0 0 0 0 0 0 0 0 0 0 0 0 0 0 0 0 0 0 0 0 0 0 0 0 0 0 0 0 0 0 0 0 0 0 0 0 0 0 0 0 0 0 0 0 0 0 0 0 0 0 0 0 0 0 0 0 0 0 0 2.72794 2.72794 0 2.72794 2.72794 0 2.72794 2.72794 0 5.45588 5.45588 8.18382 8.18382 0 0 0 5.45588 5.45588 8.18382 10.9118 2.72794 5.45588 10.9118 8.18382 13.6397 13.6397 10.9118 13.6397 13.6397 13.6397 8.18382 5.45588 5.45588 2.72794 0 5.45588 0 0 0 0 0 0 0 0 0 0 0 0 0 0 0 0 0 0 0 0 0 0 0 0 0 0 0 0 0 0 0 5.45588 5.45588 0 8.18382 0 0 5.45588 0 0 0 0 0 0 0 0 0 0 0 0 0 0 0 0 0 0 0 0 0 2.72794 2.72794 0 0 8.18382 0 0 2.72794 5.45588 0 5.45588 0 5.45588 0 0 8.18382 2.72794 2.72794 0 2.72794 10.9118 8.18382 2.72794 0 0 2.72794 2.72794 2.72794 0 0 0 0 0
0 0 0 0 0 0 0 0 0 0 0 0 0 0 0 0 0 0 0 0 0 0 0 0 0 0 0 0 0 0 0 0 0 0 0 0 0 0 0 0 0 0 0 0 0 0 0 0 0 0 0 0 0 0 0 0 0 0 0 0 0 0 0 0 0 0 0 0 0 0 0 0 0 0 0 0 0 0 0 0 0 0 0 0 0 0 0 0 0 0 0 0 0 0 0 0 0 0 0 0 0 0 0 0 0 0 0 0 0 0 0 0 0 0 0 0 0 0 0 0 0 0 0 0 0 2.72794 0 2.72794 2.72794 2.72794 0 0 0 5.45588 0 5.45588 0 0 8.18382 0 8.18382 8.18382 2.72794 0 2.72794 0 5.45588 8.18382 13.6397 10.9118 16.3676 0 16.3676 10.9118 8.18382 16.3676 10.9118 19.0956 5.45588 8.18382 0 0 0 2.72794 0 0 0 0 0 0 0 0 0 0 0 0 0 0 0 0 0 0 0 0 0 0 0 0 0 0 0 2.72794 0 0 0 0 0 2.72794 2.72794 0 0 2.72794 5.45588 2.72794 0 0 0 2.72794 0 0 0 0 0 0 0 0 0 0 0 0 0 0 0 2.72794 0 0 8.18382 2.72794 0 0 0 5.45588 0 2.72794 2.72794 2.72794 2.72794 2.72794 5.45588 0 0 5.45588 2.72794 5.45588 0 5.45588 5.45588 8.18382 2.72794 8.18382 2.72794 0 0 0 0 0
0 0 0 0 0 0 0 0 0 0 0 0 0 0 0 0 0 0 0 0 0 0 0 0 0 0 0 0 0 0 0 0 0 0 0 0 0 0 0 0 0 0 0 0 0 0 0 0 0 0 0 0 0 0 0 0 0 0 0 0 0 0 0 0 0 0 0 0 0 0 0 0 0 0 0 0 0 0 0 0 0 0 0 0 0 0 0 0 0 0 0 0 0 0 0 0 0 0 0 0 0 0 0 0 0 0 0 0 0 0 0 0 0 0 0 0 0 0 0 0 0 0 0 2.72794 0 0 2.72794 0 0 0 2.72794 2.72794 2.72794 2.72794 5.45588 2.72794 2.72794 8.18382 2.72794 2.72794 2.72794 8.18382 5.45588 13.6397 2.72794 0 8.18382 8.18382 16.3676 5.45588 5.45588 5.45588 8.18382 10.9118 5.45588 5.45588 16.3676 0 8.18382 2.72794 2.72794 0 2.72794 0 0 0 0 0 2.72794 0 0 0 0 0 0 0 0 0 0 0 0 0 0 0 0 0 0 0 0 0 0 0 0 0 0 2.72794 5.45588 0 2.72794 2.72794 0 0 2.72794 0 5.45588 0 0 0 0 0 0 0 0 0 0 0 0 2.72794 5.45588 0 2.72794 2.72794 0 0 0 5.45588 0 5.45588 2.72794 0 2.72794 0 5.45588 2.72794 0 2.72794 0 0 5.45588 0 5.45588 5.45588 5.45588 8.18382 8.18382 5.45588 8.18382 0 5.45588 0 8.18382 0 2.72794 0 2.72794 2.72794
0 0 0 0 0 0 0 0 0 0 0 0 0 0 0 0 0 0 0 0 0 0 0 0 0 0 0 0 0 0 0 0 0 0 0 0 0 0 0 0 0 0 0 0 0 0 0 0 0 0 0 0 0 0 0 0 0 0 0 0 0 0 0 0 0 0 0 0 0 0 0 0 0 0 0 0 0 0 0 0 0 0 0 0 0 0 0 0 0 0 0 0 0 0 0 0 0 0 0 0 0 0 0 0 0 0 0 0 0 0 0 0 0 0 0 0 0 0 0 0 0 2.72794 2.72794 0 0 0 5.45588 0 0 0 2.72794 8.18382 0 5.45588 2.72794 0 2.72794 10.9118 0 13.6397 2.72794 10.9118 2.72794 8.18382 5.45588 8.18382 2.72794 2.72794 0 13.6397 19.0956 8.18382 5.45588 2.72794 10.9118 8.18382 8.18382 0 5.45588 2.72794 2.72794 2.72794 0 0 2.72794 0 0 0 2.72794 0 0 0 0 0 0 0 0 0 0 0 0 0 0 0 0 0 0 0 0 0 0 0 2.72794 0 0 0 0 0 0 0 0 0 0 0 0 0 0 0 2.72794 0 0 0 0 0 0 0 2.72794 0 0 0 0 0 0 2.72794 0 0 0 0 0 2.72794 0 0 0 0 0 0 2.72794 0 2.72794 8.18382 2.72794 0 5.45588 8.18382 2.72794 0 5.45588 2.72794 0 5.45588 10.9118 0 2.72794 0 0 0
0 0 0 0 0 0 0 0 0 0 0 0 0 0 0 0 0 0 0 0 0 0 0 0 0 0 0 0 0 0 0 0 0 0 0 0 0 0 0 0 0 0 0 0 0 0 0 0 0 0 0 0 0 0 0 0 0 0 0 0 0 0 0 0 0 0 0 0 0 0 0 0 0 0 0 0 0 0 0 0 0 0 0 0 0 0 0 0 0 0 0 0 0 0 0 0 0 0 0 0 0 0 0 0 0 0 0 0 0 0 0 0 0 0 0 0 0 0 0 0 0 0 0 0 0 2.72794 0 8.18382 0 2.72794 2.72794 5.45588 8.18382 0 2.72794 2.72794 13.6397 0 5.45588 5.45588 5.45588 2.72794 8.18382 2.72794 5.45588 8.18382 5.45588 2.72794 5.45588 5.45588 10.9118 10.9118 10.9118 5.45588 16.3676 0 0 2.72794 8.18382 2.72794 8.18382 2.72794 0 2.72794 2.72794 0 0 0 0 2.72794 0 0 0 0 0 0 0 0 0 0 0 0 0 0 0 0 0 0 0 0 0 0 2.72794 0 0 0 0 0 0 0 0 2.72794 0 0 0 0 0 0 2.72794 0 0 0 0 0 0 0 0 0 0 0 2.72794 2.72794 0 0 0 0 2.72794 0 2.72794 0 0 0 2.72794 0 5.45588 2.72794 5.45588 8.18382 2.72794 2.72794 2.72794 2.72794 8.18382 5.45588 8.18382 5.45588 8.18382 0 8.18382 2.72794 5.45588 5.45588 2.72794 2.72794 0 0
0 0 0 0 0 0 0 0 0 0 0 0 0 0 0 0 0 0 0 0 0 0 0 0 0 0 0 0 0 0 0 0 0 0 0 0 0 0 0 0 0 0 0 0 0 0 0 0 0 0 0 0 0 0 0 0 0 0 0 0 0 0 0 0 0 0 0 0 0 0 0 0 0 0 0 0 0 0 0 0 0 0 0 0 0 0 0 0 0 0 0 0 0 0 0 0 0 0 0 0 0 0 0 0 0 0 0 0 0 0 0 0 0 0 0 0 0 0 0 0 0 0 0 0 0 2.72794 2.72794 2.72794 0 5.45588 5.45588 2.72794 2.72794 0 2.72794 0 10.9118 2.72794 2.72794 5.45588 5.45588 5.45588 5.45588 10.9118 0 8.18382 8.18382 8.18382 8.18382 10.9118 2.72794 5.45588 2.72794 5.45588 10.9118 2.72794 13.6397 2.72794 5.45588 5.45588 0 5.45588 0 2.72794 0 0 2.72794 0 0 0 0 0 0 0 0 0 0 0 0 0 0 0 0 0 0 0 0 0 0 0 0 0 0 0 0 0 2.72794 0 0 0 0 0 0 2.72794 0 0 2.72794 0 0 0 0 0 0 0 0 0 0 0 0 0 0 0 0 0 0 0 0 0 0 0 2.72794 0 0 2.72794 0 5.45588 2.72794 2.72794 8.18382 10.9118 5.45588 2.72794 2.72794 5.45588 0 2.72794 2.72794 2.72794 0 0 0 0 0 2.72794 0 0
0 0 0 0 0 0 0 0 0 0 0 0 0 0 0 0 0 0 0 0 0 0 0 0 0 0 0 0 0 0 0 0 0 0 0 0 0 0 0 0 0 0 0 0 0 0 0 0 0 0 0 0 0 0 0 0 0 0 0 0 0 0 0 0 0 0 0 0 0 0 0 0 0 0 0 0 0 0 0 0 0 0 0 0 0 0 0 0 0 0 0 0 0 0 0 0 0 0 0 0 0 0 0 0 0 0 0 0 0 0 0 0 0 0 0 0 0 0 0 0 0 0 0 0 0 2.72794 8.18382 0 2.72794 0 5.45588 10.9118 10.9118 2.72794 2.72794 2.72794 0 5.45588 10.9118 10.9118 10.9118 0 8.18382 8.18382 2.72794 5.45588 2.72794 0 2.72794 5.45588 5.45588 2.72794 2.72794 2.72794 5.45588 2.72794 10.9118 10.9118 0 0 0 2.72794 2.72794 0 0 2.72794 0 0 0 0 0 0 0 0 0 0 0 0 0 0 0 0 0 0 0 0 0 0 0 0 0 0 0 0 0 0 0 0 2.72794 2.72794 0 2.72794 0 0 0 0 0 0 0 0 0 0 0 0 0 0 0 0 0 2.72794 0 0 0 0 2.72794 0 2.72794 0 2.72794 0 0 0 0 0 2.72794 2.72794 5.45588 5.45588 2.72794 0 5.45588 2.72794 2.72794 2.72794 2.72794 5.45588 2.72794 0 5.45588 2.72794 5.45588 0 0 5.45588 0 0
0 0 0 0 0 0 0 0 0 0 0 0 0 0 0 0 0 0 0 0 0 0 0 0 0 0 0 0 0 0 0 0 0 0 0 0 0 0 0 0 0 0 0 0 0 0 0 0 0 0 0 0 0 0 0 0 0 0 0 0 0 0 0 0 0 0 0 0 0 0 0 0 0 0 0 0 0 0 0 0 0 0 0 0 0 0 0 0 0 0 0 0 0 0 0 0 0 0 0 0 0 0 0 0 0 0 0 0 0 0 0 0 0 0 0 0 0 0 0 0 0 0 5.45588 2.72794 2.72794 5.45588 5.45588 2.72794 2.72794 8.18382 8.18382 5.45588 10.9118 5.45588 5.45588 5.45588 0 2.72794 2.72794 0 8.18382 0 10.9118 10.9118 5.45588 16.3676 2.72794 5.45588 2.72794 10.9118 8.18382 2.72794 5.45588 2.72794 8.18382 0 5.45588 8.18382 0 5.45588 2.72794 2.72794 5.45588 0 2.72794 0 0 0 0 2.72794 0 0 0 0 0 0 0 0 0 0 0 0 0 0 0 0 0 0 0 0 0 0 2.72794 0 0 0 0 0 0 2.72794 5.45588 2.72794 5.45588 0 0 0 2.72794 5.45588 0 0 0 0 2.72794 0 0 0 0 0 0 0 0 2.72794 0 0 0 0 0 0 0 2.72794 2.72794 0 2.72794 2.72794 0 0 5.45588 2.72794 2.72794 0 0 10.9118 0 0 13.6397 0 5.45588 0 2.72794 5.45588 0 5.45588 2.72794 0 0 0
