# Supplementary material for: Swapped and non-swapped TRAAK states co-exist in membranes at a ratio influenced by temperature
Source: Nat Commun. 2026 Mar 5;17:3522. doi: 10.1038/s41467-026-70027-9 (PMC13087257; doi:10.1038/s41467-026-70027-9)
Supplement: Supplementary file 4 — Source Data [file 41467_2026_70027_MOESM4_ESM.zip › Source data/Supplementary figure 17/NS 19C/lower_POPS_PS_gr_protein.dat]

# r(nm)   g(r)
0.05 0
0.15 0
0.25 0
0.35 0
0.45 0
0.55 0
0.65 0
0.75 0
0.85 0
0.95 0
1.05 0
1.15 0.0353552
1.25 0.0130107
1.35 0.0301174
1.45 0.0280403
1.55 0.120664
1.65 0.369623
1.75 0.720236
1.85 1.03295
1.95 1.43451
2.05 1.49941
2.15 1.4221
2.25 1.81789
2.35 1.93085
2.45 2.17398
2.55 1.82405
2.65 1.16912
2.75 1.14731
2.85 1.1898
2.95 1.01164
3.05 0.538558
3.15 0.642791
3.25 0.748116
3.35 0.684519
3.45 0.577468
3.55 0.483321
3.65 0.5837
3.75 0.678726
3.85 0.796273
3.95 0.846108
4.05 0.863365
4.15 0.88175
4.25 0.85909
4.35 1.05806
4.45 1.17133
4.55 1.12235
4.65 1.15068
4.75 1.31305
4.85 1.514
4.95 1.55406
